# Supplementary material for: RNA-seq and ChIP-seq Identification of Unique and Overlapping Targets of GLI Transcription Factors in Melanoma Cell Lines
Source: Cancers (Basel). 2022 Sep 19;14(18):4540. doi: 10.3390/cancers14184540 (PMC9497141; doi:10.3390/cancers14184540)
Supplement: Supplementary file 1 [file cancers-14-04540-s001.zip]

Archive with 6 entries (6 files):
- Supplementary figures.pdf
- Supplementary File S1.zip
- Supplementary_Table_S1_primers.pdf
- supplementary_Table_S2_RNAseq_individual_lines.xlsx
- supplementary_Table_S3_RNAseq_all_lines.xlsx
- supplementary_Table_S4_ChIPseq.xlsx
