# Supplementary material for: RNA-seq and ChIP-seq Identification of Unique and Overlapping Targets of GLI Transcription Factors in Melanoma Cell Lines
Source: Cancers (Basel). 2022 Sep 19;14(18):4540. doi: 10.3390/cancers14184540 (PMC9497141; doi:10.3390/cancers14184540)
Supplement: Supplementary file 1 [file cancers-14-04540-s001.zip › supplementary_Table_S2_RNAseq_individual_lines.xlsx]

## Sheet: A375_GLI1_CTRL
Column1	logFC	logCPM	F	PValue	FDR
CD38	-7.0489	-2.09579	40.7017	9.04207e-06	3.65332e-05
CACNA2D1-AS1	-6.74788	-2.40756	33.5794	3.50588e-05	0.000119087
C1QTNF4	-6.69828	-1.99902	31.7684	3.68887e-05	0.000124562
MAMDC2	-5.1297	-0.901246	69.4507	2.05545e-07	1.39057e-06
OLFM3	-4.99896	-1.71168	29.5105	4.45295e-05	0.000147172
BANCR	-4.90495	0.355547	200.918	7.38119e-11	1.81215e-09
BPIFA2	-4.77885	-2.35892	31.3518	5.03375e-05	0.00016373
FAM20A	-4.76429	1.91768	407.902	2.46112e-13	1.49982e-11
F5	-4.73169	-0.936242	31.3278	3.18429e-05	0.000109441
BPIFB1	-4.60927	0.326222	254.778	1.11741e-11	3.76984e-10
RELN	-4.58299	-1.15826	56.6482	8.19733e-07	4.53319e-06
ERBB4	-4.51363	-2.1162	23.2393	0.000158941	0.000453975
ITIH6	-4.2615	2.49793	734.075	1.91031e-15	3.34694e-13
ACAN	-4.22445	4.78804	1436.05	6.8948e-18	4.68203e-15
TEX13D	-3.93648	-1.87321	33.862	2.03775e-05	7.43095e-05
BEST1	-3.87417	2.33853	587.29	1.21995e-14	1.21817e-12
EBF4	-3.7928	0.364974	132.181	1.89239e-09	2.68663e-08
ABCA8	-3.71039	1.54312	273.351	6.3525e-12	2.33754e-10
LINC02289	-3.66266	0.193239	101.64	1.35028e-08	1.39069e-07
LINC02735	-3.6549	-1.62265	36.9884	1.21147e-05	4.74193e-05
LGI4	-3.64496	-0.028997	118.774	4.24281e-09	5.27971e-08
HAPLN1	-3.61921	7.82221	2301.47	1.28749e-19	2.14055e-16
SNX22	-3.59676	1.55554	387.497	3.7457e-13	2.1232e-11
ARMC12	-3.59556	-1.34732	32.9682	2.37879e-05	8.49773e-05
PRKN	-3.58328	-1.30069	28.4767	5.42204e-05	0.000175036
CD200	-3.56396	0.8345	170.472	2.67457e-10	5.25306e-09
SLC24A2	-3.52979	2.57978	475.01	7.04319e-14	5.45688e-12
BARX2	-3.52494	0.210147	93.9207	2.40663e-08	2.26391e-07
TMEM178A	-3.45454	-2.38269	18.6518	0.000464013	0.00117454
AATK	-3.45393	1.96252	350.093	8.57436e-13	4.2645e-11
ABI3BP	-3.42207	0.990368	198.938	7.98039e-11	1.94485e-09
KIAA1755	-3.38926	2.47901	513.831	3.68482e-14	3.10451e-12
TNNI3	-3.38919	-1.7886	13.3388	0.00196715	0.00422829
FBXO32	-3.36426	4.97973	1001.11	1.42885e-16	4.49591e-14
KCNK15	-3.35751	-1.7271	26.3386	8.27285e-05	0.000253832
CFB	-3.3423	-0.903679	20.492	0.000296903	0.000792457
ATP1B2	-3.34096	2.08116	389.477	3.59284e-13	2.07986e-11
ABCA6	-3.31257	1.47112	231.421	2.40831e-11	7.11329e-10
COL9A1	-3.30928	-1.0676	43.1052	4.76468e-06	2.08225e-05
SOD3	-3.27882	6.07945	2087.88	2.93299e-19	3.7684e-16
NAT16	-3.26075	-0.0180474	113.953	5.78541e-09	6.81432e-08
CNTD1	-3.25149	-1.33422	34.9512	1.69389e-05	6.34199e-05
GNG12-AS1	-3.24923	-0.644607	71.3172	1.70985e-07	1.19072e-06
WDR93	-3.24844	-1.47085	22.5475	0.000185215	0.000519923
TMEM59L	-3.24047	3.72433	808.407	8.54493e-16	1.80474e-13
NT5C1A	-3.2233	-1.44546	20.4383	0.0003007	0.000801416
IL1A	-3.21681	2.43997	437.677	1.38085e-13	9.13733e-12
GYPE	-3.20635	-2.03693	14.2587	0.00150304	0.00333388
LINC01249	-3.17905	-1.38383	37.4863	1.11841e-05	4.41471e-05
FCGRT	-3.17898	-1.68095	19.6765	0.000360801	0.000940901
BDNF-AS	-3.17054	-1.90848	18.2981	0.000507027	0.00127215
CDC42EP5	-3.16613	1.25905	182.13	1.59608e-10	3.41308e-09
SLC15A1	-3.1458	-1.92607	17.8415	0.0005693	0.0014089
LINC02453	-3.14181	-2.17814	17.8015	0.000575152	0.00142179
CHRDL1	-3.1233	5.91871	1681.95	1.81968e-18	1.75349e-15
CLEC18A	-3.1102	-0.200869	59.599	5.83808e-07	3.40237e-06
FOLH1	-3.10349	1.53534	248.683	1.35635e-11	4.41187e-10
LOC100507557	-3.095	-1.83913	20.0987	0.000325979	0.000860715
SELENOP	-3.0923	-1.05809	18.8173	0.000445296	0.00113237
SOCS2-AS1	-3.07805	1.71017	272.459	6.52164e-12	2.38978e-10
WIPF3	-3.07635	-0.428612	42.1685	5.46101e-06	2.35124e-05
NEUROG2	-3.03566	0.999999	193.109	1.0085e-10	2.37028e-09
GRTP1	-3.03377	-0.519731	66.5543	2.75747e-07	1.79235e-06
SERHL2	-2.99255	-0.246578	85.9772	4.55855e-08	3.89599e-07
CCDC149	-2.98724	4.21781	814.335	8.0393e-16	1.72153e-13
POU5F1B	-2.98335	-1.42954	25.4656	9.89282e-05	0.000298022
ACSM3	-2.96078	1.4063	190.297	1.13171e-10	2.60429e-09
SERPINA3	-2.95899	10.1536	1140.67	4.78096e-17	1.96187e-14
SERPING1	-2.9326	-1.78989	14.1458	0.00155273	0.00342999
FCGR2A	-2.91275	5.14853	1022.88	1.19309e-16	3.98419e-14
CHRNA6	-2.90676	-1.52396	11.7884	0.00316306	0.00646706
CES5A	-2.90179	1.1152	119.875	3.95877e-09	4.98663e-08
NOX4	-2.90085	4.03329	659.432	4.66324e-15	6.25199e-13
PCSK1	-2.89826	6.25165	1652.78	2.109e-18	1.91274e-15
FCGR2B	-2.87991	0.588137	76.6842	1.02866e-07	7.70642e-07
GBP2	-2.86998	5.60558	985.38	1.63161e-16	4.97876e-14
KLHL14	-2.8652	-1.79066	12.8688	0.00226508	0.00479309
ITIH5	-2.86439	2.8007	468.746	7.85663e-14	5.88481e-12
UTS2	-2.85361	-1.90841	18.4265	0.000490908	0.00123613
LINC02251	-2.85323	-2.17818	23.1191	0.000163192	0.000464396
LOXL4	-2.85179	9.36731	1351.46	1.14943e-17	6.81612e-15
B3GNT7	-2.83761	6.07135	927.362	2.71215e-16	7.60288e-14
AMY2B	-2.83081	-1.45612	22.4177	0.00019067	0.000533337
PRSS33	-2.82793	3.95342	821.35	7.48359e-16	1.66455e-13
TMEM150C	-2.80249	-0.485828	46.7266	2.86816e-06	1.33882e-05
FPGT-TNNI3K	-2.79224	-2.0295	11.8219	0.00312978	0.00640326
THBS2	-2.78916	2.49547	343.036	1.01197e-12	4.80078e-11
PTGIS	-2.77976	-0.690384	63.6482	3.74228e-07	2.32398e-06
TMC1	-2.77241	-1.38275	22.9279	0.000170213	0.000482417
N4BP2L1	-2.76709	1.3927	245.971	1.48065e-11	4.72644e-10
KLHL32	-2.76049	-2.07568	19.4353	0.000382543	0.000990406
LOC349160	-2.74677	-0.307389	53.8418	1.14698e-06	6.04585e-06
LMTK3	-2.73134	0.0486453	73.6224	1.36946e-07	9.88496e-07
LINC01844	-2.7173	-0.935186	29.0251	4.88148e-05	0.00015932
ODF3B	-2.70904	-1.37459	22.838	0.000173633	0.000491117
RASGEF1C	-2.70378	-1.04573	22.7081	0.00017871	0.000503998
TRAF1	-2.69937	5.71864	1075.18	7.85315e-17	2.82167e-14
LINC01739	-2.69837	-0.750488	31.8922	2.87698e-05	0.000100152
TXNIP	-2.69686	5.82574	766.331	1.3348e-15	2.54073e-13
A2M	-2.6791	7.44341	792.132	1.0126e-15	2.08163e-13
RASGRP2	-2.67304	-1.45845	32.2462	2.70124e-05	9.48695e-05
ABCB4	-2.65918	3.17565	447.609	1.14837e-13	7.86912e-12
PTGS1	-2.62862	2.90426	347.105	9.19403e-13	4.47172e-11
LINC02614	-2.62569	0.254223	95.4825	2.1342e-08	2.03873e-07
AGAP2	-2.62153	3.14153	587.028	1.22446e-14	1.21817e-12
TRIM51	-2.61899	2.42463	285.49	4.47719e-12	1.73877e-10
BAALC	-2.61704	1.67096	183.883	1.48083e-10	3.22022e-09
IQCM	-2.6024	-2.15726	12.7381	0.00235674	0.00497008
SYCP2	-2.60051	0.135724	43.8694	4.2698e-06	1.89281e-05
AZGP1	-2.60026	3.93451	605.666	9.44921e-15	1.03325e-12
PGAM2	-2.59634	0.9347	140.444	1.19234e-09	1.81119e-08
PDE3A	-2.59401	5.78764	1355.51	1.12082e-17	6.81612e-15
CEMIP	-2.57392	8.37786	1073.64	7.94808e-17	2.82167e-14
CHRNE	-2.55353	-1.74282	18.3628	0.000498824	0.0012534
LOC101927267	-2.54835	-1.9987	15.8058	0.000974398	0.00226938
REM1	-2.54662	-0.41471	38.6999	9.23279e-06	3.72221e-05
TAL1	-2.54415	-1.77331	17.9793	0.000549649	0.00136509
P2RX7	-2.53758	0.787995	112.401	6.40877e-09	7.40707e-08
FGF12	-2.5341	2.9447	339.803	1.09299e-12	5.07584e-11
LOC101928978	-2.52169	-0.926965	43.1892	4.7073e-06	2.06185e-05
CSMD3	-2.51172	0.182737	73.9102	1.33256e-07	9.66391e-07
LOC100128317	-2.5099	0.127593	61.575	4.68553e-07	2.82524e-06
FBLN7	-2.50914	0.500741	94.0554	2.38167e-08	2.24833e-07
CASKIN1	-2.50845	1.31117	146.204	8.76419e-10	1.39449e-08
MGAT4C	-2.49899	0.221731	66.3514	2.81591e-07	1.82419e-06
FXYD3	-2.47932	6.87383	1524.19	4.17443e-18	3.21807e-15
PCDH15	-2.47299	-0.593408	54.0449	1.11893e-06	5.91823e-06
FLRT1	-2.46897	1.91038	190.841	1.10659e-10	2.55794e-09
LDLRAD4	-2.46428	-0.185016	44.467	3.92268e-06	1.7566e-05
C9orf50	-2.43657	-1.51127	23.843	0.000139391	0.000403745
SYT16	-2.43022	-0.908477	33.1626	2.29951e-05	8.24315e-05
XIRP2	-2.42976	-2.43272	11.7248	0.00322729	0.00658877
CNTN3	-2.42146	4.13797	739.916	1.78823e-15	3.20592e-13
STON1	-2.41509	3.42107	514.095	3.66922e-14	3.10451e-12
ART3	-2.41427	4.42214	445.431	1.19535e-13	8.08328e-12
CFI	-2.40361	5.48435	1224.47	2.63556e-17	1.3545e-14
FCRLA	-2.40305	6.34645	912.408	3.10742e-16	8.51782e-14
HMCN1	-2.40111	7.04701	1140.37	4.79156e-17	1.96187e-14
RAB17	-2.39177	4.26963	445.527	1.19321e-13	8.08328e-12
PLCL1	-2.38855	-0.952356	30.3285	3.82276e-05	0.000128408
SIM2	-2.38825	0.087392	56.1741	8.66789e-07	4.75762e-06
PDIA2	-2.38642	-1.05769	27.5578	6.48482e-05	0.000205277
CLEC18C	-2.38351	-0.525082	45.3422	3.46991e-06	1.58001e-05
CNGA1	-2.37238	-1.24365	31.0805	3.33041e-05	0.000113703
SLC22A17	-2.35884	1.52419	113.781	5.85115e-09	6.87428e-08
PIK3IP1	-2.35369	-0.909455	31.1422	3.29323e-05	0.000112608
ICAM4	-2.35336	-1.72562	12.6728	0.00240413	0.00505963
SLC6A16	-2.35309	-1.77428	14.4208	0.00143473	0.00319802
RHCE	-2.3529	0.596421	80.3182	7.4131e-08	5.86129e-07
CLPSL2	-2.34601	-1.51069	15.2496	0.00113569	0.002596
LINC02261	-2.34054	-1.83893	17.4089	0.000636322	0.00155456
MARCHF1	-2.3401	0.388786	94.0256	2.38717e-08	2.24972e-07
LOC101928424	-2.33528	-1.83965	13.732	0.00175146	0.00380553
LINGO2	-2.3346	0.375983	77.7026	9.37227e-08	7.12182e-07
LINC01239	-2.32866	4.12985	684.229	3.4306e-15	5.15722e-13
ZNF404	-2.32765	0.772856	78.5513	8.6794e-08	6.68093e-07
DCHS1	-2.32584	3.02489	280.832	5.11173e-12	1.9412e-10
VGF	-2.31832	9.07851	749.466	1.60694e-15	2.94949e-13
GNG7	-2.31682	3.75559	594.399	1.10414e-14	1.166e-12
MAT1A	-2.3158	0.343433	41.3438	6.16914e-06	2.61955e-05
NHLH1	-2.309	-0.238432	45.3707	3.45616e-06	1.57514e-05
PROX1-AS1	-2.30686	-0.551507	34.7713	1.74589e-05	6.51297e-05
MYO3B	-2.30277	-1.94392	10.9445	0.00414733	0.00822426
AGMO	-2.3026	5.47385	1111.17	5.95727e-17	2.35511e-14
LOC101059948	-2.30079	0.282401	53.3973	1.21115e-06	6.35674e-06
ZP4	-2.29909	-1.7744	18.9157	0.000434575	0.00110858
GPRASP1	-2.29896	-1.62217	17.035	0.000701444	0.00169512
FER1L4	-2.29744	2.726	125.741	2.7625e-09	3.69964e-08
SLC24A3	-2.29158	4.74512	592.165	1.13915e-14	1.18672e-12
NCKAP5-AS2	-2.28402	-0.510745	25.0693	0.000107432	0.000320137
AVIL	-2.28391	-0.88189	30.7232	3.55487e-05	0.000120539
TTYH1	-2.28352	-0.807411	35.6459	1.50866e-05	5.74902e-05
TM6SF2	-2.28319	-1.43116	18.5333	0.000477941	0.00120584
ALK	-2.27991	2.02756	33.1831	2.29133e-05	8.21766e-05
ERO1B	-2.2799	6.02062	468.993	7.82263e-14	5.88481e-12
RBMS3	-2.27595	4.3865	650.712	5.20879e-15	6.80586e-13
RAPGEF4	-2.27185	2.31763	233.831	2.21759e-11	6.6519e-10
CRYL1	-2.27184	4.65199	686.944	3.31943e-15	5.06723e-13
PRRX2	-2.26913	0.167597	68.4109	2.28146e-07	1.52077e-06
PIGZ	-2.26524	-0.103024	51.3745	1.55871e-06	7.91052e-06
LINC00680-GUSBP4	-2.26492	-1.72418	21.9256	0.000213044	0.000588765
CALML6	-2.26295	-1.23196	13.0901	0.00211894	0.00452116
ACVR1C	-2.26271	0.054125	38.3323	9.78039e-06	3.91469e-05
IL24	-2.25369	7.6388	652.166	5.11302e-15	6.73782e-13
L3MBTL4	-2.25036	-1.75801	12.067	0.00289822	0.0059779
EYS	-2.24498	1.35685	115.961	5.07743e-09	6.11115e-08
LRRC8C-DT	-2.24455	-1.25406	18.7104	0.000457289	0.00115981
PTPRZ1	-2.24044	2.8294	387.78	3.72342e-13	2.11837e-11
HAND2-AS1	-2.23837	-1.77375	17.9196	0.000558071	0.00138423
NAALAD2	-2.23777	1.25534	106.136	9.81148e-09	1.06157e-07
DAB1	-2.23068	-2.01819	13.5037	0.00187325	0.00404223
SLC5A12	-2.23	1.04363	102.581	1.26168e-08	1.31704e-07
ADAMTSL4	-2.22165	4.39746	559.479	1.82324e-14	1.67326e-12
PPM1J	-2.21869	0.838991	82.0338	6.37817e-08	5.18117e-07
RGS8	-2.21443	-0.927578	21.2413	0.000249204	0.000677958
H4C15	-2.21064	-1.33539	22.078	0.000205815	0.000570728
ZNF630	-2.20933	-1.88982	10.898	0.00421078	0.0083335
PCOLCE-AS1	-2.2027	-0.971985	28.0676	5.86907e-05	0.000187737
CPN1	-2.20236	2.98265	254.116	1.14092e-11	3.8324e-10
ASAP3	-2.1976	4.77307	658.738	4.70423e-15	6.25257e-13
RPS6KA2	-2.19719	4.34601	553.152	2.00318e-14	1.79564e-12
GABRG1	-2.19025	-0.505599	44.8112	3.73719e-06	1.68381e-05
SULT2B1	-2.18389	-1.40782	17.0936	0.00069077	0.00167116
GARNL3	-2.18132	-0.742751	35.3975	1.57216e-05	5.94397e-05
SAMMSON	-2.17395	1.33369	153.283	6.09261e-10	1.04373e-08
TFAP2B	-2.17286	7.43786	785.47	1.08654e-15	2.17561e-13
TRPM3	-2.17194	2.16115	253.966	1.14634e-11	3.84223e-10
ADAMTS10	-2.17144	-0.165685	27.9023	6.06126e-05	0.000193403
ASNSP1	-2.16882	-0.174944	52.4644	1.94148e-06	9.5613e-06
LINC00898	-2.16548	-1.16808	21.1535	0.000254324	0.000689982
ARHGDIG	-2.16275	0.847223	84.6253	5.10725e-08	4.28701e-07
FBLN1	-2.16139	2.77789	263.59	8.50772e-12	2.97442e-10
PYROXD2	-2.16037	4.39585	683.878	3.44528e-15	5.15722e-13
DKFZP434A062	-2.15538	-0.824382	25.2222	0.000104059	0.000311227
CXCL8	-2.15459	4.20018	388.136	3.6956e-13	2.1149e-11
LINC02021	-2.15419	-0.246054	39.242	8.48677e-06	3.45431e-05
DNALI1	-2.15372	-1.74167	12.2818	0.00271095	0.00563611
LYRM9	-2.14677	1.14239	63.3641	3.85802e-07	2.38696e-06
LOC101928674	-2.13772	-0.401104	43.7415	4.34846e-06	1.92325e-05
RNF150	-2.13757	4.34462	588.292	1.20282e-14	1.21817e-12
LAMA3	-2.1359	1.41006	125.947	2.72854e-09	3.66133e-08
SCRG1	-2.13449	-1.66508	16.1276	0.000892909	0.00209861
IL1B	-2.13371	-0.999434	22.0673	0.000206315	0.000572013
LIPC	-2.1271	-0.37825	39.0642	8.72383e-06	3.54244e-05
ADM2	-2.124	2.79222	267.246	7.61705e-12	2.7256e-10
MYOZ2	-2.12277	-0.525885	13.8725	0.00168094	0.0036756
SDHAF4	-2.12165	1.21474	96.8688	1.92102e-08	1.86748e-07
CORO6	-2.11894	-1.65022	10.5984	0.00464735	0.00912195
SOCS2	-2.11557	4.07099	436.528	1.411e-13	9.29689e-12
CDKN2A	-2.11555	1.06648	98.2191	1.73601e-08	1.71576e-07
SPOCK3	-2.11534	0.306206	46.9263	2.7914e-06	1.30839e-05
DM1-AS	-2.10909	-1.60726	13.3916	0.00193651	0.00416825
ZCWPW2	-2.10241	-1.49139	11.6052	0.00335203	0.00681456
TSPAN15	-2.09771	1.05962	84.6878	5.08034e-08	4.27558e-07
DENND2A	-2.09711	2.05058	183.666	1.49455e-10	3.24092e-09
EMC1-AS1	-2.0968	-1.90753	11.2236	0.00378796	0.00758281
LAMP3	-2.09546	-0.466525	33.496	2.17032e-05	7.8439e-05
MAST1	-2.09435	1.41578	94.3779	2.32305e-08	2.1987e-07
C14orf132	-2.09117	2.35997	166.907	3.15222e-10	5.92694e-09
YPEL4	-2.08879	1.48521	168.058	2.98832e-10	5.70929e-09
LDHD	-2.08795	-0.0297317	39.0469	8.74726e-06	3.54909e-05
LOC101927809	-2.08734	4.26999	389.951	3.55726e-13	2.07749e-11
LHB	-2.0868	-0.908379	16.9326	0.000720548	0.00173774
PLP1	-2.0829	6.99524	967.074	1.90915e-16	5.45096e-14
RCAN1	-2.0827	7.51675	1139.14	4.83533e-17	1.96187e-14
MATN4	-2.07834	0.251049	65.03	3.23208e-07	2.05748e-06
HAPLN4	-2.07762	-1.41348	13.045	0.00214781	0.00457579
ZNF467	-2.0741	0.469959	69.5705	2.03108e-07	1.37589e-06
KCNJ10	-2.07402	-0.232643	41.9086	5.67383e-06	2.43335e-05
FAXDC2	-2.07095	4.03841	622.502	7.52651e-15	8.67996e-13
IL1RAP	-2.0699	4.995	841.688	6.10058e-16	1.493e-13
SH3TC2-DT	-2.06854	1.63412	122.674	3.32805e-09	4.30276e-08
ADGRB3	-2.06825	-1.15788	23.8931	0.000137893	0.000400232
NOVA2	-2.06791	-0.366564	44.9562	3.66198e-06	1.65477e-05
LINCR-0003	-2.06677	-1.5369	15.7926	0.000977911	0.00227618
CACNG7	-2.06598	-1.11728	18.2779	0.000509608	0.00127758
OPLAH	-2.06307	2.01189	149.527	7.37478e-10	1.22924e-08
FSIP2	-2.05878	-1.31194	17.2762	0.000658631	0.00160296
ARPP21	-2.05262	2.89554	249.484	1.32192e-11	4.33646e-10
GPR37	-2.04247	2.93812	163.759	3.65425e-10	6.73938e-09
BCDIN3D-AS1	-2.04138	0.521147	72.128	1.58038e-07	1.11414e-06
EDNRB	-2.03517	5.0637	667.238	4.22865e-15	5.76968e-13
NTS	-2.03498	-0.891239	21.6416	0.000227286	0.000624054
LOC100130691	-2.0315	0.0663853	65.1406	3.19471e-07	2.03706e-06
SIRPB1	-2.02974	3.53491	348.321	8.93603e-13	4.37383e-11
EFEMP2	-2.02304	3.85341	281.341	5.03776e-12	1.91783e-10
TAFA2	-2.02246	2.00367	92.8446	2.61693e-08	2.43304e-07
ZNF710-AS1	-2.01707	0.271329	60.5648	5.23936e-07	3.10933e-06
LINC02475	-2.01316	0.662278	55.0295	9.93359e-07	5.34017e-06
KHDRBS2	-2.01183	-0.7706	18.2819	0.000509097	0.00127651
PDE7B	-2.0107	0.847727	96.4575	1.98167e-08	1.91558e-07
PAPSS2	-2.00877	6.05335	1019.72	1.22449e-16	3.98419e-14
REPS2	-2.0067	-0.815705	27.1826	6.9842e-05	0.000219
CLEC18B	-2.00558	-0.433269	31.7864	2.93198e-05	0.000101837
AMACR	-1.99776	7.10047	822.967	7.36162e-16	1.66455e-13
OBSCN-AS1	-1.99773	-0.989521	19.7484	0.000354585	0.000926608
ZNF385D	-1.99472	1.49619	127.036	2.5566e-09	3.46682e-08
SMIM10L2A	-1.991	-1.32364	13.8164	0.00170872	0.00372579
SNAP91	-1.98972	-1.51128	13.46	0.00189767	0.00409149
JAM2	-1.9893	-0.728229	22.6113	0.000182601	0.000513374
SNX32	-1.98687	-0.324606	18.793	0.000447997	0.00113887
PRKG1	-1.98413	2.00413	121.033	3.68285e-09	4.69274e-08
CRLF1	-1.98184	4.33323	345.283	9.59635e-13	4.62364e-11
PGGHG	-1.98175	4.10216	241.526	1.71289e-11	5.3549e-10
ZP1	-1.98167	0.975967	55.5144	9.3738e-07	5.08127e-06
OPHN1	-1.97851	4.96131	714.693	2.38728e-15	4.08968e-13
SYTL5	-1.97606	8.49786	1018.15	1.24037e-16	3.98419e-14
XKR5	-1.97461	0.615446	61.4665	4.74177e-07	2.85246e-06
LOC100506474	-1.97433	1.74009	144.565	9.55576e-10	1.49574e-08
TRPM8	-1.97253	3.1005	239.615	1.82496e-11	5.65004e-10
SYT17	-1.97065	-0.25095	18.5532	0.000475569	0.00120045
TMOD1	-1.96053	0.190318	35.5058	1.5441e-05	5.86376e-05
ALOX12B	-1.9588	0.029884	43.7906	4.31803e-06	1.91144e-05
POU6F1	-1.95564	1.0846	86.2538	4.45462e-08	3.822e-07
PRSS27	-1.9446	0.144705	43.7482	4.34425e-06	1.92194e-05
ADAMTS13	-1.94397	1.52999	74.1988	1.29667e-07	9.45699e-07
QPRT	-1.93734	3.68499	322.001	1.69192e-12	7.6275e-11
SERPINF1	-1.93704	4.15164	313.81	2.0849e-12	9.02948e-11
INHBA	-1.93243	7.4631	984.285	1.64688e-16	4.97876e-14
UCN	-1.92214	0.359942	62.2889	4.33363e-07	2.64199e-06
FBLL1	-1.91806	0.309605	38.5114	9.50918e-06	3.81803e-05
CFHR3	-1.91393	-0.10726	38.5458	9.45813e-06	3.79853e-05
SLC2A10	-1.91068	1.35921	110.259	7.39558e-09	8.3842e-08
CHL1	-1.90916	-0.485113	37.3213	1.14834e-05	4.51778e-05
EIF4EBP3	-1.90616	0.786112	56.741	8.10856e-07	4.49381e-06
LRG1	-1.90533	-1.21076	18.7908	0.000448233	0.00113928
BCHE	-1.90268	2.7816	210.35	5.13775e-11	1.33807e-09
CNTN4	-1.90212	1.63823	108.177	8.5205e-09	9.42389e-08
ABCC6	-1.90139	-0.317954	34.6249	1.78955e-05	6.6453e-05
ST8SIA1	-1.89843	0.611508	56.5758	8.26725e-07	4.56384e-06
CHAC1	-1.89285	4.3835	388.033	3.70362e-13	2.1149e-11
KLHDC1	-1.8922	-0.485168	32.2908	2.67995e-05	9.42898e-05
COL11A2	-1.89006	3.47747	162.588	3.86344e-10	7.09125e-09
C5orf58	-1.8894	-0.907769	22.1568	0.000202186	0.000561774
S100B	-1.88774	5.70795	678.586	3.6753e-15	5.34583e-13
DNM1P46	-1.88699	-0.233272	33.6328	2.11966e-05	7.68963e-05
LAD1	-1.88301	4.15871	345.555	9.535e-13	4.60848e-11
HLA-DOA	-1.87934	1.95494	157.653	4.90405e-10	8.76138e-09
SNCAIP	-1.87741	-1.1365	22.34	0.000194019	0.00054182
LOC102724064	-1.87514	-1.16684	14.0352	0.00160327	0.00352628
NEIL1	-1.87392	0.992162	70.231	1.90228e-07	1.30006e-06
DIPK1B	-1.87191	3.69262	315.073	2.01815e-12	8.86493e-11
COL4A5	-1.86996	3.43781	261.263	9.13517e-12	3.16508e-10
NCKAP5	-1.86716	3.07264	241.044	1.74041e-11	5.41e-10
NOXA1	-1.86655	-0.547082	32.6906	2.49738e-05	8.86589e-05
ARHGAP15	-1.86362	-1.23223	17.3253	0.000650272	0.00158473
LRRC24	-1.86343	-0.545114	27.0261	7.20516e-05	0.000224877
DLGAP1	-1.85855	1.83058	112.008	6.57826e-09	7.57458e-08
CTXND1	-1.8538	0.884264	71.4071	1.69492e-07	1.18139e-06
LOC105369201	-1.85347	2.02298	116.303	4.96671e-09	6.0184e-08
C1R	-1.85063	4.30854	329.572	1.40116e-12	6.39144e-11
MIR100HG	-1.84883	5.72111	760.905	1.41629e-15	2.63089e-13
S100A1	-1.8456	7.01924	742.638	1.73432e-15	3.14586e-13
CHRD	-1.84472	-1.34684	15.9821	0.000928771	0.00217527
HNF4G	-1.841	0.874218	72.5488	1.51752e-07	1.07474e-06
CPE	-1.83439	4.60954	322.721	1.66154e-12	7.5125e-11
SEPTIN4	-1.83347	0.616069	59.6457	5.80741e-07	3.39161e-06
HOXB9	-1.82779	4.95777	671.369	4.01708e-15	5.66141e-13
CEBPD	-1.82759	2.99904	153.044	6.1663e-10	1.05518e-08
B3GALT2	-1.82742	-0.933683	13.8183	0.00170777	0.00372443
CLDN1	-1.82673	0.99436	67.2466	2.56808e-07	1.68703e-06
SLC16A9	-1.82602	-0.651104	18.7409	0.000453831	0.00115142
LIFR-AS1	-1.82597	1.11208	88.0343	3.84558e-08	3.37265e-07
LOC101928659	-1.82499	-1.57866	12.784	0.00232412	0.00490531
RPL10L	-1.8227	-1.52378	14.1501	0.00155083	0.00342805
GRASP	-1.81825	2.81961	148.203	7.89634e-10	1.2915e-08
CTSO	-1.81546	-0.0440792	41.1214	6.37732e-06	2.69607e-05
MMP25	-1.81418	-0.599767	24.5569	0.000119664	0.000351828
ABHD17C	-1.81355	7.19857	820.386	7.55732e-16	1.66455e-13
SLCO4A1-AS1	-1.81298	3.47522	262.353	8.8349e-12	3.07486e-10
RARA-AS1	-1.8115	1.42374	82.0665	6.36009e-08	5.1696e-07
BOC	-1.81128	3.71569	365.082	6.09324e-13	3.12112e-11
PCAT6	-1.80702	1.21224	59.4295	5.95085e-07	3.45705e-06
ARRDC4	-1.80516	3.18121	314.323	2.05748e-12	8.9611e-11
LOC440910	-1.80108	-0.125615	15.7361	0.000993142	0.00230676
ICAM5	-1.79875	4.46742	269.771	7.0627e-12	2.56218e-10
PLD1	-1.79789	4.17155	354.623	7.7222e-13	3.89088e-11
ITGB8	-1.79691	5.77195	629.935	6.82018e-15	8.02699e-13
C5	-1.79512	0.461485	29.2131	4.71023e-05	0.000154417
TRIL	-1.79297	1.56586	110.918	7.07502e-09	8.06825e-08
BAIAP3	-1.791	0.59359	49.2512	2.04829e-06	1.00065e-05
LOC101929704	-1.78973	-0.579565	29.7291	4.27386e-05	0.000141678
GDPD1	-1.78964	2.5427	196.844	8.67398e-11	2.08565e-09
MST1	-1.7877	1.92419	67.9954	2.37943e-07	1.57586e-06
CCDC153	-1.78535	-0.0124155	31.7013	2.97708e-05	0.000103264
ZSCAN18	-1.77673	2.4443	169.117	2.84584e-10	5.48833e-09
SLC7A7	-1.77165	-0.295881	29.8264	4.19674e-05	0.000139451
NDNF	-1.7684	-0.446383	31.4223	3.1304e-05	0.000107926
CHADL	-1.76797	-0.727853	18.8284	0.00044408	0.00112984
GRIK5	-1.76519	-0.359598	21.6853	0.000225024	0.000618434
CHRM3	-1.76501	4.43296	314.78	2.03342e-12	8.90663e-11
SYT12	-1.75616	-0.637715	25.8724	9.09768e-05	0.000276554
ZC3H6	-1.75467	1.67617	127.352	2.50902e-09	3.41733e-08
GLDN	-1.75269	0.251742	37.8492	1.05561e-05	4.19467e-05
STMN2	-1.75163	-0.62719	20.6985	0.000282809	0.000758452
CCT6B	-1.75116	-0.106151	26.4956	8.01435e-05	0.000246736
C1orf54	-1.74824	0.733484	57.234	7.65481e-07	4.28547e-06
H4C14	-1.74791	3.85571	188.025	1.24355e-10	2.80308e-09
INPP5F	-1.74676	8.65385	828.936	6.93046e-16	1.6439e-13
NIPSNAP3B	-1.74632	0.41023	56.8619	7.9946e-07	4.4529e-06
NKILA	-1.74581	3.29002	272.439	6.52548e-12	2.38978e-10
COL8A2	-1.74276	1.87004	121.124	3.66221e-09	4.67804e-08
CERS4	-1.74265	2.65125	149.495	7.3869e-10	1.22993e-08
RETREG1	-1.74222	4.29651	289.508	3.99998e-12	1.57728e-10
LINC01686	-1.73784	-0.572382	22.9475	0.000169478	0.00048042
TRAPPC6A	-1.73782	2.15066	114.691	5.51332e-09	6.56911e-08
KBTBD11	-1.73728	-0.743135	23.7967	0.000140791	0.000407187
YPEL1	-1.73727	-0.047722	37.0209	1.20514e-05	4.72193e-05
DGKI	-1.73422	0.40461	28.7112	5.18312e-05	0.000168097
GALNT12	-1.7339	2.33073	100.258	1.49323e-08	1.51266e-07
LINC00589	-1.7263	0.13208	18.6896	0.000459657	0.00116466
GRIA4	-1.72568	-1.11587	12.3351	0.00266663	0.00555296
ALDH1A3	-1.72267	9.76309	600.541	1.01392e-14	1.07811e-12
MYO15B	-1.72103	2.17709	74.0386	1.31646e-07	9.56961e-07
ITGB3	-1.71861	8.1481	644.583	5.63485e-15	7.12116e-13
CATSPER2P1	-1.71597	-0.0334436	24.4053	0.000123577	0.000362382
PCSK2	-1.71439	-1.43393	13.8471	0.00169347	0.00369947
NYNRIN	-1.71369	2.03567	106.538	9.54052e-09	1.03526e-07
ATP6AP1L	-1.71263	0.0940584	41.0695	6.42701e-06	2.71187e-05
SLITRK3	-1.71112	-0.0729646	30.2539	3.87586e-05	0.000129994
THSD7A	-1.71056	-1.45867	12.2856	0.00270781	0.00563138
FAM47E	-1.71016	0.577163	45.912	3.20662e-06	1.47317e-05
TNC	-1.70947	10.1953	314.048	2.07212e-12	8.99942e-11
ZMIZ1-AS1	-1.70945	-1.47049	14.4456	0.00142459	0.00318002
LRRC39	-1.7079	-0.915958	13.8564	0.00168888	0.00369088
ANO4	-1.70524	2.82994	137.669	1.38858e-09	2.06253e-08
ADSS1	-1.7043	1.67206	95.839	2.07696e-08	1.99066e-07
NCOA7	-1.70102	5.88545	554.702	1.95733e-14	1.7648e-12
SALL4	-1.69977	1.11844	48.8682	2.15377e-06	1.04162e-05
GPR153	-1.69765	7.13521	616.169	8.19306e-15	9.35708e-13
THBS4	-1.69726	0.428981	60.8155	5.09536e-07	3.03673e-06
KLF9	-1.69291	7.49972	696.289	2.9664e-15	4.76416e-13
MORN3	-1.69115	-0.136028	31.1607	3.28219e-05	0.000112305
FAM20C	-1.69023	6.87345	638.95	6.06103e-15	7.42974e-13
ZNF853	-1.68973	3.68365	306.443	2.52699e-12	1.05873e-10
TNFRSF13C	-1.68844	-0.971621	12.0197	0.0029414	0.00605642
LUZP2	-1.68772	-1.01902	11.1776	0.00384472	0.00768346
WSCD1	-1.68681	3.43385	318.6	1.84404e-12	8.16996e-11
CMTM7	-1.68563	6.75476	705.192	2.66869e-15	4.42429e-13
SNTB2	-1.68215	7.03691	638.064	6.13128e-15	7.44347e-13
RFTN2	-1.68003	1.29506	96.0705	2.0407e-08	1.95913e-07
DOK6	-1.677	0.450276	28.3894	5.51414e-05	0.000177674
ACSS3	-1.67616	4.0918	310.533	2.26985e-12	9.74835e-11
CCDC78	-1.67455	2.87265	96.1753	2.02452e-08	1.94966e-07
CAMK1	-1.67409	0.739339	50.9486	1.64532e-06	8.28463e-06
FDCSP	-1.67243	-0.472783	31.2114	3.25213e-05	0.000111511
AGAP5	-1.67096	0.537034	19.6469	0.000363387	0.000946562
ERBB3	-1.67038	8.8138	581.231	1.32942e-14	1.30554e-12
GSN	-1.67029	9.26498	432.623	1.51905e-13	9.84063e-12
ITGAX	-1.66715	2.66074	64.7036	3.3452e-07	2.11725e-06
ARNT2	-1.66538	6.86034	639.902	5.98654e-15	7.42974e-13
WIPI1	-1.66503	4.97498	470.47	7.62277e-14	5.78955e-12
LINC02593	-1.66279	0.888211	63.4782	3.81105e-07	2.36264e-06
ADARB2	-1.66245	-0.499764	21.1837	0.000252548	0.000686131
RAB26	-1.66137	3.77898	167.889	3.01183e-10	5.73289e-09
FAM184A	-1.65992	2.62567	170.927	2.61972e-10	5.18497e-09
TCF7L1	-1.65835	2.05536	109.78	7.63876e-09	8.60172e-08
SPINT1	-1.65623	2.33776	107.791	8.74944e-09	9.63319e-08
JPH4	-1.65192	-1.2778	12.1192	0.00285136	0.00588833
NREP	-1.64847	5.84109	497.758	4.7898e-14	3.88679e-12
S100A14	-1.64377	-1.22014	11.1698	0.00385447	0.00769996
FOXP2	-1.64288	0.640175	40.2551	7.26643e-06	3.01085e-05
CDH19	-1.64256	5.20881	454.521	1.01242e-13	7.09522e-12
CFAP58	-1.6412	-1.12627	14.2168	0.00152124	0.00336894
RND2	-1.6405	0.0428786	28.3827	5.52127e-05	0.000177867
ATL1	-1.63659	-0.359015	26.549	7.92841e-05	0.000244432
A4GALT	-1.63558	3.73325	225.057	3.00644e-11	8.58393e-10
KRBA2	-1.63374	-1.79973	10.6156	0.00462099	0.00907483
CARD14	-1.6269	0.649913	48.1486	2.36884e-06	1.13144e-05
GMFG	-1.62663	0.0352295	29.2492	4.67819e-05	0.000153628
ZNF491	-1.62531	0.208869	25.5129	9.79647e-05	0.000295408
RYR1	-1.62509	1.92425	81.5207	6.6697e-08	5.37832e-07
FST	-1.62445	7.09706	554.71	1.95709e-14	1.7648e-12
NR2F1-AS1	-1.62278	1.27284	69.0489	2.13968e-07	1.43996e-06
BFSP1	-1.62229	3.77064	293.053	3.6258e-12	1.4558e-10
KCNJ4	-1.61745	-0.263153	16.1427	0.000889277	0.00209071
RGS20	-1.6142	1.35556	57.8034	7.16578e-07	4.05141e-06
HSPA6	-1.6121	2.07384	107.259	9.07572e-09	9.91002e-08
NAPA-AS1	-1.61137	0.987957	73.7264	1.35599e-07	9.79695e-07
LOC101927402	-1.61026	-0.659309	13.0333	0.00215538	0.00459
NPAS1	-1.60896	4.06819	346.154	9.40156e-13	4.55828e-11
CCNB1IP1	-1.60699	5.75495	676.819	3.75585e-15	5.36182e-13
RDM1P5	-1.60649	-1.07419	16.0469	0.00091261	0.00214132
ARHGEF37	-1.60593	2.94236	196.734	8.71226e-11	2.08627e-09
PPP1R1B	-1.60074	1.89284	109.921	7.56618e-09	8.54618e-08
GPR162	-1.60025	1.552	65.1517	3.191e-07	2.03638e-06
PTPRH	-1.60015	4.22152	365.798	5.9966e-13	3.08185e-11
PANX3	-1.5999	-0.953029	15.438	0.00107793	0.00247942
ST6GALNAC2	-1.59906	0.474575	39.3393	8.36015e-06	3.40636e-05
FUT1	-1.59892	-0.0131832	19.7394	0.000355355	0.000928465
TLX2	-1.59408	0.783122	57.3755	7.52991e-07	4.22937e-06
TTLL6	-1.59301	0.114091	17.6284	0.00060128	0.00147926
ADHFE1	-1.59095	-0.368865	19.0441	0.000421015	0.00107774
WDR31	-1.59078	1.90937	102.814	1.24078e-08	1.30138e-07
SCART1	-1.58906	2.41388	54.744	1.02807e-06	5.49993e-06
HOXB-AS1	-1.58889	1.28299	73.1695	1.42986e-07	1.02347e-06
MSLN	-1.58782	0.907742	44.1452	4.1055e-06	1.82733e-05
DCST2	-1.58769	-1.32294	10.8869	0.00422611	0.00835896
TSPAN19	-1.58539	-0.00382633	25.4248	9.97695e-05	0.000300146
YPEL3	-1.58428	3.63545	301.135	2.91048e-12	1.19028e-10
ADAM21	-1.58028	-0.681705	21.1319	0.000255604	0.000693089
WWC2-AS2	-1.58016	0.175543	33.5409	2.15354e-05	7.79428e-05
LINC00324	-1.57976	0.264013	25.6374	9.54779e-05	0.000288756
GABRG2	-1.57703	0.682633	45.936	3.19604e-06	1.46875e-05
GRAP2	-1.57591	1.08335	61.1766	4.89572e-07	2.93477e-06
TBX19	-1.57023	1.70206	94.0146	2.3892e-08	2.25026e-07
CTSF	-1.56768	6.03087	566.763	1.63809e-14	1.53067e-12
MEF2C	-1.5661	4.77272	387.097	3.77747e-13	2.13337e-11
SULT1C2	-1.55862	-0.239968	14.18	0.00153749	0.00340198
PEX11G	-1.55692	0.834441	41.076	6.42082e-06	2.71e-05
GPM6B	-1.55612	-0.594977	15.4009	0.00108904	0.00250311
SLC1A1	-1.55598	5.58105	578.232	1.38764e-14	1.34619e-12
PCDHB15	-1.5557	1.89091	117.621	4.56489e-09	5.62602e-08
CYP27A1	-1.55468	3.6201	247.589	1.40503e-11	4.54147e-10
ISG20	-1.55364	6.19304	518.461	3.42176e-14	2.93093e-12
JDP2	-1.55321	2.18981	142.27	1.08016e-09	1.66873e-08
ALDH6A1	-1.55134	3.77122	304.435	2.66498e-12	1.10453e-10
PNCK	-1.54964	0.632775	36.1531	1.38774e-05	5.34236e-05
ARHGEF6	-1.54877	4.8785	458.198	9.47505e-14	6.76325e-12
ND5	-1.54838	9.95416	105.688	1.01235e-08	1.09074e-07
MRGPRX3	-1.54343	-0.421484	19.5086	0.000375783	0.000974408
TTC28	-1.53755	2.68888	124.27	3.01899e-09	3.99543e-08
MAP3K7CL	-1.53596	-0.126922	22.2857	0.000196403	0.000547783
ABCA3	-1.53556	1.60607	55.2807	9.63904e-07	5.19813e-06
LINC01198	-1.53366	1.12247	50.0899	1.83685e-06	9.11217e-06
STX1B	-1.53277	0.865346	46.643	2.90098e-06	1.35128e-05
EDIL3	-1.52712	3.36801	253.897	1.14885e-11	3.84229e-10
ATOH8	-1.52707	3.18933	201.199	7.30027e-11	1.79801e-09
CNTN1	-1.5259	4.74402	287.983	4.17413e-12	1.63901e-10
LOC105371855	-1.52137	-0.472217	15.7782	0.000981759	0.00228445
CXCL3	-1.52003	1.53295	69.6711	2.01085e-07	1.36458e-06
CDK18	-1.51868	5.16027	264.413	8.2976e-12	2.92083e-10
HOXD3	-1.51862	-1.20903	15.9063	0.000948091	0.00221681
NFATC2	-1.5184	7.21366	389.358	3.60178e-13	2.07986e-11
SPRY4	-1.51807	8.13564	457.625	9.57314e-14	6.80178e-12
PCDHGA4	-1.51658	1.19598	29.2394	4.68685e-05	0.000153825
NIM1K	-1.51638	2.22908	83.2478	5.74342e-08	4.74047e-07
PJVK	-1.51632	-0.559553	18.7045	0.000457956	0.00116131
TSHZ3	-1.51533	-0.439973	14.888	0.00125659	0.00284119
C1QTNF3	-1.51313	1.38988	72.8776	1.47035e-07	1.04614e-06
KREMEN1	-1.51152	3.70563	194.704	9.4533e-11	2.23888e-09
LOC101930370	-1.50646	-0.142932	24.6178	0.000118133	0.000348255
PCDHGA6	-1.50607	0.429998	23.7283	0.000142889	0.000412542
PRSS16	-1.50548	-0.681531	22.002	0.000209384	0.000579833
HLA-DOB	-1.50521	-0.373486	14.3798	0.00145166	0.00323248
BTBD16	-1.50434	-1.08429	10.4019	0.00496135	0.00966444
IGSF11	-1.50322	1.75157	74.4189	1.27003e-07	9.28025e-07
CCDC188	-1.50321	-0.125053	22.4736	0.000188298	0.000527564
PLSCR4	-1.50308	0.950065	36.3475	1.34427e-05	5.19839e-05
SOX6	-1.50302	1.50314	55.8501	9.00684e-07	4.91722e-06
HOXB8	-1.49827	3.95382	178.976	1.8297e-10	3.84336e-09
ST7-AS1	-1.497	-0.602132	15.6394	0.00101979	0.0023608
LINC00910	-1.4952	0.323149	36.2443	1.36716e-05	5.2763e-05
CTSS	-1.49512	1.89533	62.5531	4.21096e-07	2.57331e-06
ABCC6P1	-1.49397	-0.743754	12.6414	0.00242724	0.00510478
LOC101929709	-1.49272	1.87649	58.2177	6.83183e-07	3.89114e-06
SIPA1L2	-1.49248	5.23075	332.914	1.29091e-12	5.92359e-11
NANOS1	-1.49119	3.14223	123.451	3.17336e-09	4.15338e-08
TRIB3	-1.49089	6.91219	601.636	9.98719e-15	1.06932e-12
MEGF11	-1.4907	-0.056348	15.0128	0.00121328	0.00275215
HLA-DQA1	-1.48998	1.2221	44.7948	3.74578e-06	1.6862e-05
VANGL2	-1.48744	3.3352	142.276	1.07981e-09	1.66873e-08
GIPR	-1.48606	0.709189	40.7943	6.69787e-06	2.80466e-05
LOC101929054	-1.48545	0.0780319	19.1005	0.000415214	0.00106519
PRKD1	-1.48388	4.31595	257.915	1.01304e-11	3.4632e-10
PMEL	-1.48309	0.637293	21.9855	0.000210169	0.000581573
CRELD1	-1.48145	4.58596	266.929	7.68994e-12	2.7256e-10
SEC31B	-1.47986	2.37622	58.0593	6.9574e-07	3.95497e-06
PLA2R1	-1.47985	2.37967	112.312	6.4468e-09	7.44546e-08
TNFRSF10C	-1.47744	-0.377477	15.4696	0.00106855	0.00246225
MOXD1	-1.47538	4.45158	362.417	6.46837e-13	3.3023e-11
LAMC3	-1.47392	-0.249726	21.0932	0.000257906	0.000698594
TSPAN11	-1.47296	5.37786	347.933	9.01753e-13	4.39976e-11
ERICH6-AS1	-1.47219	-1.29916	10.5756	0.00468269	0.00918662
SLAMF9	-1.47142	0.123709	17.2807	0.000657864	0.00160135
GPRIN3	-1.46861	1.74582	35.6902	1.49763e-05	5.70839e-05
MAPK4	-1.4662	3.13072	30.3614	3.79959e-05	0.000127769
FARP1	-1.46436	7.50366	470.833	7.57445e-14	5.78133e-12
CDC42EP1	-1.4628	3.04551	163.153	3.76085e-10	6.9264e-09
MSR1	-1.46267	2.17956	121.326	3.61661e-09	4.63516e-08
ESPN	-1.46113	4.14167	227.513	2.75784e-11	7.94773e-10
BCL2A1	-1.4608	-0.166033	21.3681	0.000242016	0.000660548
SUCLG2	-1.4603	6.86975	511.068	3.85254e-14	3.22818e-12
LARGE2	-1.46023	1.19315	50.4785	1.74725e-06	8.73229e-06
LAMA4	-1.46003	7.98599	517.157	3.49364e-14	2.97597e-12
LRRC4B	-1.45993	5.04594	385.11	3.93976e-13	2.20884e-11
COL9A2	-1.4581	5.22858	274.95	6.0614e-12	2.26282e-10
KCNH5	-1.45806	0.621066	30.8274	3.48767e-05	0.000118521
HFM1	-1.45779	-0.607995	16.5617	0.000794839	0.00189645
FZD7	-1.45763	5.42408	377.844	4.60322e-13	2.49026e-11
CYP2E1	-1.45756	1.59151	42.6833	5.06518e-06	2.19738e-05
LINC00189	-1.45727	1.37832	82.9174	5.90891e-08	4.8511e-07
SLC2A12	-1.45572	0.608794	40.739	6.75385e-06	2.8258e-05
ATP8A1	-1.45438	3.83615	235.374	2.10433e-11	6.37836e-10
TESMIN	-1.45303	0.307901	31.305	3.19747e-05	0.000109797
DHH	-1.45217	-0.970428	10.3161	0.00510589	0.00992219
SLC9A7	-1.45075	5.15978	506.589	4.14287e-14	3.45269e-12
SLC45A1	-1.44738	1.22582	56.7001	8.14752e-07	4.51378e-06
NTRK1	-1.44375	0.863373	38.3031	9.82549e-06	3.93172e-05
SLFN5	-1.44323	6.56096	410.617	2.33094e-13	1.42613e-11
LAMA5	-1.44309	6.61791	330.89	1.35646e-12	6.20588e-11
ACSS2	-1.44284	5.91116	463.569	8.60872e-14	6.29049e-12
LRRK2	-1.44263	3.83039	212.227	4.78901e-11	1.26528e-09
LOC100288846	-1.442	-0.530696	14.3106	0.00148074	0.00328964
IL13RA2	-1.44177	9.46866	439.621	1.33151e-13	8.84879e-12
CLGN	-1.4399	1.73271	66.8774	2.66721e-07	1.74102e-06
LRP4-AS1	-1.43971	-1.27664	10.9346	0.00416076	0.00824771
ANKH	-1.43926	8.48982	442.001	1.27374e-13	8.53846e-12
MEIS3	-1.4383	3.58743	170.827	2.63161e-10	5.20035e-09
LHPP	-1.43651	3.2461	172.345	2.45644e-10	4.90587e-09
XCL1	-1.43552	-0.524594	19.5837	0.000369	0.000959399
RIPOR2	-1.43406	2.99145	163.132	3.76464e-10	6.9264e-09
EMILIN3	-1.42832	-0.365406	14.0428	0.00159975	0.00352104
PURG	-1.42806	-1.18915	12.9644	0.00220057	0.00467527
ERFE	-1.42554	2.18877	100.068	1.51416e-08	1.52884e-07
COL15A1	-1.42465	1.35666	61.0623	4.95798e-07	2.96323e-06
FAM171A2	-1.42389	2.34427	105.994	9.90925e-09	1.07064e-07
PAPLN	-1.42195	2.6273	94.6591	2.27327e-08	2.15555e-07
TAFA3	-1.42136	0.414324	27.1219	7.06895e-05	0.000221208
RGPD1	-1.41885	1.31765	62.2334	4.35988e-07	2.65285e-06
MOSMO	-1.41879	7.10749	320.518	1.75647e-12	7.82694e-11
TDRP	-1.41683	-0.196454	24.9873	0.000109291	0.000324851
IL12A	-1.41636	1.19515	34.1351	1.94472e-05	7.13898e-05
WDR97	-1.41555	0.379534	18.9523	0.000430659	0.00109954
FAM228B	-1.41528	0.652327	33.7613	2.07328e-05	7.54802e-05
SHISA3	-1.41521	-0.572803	18.237	0.000514897	0.00128958
SPRY2	-1.41515	8.26452	433.533	1.49305e-13	9.71299e-12
RCN3	-1.41447	3.53985	187.682	1.2615e-10	2.82823e-09
ALDH1L2	-1.41422	5.4271	485.263	5.90685e-14	4.69443e-12
SRPX2	-1.41343	3.93946	175.953	2.09002e-10	4.2851e-09
PNMA2	-1.41248	2.34779	101.962	1.31919e-08	1.36506e-07
CACNA2D4	-1.4122	-0.0032762	22.9011	0.000171225	0.000484839
GAA	-1.41077	6.76866	376.679	4.72073e-13	2.53604e-11
REEP6	-1.41023	2.84712	140.033	1.21933e-09	1.84854e-08
PYGB	-1.40978	10.2677	308.351	2.40317e-12	1.01893e-10
LINC00886	-1.40887	1.44455	63.1801	3.93508e-07	2.42781e-06
FAM27C	-1.40736	-0.71819	14.3022	0.00148435	0.00329669
ELMOD1	-1.40704	1.77726	80.6229	7.21635e-08	5.75293e-07
LRMDA	-1.40656	1.09915	44.7254	3.78246e-06	1.69974e-05
NUP50-DT	-1.40486	3.0486	125.535	2.79691e-09	3.73358e-08
MARCHF2	-1.40438	3.27573	150.611	6.97594e-10	1.1729e-08
DCHS2	-1.4037	0.1749	24.1786	0.000129696	0.00037858
YPEL2	-1.40354	3.98858	171.616	2.53886e-10	5.04435e-09
STK31	-1.40198	-0.250117	11.7664	0.00318506	0.00651031
TGFBR3L	-1.40169	0.496647	29.8872	4.14934e-05	0.000138114
PCSK4	-1.4016	-0.366871	22.6371	0.000181555	0.000510714
TLCD3B	-1.40152	-0.106276	17.9425	0.000554822	0.00137683
TMPRSS15	-1.40104	2.94088	176.746	2.01794e-10	4.14835e-09
TPPP3	-1.40061	1.84927	63.4136	3.83758e-07	2.37621e-06
MOCOS	-1.40025	7.20322	533.03	2.72148e-14	2.38408e-12
GRM8	-1.39988	3.30927	128.243	2.38016e-09	3.2678e-08
NPPC	-1.39984	0.784005	44.9183	3.68148e-06	1.66211e-05
ZC3H12B	-1.39724	0.249278	25.3422	0.000101492	0.000304912
CSPG4	-1.39719	9.67812	206.258	6.00086e-11	1.52675e-09
CA9	-1.39586	4.71594	66.9669	2.6428e-07	1.72655e-06
ST6GAL1	-1.39573	6.70645	414.036	2.17781e-13	1.3431e-11
CYP2U1	-1.39388	2.15444	90.7835	3.07961e-08	2.78811e-07
CDH8	-1.39039	0.411761	27.4912	6.57042e-05	0.000207588
NR4A2	-1.38901	4.63533	241.894	1.69215e-11	5.31355e-10
MRPS31P5	-1.38886	2.41547	117.199	4.68935e-09	5.74725e-08
ENTPD1	-1.38865	0.531901	17.2619	0.000661083	0.00160791
WDFY3-AS2	-1.3879	0.64904	33.2025	2.28358e-05	8.19631e-05
NIPAL3	-1.38625	7.26117	577.886	1.39454e-14	1.34619e-12
SEPT5-GP1BB	-1.38567	1.74597	14.9117	0.00124821	0.00282516
PTPRM	-1.38478	4.43532	340.629	1.07161e-12	5.00668e-11
ALOX15B	-1.38029	-0.0470347	14.5683	0.0013756	0.00308135
SEMA3E	-1.37985	2.73005	128.908	2.28869e-09	3.16192e-08
ARMC4	-1.37936	-0.516914	17.8132	0.000573437	0.00141846
COL6A2	-1.37884	7.00591	349.774	8.6383e-13	4.28249e-11
ST3GAL3	-1.37861	3.53929	127.725	2.45422e-09	3.35454e-08
ANK3	-1.37569	5.12052	375.252	4.86931e-13	2.60677e-11
TNNT1	-1.37498	4.23898	234.708	2.15241e-11	6.48161e-10
GDF15	-1.37458	3.73098	148.271	7.86871e-10	1.29064e-08
RUNDC3A	-1.37452	-0.110337	16.5739	0.00079227	0.0018909
KCNMB4	-1.37359	1.5873	77.4314	9.60657e-08	7.27476e-07
SNHG32	-1.37303	5.79819	473.507	7.22939e-14	5.57314e-12
COCH	-1.37238	3.60764	120.145	3.89266e-09	4.9154e-08
LOC155060	-1.37165	1.41119	40.8225	6.6696e-06	2.79359e-05
PALM	-1.37073	4.37783	210.474	5.11387e-11	1.33493e-09
SLC25A27	-1.36877	1.47521	28.6143	5.28037e-05	0.000170963
SOX5	-1.36825	7.96438	504.458	4.28956e-14	3.55572e-12
DHRS12	-1.36714	1.05623	48.477	2.26783e-06	1.08825e-05
LINC02620	-1.36483	0.0567135	22.1081	0.00020442	0.000567269
ATP10B	-1.3624	3.2284	137.159	1.42841e-09	2.10848e-08
RAMP2	-1.362	-0.917905	10.8115	0.00433192	0.00854961
FAM114A1	-1.36184	5.34753	394.893	3.20903e-13	1.88125e-11
PPP1R3F	-1.36184	2.09273	79.3653	8.06829e-08	6.29221e-07
ANKRD29	-1.36147	2.57018	118.962	4.19291e-09	5.23028e-08
DOC2A	-1.35948	1.76189	32.0319	2.80617e-05	9.80411e-05
TDRD5	-1.35756	0.690282	35.1272	1.64466e-05	6.18019e-05
IL13RA1	-1.35735	5.71387	468.433	7.90005e-14	5.88481e-12
CSF2RA	-1.35585	-0.195337	15.6868	0.00100661	0.00233453
SERPINB1	-1.35569	5.69867	368.835	5.60544e-13	2.90992e-11
GOLGA6L10	-1.35545	0.222554	17.9989	0.000546912	0.00135873
SEMA4G	-1.35525	3.77958	169.514	2.79449e-10	5.39918e-09
PLEKHH2	-1.35512	3.41516	146.617	8.57679e-10	1.37033e-08
H6PD	-1.35408	6.14844	426.489	1.70793e-13	1.08814e-11
HSD3B7	-1.35364	1.13999	43.6972	4.37604e-06	1.93323e-05
SRP14-AS1	-1.35307	1.37822	55.2835	9.63591e-07	5.19813e-06
LSAMP	-1.3524	3.91769	184.298	1.45486e-10	3.1772e-09
ULK2	-1.3517	2.34875	87.9082	3.8855e-08	3.398e-07
BIN3	-1.35156	6.37139	429.404	1.61509e-13	1.03733e-11
TTC34	-1.35049	-0.293578	16.3769	0.000835044	0.00197677
PICART1	-1.35012	-0.831167	14.0937	0.00157631	0.0034759
GLT8D2	-1.34735	2.15823	85.9913	4.55318e-08	3.89356e-07
LINC01203	-1.34733	0.22734	19.6518	0.000362956	0.000945759
SLC9A9	-1.3471	1.20608	43.9553	4.21785e-06	1.87247e-05
RAMP1	-1.34553	5.32477	216.535	4.0843e-11	1.10477e-09
BMF	-1.34513	3.07813	138.593	1.3195e-09	1.979e-08
OSMR	-1.3443	6.15714	368.871	5.60107e-13	2.90992e-11
FGF13-AS1	-1.34342	-0.748503	15.4232	0.00108234	0.00248845
CATSPERG	-1.34267	-0.742105	12.3547	0.00265058	0.0055285
SLC44A5	-1.34112	1.53823	49.1884	2.06519e-06	1.00731e-05
LAMA2	-1.34047	3.36235	153.569	6.00542e-10	1.03228e-08
OR8A1	-1.34014	-0.21043	18.3822	0.0004964	0.00124853
BISPR	-1.33966	1.46652	50.4809	1.74671e-06	8.73229e-06
RASL10B	-1.33732	0.247929	27.4874	6.57535e-05	0.000207698
ABCA5	-1.33728	3.3715	148.915	7.611e-10	1.25504e-08
CARF	-1.33703	1.84076	75.4749	1.15043e-07	8.50421e-07
SPRY4-AS1	-1.33699	1.26361	62.233	4.36005e-07	2.65285e-06
GTPBP2	-1.3366	6.68225	464.076	8.53158e-14	6.2638e-12
TUBB4A	-1.33512	3.84341	111.726	6.70288e-09	7.68364e-08
BRSK1	-1.33445	4.8547	307.241	2.47439e-12	1.03951e-10
TBKBP1	-1.33131	3.4684	183.376	1.51319e-10	3.27215e-09
MYLK4	-1.33128	-0.415247	14.2852	0.00149162	0.00331046
TRPM4	-1.33116	4.47732	206.663	5.90862e-11	1.50577e-09
ARHGAP25	-1.33105	0.49848	30.551	3.66906e-05	0.000124002
TAC1	-1.33078	1.79807	52.6638	1.32604e-06	6.88146e-06
IFITM2	-1.32913	5.08597	205.324	6.22004e-11	1.57472e-09
FABP6	-1.32894	2.44544	79.4281	8.02316e-08	6.26652e-07
FHAD1	-1.32765	0.193573	24.4898	0.000121378	0.00035639
LMF1	-1.32627	3.30814	147.784	8.07034e-10	1.30977e-08
LINC02616	-1.32601	-0.138558	23.2089	0.000160004	0.000456672
TATDN3	-1.3251	4.85729	300.1	2.99263e-12	1.22064e-10
LTK	-1.32436	-0.558819	13.2189	0.00203872	0.00436508
INHA	-1.32424	0.461633	31.3757	3.15682e-05	0.000108691
NEK3	-1.32415	0.589746	27.5657	6.47475e-05	0.000205069
GJA5	-1.32277	2.97797	108.847	8.13866e-09	9.09288e-08
ASIC4	-1.32171	-0.182279	11.9028	0.00305113	0.00626145
SPAG4	-1.32148	2.56186	96.1856	2.02294e-08	1.94936e-07
ACBD4	-1.32066	3.07694	147.256	8.29514e-10	1.33641e-08
FAM106A	-1.31917	2.34767	53.316	1.22333e-06	6.4154e-06
CLYBL	-1.31865	1.67399	49.8232	1.90131e-06	9.39984e-06
SLC13A3	-1.31493	2.20916	77.8593	9.23984e-08	7.03853e-07
NUDT7	-1.31477	0.946766	44.051	4.16079e-06	1.84874e-05
FAM66C	-1.31447	0.223581	24.5962	0.000118673	0.000349549
LOC101928489	-1.31009	0.861675	48.0863	2.38854e-06	1.13908e-05
RBM46	-1.30939	-0.9162	13.8301	0.00170188	0.0037135
MRO	-1.30938	-0.0334052	15.2523	0.00113485	0.00259487
FNDC4	-1.30732	2.03317	63.0238	4.00193e-07	2.46216e-06
BCAS3	-1.30659	4.73239	207.769	5.66466e-11	1.45321e-09
PCOLCE	-1.30628	7.42176	243.79	1.58989e-11	5.02314e-10
PNPLA7	-1.30612	2.08445	87.1793	4.12557e-08	3.5755e-07
KC6	-1.30558	-0.9537	11.256	0.00374852	0.00752143
MUC15	-1.30514	2.83088	90.1641	3.23602e-08	2.91601e-07
MELTF	-1.30356	7.93041	446.969	1.16194e-13	7.9269e-12
GALNT5	-1.30301	2.5445	76.3557	1.06025e-07	7.91618e-07
CPT1C	-1.29977	1.81999	71.3718	1.70076e-07	1.18492e-06
RNF180	-1.29909	-0.354293	10.3572	0.0050361	0.00980016
MFGE8	-1.29904	5.7077	404.782	2.62089e-13	1.57847e-11
HRK	-1.29848	0.968579	26.6014	7.84508e-05	0.000242316
FHL1	-1.29837	3.87633	193.046	1.01109e-10	2.37275e-09
RRAS	-1.29621	4.34916	186.826	1.30754e-10	2.90067e-09
SCHIP1	-1.29603	4.66609	197.314	8.51282e-11	2.054e-09
SMOC1	-1.29566	3.54534	141.71	1.11325e-09	1.70847e-08
AK9	-1.29561	0.611591	27.7664	6.22455e-05	0.000197958
JCAD	-1.29561	0.0558371	18.0341	0.000542047	0.00134795
DNHD1	-1.29381	4.33165	96.2226	2.01728e-08	1.94511e-07
TNFRSF9	-1.29267	-0.159194	15.7719	0.000983465	0.00228773
PTK2B	-1.29241	1.9702	69.0227	2.1453e-07	1.44249e-06
CASC1	-1.29208	-0.142952	18.6129	0.000468529	0.00118461
C1QL4	-1.28894	1.22992	42.1196	5.50036e-06	2.36686e-05
DLX4	-1.28877	1.03966	41.8531	5.72049e-06	2.45064e-05
TTLL1	-1.28787	2.36306	92.7875	2.62865e-08	2.43707e-07
RGS10	-1.2867	4.17759	230.479	2.48781e-11	7.32005e-10
KCNT2	-1.28669	1.95759	73.7315	1.35534e-07	9.79679e-07
PDXDC2P-NPIPB14P	-1.28628	2.91784	75.1482	1.18603e-07	8.72432e-07
BHLHB9	-1.2848	0.884556	36.6397	1.28181e-05	4.98562e-05
MOB3B	-1.28366	0.147413	13.3485	0.0019615	0.00421791
GDF1	-1.28205	1.93761	40.8314	6.66063e-06	2.79084e-05
GUCY1B2	-1.28191	-0.68132	13.6897	0.00177335	0.0038482
DDIT3	-1.28077	4.36319	232.567	2.31541e-11	6.87841e-10
DICER1-AS1	-1.2802	0.125584	17.0718	0.000694718	0.00167992
IL11RA	-1.28014	3.33828	138.541	1.32326e-09	1.98271e-08
BEX4	-1.27974	3.14273	93.6558	2.45659e-08	2.30387e-07
MANCR	-1.27887	1.27736	44.8055	3.74015e-06	1.68416e-05
OLIG2	-1.27828	2.19205	85.8007	4.6263e-08	3.94515e-07
CLMN	-1.27767	5.45636	396.859	3.08129e-13	1.81326e-11
GLDC	-1.27767	3.94201	145.504	9.09296e-10	1.43473e-08
HESX1	-1.27629	-0.0376129	16.4667	0.000815226	0.00193767
TCP11L2	-1.27552	2.13619	92.6107	2.66532e-08	2.46219e-07
RTN2	-1.27467	3.80793	121.262	3.63096e-09	4.64582e-08
UBA7	-1.2738	2.39918	78.2825	8.89246e-08	6.82109e-07
LOXL3	-1.26487	7.94057	304.863	2.63488e-12	1.09796e-10
MIA	-1.26437	7.27981	287.638	4.21459e-12	1.64925e-10
ARF4-AS1	-1.26085	-0.395477	15.0301	0.00120742	0.00274006
FUOM	-1.25939	3.66526	108.347	8.42182e-09	9.34156e-08
RGL3	-1.25913	3.38373	78.2334	8.93198e-08	6.84119e-07
SLC16A2	-1.25889	0.288571	24.5957	0.000118685	0.000349549
SHE	-1.2587	1.28004	15.5039	0.0010585	0.00244128
LINC02241	-1.25809	1.343	40.3644	7.14698e-06	2.96295e-05
DHRS3	-1.25686	6.48372	358.427	7.07912e-13	3.57855e-11
BMP6	-1.25572	2.94306	87.5299	4.00807e-08	3.48739e-07
LETMD1	-1.25461	6.18965	348.908	8.81447e-13	4.33523e-11
LOC101927359	-1.25246	-1.02773	10.8269	0.00431007	0.00851194
EFHD1	-1.25112	-0.7421	12.3209	0.00267841	0.00557297
PDZD2	-1.25105	4.2531	211.251	4.96685e-11	1.30458e-09
MOK	-1.2499	6.73999	290.4	3.90199e-12	1.54655e-10
SRGAP3	-1.24706	2.59749	109.995	7.52834e-09	8.50968e-08
EPHA3	-1.24647	6.96657	417.728	2.02494e-13	1.26399e-11
TESC	-1.24633	5.15574	328.878	1.42533e-12	6.4825e-11
CACNG6	-1.24573	1.56765	67.774	2.43354e-07	1.60687e-06
PTPRO	-1.24448	0.347431	27.0184	7.21615e-05	0.000225089
PTPRU	-1.24398	4.34669	217.406	3.95628e-11	1.07961e-09
ADGRA2	-1.24325	4.20215	182.799	1.55098e-10	3.3398e-09
PMEPA1	-1.24296	7.56712	421.131	1.89458e-13	1.1915e-11
ZNF862	-1.24222	1.00948	38.6389	9.32133e-06	3.75042e-05
COL5A2	-1.24187	7.78227	244.827	1.53685e-11	4.87555e-10
CTBS	-1.23895	3.84222	147.053	8.38346e-10	1.34502e-08
HSF4	-1.23893	2.46971	41.2063	6.29698e-06	2.66563e-05
ACSF2	-1.23782	3.92816	211.471	4.9262e-11	1.29611e-09
TXK	-1.2377	1.84118	63.5783	3.77041e-07	2.33913e-06
ACTA2	-1.23651	3.33852	81.2618	6.82241e-08	5.48139e-07
ZNF396	-1.23614	0.42152	11.7421	0.00320964	0.00655621
SPRY1	-1.23235	4.09163	134.749	1.63496e-09	2.36028e-08
VMAC	-1.23225	2.2153	97.2687	1.86403e-08	1.82243e-07
BIRC3	-1.23119	2.09903	47.4523	2.6e-06	1.22891e-05
2001-12-01	-1.22997	4.24878	129.932	2.1556e-09	3.00498e-08
SHANK3	-1.22959	1.81095	58.0074	6.99906e-07	3.97489e-06
LEMD1	-1.22926	1.56685	41.2747	6.23304e-06	2.64324e-05
CEP112	-1.22867	1.60784	49.5867	1.9606e-06	9.64048e-06
GPC6	-1.22857	5.52065	384.512	3.99017e-13	2.229e-11
SP2-AS1	-1.22854	0.570527	22.2312	0.000198825	0.000553503
CRYAB	-1.22815	0.309584	16.5715	0.000792777	0.00189182
CDNF	-1.22749	0.171553	15.6906	0.00100557	0.00233282
MGP	-1.22735	2.1769	87.3562	4.06583e-08	3.53166e-07
TMEM159	-1.227	1.21238	32.2561	2.69653e-05	9.47256e-05
LINC00173	-1.22532	-0.87367	11.5085	0.00345693	0.00699869
WNT2B	-1.22451	-0.306916	16.2159	0.000871912	0.00205427
LARP6	-1.22059	4.9074	184.151	1.46402e-10	3.19268e-09
AGPAT4	-1.22022	2.76964	98.5395	1.6951e-08	1.68287e-07
PSD	-1.21977	-0.395495	14.672	0.00133563	0.00300449
FBXO6	-1.21948	3.1605	129.254	2.24276e-09	3.10682e-08
GSK3B	-1.21844	7.31772	385.612	3.89803e-13	2.19343e-11
MSI1	-1.21788	1.48247	33.0152	2.35934e-05	8.43216e-05
ATG16L2	-1.2178	2.79426	89.7739	3.33909e-08	2.98967e-07
RASAL1	-1.21712	2.35434	64.4531	3.435e-07	2.16343e-06
PXYLP1	-1.21711	6.67094	341.2	1.05713e-12	4.96917e-11
SULF1	-1.21666	3.04358	105.577	1.0202e-08	1.09766e-07
FAM227B	-1.21338	0.491678	23.7276	0.00014291	0.000412542
ROBO2	-1.21176	2.03601	63.4497	3.82274e-07	2.36893e-06
CNTNAP1	-1.21038	5.22976	128.251	2.3791e-09	3.2678e-08
GPC2	-1.21027	0.469572	27.6738	6.33853e-05	0.000201168
NRCAM	-1.20729	5.27675	307.822	2.43679e-12	1.02651e-10
FBXO36	-1.20679	1.16642	39.9289	7.63657e-06	3.1431e-05
FXYD6	-1.20562	3.00592	86.4853	4.36962e-08	3.76373e-07
RAMP2-AS1	-1.20394	-0.726509	11.5787	0.00338046	0.00686782
UGT2B7	-1.20387	1.47825	38.2215	9.95258e-06	3.97845e-05
ITGA7	-1.20259	3.88878	127.021	2.55898e-09	3.46699e-08
PIANP	-1.20231	1.96994	66.8913	2.66339e-07	1.73927e-06
LOC102606465	-1.20118	0.352945	20.4498	0.000299879	0.000799368
IL15RA	-1.19988	2.25085	55.7874	9.07415e-07	4.94365e-06
SUCLG2-AS1	-1.198	0.608817	24.3163	0.00012594	0.000368731
B4GALNT4	-1.19615	4.97151	162.626	3.85641e-10	7.08679e-09
DLX6	-1.19606	0.248803	13.9823	0.00162805	0.00357568
MR1	-1.19514	3.83009	144.664	9.50587e-10	1.48945e-08
ECM2	-1.19468	0.644612	29.2527	4.67503e-05	0.000153557
C1orf21	-1.19392	4.97299	255.761	1.08346e-11	3.67946e-10
CAND2	-1.19253	1.45012	33.9644	2.0023e-05	7.33289e-05
DOP1B	-1.19223	2.78999	107.424	8.97294e-09	9.81865e-08
C1RL	-1.19126	4.06359	215.744	4.20448e-11	1.13132e-09
SOX10	-1.19093	9.20075	213.319	4.59835e-11	1.2266e-09
PHYKPL	-1.1895	4.49753	223.561	3.17003e-11	9.00101e-10
C1QTNF6	-1.18889	1.63057	48.5056	2.25927e-06	1.08515e-05
DLK2	-1.18875	1.76379	51.3203	1.56943e-06	7.94922e-06
ARSG	-1.18859	2.59704	68.4776	2.26615e-07	1.51319e-06
DACT1	-1.18846	1.3229	46.4724	2.96928e-06	1.37726e-05
PRDM6	-1.18775	-0.310676	11.0312	0.00403166	0.0080124
TSPAN7	-1.18734	-0.140184	11.0479	0.00400986	0.0079742
NIPAL4	-1.18694	1.6003	51.656	1.50424e-06	7.66944e-06
FZD9	-1.18592	2.19262	52.293	1.38871e-06	7.15313e-06
ACE	-1.18442	-0.474443	10.5924	0.00465672	0.00913685
FAM221A	-1.18436	-0.615048	13.52	0.00186423	0.00402334
ECHDC2	-1.18383	3.75901	104.001	1.14013e-08	1.20981e-07
GUSBP3	-1.18324	0.945833	31.9146	2.86551e-05	9.98204e-05
PLA2G4A	-1.18275	4.11386	159.346	4.51543e-10	8.14257e-09
MAN2C1	-1.18263	6.09543	116.941	4.76742e-09	5.8152e-08
S1PR4	-1.1821	-0.273307	14.2398	0.00151122	0.00334914
ALDH5A1	-1.18195	3.97957	195.278	9.23677e-11	2.19096e-09
RNF175	-1.18182	1.01269	41.8648	5.71066e-06	2.44711e-05
SAMD14	-1.18173	1.18185	29.3829	4.56136e-05	0.0001504
SRGN	-1.18039	1.38943	46.4049	2.99681e-06	1.38711e-05
TLR1	-1.17939	0.532863	27.2852	6.84346e-05	0.000215125
DYNLT3	-1.17857	6.74034	167.111	3.12251e-10	5.88544e-09
LIFR	-1.17675	4.79503	298.904	3.09076e-12	1.25404e-10
LIN7A	-1.17631	0.23065	19.6973	0.00035899	0.000936691
KLHL3	-1.1754	0.429965	22.0372	0.000207725	0.000575612
EFEMP1	-1.17492	2.74022	80.4134	7.35102e-08	5.83353e-07
FEZ1	-1.17444	5.33324	189.442	1.1724e-10	2.67396e-09
ICA1	-1.17409	3.73461	150.857	6.88904e-10	1.16082e-08
GPRC5B	-1.17331	2.50392	84.2362	5.2786e-08	4.40875e-07
CYP4X1	-1.17286	-0.012686	10.4706	0.004849	0.00947312
FAM131C	-1.17249	0.746929	25.4628	9.89863e-05	0.00029808
NNMT	-1.1714	6.06502	397.843	3.01948e-13	1.78369e-11
MCTP2	-1.17132	0.82073	29.5714	4.40227e-05	0.00014559
CSGALNACT1	-1.17123	4.71743	238.589	1.88853e-11	5.83515e-10
DNAH1	-1.16975	3.41467	54.443	1.06613e-06	5.67205e-06
LRAT	-1.16829	3.62442	119.412	4.07563e-09	5.10463e-08
SOX11	-1.16813	5.64278	344.293	9.82315e-13	4.68896e-11
CD302	-1.16788	4.04787	168.246	2.96251e-10	5.667e-09
KCNK2	-1.16736	0.111846	11.6215	0.00333475	0.00678153
CCDC191	-1.16608	0.814876	30.4844	3.7143e-05	0.000125284
MAP4K3-DT	-1.16588	1.51664	40.3468	7.16604e-06	2.97005e-05
METTL27	-1.16567	2.81672	102.591	1.26085e-08	1.31704e-07
ERN1	-1.16479	3.21736	117.376	4.63659e-09	5.69618e-08
DENND6B	-1.16338	0.698188	25.4893	9.84454e-05	0.000296683
FGF14	-1.16329	0.135911	14.0888	0.00157854	0.00347834
SYN3	-1.16182	1.02858	35.2382	1.61443e-05	6.07696e-05
ICAM1	-1.16042	6.44688	178.638	1.85699e-10	3.86907e-09
WWP2	-1.15942	6.6993	237.783	1.94023e-11	5.97094e-10
LOC100133091	-1.15881	1.70383	52.3131	1.38522e-06	7.13817e-06
SESN2	-1.15864	4.99063	228.368	2.67676e-11	7.77217e-10
TSC22D3	-1.15814	2.09737	69.6712	2.01081e-07	1.36458e-06
ZNF385C	-1.15734	-1.06624	10.8069	0.00433844	0.008557
TMEM255B	-1.15723	2.0969	43.6216	4.42367e-06	1.95148e-05
ADAMTS6	-1.15718	0.696117	19.9908	0.000334505	0.000880855
LOC100129917	-1.15594	0.33203	15.9528	0.000936187	0.0021913
HTRA1	-1.15486	6.46569	342.274	1.03044e-12	4.87342e-11
ITGA10	-1.154	4.54963	156.453	5.20242e-10	9.1565e-09
SEZ6L2	-1.15347	5.91578	169.606	2.78264e-10	5.3926e-09
PER3	-1.15327	2.56174	83.3782	5.67958e-08	4.70289e-07
MGAT3	-1.15045	0.93513	27.3604	6.7424e-05	0.000212235
TM7SF2	-1.14869	2.48821	81.0638	6.94189e-08	5.56001e-07
COL19A1	-1.14851	5.40668	323.251	1.6396e-12	7.43512e-11
H2BC20P	-1.14766	1.82211	36.0461	1.41231e-05	5.42341e-05
RGPD2	-1.14641	3.90825	121.647	3.54547e-09	4.55474e-08
CTSK	-1.14568	3.35721	129.971	2.1507e-09	3.00086e-08
TRPV4	-1.14527	6.01638	219.814	3.62525e-11	1.00529e-09
FBXO2	-1.14507	2.8408	83.2087	5.76274e-08	4.75387e-07
PIK3CD-AS2	-1.14195	2.10639	78.945	8.37756e-08	6.48924e-07
DDR2	-1.14117	7.19557	374.453	4.95486e-13	2.63428e-11
NT5M	-1.14003	2.01175	63.275	3.89513e-07	2.40605e-06
OLFML2B	-1.1392	-0.651049	10.9828	0.00409573	0.00812715
TBX6	-1.13889	0.812896	26.9189	7.36098e-05	0.000229044
CUL7	-1.13877	5.66613	168.365	2.94622e-10	5.655e-09
NCAM2	-1.13849	3.72282	116.983	4.75465e-09	5.81098e-08
DLG4	-1.13779	5.38617	164.849	3.47092e-10	6.44754e-09
B3GAT1	-1.13764	4.03979	185.264	1.39651e-10	3.06714e-09
BTBD19	-1.13727	2.94359	70.9227	1.7771e-07	1.23088e-06
CUBN	-1.13702	1.43517	36.3321	1.34767e-05	5.21024e-05
MYO1F	-1.13694	0.26836	21.811	0.000218666	0.000602897
ERCC1	-1.1363	7.97398	286.297	4.37653e-12	1.70397e-10
VASH1	-1.13586	4.72812	221.391	3.42528e-11	9.61949e-10
TTC39A	-1.13528	0.998742	29.2264	4.69844e-05	0.000154129
SGCE	-1.13476	4.75353	145.43	9.12872e-10	1.43473e-08
ADCY1	-1.13443	3.73812	116.864	4.79111e-09	5.82883e-08
TGFA	-1.13397	9.74231	308.314	2.40556e-12	1.01893e-10
LOC152048	-1.13377	2.17459	58.2487	6.80753e-07	3.87873e-06
ADAMTS20	-1.13261	1.23506	27.9122	6.0495e-05	0.000193068
SYTL1	-1.13226	0.760163	23.0888	0.000164281	0.000467151
HES7	-1.13212	1.23523	32.3368	2.65822e-05	9.36145e-05
NKX3-2	-1.13205	0.153097	17.6992	0.000590441	0.00145515
TLE2	-1.13089	2.55938	45.9451	3.19202e-06	1.46778e-05
FAM229B	-1.13064	1.99629	53.9274	1.13505e-06	5.98708e-06
CHN2	-1.1304	0.771942	24.3075	0.000126177	0.000369286
FSTL1	-1.13017	3.86763	158.007	4.81992e-10	8.62105e-09
MAN2A2	-1.12957	6.22669	218.213	3.84181e-11	1.05397e-09
PTGES	-1.1287	5.8615	220.138	3.58324e-11	1.00084e-09
RPGR	-1.12784	4.8503	272.078	6.59538e-12	2.40396e-10
BST2	-1.1273	3.5711	79.42	8.02893e-08	6.26785e-07
SLC27A1	-1.12628	5.34678	248.865	1.34848e-11	4.40484e-10
ZNF277	-1.12561	4.28313	129.67	2.18875e-09	3.04294e-08
THNSL2	-1.12492	4.44501	174.598	2.21994e-10	4.50711e-09
TESK2	-1.12334	3.26543	125.694	2.77038e-09	3.70457e-08
RHOBTB1	-1.12315	2.38505	58.0064	6.99992e-07	3.97489e-06
SIAE	-1.12282	4.68688	210.523	5.10449e-11	1.33493e-09
HAGHL	-1.1226	4.85834	119.749	3.99035e-09	5.01081e-08
ATP10A	-1.12182	4.1249	136.307	1.49787e-09	2.18487e-08
CCR10	-1.12105	0.0474835	15.4459	0.00107556	0.00247574
CD40	-1.11829	2.27204	56.8641	7.99257e-07	4.4529e-06
TTLL3	-1.11822	3.03355	44.9933	3.64302e-06	1.64958e-05
NATD1	-1.11815	3.89482	113.342	6.02241e-09	7.03969e-08
ISYNA1	-1.1164	5.6451	282.772	4.83601e-12	1.85016e-10
RINL	-1.11528	3.30043	59.2818	6.05107e-07	3.50603e-06
IL21R	-1.11495	1.30392	24.9129	0.000111011	0.000329401
ZNF521	-1.11465	2.74887	83.248	5.74335e-08	4.74047e-07
EGR3	-1.11437	4.57091	159.756	4.42648e-10	7.99151e-09
PDGFRA	-1.1125	1.34269	38.6523	9.30181e-06	3.74355e-05
GOLGA6L9	-1.11177	1.28351	24.8827	0.000111717	0.000331178
CREB3L4	-1.11136	4.34167	167.947	3.00368e-10	5.72444e-09
SEMA6C	-1.11134	2.05944	40.6795	6.81467e-06	2.84507e-05
TEAD2	-1.11087	4.84939	235.25	2.11319e-11	6.38846e-10
ZNF546	-1.10831	1.29349	40.6511	6.84394e-06	2.85575e-05
LINC02606	-1.10685	0.537916	16.1301	0.000892314	0.00209753
PLEKHA4	-1.10674	6.02403	268.232	7.39497e-12	2.66152e-10
RBM26-AS1	-1.10621	0.402535	19.9251	0.000339817	0.000892098
TNFRSF14	-1.10565	2.6662	56.9118	7.94807e-07	4.43035e-06
LOC730098	-1.10565	1.53581	40.855	6.63708e-06	2.7845e-05
SRPX	-1.10561	7.2554	351.418	8.31472e-13	4.16222e-11
HOXD8	-1.10528	2.62023	75.8074	1.11541e-07	8.27594e-07
FGF14-AS2	-1.10507	1.12333	23.0995	0.000163896	0.000466227
NEK9	-1.10496	5.29865	241.048	1.74018e-11	5.41e-10
XIST	-1.10386	7.04036	33.546	2.15166e-05	7.79289e-05
PDK4	-1.10242	4.42948	155.001	5.59056e-10	9.68487e-09
MDK	-1.10169	6.36095	234.087	2.19831e-11	6.60692e-10
SUGCT	-1.0999	1.44076	36.5909	1.29202e-05	5.02151e-05
GLI3	-1.09979	10.377	48.8705	2.15312e-06	1.04162e-05
ITGA9	-1.09736	5.53507	294.065	3.52632e-12	1.42327e-10
HSD17B6	-1.09712	0.0717524	15.1374	0.00117174	0.00266617
TGDS	-1.09705	5.02352	142.944	1.0418e-09	1.61594e-08
CA5B	-1.09684	4.26905	157.443	4.95486e-10	8.82148e-09
SUSD5	-1.09683	4.45533	187.688	1.26117e-10	2.82823e-09
EXOC3L2	-1.09671	2.0513	53.6393	1.17572e-06	6.1868e-06
LINC00923	-1.09633	0.817754	18.365	0.000498555	0.00125293
MIR137HG	-1.09632	1.40669	42.0134	5.58688e-06	2.39807e-05
PAIP2B	-1.09553	1.34096	34.2449	1.90867e-05	7.02003e-05
SPSB3	-1.09453	4.99205	209.875	5.23042e-11	1.35762e-09
SMIM14	-1.09453	4.20024	147.204	8.31769e-10	1.33864e-08
PPIEL	-1.09422	1.38457	29.8397	4.18631e-05	0.000139194
SPEG	-1.09181	3.48806	100.732	1.44242e-08	1.46697e-07
KDELR3	-1.09148	4.80749	214.962	4.32711e-11	1.16229e-09
FAM131B	-1.09142	2.59493	90.5476	3.13816e-08	2.83612e-07
DEPTOR	-1.08796	3.13745	113.731	5.87045e-09	6.88818e-08
CCDC144A	-1.08764	1.29537	19.3925	0.00038656	0.000999494
NID1	-1.08763	8.21337	229.75	2.55133e-11	7.48993e-10
VWA1	-1.08631	2.87328	59.856	5.67159e-07	3.3211e-06
SCAT8	-1.08555	4.09567	96.3068	2.00444e-08	1.93394e-07
HDAC5	-1.08552	5.98808	311.222	2.2295e-12	9.60181e-11
TMEM130	-1.08337	-0.491408	11.7273	0.00322476	0.00658446
COX1	-1.08312	12.5916	62.5749	4.20101e-07	2.56926e-06
GRID2	-1.08309	1.66585	46.8678	2.81365e-06	1.31777e-05
EIF2AK3-DT	-1.08298	0.945133	32.6028	2.53625e-05	8.98527e-05
TP73-AS1	-1.08278	3.76659	107.757	8.76972e-09	9.63732e-08
APOLD1	-1.08232	1.5439	38.0477	1.02294e-05	4.07624e-05
STEAP2	-1.08007	1.04665	21.7057	0.000223979	0.000615672
DBP	-1.07987	3.68431	98.9391	1.64556e-08	1.64322e-07
HES6	-1.07971	2.86189	52.6485	1.32856e-06	6.89223e-06
TNFSF12	-1.07968	0.433682	22.5981	0.000183137	0.00051466
MYO7A	-1.07802	1.63247	27.3921	6.70031e-05	0.000211129
GPR156	-1.07787	1.24449	29.8077	4.21146e-05	0.00013982
IDUA	-1.07775	3.50736	57.0568	7.81459e-07	4.36541e-06
DMRT2	-1.07607	3.81311	125.666	2.77497e-09	3.7075e-08
MGAT4A	-1.07576	0.864811	19.0594	0.000419435	0.00107405
RAB11B-AS1	-1.0757	1.28023	33.3897	2.21061e-05	7.97082e-05
GBP1	-1.07556	3.63714	103.398	1.19005e-08	1.25586e-07
PGAP1	-1.0742	3.52652	104.699	1.08521e-08	1.15801e-07
LOC101929759	-1.07393	0.348733	18.7942	0.000447855	0.00113869
PDE3B	-1.07344	0.719172	14.8022	0.00128732	0.00290685
MACROD1	-1.07296	4.60171	151.121	6.79706e-10	1.14909e-08
PLTP	-1.07271	6.99897	224.603	3.05503e-11	8.70655e-10
STAG3L4	-1.07269	3.8916	155.365	5.49038e-10	9.5746e-09
NDRG4	-1.07261	4.74429	143.298	1.02225e-09	1.5881e-08
ADAM11	-1.07129	2.86674	70.7832	1.80158e-07	1.24392e-06
BEX2	-1.07088	1.68001	38.7824	9.1147e-06	3.68067e-05
LINC02035	-1.06992	1.46284	45.838	3.23953e-06	1.48608e-05
SHROOM4	-1.06807	4.42393	109.328	7.87683e-09	8.83236e-08
STAP2	-1.06713	2.40095	63.756	3.69942e-07	2.3034e-06
MANSC1	-1.06673	4.91033	187.566	1.26765e-10	2.82823e-09
IFITM1	-1.06536	4.44898	34.7467	1.75317e-05	6.53695e-05
TANC2	-1.06469	6.46231	184.741	1.42776e-10	3.12243e-09
SLC25A42	-1.06419	3.95282	148.227	7.88663e-10	1.2915e-08
NEURL1	-1.06361	0.0185293	10.3133	0.00511067	0.00993023
TMEM86A	-1.06338	2.5874	63.3098	3.88061e-07	2.399e-06
PFKFB3	-1.06329	6.99852	234.945	2.13511e-11	6.44209e-10
PLXNB1	-1.06299	5.50351	105.789	1.00522e-08	1.08381e-07
PCED1A	-1.06192	5.72985	143.288	1.02282e-09	1.5881e-08
CASC9	-1.06145	0.782605	22.2737	0.000196933	0.000548962
IZUMO4	-1.06043	0.109611	12.2743	0.00271727	0.00564697
DIRAS1	-1.06001	3.67038	113.107	6.11618e-09	7.11693e-08
PLA2G6	-1.05942	3.02598	66.276	2.83798e-07	1.83463e-06
ACHE	-1.05927	-0.037031	12.1891	0.0027901	0.00577729
FAM155A	-1.05805	2.00409	56.7553	8.09501e-07	4.49114e-06
CEBPG	-1.05712	5.42729	274.575	6.12821e-12	2.27674e-10
ABCA10	-1.0565	3.88256	139.149	1.27974e-09	1.92874e-08
HLA-B	-1.05632	6.77522	197.46	8.46318e-11	2.04522e-09
PDGFRL	-1.05589	1.44219	22.0993	0.000204825	0.000568291
ZNF596	-1.05508	0.535638	18.783	0.000449103	0.00114111
EBF3	-1.05383	5.68763	253.555	1.16132e-11	3.87559e-10
SLITRK4	-1.05367	2.21375	48.0944	2.38597e-06	1.13856e-05
LINC00461	-1.05365	2.65543	72.1978	1.56976e-07	1.10767e-06
ERV3-1	-1.05263	1.00241	14.3654	0.00145767	0.00324352
MTRNR2L2	-1.05217	-0.703811	10.5065	0.00479143	0.00938324
ALPK1	-1.05188	4.2277	176.901	2.00421e-10	4.13114e-09
NUDT13	-1.05179	1.34885	27.2086	6.94827e-05	0.000218006
CHKB	-1.05175	3.48649	65.5007	3.07641e-07	1.96977e-06
RAB7B	-1.05173	4.39651	125.387	2.8219e-09	3.76367e-08
PRRT2	-1.05163	2.13426	33.9061	2.0224e-05	7.39062e-05
SERPINE2	-1.05146	12.264	229.705	2.55526e-11	7.48993e-10
SLC16A4	-1.05127	4.48801	182.616	1.5632e-10	3.35207e-09
VAMP4	-1.04973	3.93317	100.231	1.49619e-08	1.51425e-07
SH3BP5-AS1	-1.04946	1.1499	16.3498	0.000841113	0.00198992
FAM8A1	-1.04891	4.90936	237.49	1.9594e-11	6.01775e-10
NFIA	-1.04859	3.21884	115.668	5.17453e-09	6.21562e-08
TBC1D4	-1.0471	6.35936	290.636	3.87643e-12	1.54038e-10
APC2	-1.04632	1.26376	35.0911	1.65462e-05	6.21095e-05
ZFYVE28	-1.04599	2.57593	75.1669	1.18396e-07	8.71325e-07
LHX9	-1.04435	0.784273	22.2307	0.000198849	0.000553503
TENM1	-1.043	2.73623	62.9962	4.01385e-07	2.46851e-06
LINC01152	-1.04288	-0.471246	11.37	0.00361358	0.0072772
SLC26A10	-1.04244	0.943192	14.7398	0.00131023	0.00295209
HLA-F	-1.04176	2.43961	47.5218	2.57585e-06	1.2201e-05
SAMD13	-1.04104	-0.268473	11.0926	0.00395203	0.00787139
IRF2BPL	-1.041	6.53776	299.322	3.05609e-12	1.24324e-10
SLC44A2	-1.04065	6.84536	201.708	7.15622e-11	1.77672e-09
SGSM3	-1.04004	5.34769	173.314	2.35147e-10	4.73303e-09
TSPAN13	-1.03944	6.98351	161.98	3.9771e-10	7.2739e-09
MAML3	-1.03928	5.49185	189.14	1.18721e-10	2.69651e-09
COX2	-1.0388	11.4836	68.0662	2.3624e-07	1.56727e-06
HLA-DMB	-1.03863	4.19491	114.461	5.59656e-09	6.65287e-08
FLT3LG	-1.03715	2.04964	52.7	1.32007e-06	6.85514e-06
VAMP5	-1.03695	4.73864	105.462	1.02847e-08	1.10501e-07
HIBADH	-1.0366	6.08869	275.6	5.94727e-12	2.23102e-10
INMT	-1.0356	0.0569659	12.3532	0.00265177	0.00552948
EGFL7	-1.03507	3.40145	106.93	9.28457e-09	1.01094e-07
ND4	-1.03499	11.9004	42.514	5.19174e-06	2.2466e-05
FBLN5	-1.03499	1.70063	30.4545	3.73483e-05	0.000125893
IGF2BP2	-1.0341	7.08416	231.263	2.42145e-11	7.13842e-10
AIG1	-1.03409	3.67523	112.826	6.23089e-09	7.23403e-08
LRCH2	-1.03378	2.98377	70.8098	1.79689e-07	1.2419e-06
SLC4A3	-1.03378	4.00236	113.795	5.84581e-09	6.87428e-08
HAGLR	-1.0333	3.45947	106.891	9.31021e-09	1.01302e-07
OLMALINC	-1.03284	5.18135	220.03	3.59717e-11	1.0011e-09
EML2	-1.03218	5.86412	168.269	2.95935e-10	5.667e-09
LOC374443	-1.03091	0.855924	26.0428	8.786e-05	0.000267977
C3orf33	-1.0286	2.73258	52.7973	1.30424e-06	6.78664e-06
SYCE2	-1.02732	0.434609	18.3995	0.000494243	0.00124372
TMEM198B	-1.02642	4.08137	108.883	8.11866e-09	9.07712e-08
IDH2	-1.02619	5.61444	189.462	1.17147e-10	2.67396e-09
ZNF117	-1.02547	2.23443	50.49	1.74467e-06	8.72505e-06
SYCP2L	-1.0246	1.55818	32.8571	2.42548e-05	8.64648e-05
ABCA2	-1.02247	6.11499	112.639	6.30857e-09	7.3178e-08
RHBDF1	-1.02207	6.00516	155.665	5.40927e-10	9.44509e-09
EDARADD	-1.02172	0.765115	15.9051	0.000948401	0.0022172
MRGPRX4	-1.02138	1.04599	11.5769	0.00338234	0.00687075
GEMIN8	-1.02097	3.11915	93.783	2.43246e-08	2.28542e-07
SEC14L4	-1.02053	2.21419	45.7406	3.28337e-06	1.50306e-05
TIMP3	-1.02031	9.94031	246.243	1.46763e-11	4.71134e-10
KLF15	-1.01983	3.54172	103.46	1.18483e-08	1.25121e-07
ZCCHC24	-1.01903	7.04052	283.141	4.78545e-12	1.83766e-10
LTBP4	-1.01819	6.31689	232.922	2.28747e-11	6.83493e-10
RYR2	-1.0179	4.16612	98.5733	1.69084e-08	1.68015e-07
MALAT1	-1.01753	7.18812	37.1722	1.17614e-05	4.6189e-05
FAM149A	-1.01623	1.44475	36.7254	1.26412e-05	4.92799e-05
NFATC4	-1.01489	3.8482	125.35	2.82814e-09	3.76874e-08
PAQR9	-1.01446	0.350144	11.2344	0.00377475	0.00755938
USP32P1	-1.0144	2.70638	32.3137	2.66911e-05	9.39766e-05
TMEM256	-1.01341	5.0413	83.5457	5.59867e-08	4.64838e-07
RALY-AS1	-1.01339	1.63896	34.6999	1.76705e-05	6.57422e-05
FAM133A	-1.01291	2.84519	74.4642	1.26462e-07	9.24947e-07
CALCOCO1	-1.01212	5.61475	181.45	1.64352e-10	3.50482e-09
C14orf93	-1.01203	3.32595	83.166	5.7839e-08	4.76623e-07
MOSPD2	-1.01179	5.03828	184.769	1.42607e-10	3.12243e-09
CDH13	-1.01129	6.86009	291.252	3.81076e-12	1.5182e-10
SECTM1	-1.01018	4.38086	75.5268	1.14488e-07	8.47827e-07
LINC00327	-1.0094	1.51196	25.7994	9.23495e-05	0.00028034
GSAP	-1.00892	2.99488	77.0328	9.96282e-08	7.504e-07
ZNF572	-1.00848	0.769808	24.3108	0.000126089	0.000369098
SNHG8	-1.00828	5.69936	124.841	2.9164e-09	3.86962e-08
STARD13	-1.00821	5.24354	229.291	2.59221e-11	7.56945e-10
AKT3	-1.0075	7.33518	272.093	6.59259e-12	2.40396e-10
ZNF658	-1.00734	2.89064	71.273	1.71725e-07	1.19533e-06
POU3F2	-1.00701	4.75974	180.709	1.69698e-10	3.60387e-09
APOL3	-1.00698	0.602832	20.4513	0.000299772	0.000799227
GOLGA6L4	-1.00688	0.393292	11.8661	0.00308657	0.00632488
IRF5	-1.00683	1.02155	24.7201	0.000115606	0.000341523
FBXO4	-1.00682	3.37246	57.9791	7.02194e-07	3.9822e-06
SEPTIN3	-1.00677	3.3378	79.7737	7.77987e-08	6.09812e-07
LRATD2	-1.00553	8.53585	174.738	2.20616e-10	4.49335e-09
COLGALT2	-1.00474	2.86968	58.2891	6.77604e-07	3.86364e-06
PARD3B	-1.00432	0.355023	13.9725	0.00163272	0.00358543
TIGD4	-1.00364	0.977602	26.0643	8.74741e-05	0.000266853
STRA6	-1.00345	6.54973	216.649	4.06723e-11	1.10208e-09
EGR2	-1.00309	1.35159	20.7638	0.000278509	0.000748355
TRO	-1.00247	1.87661	28.9135	4.98641e-05	0.000162401
NYAP1	-1.00234	0.415491	13.7921	0.00172089	0.00374808
BIVM	-0.999748	5.15554	162.214	3.93298e-10	7.2103e-09
INPP5J	-0.999057	1.59443	29.4698	4.48724e-05	0.00014821
COL4A2	-0.998538	9.88836	137.278	1.41903e-09	2.10371e-08
RBPMS	-0.997997	3.64238	99.5044	1.57824e-08	1.58111e-07
SH3YL1	-0.997489	1.89582	46.1434	3.10611e-06	1.43298e-05
CADM1	-0.99735	6.43802	287.951	4.17778e-12	1.63901e-10
SPATA7	-0.99648	1.39439	29.5941	4.38352e-05	0.000145032
LTBP3	-0.996293	8.3024	205.664	6.1392e-11	1.55681e-09
GLRB	-0.995937	2.17636	59.5975	5.83907e-07	3.40237e-06
NELL2	-0.995429	1.19372	22.5141	0.000186603	0.000523385
IL7	-0.99526	1.65363	25.4209	9.98483e-05	0.000300324
SDC2	-0.995223	6.12075	187.941	1.24795e-10	2.8089e-09
GABRB3	-0.994958	2.97699	80.5642	7.25383e-08	5.77087e-07
MCEE	-0.994883	1.4702	36.2341	1.36943e-05	5.28377e-05
ZKSCAN1	-0.994428	6.83727	207.704	5.67863e-11	1.45437e-09
TRIM6	-0.994014	2.43752	54.6014	1.04591e-06	5.58272e-06
NIPSNAP1	-0.993678	7.06239	236.21	2.04567e-11	6.22092e-10
FAM107B	-0.993307	5.26462	211.14	4.98764e-11	1.30781e-09
CXCL1	-0.993081	3.51925	88.4107	3.7291e-08	3.27787e-07
GGACT	-0.992227	0.955479	23.0016	0.000167469	0.000475338
HSPG2	-0.99146	7.21882	81.6893	6.57228e-08	5.31644e-07
TSNAXIP1	-0.990592	0.139613	10.7745	0.00438493	0.00864318
CCDC102B	-0.99006	5.09182	187.499	1.27122e-10	2.82823e-09
HLA-DRA	-0.990037	7.38822	251.885	1.22438e-11	4.05096e-10
SPEF2	-0.989569	1.8426	31.4549	3.11204e-05	0.000107413
MCOLN3	-0.989347	2.43272	21.109	0.000256964	0.000696409
SLC47A1	-0.989206	3.3869	53.3962	1.21132e-06	6.35674e-06
LGALSL	-0.989162	3.52583	77.7151	9.36165e-08	7.11725e-07
EFNB3	-0.988936	3.58855	118.756	4.24767e-09	5.2815e-08
DYNC2LI1	-0.988562	4.40212	139.2	1.27616e-09	1.92524e-08
LRRC29	-0.988136	1.04709	21.0196	0.000262358	0.000709283
ACP6	-0.987889	5.76785	265.253	8.08883e-12	2.8604e-10
OSBPL10	-0.987208	6.77676	244.066	1.57557e-11	4.98811e-10
ZNF558	-0.987182	4.21849	133.392	1.76576e-09	2.53487e-08
VENTXP1	-0.987126	-0.0720202	11.545	0.0034169	0.00693301
GAD1	-0.985834	1.38038	29.239	4.68718e-05	0.000153825
PAM	-0.98545	7.2959	252.658	1.19473e-11	3.96989e-10
GPC5	-0.985137	0.199663	10.7366	0.00443994	0.00874265
MRAP2	-0.984919	-0.0758192	10.2934	0.00514503	0.00999068
FRY	-0.984907	2.1935	49.7119	1.92895e-06	9.51698e-06
MPND	-0.984684	3.15363	73.0439	1.44713e-07	1.03407e-06
C17orf113	-0.984371	1.83072	46.0595	3.14215e-06	1.44743e-05
TMEM242	-0.982565	3.60309	104.766	1.08006e-08	1.15401e-07
RAB39B	-0.98031	1.94653	42.3164	5.34383e-06	2.304e-05
WDR27	-0.980223	3.63125	33.4139	2.20135e-05	7.94298e-05
HS3ST1	-0.979479	1.16681	20.7215	0.000281289	0.000754902
GNPTG	-0.978819	4.50868	112.553	6.34445e-09	7.34375e-08
LRRC56	-0.978704	1.86673	37.2816	1.15566e-05	4.54542e-05
TMEM187	-0.978027	1.07457	17.1601	0.000678858	0.00164621
NDE1	-0.977783	5.83063	166.937	3.14786e-10	5.92598e-09
AQP3	-0.977203	3.49824	111.517	6.79695e-09	7.77414e-08
NT5E	-0.976546	6.75455	258.248	1.00263e-11	3.43522e-10
ADPRM	-0.976335	3.89787	116.164	5.01154e-09	6.05073e-08
SMAD3	-0.975344	6.59794	255.535	1.09116e-11	3.68937e-10
OGDHL	-0.97423	2.5411	32.0597	2.79227e-05	9.76439e-05
PBX1	-0.973938	3.92496	136.944	1.44561e-09	2.1227e-08
LINC00648	-0.973306	2.11074	39.5554	8.08637e-06	3.30442e-05
VWA5A	-0.973091	4.10422	120.334	3.84685e-09	4.86952e-08
CLIP4	-0.972552	6.31179	196.729	8.7142e-11	2.08627e-09
DDN	-0.972538	2.17274	27.5344	6.51474e-05	0.000206082
LOC100507551	-0.97085	0.409463	15.4989	0.00105995	0.00244425
WHRN	-0.970738	4.30972	107.955	8.65102e-09	9.54088e-08
GAS7	-0.970551	7.90161	161.405	4.08815e-10	7.44169e-09
MAP1LC3A	-0.970079	3.5725	45.4396	3.42321e-06	1.56151e-05
DNAH2	-0.969885	3.52912	60.5958	5.22132e-07	3.10101e-06
IFT80	-0.96984	4.92385	217.245	3.97963e-11	1.08406e-09
PCDHA9	-0.969178	1.82518	35.6077	1.51823e-05	5.77693e-05
LINC00893	-0.969015	-0.146678	11.0992	0.00394356	0.00785552
CATSPER1	-0.967466	3.513	86.6929	4.29496e-08	3.70771e-07
IFT140	-0.967157	5.13883	140.695	1.17614e-09	1.7901e-08
NGEF	-0.967131	2.08037	33.3473	2.22692e-05	8.02024e-05
JUP	-0.966514	3.18431	43.0098	4.83087e-06	2.10759e-05
SCCPDH	-0.966156	6.87878	201.504	7.21369e-11	1.78811e-09
KRCC1	-0.963978	3.42871	65.0324	3.23126e-07	2.05748e-06
FCHO1	-0.963799	0.86008	24.3417	0.00012526	0.000367006
DMRTA1	-0.963591	3.21126	66.2866	2.83486e-07	1.83338e-06
COL16A1	-0.96352	4.9329	44.4458	3.93444e-06	1.76085e-05
STAT5B	-0.963107	5.77416	181.167	1.66371e-10	3.53807e-09
LMCD1	-0.963064	4.93464	169.103	2.84775e-10	5.48833e-09
TRPC1	-0.96255	2.75357	35.9343	1.4385e-05	5.51438e-05
CA11	-0.962422	3.70493	70.1326	1.92087e-07	1.30928e-06
MXI1	-0.962226	5.26616	190.773	1.10968e-10	2.56124e-09
GPX7	-0.961656	2.55623	48.6672	2.21156e-06	1.06556e-05
PCSK6	-0.96106	1.13458	17.4991	0.000621659	0.00152381
SLC37A1	-0.960814	1.06174	17.769	0.000579966	0.00143162
SERPINB6	-0.960724	6.80758	183.059	1.53383e-10	3.31213e-09
PHYHIP	-0.960576	2.04314	38.6033	9.37334e-06	3.77037e-05
NPEPL1	-0.959815	4.84015	183.678	1.49382e-10	3.24092e-09
LRP1	-0.959053	6.8127	85.4935	4.74691e-08	4.02795e-07
SLC43A1	-0.958052	3.99197	91.6555	2.87354e-08	2.63307e-07
SSR4P1	-0.95716	0.428375	13.7486	0.00174297	0.00379024
GSTM2	-0.956826	2.56206	53.8945	1.13963e-06	6.00915e-06
PDE10A	-0.956318	2.45278	48.8915	2.14717e-06	1.03941e-05
ZNF577	-0.95518	2.20307	44.3765	3.97317e-06	1.77664e-05
GSTA4	-0.954222	3.67345	104.584	1.09403e-08	1.1657e-07
PCDHGB2	-0.95265	1.56331	17.9071	0.000559852	0.00138792
NAIP	-0.952223	2.18936	49.1133	2.08559e-06	1.01598e-05
CRISPLD1	-0.951895	4.32755	102.513	1.26788e-08	1.32171e-07
NUTM2D	-0.951266	0.867951	20.1454	0.000322371	0.000852979
RHOJ	-0.950849	2.46393	56.1016	8.74245e-07	4.79513e-06
ARSA	-0.950507	3.45932	73.7509	1.35284e-07	9.79104e-07
F8	-0.949245	1.41866	23.2538	0.000158436	0.0004527
MAGED2	-0.947453	6.58943	252.201	1.21218e-11	4.01924e-10
MST1L	-0.946973	0.488279	12.4132	0.00260317	0.00544066
ZNF436-AS1	-0.946859	1.10895	14.7517	0.00130584	0.00294348
SPATA6	-0.946248	4.22061	129.678	2.18776e-09	3.04294e-08
AKR1C2	-0.946085	4.54432	157.134	5.03082e-10	8.92813e-09
TMEM132D-AS1	-0.94564	0.93619	23.8235	0.000139979	0.000405174
MYO16	-0.944673	1.25315	19.2002	0.000405167	0.00104271
KIAA1211L	-0.94454	0.540491	18.0509	0.000539734	0.00134285
AASS	-0.944235	4.89873	174.613	2.2185e-10	4.50711e-09
NEURL2	-0.944055	0.565284	15.391	0.00109202	0.0025092
GABBR1	-0.944003	2.67288	41.0651	6.43127e-06	2.71218e-05
VAT1L	-0.943644	3.76411	111.938	6.6088e-09	7.59839e-08
ZFAND1	-0.943485	5.56486	108.13	8.54785e-09	9.44737e-08
ANO3	-0.942877	1.73138	43.6613	4.39858e-06	1.94152e-05
TLCD5	-0.942209	4.21597	132.322	1.87715e-09	2.66745e-08
HSF2BP	-0.941548	-0.211004	10.8961	0.00421351	0.00833619
ADAMTS1	-0.941188	3.70918	75.6017	1.13693e-07	8.42346e-07
HOXA5	-0.941051	3.67317	87.676	3.96023e-08	3.45551e-07
PLD3	-0.940559	6.72937	196.02	8.96542e-11	2.13977e-09
TRIM62	-0.939685	5.64059	131.09	2.01537e-09	2.83965e-08
CCDC92	-0.939256	3.00867	60.2141	5.44843e-07	3.21239e-06
SNX24	-0.939186	4.46623	129.751	2.17846e-09	3.0341e-08
NFE2L3	-0.939085	5.86834	159.143	4.56025e-10	8.20419e-09
ZNF469	-0.939008	4.08618	67.2133	2.57685e-07	1.69207e-06
HCFC1R1	-0.938094	5.85866	179.863	1.76042e-10	3.7232e-09
DNM3	-0.937965	4.00875	114.746	5.49343e-09	6.55048e-08
HIPK2	-0.937595	7.46301	116.189	5.00337e-09	6.04561e-08
PLCD1	-0.936258	3.47842	97.6284	1.81438e-08	1.78293e-07
IL6ST	-0.934884	7.34451	237.8	1.93908e-11	5.97094e-10
NINL	-0.933188	1.40856	24.6541	0.00011723	0.000345856
AHSA2P	-0.932989	4.69689	36.1111	1.39731e-05	5.37418e-05
STARD5	-0.932888	0.393669	13.0472	0.00214642	0.00457346
DENND3	-0.932319	3.66367	82.0804	6.35243e-08	5.16843e-07
TSPAN31	-0.931675	5.62613	213.243	4.61126e-11	1.22792e-09
COL9A3	-0.931534	9.0729	87.5039	4.01666e-08	3.49288e-07
PDE6B	-0.930846	0.951029	15.9205	0.000944428	0.00220892
KDM7A	-0.930608	4.19711	131.725	1.9427e-09	2.75046e-08
TNFRSF19	-0.930536	6.99525	225.746	2.93427e-11	8.39341e-10
ZNF441	-0.930067	3.31082	69.4133	2.06314e-07	1.39516e-06
FAM90A1	-0.929777	0.64432	11.8325	0.00311939	0.00638284
CXADR	-0.929682	3.05251	51.5401	1.52641e-06	7.76964e-06
LINC02119	-0.927797	2.95421	45.3479	3.46713e-06	1.57921e-05
B4GALNT3	-0.927758	3.52503	91.1416	2.99305e-08	2.71932e-07
CACFD1	-0.927004	2.76812	55.6954	9.17388e-07	4.98917e-06
TXNDC16	-0.926481	3.19409	80.5679	7.25147e-08	5.77087e-07
SLITRK5	-0.926417	4.00809	117.234	4.67889e-09	5.73899e-08
LIPE	-0.926212	1.9948	32.0387	2.80276e-05	9.79663e-05
IGFBP7	-0.924639	4.98848	60.3157	5.38692e-07	3.18587e-06
PLPP7	-0.92387	2.81781	66.3175	2.82579e-07	1.82982e-06
CECR2	-0.92328	2.96415	60.4965	5.27933e-07	3.13185e-06
GBP3	-0.922729	0.574163	14.1708	0.00154156	0.00340953
CUTALP	-0.92222	4.62794	117.023	4.74255e-09	5.80323e-08
PCDHB11	-0.92122	1.46512	26.1541	8.58877e-05	0.000262481
ABRAXAS1	-0.920981	4.15707	91.7716	2.8473e-08	2.61307e-07
SFRP1	-0.920619	8.49528	226.468	2.8607e-11	8.19819e-10
RAB3D	-0.920253	3.93203	96.9003	1.91647e-08	1.86423e-07
MIR4697HG	-0.919239	3.53389	63.9356	3.62917e-07	2.26628e-06
CERS1	-0.918173	4.90897	166.668	3.1875e-10	5.98598e-09
TUBE1	-0.91772	4.40013	137.233	1.42252e-09	2.10626e-08
DNAJC4	-0.917031	4.07602	121.079	3.67242e-09	4.6872e-08
OSER1-DT	-0.914926	2.00188	31.055	3.34584e-05	0.000114129
FAM86B1	-0.914246	1.48271	31.7437	2.95449e-05	0.000102549
CTC-338M12,4	-0.913918	3.12259	72.398	1.53972e-07	1.08946e-06
PPFIBP1	-0.913443	8.05641	241.475	1.71574e-11	5.3549e-10
FOXD3-AS1	-0.913339	2.42428	37.2476	1.16199e-05	4.56678e-05
PLCB1	-0.912644	4.2248	105.646	1.01531e-08	1.09316e-07
CCDC7	-0.911699	0.451692	10.6335	0.00459375	0.00902823
ATP8B3	-0.911632	1.81462	34.3743	1.86715e-05	6.89362e-05
LINC00632	-0.911194	0.131088	11.2383	0.00377005	0.00755284
COL18A1	-0.910986	6.10689	143.503	1.01112e-09	1.57628e-08
SMAD9	-0.910956	0.8763	16.9082	0.000725192	0.00174758
MCAM	-0.910845	8.49761	206.008	6.05867e-11	1.53892e-09
ZNF25	-0.909406	1.86706	39.3746	8.3147e-06	3.38874e-05
PCDHGA2	-0.908431	1.1863	12.7755	0.00233008	0.00491655
CIITA	-0.908205	5.97218	149.105	7.53656e-10	1.24543e-08
MARCHF10	-0.907387	0.786369	13.0401	0.00215097	0.00458124
ZNF334	-0.905797	2.46356	40.4069	7.10116e-06	2.94633e-05
LAMB1	-0.904925	9.67882	169.98	2.73541e-10	5.33856e-09
TMC6	-0.904274	5.14372	165.572	3.35502e-10	6.25486e-09
TMEM132A	-0.903772	5.89106	178.057	1.90484e-10	3.95774e-09
ACADS	-0.903723	3.57102	100.74	1.44158e-08	1.46697e-07
CHST6	-0.903396	4.27603	113.999	5.76796e-09	6.79897e-08
PAQR6	-0.90331	3.8125	44.8758	3.70345e-06	1.67056e-05
BACH1	-0.902639	4.93677	178.028	1.90725e-10	3.95774e-09
ZBTB38	-0.902597	7.77847	219.381	3.68245e-11	1.01787e-09
KCNJ12	-0.902215	2.29432	41.9304	5.65562e-06	2.42622e-05
PLAG1	-0.900127	3.48751	60.3028	5.39467e-07	3.188e-06
MACROD2	-0.900121	0.511796	12.9447	0.00221372	0.00469802
GAS6	-0.900073	3.53911	82.6474	6.04806e-08	4.9469e-07
FAM225B	-0.898376	4.31755	137.151	1.42909e-09	2.10848e-08
FBXO7	-0.897106	7.30025	236.621	2.01749e-11	6.14737e-10
FOXD3	-0.896774	4.04206	92.7959	2.62693e-08	2.43694e-07
KRT81	-0.896672	4.0779	66.5076	2.77081e-07	1.79875e-06
PRSS12	-0.89657	4.35723	120.917	3.70971e-09	4.72306e-08
CADM4	-0.895725	7.54639	187.557	1.26814e-10	2.82823e-09
IQCH	-0.895386	1.07405	19.2799	0.000397337	0.00102478
SLC38A3	-0.894965	1.53299	26.1874	8.53084e-05	0.000260866
FKBP7	-0.894642	2.54481	50.1097	1.83217e-06	9.09183e-06
SLC25A37	-0.892877	6.33359	114.189	5.69691e-09	6.73581e-08
INPP4B	-0.892723	5.9859	146.356	8.69456e-10	1.38627e-08
CITED1	-0.891586	3.4754	22.712	0.000178554	0.000503834
ACAD10	-0.891385	5.19576	156.973	5.07081e-10	8.97608e-09
KIZ	-0.891332	3.90951	99.4298	1.58694e-08	1.5888e-07
SSPO	-0.890976	0.369792	11.2143	0.00379932	0.00760258
CYTB	-0.890106	10.3245	34.6202	1.79098e-05	6.64739e-05
GOLGA8A	-0.890058	5.8537	28.6024	5.29245e-05	0.000171271
FAM149B1	-0.889971	3.58031	70.6073	1.833e-07	1.25997e-06
PCDH10	-0.889962	5.16272	164.58	3.51524e-10	6.52202e-09
NIBAN1	-0.889804	5.82623	211.89	4.84965e-11	1.27815e-09
MAP7	-0.88953	1.31057	13.9305	0.00165278	0.00362586
PBXIP1	-0.889339	5.67908	155.965	5.32928e-10	9.33715e-09
GFI1	-0.887415	0.828985	13.6308	0.00180433	0.00390505
UBE2F	-0.886879	5.91566	169.595	2.78409e-10	5.3926e-09
TMEM42	-0.886482	3.59023	68.4851	2.26444e-07	1.5127e-06
LINC01366	-0.884977	0.87732	11.6805	0.00327286	0.00666414
CCDC113	-0.883878	3.37376	61.1556	4.90707e-07	2.937e-06
ABAT	-0.883835	3.41135	84.624	5.10782e-08	4.28701e-07
C10orf90	-0.88374	4.25572	95.0809	2.20079e-08	2.09585e-07
SATB1	-0.883592	4.12815	121.168	3.6523e-09	4.66925e-08
CNP	-0.883344	8.2794	164.118	3.59279e-10	6.64192e-09
ZDHHC2	-0.883001	4.29364	77.619	9.44377e-08	7.16909e-07
ALS2CL	-0.882797	0.988104	13.1367	0.00208951	0.00446268
HPN-AS1	-0.882745	1.91835	34.7237	1.75997e-05	6.55283e-05
TMEM140	-0.881538	1.26964	20.3169	0.000309477	0.000823242
CBSL	-0.881366	5.09456	185.53	1.38091e-10	3.03758e-09
CAMLG	-0.881283	5.85805	145.433	9.12724e-10	1.43473e-08
SFMBT2	-0.881018	4.78914	118.683	4.26728e-09	5.3016e-08
CBS	-0.880924	5.00876	182.327	1.58265e-10	3.38907e-09
CCDC28A	-0.880456	3.99122	91.9757	2.80178e-08	2.57898e-07
UGGT2	-0.879816	5.74724	160.973	4.17403e-10	7.57119e-09
HBP1	-0.87952	5.7993	197.033	8.60871e-11	2.07389e-09
E2F5	-0.878728	4.02905	60.6557	5.18663e-07	3.08516e-06
FGF2	-0.878716	4.10986	76.7432	1.02309e-07	7.67593e-07
GALNT4	-0.878482	2.93384	20.4151	0.000302357	0.000805414
LHFPL2	-0.878409	6.02513	169.795	2.75875e-10	5.36158e-09
LGI2	-0.877999	0.844857	12.8641	0.00226831	0.00479869
PAQR8	-0.87793	3.64752	90.0981	3.25321e-08	2.92712e-07
CCDC102A	-0.877665	4.03975	83.2586	5.73812e-08	4.74047e-07
ADAMTS7	-0.876868	2.70421	42.6834	5.06512e-06	2.19738e-05
C7orf31	-0.876519	2.44579	46.0561	3.14363e-06	1.44768e-05
MTURN	-0.876259	3.8129	101.307	1.38329e-08	1.41994e-07
PLEKHN1	-0.876007	1.29397	24.7003	0.00011609	0.000342691
ACYP2	-0.875695	1.67188	32.3829	2.6366e-05	9.29382e-05
SLC35E2B	-0.875589	6.12734	177.131	1.98401e-10	4.10596e-09
NRN1	-0.874989	4.78406	80.5446	7.26638e-08	5.77788e-07
COPZ2	-0.874173	3.60479	93.6166	2.46408e-08	2.30949e-07
POLR3GL	-0.873467	4.6139	131.074	2.01714e-09	2.83965e-08
CITED4	-0.873353	4.76526	117.079	4.72546e-09	5.7869e-08
ACAD11	-0.872942	4.66145	109.86	7.59746e-09	8.57523e-08
CNTRL	-0.872939	5.78671	204.391	6.44774e-11	1.62702e-09
RFTN1	-0.871882	2.62505	44.7626	3.76276e-06	1.69187e-05
ZNF513	-0.871875	5.36783	155.71	5.39706e-10	9.43445e-09
TMCC1-AS1	-0.870745	1.35967	26.3153	8.31205e-05	0.000254934
ZNF501	-0.868853	0.696973	15.9943	0.000925707	0.00216941
EPS8L2	-0.868739	3.08359	58.4236	6.67234e-07	3.8088e-06
SLC35E2A	-0.86788	5.36124	141.704	1.11364e-09	1.70847e-08
IGIP	-0.866492	1.32522	21.1399	0.000255125	0.000692034
RHPN1	-0.865756	4.98118	103.275	1.20056e-08	1.26522e-07
GDNF	-0.865408	4.0734	63.6473	3.74266e-07	2.32398e-06
KCNN3	-0.864552	3.1053	49.1014	2.08883e-06	1.01691e-05
CXCL16	-0.864412	3.4534	74.6722	1.24012e-07	9.09188e-07
AK3	-0.864139	5.32485	144.431	9.62408e-10	1.50338e-08
FLRT3	-0.864055	5.33676	192.354	1.04004e-10	2.42959e-09
MAP3K10	-0.864053	4.4314	110.438	7.30683e-09	8.29578e-08
VAMP2	-0.863756	4.77616	141.753	1.11071e-09	1.70847e-08
RILPL1	-0.862916	4.15324	85.6956	4.66718e-08	3.97562e-07
PPM1M	-0.862834	4.75137	145.263	9.20928e-10	1.44591e-08
SCARF2	-0.86202	2.95233	56.6079	8.23617e-07	4.54981e-06
IRS2	-0.861894	7.86223	123.469	3.16989e-09	4.15338e-08
FGFR4	-0.861847	4.69186	119.743	3.99172e-09	5.01081e-08
ZNF670	-0.861463	3.43559	57.8242	7.14857e-07	4.04431e-06
ATP9A	-0.86049	6.16805	176.135	2.07327e-10	4.25641e-09
SCRN2	-0.859343	5.03528	148.569	7.74846e-10	1.27498e-08
TMEM129	-0.858241	5.68875	113.309	6.03549e-09	7.04963e-08
TTBK2	-0.856473	4.73612	127.656	2.46418e-09	3.36439e-08
IFT27	-0.8561	1.89527	29.6422	4.34408e-05	0.000143851
NPAS2	-0.855679	7.17023	165.947	3.29661e-10	6.17584e-09
ZP3	-0.854541	2.79934	46.1461	3.10498e-06	1.43288e-05
FBXL8	-0.854434	1.53457	21.3104	0.00024526	0.000668448
HLA-DRB5	-0.853228	0.792868	17.78	0.000578329	0.00142873
HDHD2	-0.852882	4.42761	91.1281	2.99627e-08	2.72064e-07
INHBE	-0.852753	0.289277	11.3247	0.00366658	0.00737815
GIMAP2	-0.85245	0.968888	18.5694	0.000473652	0.00119619
CTHRC1	-0.850523	5.91375	42.8387	4.95209e-06	2.1556e-05
MC1R	-0.850405	4.52835	101.762	1.3384e-08	1.38122e-07
PXDN	-0.850181	3.11476	54.8789	1.0115e-06	5.42258e-06
EMID1	-0.849592	1.10705	19.5368	0.000373218	0.000968732
HLA-C	-0.849064	3.21758	58.486	6.62484e-07	3.78667e-06
MIF4GD	-0.849042	4.41179	126.106	2.7026e-09	3.636e-08
SRGAP2C	-0.848696	4.9141	142.178	1.08553e-09	1.67535e-08
DRAM2	-0.848661	4.43436	110.523	7.2651e-09	8.25448e-08
CGREF1	-0.848208	4.68298	119.368	4.08682e-09	5.11035e-08
C12orf76	-0.848042	3.17419	57.4634	7.45348e-07	4.19255e-06
FAM86DP	-0.847996	5.67475	191.79	1.06433e-10	2.47882e-09
UBBP4	-0.846394	4.47808	101.872	1.32781e-08	1.37121e-07
CELSR2	-0.844585	5.46825	80.3296	7.40567e-08	5.85842e-07
DNMT3A	-0.844091	3.77337	71.6182	1.66045e-07	1.16051e-06
GGT7	-0.844021	5.73041	137.171	1.42745e-09	2.10848e-08
GTF2IRD2	-0.844008	2.65364	54.2096	1.09674e-06	5.80886e-06
NPIPB15	-0.843841	1.16608	14.0537	0.0015947	0.00351144
GALT	-0.842801	4.65965	89.8148	3.32812e-08	2.98505e-07
SVEP1	-0.842532	2.26689	36.6489	1.27991e-05	4.98074e-05
TMEM117	-0.842221	3.34375	52.3279	1.38265e-06	7.12969e-06
AKAP12	-0.84165	8.27889	173.034	2.3813e-10	4.78681e-09
SAMD4A	-0.841633	2.82683	54.0136	1.12319e-06	5.93466e-06
GOLGA8B	-0.841502	4.66603	27.2155	6.9387e-05	0.000217795
COA1	-0.841357	6.35768	137.007	1.44055e-09	2.12231e-08
LAT2	-0.840712	1.94305	32.1942	2.7263e-05	9.55755e-05
LANCL1	-0.840647	5.88264	171.41	2.56272e-10	5.0852e-09
H2BC18	-0.840489	1.15157	12.1214	0.00284945	0.00588518
EYA1	-0.840352	5.29084	161.198	4.12908e-10	7.49849e-09
C9orf85	-0.839611	4.20853	50.314	1.78458e-06	8.88717e-06
LEPR	-0.839476	2.36586	33.736	2.08233e-05	7.57561e-05
MYLIP	-0.839325	4.06715	96.812	1.92927e-08	1.87314e-07
MCF2L	-0.838243	5.6417	161.989	3.97543e-10	7.2739e-09
HNMT	-0.838041	2.88698	55.8125	9.0472e-07	4.93245e-06
HMGCL	-0.837766	4.40848	96.4753	1.97901e-08	1.91421e-07
GALC	-0.837721	4.19404	76.1316	1.08241e-07	8.05824e-07
TSPEAR-AS1	-0.835633	0.700333	15.5978	0.00103151	0.00238505
PABPC4L	-0.835552	1.1452	19.2266	0.000402556	0.00103633
NOTCH2NLA	-0.835165	5.84491	87.7021	3.95175e-08	3.45006e-07
CEP70	-0.834205	4.49212	120.712	3.75716e-09	4.76773e-08
MYEF2	-0.834061	3.64695	85.4719	4.75556e-08	4.03307e-07
FGF1	-0.833589	2.19451	33.4604	2.18373e-05	7.88679e-05
MMP16	-0.833388	7.31219	141.424	1.13058e-09	1.73101e-08
SH3D21	-0.833332	2.61322	17.8123	0.000573569	0.00141856
PIP5KL1	-0.833239	1.15186	19.3574	0.00038988	0.00100723
IRAK1BP1	-0.832931	1.33977	14.7385	0.00131073	0.00295278
RPL13AP5	-0.832424	2.28283	31.4384	3.12131e-05	0.000107661
DMPK	-0.831855	4.4684	49.6614	1.94165e-06	9.5613e-06
IFRD1	-0.831129	5.49782	170.805	2.63424e-10	5.20035e-09
METRN	-0.831063	6.14469	110.906	7.08055e-09	8.06859e-08
DNAH9	-0.830466	4.81065	91.6274	2.87995e-08	2.63449e-07
APP	-0.830253	9.32174	156.337	5.23238e-10	9.19873e-09
GPD1L	-0.83	5.57476	145.8	8.95264e-10	1.41862e-08
SAMD11	-0.829636	3.8318	70.8579	1.78842e-07	1.23705e-06
OGT	-0.829262	7.5818	70.8068	1.79743e-07	1.2419e-06
ND4L	-0.828388	8.3485	31.3162	3.19099e-05	0.000109623
PCYOX1L	-0.827714	4.10405	95.6534	2.10654e-08	2.01481e-07
LINC00326	-0.82742	3.97477	50.5885	1.72278e-06	8.62676e-06
ATM	-0.827197	5.68988	120.867	3.7211e-09	4.72976e-08
ORAI3	-0.827036	4.75043	87.786	3.92465e-08	3.43029e-07
GRB10	-0.825927	5.18186	133.471	1.75776e-09	2.52574e-08
MYRF	-0.825401	3.41297	50.3891	1.76743e-06	8.81886e-06
ZDBF2	-0.824598	3.94845	67.4695	2.51022e-07	1.65396e-06
ZNF493	-0.823774	2.57728	28.906	4.99351e-05	0.000162529
TMEM229B	-0.8236	4.82488	123.787	3.10912e-09	4.08665e-08
PTGR2	-0.822133	3.74952	73.5614	1.37742e-07	9.93202e-07
SLC25A21-AS1	-0.821804	0.75897	14.3678	0.00145666	0.00324173
KIAA0319L	-0.821713	6.59481	170.719	2.64464e-10	5.20754e-09
TFAP2A	-0.821695	3.18788	62.9853	4.01859e-07	2.47044e-06
KYAT1	-0.821418	3.62034	83.8888	5.43702e-08	4.52879e-07
PCMTD2	-0.821401	4.92131	75.898	1.10608e-07	8.21065e-07
QRFPR	-0.820998	3.02556	49.2671	2.04403e-06	9.99518e-06
HOXC12	-0.820954	2.94042	42.0359	5.56848e-06	2.39283e-05
SAT1	-0.820711	5.87086	108.543	8.3094e-09	9.24345e-08
WDR72	-0.819889	4.50745	81.9285	6.43683e-08	5.22057e-07
PRX	-0.819699	1.45257	27.6635	6.35136e-05	0.000201492
ITGA1	-0.818985	8.86289	161.487	4.07209e-10	7.43001e-09
TMEM54	-0.818682	4.5893	92.813	2.62341e-08	2.43661e-07
CCDC122	-0.818446	1.18527	15.2076	0.00114904	0.00262186
CDON	-0.818005	5.16879	103.657	1.1683e-08	1.23714e-07
SLC6A15	-0.817893	6.74958	198.028	8.27404e-11	2.00266e-09
HLA-E	-0.816787	6.78519	192.144	1.04902e-10	2.44686e-09
KLRG1	-0.816666	1.42092	17.3368	0.000648334	0.0015814
LOC102724814	-0.816277	2.74659	13.7627	0.0017358	0.00377735
TFPI	-0.815923	1.98681	37.7572	1.07114e-05	4.25094e-05
FBXW8	-0.815375	4.48798	101.422	1.37177e-08	1.41e-07
TLE6	-0.815186	1.81189	29.1315	4.78378e-05	0.000156595
IL6R	-0.814274	5.01239	104.874	1.0719e-08	1.14608e-07
DOCK6	-0.813651	4.82508	89.6131	3.38264e-08	3.02514e-07
GAS5	-0.813091	8.31164	112.896	6.2023e-09	7.2117e-08
ZNF280D	-0.811581	4.36456	97.0071	1.9011e-08	1.85396e-07
NME3	-0.811572	4.41585	59.8631	5.66708e-07	3.32098e-06
AHI1	-0.811569	4.06612	81.5811	6.63462e-08	5.35844e-07
MYL9	-0.811023	3.24282	36.0485	1.41175e-05	5.42341e-05
PLXNB3	-0.810763	5.54246	89.7145	3.35511e-08	3.00226e-07
SLC26A2	-0.810532	9.64387	154.83	5.63855e-10	9.7461e-09
RCOR2	-0.810105	1.21184	17.5339	0.000616094	0.00151137
ADA	-0.809674	4.37967	112.606	6.32216e-09	7.32344e-08
EFNA5	-0.808527	3.14122	59.4774	5.91872e-07	3.43968e-06
RTN4RL2	-0.808199	1.82355	25.0206	0.000108533	0.000323167
RGL2	-0.807392	5.06739	144.458	9.61046e-10	1.50278e-08
MEOX2	-0.807329	7.07932	157.296	4.99077e-10	8.87517e-09
DNAJC3-DT	-0.807173	1.6389	31.2338	3.23893e-05	0.000111096
TRMT10B	-0.806809	3.37183	64.5924	3.38471e-07	2.13875e-06
FAM122C	-0.806616	1.7891	24.8963	0.000111397	0.000330356
ARPC4-TTLL3	-0.806481	1.72811	13.6988	0.0017686	0.00383953
PCK2	-0.80641	5.70018	119.733	3.99422e-09	5.01081e-08
MIB2	-0.806376	4.92348	136.955	1.44472e-09	2.1227e-08
TBC1D8	-0.805915	5.11661	91.0707	3.00998e-08	2.73148e-07
TIAM2	-0.805626	2.97857	60.2267	5.44074e-07	3.2103e-06
KREMEN2	-0.804117	2.18581	35.6115	1.51729e-05	5.77619e-05
ZNF648	-0.804067	1.13887	14.758	0.00130353	0.0029387
KRT8	-0.803878	5.14	145.776	8.96366e-10	1.41891e-08
ARSK	-0.803845	3.37347	42.2026	5.4337e-06	2.34079e-05
CREB5	-0.803104	1.7213	23.5249	0.000149336	0.000429403
KIF27	-0.802972	1.19457	19.9872	0.000334794	0.000881013
WNT5B	-0.802486	0.755404	10.4524	0.00487846	0.00952585
KAT2B	-0.801944	5.15593	131.357	1.98438e-09	2.80176e-08
SLC20A1	-0.80184	9.19263	151.815	6.56138e-10	1.11291e-08
CCNDBP1	-0.801672	5.48154	117.89	4.48738e-09	5.54823e-08
GTF2IRD2B	-0.801196	2.6542	31.6219	3.01983e-05	0.000104652
LMO4	-0.800584	5.18254	116.969	4.75896e-09	5.81098e-08
RDM1	-0.800177	0.71608	11.5007	0.00346556	0.00701392
GXYLT2	-0.800145	3.8195	76.2773	1.06794e-07	7.96205e-07
GAS1	-0.800118	2.70681	35.8975	1.44726e-05	5.54413e-05
C1QL1	-0.798713	1.8641	27.5533	6.49051e-05	0.0002054
HEBP1	-0.798519	3.84935	73.3838	1.40092e-07	1.00602e-06
KIAA1217	-0.798197	6.07199	111.465	6.82076e-09	7.79558e-08
ADGRG6	-0.797616	5.74262	149.427	7.41275e-10	1.23157e-08
ACVR2B	-0.797094	4.23081	91.8318	2.83379e-08	2.60223e-07
FGGY	-0.79685	1.26265	15.687	0.00100657	0.00233453
REEP2	-0.796729	5.25321	71.5775	1.66703e-07	1.16405e-06
SLCO5A1	-0.79628	3.03689	48.1135	2.37991e-06	1.13637e-05
MDP1	-0.795326	2.84061	38.8805	8.97644e-06	3.63156e-05
CFAP410	-0.795301	3.3639	52.2708	1.39255e-06	7.16682e-06
CLDN4	-0.79504	3.66592	44.4356	3.94011e-06	1.76287e-05
PLXNC1	-0.794919	1.40461	19.0661	0.000418739	0.00107245
DNAJC18	-0.794295	4.3624	83.8821	5.4401e-08	4.52891e-07
RECK	-0.794078	3.17224	46.4804	2.96605e-06	1.37618e-05
ZEB1	-0.794044	5.3334	127.733	2.45302e-09	3.35454e-08
SEPTIN7P2	-0.792568	2.96131	46.9369	2.7874e-06	1.30746e-05
OPRL1	-0.791072	0.687171	16.5591	0.0007954	0.00189749
PCOLCE2	-0.790846	4.23072	69.1266	2.1231e-07	1.43068e-06
CTAG1A	-0.790758	6.45302	79.9001	7.69299e-08	6.03616e-07
LOC283335	-0.790077	2.43013	35.4863	1.54911e-05	5.88135e-05
IFI16	-0.790004	7.82617	107.364	9.0102e-09	9.85243e-08
JHY	-0.789661	2.73536	33.7228	2.08706e-05	7.58743e-05
FCSK	-0.788739	4.27408	88.1687	3.80353e-08	3.33767e-07
MRC2	-0.788514	7.06428	92.9982	2.58571e-08	2.41031e-07
APBB2	-0.788442	4.73393	89.2092	3.49483e-08	3.10484e-07
ZFAS1	-0.788347	6.79587	148.279	7.86553e-10	1.29064e-08
MANBA	-0.78783	4.33751	85.1823	4.87274e-08	4.12111e-07
CDCP1	-0.787626	4.17124	84.6705	5.08778e-08	4.27718e-07
LMO7	-0.787623	4.68561	107.261	9.07495e-09	9.91002e-08
MAGI2	-0.787272	2.06143	28.5562	5.33965e-05	0.000172665
WWTR1	-0.78727	9.61686	148.137	7.92374e-10	1.29235e-08
PHF10	-0.787247	5.5119	121.29	3.6246e-09	4.64153e-08
ITGA4	-0.787048	5.27615	99.6621	1.56001e-08	1.5659e-07
GNG2	-0.786055	5.33099	145.959	8.87775e-10	1.40935e-08
SIL1	-0.785741	5.18188	139.299	1.26928e-09	1.91673e-08
CRYZL2P	-0.785631	3.22291	47.2806	2.66083e-06	1.25458e-05
TRAPPC9	-0.78512	4.8808	66.9724	2.6413e-07	1.72631e-06
PHF21A	-0.784662	5.43932	109.408	7.83394e-09	8.79707e-08
HAPLN3	-0.784436	3.84551	69.4052	2.06481e-07	1.39567e-06
TMEM128	-0.784405	4.30956	58.9574	6.27799e-07	3.62118e-06
NFATC1	-0.78432	3.0288	64.1322	3.55401e-07	2.22656e-06
HACE1	-0.784094	3.25189	55.4408	9.45641e-07	5.12114e-06
FBN1	-0.782759	5.52471	102.41	1.27735e-08	1.32979e-07
YPEL5	-0.782575	5.98588	108.247	8.47921e-09	9.38496e-08
C9orf72	-0.782159	4.26547	52.3616	1.37686e-06	7.10457e-06
HEXD	-0.781578	3.21968	42.4259	5.2589e-06	2.27311e-05
GLB1L	-0.781443	3.12035	49.5871	1.9605e-06	9.64048e-06
LNX1	-0.78116	1.65569	25.5806	9.66034e-05	0.000291988
RNF213	-0.78086	6.9616	94.7661	2.25463e-08	2.14051e-07
CEP126	-0.780688	2.46284	38.2888	9.84755e-06	3.93953e-05
WBP1	-0.780118	6.01893	172.481	2.44141e-10	4.88853e-09
LINC00174	-0.780091	1.66504	20.2764	0.000312469	0.000830199
SPESP1	-0.779681	4.29614	57.4774	7.44134e-07	4.18878e-06
LPAR3	-0.779234	4.46497	95.836	2.07743e-08	1.99066e-07
SERPINI1	-0.778996	0.792665	10.3509	0.00504684	0.00981733
KCND1	-0.778276	2.55192	34.5822	1.80251e-05	6.68861e-05
OCEL1	-0.77819	4.50114	60.7021	5.15994e-07	3.07166e-06
TMEM143	-0.778041	2.42754	36.294	1.35608e-05	5.2388e-05
ZNF37BP	-0.777823	4.51543	51.1326	1.60726e-06	8.12219e-06
C16orf86	-0.777728	2.78456	49.4322	2.00045e-06	9.81632e-06
SHF	-0.777683	2.26174	32.0605	2.7919e-05	9.76439e-05
CD68	-0.777106	6.08195	64.7896	3.31495e-07	2.09983e-06
TM2D1	-0.776392	4.69521	80.3403	7.39865e-08	5.85587e-07
EFNA1	-0.776108	4.51093	99.5917	1.56812e-08	1.57302e-07
KLHL17	-0.77589	3.88987	27.8666	6.10367e-05	0.000194475
DDO	-0.775854	2.52566	34.7203	1.76098e-05	6.55341e-05
BDH2	-0.775649	3.94489	61.5847	4.68051e-07	2.82333e-06
EPHB3	-0.775437	3.9448	39.7024	7.9059e-06	3.23839e-05
BTG1	-0.774722	6.84136	168.345	2.94891e-10	5.655e-09
GBGT1	-0.774517	4.14101	84.6409	5.10052e-08	4.28555e-07
HYKK	-0.774508	1.90766	27.0869	7.11835e-05	0.000222528
LOC254896	-0.77375	2.15995	32.5883	2.54273e-05	9.00409e-05
HOXB3	-0.773497	4.05546	59.37	5.99099e-07	3.47644e-06
AFAP1L2	-0.772842	5.32676	100.927	1.42202e-08	1.45196e-07
JAK3	-0.772836	0.839814	13.7441	0.00174526	0.00379379
GALK1	-0.772567	4.57749	97.1706	1.87783e-08	1.83359e-07
PRKAR1A	-0.772226	9.18292	156.814	5.11049e-10	9.03596e-09
MED30	-0.771148	3.94372	46.5603	2.93387e-06	1.36268e-05
DPP7	-0.771051	6.58952	156.251	5.25463e-10	9.22732e-09
HOXA3	-0.770849	3.53149	32.5886	2.54262e-05	9.00409e-05
SH3BGRL	-0.770787	4.50929	89.6056	3.38468e-08	3.02522e-07
RXRG	-0.770686	4.71581	102.547	1.26482e-08	1.31942e-07
EIF4EBP1	-0.770308	7.53352	145.452	9.11782e-10	1.43473e-08
MYL5	-0.770014	3.37753	59.8462	5.67786e-07	3.32351e-06
RGMA	-0.76953	0.993929	15.7071	0.00100104	0.00232301
TPT1	-0.76912	11.1456	76.1997	1.07563e-07	8.0116e-07
PDZD4	-0.768564	2.91459	40.0087	7.54413e-06	3.10838e-05
MLLT3	-0.768002	5.18114	123.144	3.23357e-09	4.21431e-08
NBPF14	-0.767616	5.87288	122.474	3.36903e-09	4.34676e-08
RCAN3	-0.766492	5.12083	136.24	1.50351e-09	2.19104e-08
DPYD	-0.765477	5.13911	110.267	7.39182e-09	8.3842e-08
FAM230C	-0.76546	2.13306	17.6226	0.000602176	0.00148099
HSD17B8	-0.765018	2.19541	37.24	1.1634e-05	4.57119e-05
SPATA17	-0.764865	1.28921	20.1163	0.000324613	0.000857736
BCKDHA	-0.764677	6.13714	72.9126	1.46543e-07	1.04414e-06
STN1	-0.764633	5.13303	91.1972	2.97986e-08	2.70893e-07
FGF13	-0.764535	4.78555	107.022	9.22577e-09	1.00596e-07
TPTE	-0.764506	1.88232	22.7068	0.000178762	0.00050405
NUDT6	-0.764467	2.49696	22.7251	0.000178034	0.000502459
SIPA1	-0.764212	5.49759	157.128	5.03213e-10	8.92813e-09
INTS4P2	-0.764011	2.28181	20.1755	0.000320064	0.00084775
SMARCA1	-0.7639	6.50181	150.293	7.09056e-10	1.19088e-08
ETFB	-0.762838	7.41161	138.016	1.36217e-09	2.02917e-08
AFAP1	-0.762477	7.6192	115.662	5.17632e-09	6.21562e-08
AMIGO1	-0.762262	3.65778	68.9123	2.1692e-07	1.45538e-06
CLHC1	-0.762007	1.05694	15.6832	0.00100761	0.00233613
STK32B	-0.761032	5.98104	96.1546	2.02771e-08	1.95151e-07
CLCN5	-0.760454	3.96418	78.0785	9.05806e-08	6.91372e-07
RBL2	-0.759724	6.11121	149.673	7.31958e-10	1.22136e-08
ARID5A	-0.759701	2.4378	29.2823	4.64894e-05	0.000152798
ARHGEF10L	-0.759451	3.17338	55.6568	9.21614e-07	5.00862e-06
FAM210B	-0.758734	6.35101	151.666	6.61122e-10	1.12013e-08
XBP1	-0.758343	6.47823	135.247	1.58961e-09	2.3056e-08
SEMA3D	-0.758203	1.57796	12.3286	0.00267199	0.00556187
LINC01270	-0.757897	2.46143	31.3788	3.1551e-05	0.000108656
SENP7	-0.757033	3.69666	72.9528	1.4598e-07	1.042e-06
ND3	-0.756336	8.78345	65.8085	2.97917e-07	1.91547e-06
CLIC4	-0.755987	8.68542	130.974	2.0289e-09	2.84896e-08
ARHGAP5	-0.753719	6.56264	96.1076	2.03496e-08	1.95483e-07
NPHP3	-0.753418	4.17522	62.6089	4.18556e-07	2.56287e-06
MTAP	-0.753262	8.25365	131.031	2.02221e-09	2.84215e-08
PCNX2	-0.753067	5.40285	88.0133	3.85221e-08	3.37462e-07
TAGLN3	-0.752853	3.11261	34.9045	1.70722e-05	6.38571e-05
EVI5L	-0.751985	4.19042	63.7615	3.69724e-07	2.3034e-06
PSAP	-0.751967	9.68655	128.857	2.29561e-09	3.1658e-08
INTS4P1	-0.751668	1.06388	14.6109	0.001359	0.00304873
INAVA	-0.751469	4.51831	79.5589	7.93006e-08	6.20323e-07
ETV1	-0.750567	6.02418	145.475	9.1072e-10	1.43473e-08
SIGIRR	-0.750292	3.73664	72.3755	1.54307e-07	1.09133e-06
RPL13AP20	-0.750022	0.51219	10.8006	0.00434747	0.00857261
TP53	-0.749244	6.31076	114.396	5.6203e-09	6.66055e-08
PSMA3-AS1	-0.749083	4.30694	73.0423	1.44735e-07	1.03407e-06
NT5DC1	-0.749057	4.80287	74.885	1.2156e-07	8.92058e-07
TMEM134	-0.748607	4.01339	45.0252	3.62678e-06	1.64271e-05
SERGEF	-0.74838	4.35889	97.1146	1.88577e-08	1.84018e-07
MAF	-0.748322	5.04175	128.537	2.33922e-09	3.22307e-08
CD27-AS1	-0.748075	3.77764	66.5652	2.75438e-07	1.7911e-06
TUBG2	-0.747811	4.57473	57.4992	7.42258e-07	4.17974e-06
SELENOM	-0.747578	3.95445	55.092	9.85946e-07	5.30587e-06
FLG-AS1	-0.74739	3.52867	45.7686	3.27072e-06	1.49816e-05
C11orf54	-0.747322	4.38659	85.3374	4.80955e-08	4.07437e-07
STX16	-0.747189	7.33168	164.227	3.57422e-10	6.61766e-09
GRAMD4	-0.746881	4.40938	64.8353	3.29902e-07	2.09188e-06
MLLT6	-0.74669	7.23661	101.089	1.40535e-08	1.43876e-07
CTAG1B	-0.746047	5.93138	65.592	3.0472e-07	1.9535e-06
ZNF23	-0.745885	3.5224	59.6362	5.81362e-07	3.39396e-06
RAB6B	-0.74564	3.83924	62.037	4.45431e-07	2.70168e-06
STARD9	-0.745484	3.00624	41.3018	6.20785e-06	2.63453e-05
ZNF337-AS1	-0.745195	1.04471	11.4801	0.00348844	0.00705282
SPRED3	-0.744742	4.89689	58.8401	6.36234e-07	3.66298e-06
CCDC33	-0.74473	2.68462	37.3381	1.14525e-05	4.50904e-05
DALRD3	-0.744439	5.2512	97.7257	1.8012e-08	1.7711e-07
DOK1	-0.743588	4.27154	80.3717	7.37816e-08	5.84566e-07
NEAT1	-0.743374	7.06088	26.9745	7.27975e-05	0.000226792
HOXD9	-0.742892	3.04719	50.4541	1.75273e-06	8.75118e-06
TRIQK	-0.742783	3.7487	61.4716	4.73907e-07	2.85195e-06
JMJD7	-0.742259	2.35117	36.6436	1.281e-05	4.9837e-05
CASP10	-0.741948	2.27839	34.6392	1.78524e-05	6.63407e-05
OGFOD3	-0.741618	5.06329	100.687	1.44709e-08	1.47075e-07
SORCS1	-0.741526	6.24135	136.999	1.44121e-09	2.12231e-08
TMEM101	-0.740948	5.17476	101.995	1.3161e-08	1.36277e-07
SPPL2B	-0.739986	4.50664	61.5958	4.6748e-07	2.82209e-06
HOXA6	-0.739503	0.823482	12.0999	0.00286858	0.00592151
ADGRB2	-0.739476	4.34983	68.8147	2.19054e-07	1.46843e-06
ABHD8	-0.73922	4.58306	83.3478	5.69438e-08	4.71261e-07
IFI27L1	-0.738761	2.25166	13.6333	0.00180301	0.00390378
GRAMD1A	-0.738541	6.12195	126.346	2.66408e-09	3.59674e-08
LOC642361	-0.738395	1.31734	16.7217	0.000761798	0.00182495
TPP1	-0.738225	6.30166	104.891	1.0706e-08	1.14549e-07
MYO6	-0.738185	4.59848	104.555	1.09626e-08	1.16728e-07
SYPL2	-0.738072	2.41027	30.4335	3.74937e-05	0.000126273
KIAA1107	-0.73695	1.154	12.1252	0.0028461	0.00587904
PROB1	-0.736024	0.863936	13.8331	0.00170041	0.00371134
TRNP1	-0.735953	6.3562	116.722	4.83487e-09	5.8696e-08
SNHG6	-0.735807	6.3886	58.2724	6.78909e-07	3.86965e-06
NPTXR	-0.735433	3.00546	32.2183	2.71466e-05	9.52859e-05
TMEM67	-0.735418	4.18222	65.0733	3.21739e-07	2.04982e-06
IL10RB	-0.735024	4.51878	68.4655	2.26892e-07	1.51373e-06
LOC645513	-0.735006	2.69823	29.9764	4.08087e-05	0.0001361
PITPNC1	-0.734568	6.38911	127.235	2.52657e-09	3.43516e-08
SMIM19	-0.73401	3.48878	49.0683	2.09791e-06	1.02004e-05
TEF	-0.733839	3.85894	68.4725	2.26733e-07	1.51332e-06
RAPGEFL1	-0.733472	3.33156	54.3925	1.07268e-06	5.70073e-06
SIX5	-0.73293	5.15693	102.862	1.23652e-08	1.29869e-07
CPS1	-0.732493	4.45976	96.852	1.92345e-08	1.86867e-07
FAM234B	-0.732089	4.15086	71.811	1.62965e-07	1.14521e-06
PSMG3-AS1	-0.731863	0.942949	14.1174	0.00156556	0.00345468
THBS3	-0.731644	5.63888	123.888	3.08989e-09	4.07263e-08
PCDHB14	-0.731326	1.69163	20.7971	0.000276348	0.000743324
SEPTIN6	-0.731253	5.00758	63.7556	3.69956e-07	2.3034e-06
TMEM38A	-0.731247	3.57184	54.2972	1.08514e-06	5.75925e-06
NOP53	-0.730954	8.09786	147.435	8.21823e-10	1.32713e-08
KLF7	-0.730548	2.98536	46.8043	2.838e-06	1.32715e-05
RASA2	-0.730351	4.55748	80.5921	7.23597e-08	5.76261e-07
SALL2	-0.730132	3.88538	56.8417	8.0135e-07	4.46036e-06
FRS3	-0.72903	1.9613	23.0847	0.000164429	0.000467398
PLEKHH1	-0.728977	3.71082	33.8285	2.04951e-05	7.46854e-05
RPL13A	-0.727924	11.5766	116.203	4.99892e-09	6.04497e-08
ITM2C	-0.727156	7.73519	141.444	1.12938e-09	1.7309e-08
DNASE1L1	-0.726154	5.18273	93.0762	2.56999e-08	2.40001e-07
RNF130	-0.725644	6.05822	85.7834	4.63301e-08	3.94868e-07
HBE1	-0.725452	2.84156	40.9272	6.56557e-06	2.76126e-05
GAREM2	-0.725356	3.13629	51.0459	1.62507e-06	8.19336e-06
RASA4B	-0.725098	3.67219	36.4134	1.32991e-05	5.15061e-05
CCNG1	-0.72509	7.37724	121.913	3.48763e-09	4.49312e-08
ZBED3-AS1	-0.725053	1.22484	16.4923	0.000809665	0.00192616
PAN2	-0.724619	5.81838	124.114	3.04776e-09	4.03004e-08
WDR19	-0.724382	4.67065	82.962	5.88624e-08	4.83506e-07
RPS18	-0.723984	10.5948	89.2234	3.49083e-08	3.10484e-07
LPL	-0.723227	4.44014	80.9325	7.02236e-08	5.60698e-07
LEPROT	-0.723214	5.76373	125.976	2.7238e-09	3.66106e-08
ZNF438	-0.72254	2.4059	35.4208	1.56608e-05	5.92523e-05
ZNF502	-0.722337	1.31256	19.3509	0.000390505	0.00100851
HEXA	-0.722104	6.92611	113.654	5.90023e-09	6.91259e-08
TSPAN33	-0.721673	3.45148	56.3987	8.4413e-07	4.64814e-06
HOXB2	-0.72143	5.53005	119.568	4.03593e-09	5.05902e-08
USP2	-0.721213	1.41188	11.0121	0.00405691	0.0080553
ANKFN1	-0.720979	1.38101	14.7024	0.0013242	0.00298094
ETFRF1	-0.720818	2.9884	39.4426	8.22804e-06	3.35697e-05
LPIN3	-0.720716	2.44392	36.9381	1.22136e-05	4.77577e-05
PHKA1	-0.720157	5.36062	117.48	4.60603e-09	5.67219e-08
HLA-DRB1	-0.719972	4.65338	94.0296	2.38642e-08	2.24972e-07
ZMYM5	-0.719891	4.20675	73.7324	1.35522e-07	9.79679e-07
PCED1B	-0.719853	1.37513	11.5123	0.0034527	0.00699155
ZNF674	-0.718942	2.0533	25.6645	9.49471e-05	0.000287433
TMEM106B	-0.718192	5.14934	86.9188	4.21535e-08	3.64715e-07
S100A13	-0.718096	7.47073	77.8879	9.21584e-08	7.02372e-07
CTAG2	-0.717832	2.8618	21.643	0.000227211	0.000624001
ND6	-0.71752	4.34397	11.6478	0.00330702	0.00673015
SLC9A7P1	-0.716919	1.9007	18.1977	0.000520028	0.00130053
SRRM3	-0.716704	3.73756	50.1371	1.82569e-06	9.06264e-06
PPP2R3B	-0.716537	3.36127	40.0176	7.5339e-06	3.10517e-05
NUDT17	-0.716513	2.68865	38.2595	9.89311e-06	3.95571e-05
TTC21B	-0.716474	3.8582	72.9168	1.46485e-07	1.04414e-06
SPATA20	-0.716022	5.8906	126.649	2.61633e-09	3.53847e-08
TMTC2	-0.715903	5.79245	101.079	1.40638e-08	1.43886e-07
PCDHGA10	-0.715571	3.149	36.1085	1.39792e-05	5.37484e-05
COBLL1	-0.715333	3.10557	45.3357	3.47302e-06	1.58087e-05
BEGAIN	-0.715157	1.33156	15.7448	0.000990774	0.00230299
ZNF391	-0.715092	2.33826	36.7279	1.26361e-05	4.92799e-05
NXF2B	-0.714939	1.7682	17.7884	0.000577093	0.0014259
HDAC11	-0.714852	2.61936	27.8877	6.07846e-05	0.000193912
EFCAB13	-0.714788	1.37405	12.3717	0.00263668	0.00550397
PDLIM1	-0.714579	5.83146	73.0628	1.44451e-07	1.033e-06
HERPUD1	-0.714516	6.15312	132.55	1.85283e-09	2.64264e-08
RNF217	-0.714454	3.18015	40.5551	6.94371e-06	2.89112e-05
CNST	-0.714319	6.13664	152.454	6.35237e-10	1.08342e-08
KIAA1324L	-0.714012	4.88776	104.362	1.11133e-08	1.18169e-07
WDR5B	-0.712126	4.01397	65.0239	3.23417e-07	2.05796e-06
AMN1	-0.71176	2.93925	45.9966	3.16947e-06	1.45828e-05
CCDC144B	-0.711588	2.68026	23.6386	0.000145692	0.000419944
FKBP10	-0.711576	8.94565	111.734	6.69904e-09	7.68364e-08
OBSL1	-0.711038	7.121	109.356	7.8615e-09	8.82159e-08
PCDHGB1	-0.711038	2.68982	33.7108	2.0914e-05	7.6014e-05
FBXO8	-0.710813	1.19093	16.3449	0.00084223	0.00199225
MAP3K12	-0.710571	5.46816	75.5216	1.14543e-07	8.47827e-07
RPL31	-0.710088	9.03442	66.5957	2.74572e-07	1.78698e-06
DNAJC25-GNG10	-0.709188	3.2044	18.4576	0.00048709	0.00122692
RHOBTB3	-0.708912	6.14409	123.571	3.15032e-09	4.13376e-08
ETHE1	-0.708557	5.6283	121.635	3.54796e-09	4.55474e-08
SYNE1	-0.708072	5.03637	78.2253	8.93857e-08	6.84284e-07
KLHL24	-0.707974	4.3976	79.6173	7.88894e-08	6.17733e-07
HAUS4	-0.707812	5.3107	48.4506	2.27576e-06	1.09138e-05
RPL12	-0.707278	10.6974	91.6298	2.8794e-08	2.63449e-07
SCAMP1-AS1	-0.706462	2.53844	35.0185	1.67486e-05	6.2781e-05
SEMA4B	-0.705991	5.03593	69.2462	2.09785e-07	1.41552e-06
GLIS2	-0.705967	3.09719	28.1491	5.77677e-05	0.000185361
ACACB	-0.705374	3.29222	32.4386	2.61076e-05	9.21748e-05
FLOT2	-0.704701	6.59378	104.599	1.09289e-08	1.1653e-07
ZNF460	-0.704248	1.30176	14.9416	0.00123778	0.00280319
PYCR1	-0.704243	6.55321	102.069	1.30912e-08	1.35645e-07
USP25	-0.703715	4.40335	74.12	1.30637e-07	9.51422e-07
FAM234A	-0.703483	6.96076	85.1179	4.8992e-08	4.13668e-07
CDK19	-0.703468	4.22185	61.4911	4.72896e-07	2.84698e-06
PABPC1L	-0.702275	5.46989	29.0955	4.81654e-05	0.0001575
IGBP1	-0.701805	6.31392	138.833	1.30214e-09	1.95676e-08
KYAT3	-0.701633	3.83711	57.6569	7.28815e-07	4.11005e-06
SNTA1	-0.701481	4.25315	80.7512	7.13524e-08	5.69121e-07
CADPS2	-0.701402	3.30959	41.67	5.87747e-06	2.51097e-05
ERMAP	-0.701167	2.4207	33.7295	2.08466e-05	7.58228e-05
CTH	-0.70113	4.04089	45.0256	3.62658e-06	1.64271e-05
LBHD1	-0.699795	3.62565	42.9067	4.90354e-06	2.13628e-05
MAML2	-0.699419	5.5209	68.0763	2.35999e-07	1.56635e-06
ZNF564	-0.698207	2.23656	23.7602	0.000141905	0.000409949
RHPN1-AS1	-0.697296	1.94988	18.1965	0.000520194	0.00130074
SLITRK6	-0.697139	5.76354	97.4911	1.83316e-08	1.80023e-07
BEND4	-0.697132	2.25296	22.6451	0.000181229	0.00050989
LARGE1	-0.695777	2.37302	26.2739	8.38214e-05	0.000256573
BAZ2B	-0.69572	3.91567	71.5476	1.67189e-07	1.16639e-06
PTN	-0.695367	2.52585	32.8104	2.44542e-05	8.7075e-05
MIB1	-0.694858	5.46765	93.4812	2.49016e-08	2.33252e-07
R3HDM2	-0.694532	5.74579	80.1965	7.49338e-08	5.91263e-07
CBY1	-0.69443	3.3983	42.6223	5.11039e-06	2.2145e-05
SLITRK2	-0.693756	2.57602	21.3109	0.000245227	0.000668448
ZSCAN30	-0.693748	2.86163	33.4422	2.1906e-05	7.90792e-05
DHPS	-0.693489	6.7402	116.283	4.97304e-09	6.0184e-08
GDF11	-0.693093	6.9013	131.773	1.9374e-09	2.74548e-08
ARRDC1	-0.69274	4.25547	64.1335	3.55352e-07	2.22656e-06
JMJD7-PLA2G4B	-0.692662	2.92409	26.6135	7.82607e-05	0.000241905
ZSWIM4	-0.691819	4.56699	63.6635	3.73618e-07	2.32276e-06
SCMH1	-0.691025	5.07293	82.1729	6.30161e-08	5.1325e-07
ERRFI1	-0.69079	8.56602	121.492	3.57952e-09	4.59143e-08
RWDD2A	-0.690378	2.3687	30.3747	3.79024e-05	0.000127482
CLDN23	-0.690236	1.00474	10.8978	0.00421107	0.0083335
FKBP9	-0.689646	6.6011	137.717	1.38485e-09	2.05897e-08
BTN2A2	-0.689554	4.3896	74.0747	1.31197e-07	9.54596e-07
TGM2	-0.689369	6.79605	87.6581	3.96607e-08	3.45669e-07
ARL15	-0.688807	3.98659	70.1964	1.90879e-07	1.30278e-06
BMERB1	-0.688554	3.75942	59.6673	5.79331e-07	3.38466e-06
NEMP2	-0.688459	3.01739	29.2466	4.6805e-05	0.000153671
TFDP2	-0.688298	5.13958	116.044	5.05028e-09	6.08798e-08
ZNF425	-0.688237	1.46246	12.3429	0.00266027	0.00554346
JMJD1C	-0.687886	5.73788	100.841	1.43093e-08	1.4582e-07
MUC1	-0.6873	1.81955	15.1615	0.00116388	0.00265176
ZNF773	-0.687171	3.53605	54.2362	1.0932e-06	5.79605e-06
PAXIP1-AS1	-0.687081	2.24774	14.5054	0.00140044	0.00313199
RPL32P3	-0.686217	2.99801	19.5277	0.000374047	0.000970558
KLHDC2	-0.686208	5.14302	57.9931	7.0106e-07	3.97826e-06
DGKA	-0.686062	4.94774	76.5958	1.03705e-07	7.75799e-07
MPST	-0.685543	5.10254	89.337	3.4589e-08	3.08083e-07
EPHA4	-0.685286	3.28682	35.7213	1.48996e-05	5.68368e-05
RASA4	-0.684881	3.77415	50.5728	1.72626e-06	8.6414e-06
NRSN2-AS1	-0.684577	0.876758	11.4452	0.00352758	0.00711982
PKNOX2	-0.68387	3.35119	41.0835	6.41355e-06	2.70767e-05
PYGL	-0.683172	7.21864	109.252	7.91717e-09	8.8647e-08
SMARCD3	-0.682944	4.52127	67.7785	2.43241e-07	1.60681e-06
DCAF10	-0.682089	5.15233	90.5675	3.13318e-08	2.83327e-07
GNAL	-0.682079	2.15767	19.0227	0.000423248	0.00108237
PROCR	-0.682049	5.43626	114.645	5.5299e-09	6.58378e-08
SMIM20	-0.681958	4.93142	50.0308	1.85091e-06	9.17011e-06
EIF4A2	-0.680957	7.7988	99.8814	1.53505e-08	1.54689e-07
FABP7	-0.680754	2.81005	26.4361	8.11115e-05	0.000249322
LMBRD1	-0.68063	4.19676	62.7478	4.12304e-07	2.52961e-06
AGAP3	-0.68043	6.63799	100.547	1.462e-08	1.48297e-07
TOM1L1	-0.680367	4.97951	81.7473	6.53915e-08	5.29242e-07
C11orf74	-0.680133	3.23518	25.2723	0.000102977	0.000308412
NUCB2	-0.679716	4.91358	89.7828	3.33671e-08	2.98967e-07
DKK3	-0.679348	4.31838	54.9237	1.00607e-06	5.39909e-06
PIGP	-0.679141	3.96876	61.9543	4.49475e-07	2.72192e-06
RPL4	-0.678841	11.0964	111.966	6.59654e-09	7.58996e-08
ADCY6	-0.678698	6.16845	104.387	1.10938e-08	1.18043e-07
CREBRF	-0.678553	3.79997	34.7216	1.7606e-05	6.55341e-05
SLC30A4	-0.678105	3.09014	33.6623	2.10892e-05	7.65608e-05
DGKD	-0.677976	5.8816	97.7389	1.79942e-08	1.77048e-07
MAGEH1	-0.6779	2.41418	27.5132	6.54197e-05	0.000206858
REEP3	-0.677801	5.13059	73.9568	1.32669e-07	9.63942e-07
ZNF253	-0.677607	3.21437	39.4376	8.23438e-06	3.35867e-05
CDC42EP3	-0.677508	6.79227	135.144	1.59893e-09	2.31695e-08
OSGEPL1	-0.677376	3.42572	41.2868	6.22177e-06	2.63972e-05
RASA3	-0.677189	6.59143	97.8944	1.77861e-08	1.75224e-07
PECR	-0.676947	3.27603	27.4071	6.68047e-05	0.00021059
ASNS	-0.676909	7.70763	76.4279	1.05321e-07	7.86742e-07
TXNRD3	-0.676794	3.19917	40.1797	7.35023e-06	3.04149e-05
RPS3A	-0.676074	10.3315	39.7864	7.80478e-06	3.19953e-05
STAT5A	-0.675814	4.61653	67.3964	2.52903e-07	1.66564e-06
PKD1P5-LOC105376752	-0.675699	3.53522	36.1968	1.37783e-05	5.31085e-05
TTC32	-0.675584	2.47385	19.9412	0.000338505	0.000889563
TTC19	-0.675532	6.09831	101.672	1.34715e-08	1.3884e-07
HCG11	-0.67466	4.2868	72.7576	1.48738e-07	1.0563e-06
KIAA1958	-0.674652	3.24101	45.8301	3.24306e-06	1.48726e-05
ANGPTL2	-0.674351	4.42058	44.8077	3.739e-06	1.68413e-05
C8orf37	-0.674338	2.22794	26.2566	8.41177e-05	0.000257378
ARHGEF25	-0.674094	4.71073	82.8338	5.9516e-08	4.88094e-07
CRADD	-0.673836	3.40901	20.4931	0.000296828	0.000792457
LRRC23	-0.673118	3.73782	59.3964	5.97314e-07	3.46739e-06
SARS1	-0.672934	7.86837	105.399	1.03307e-08	1.10918e-07
PRKCH	-0.672813	4.02039	59.5866	5.84624e-07	3.40526e-06
LINC00888	-0.672528	3.37128	43.8282	4.29494e-06	1.90231e-05
ZNF155	-0.672303	3.30471	41.8667	5.70903e-06	2.44709e-05
DTX3	-0.671753	5.13684	88.6677	3.65186e-08	3.22104e-07
ZNF16	-0.671558	3.58783	57.9782	7.02269e-07	3.9822e-06
MICALL2	-0.671391	4.57938	33.7475	2.07823e-05	7.56245e-05
NLGN1	-0.671079	2.886	28.8194	5.07688e-05	0.000164929
NME4	-0.670662	7.44548	118.93	4.20136e-09	5.23658e-08
CHN1	-0.670454	3.96821	60.57	5.23634e-07	3.10873e-06
YIPF6	-0.670338	5.80317	91.8868	2.82151e-08	2.59249e-07
ACOT13	-0.669985	3.75631	52.0299	1.43517e-06	7.34889e-06
ZNF70	-0.668541	2.38302	24.1572	0.000130292	0.000380174
ALDH7A1	-0.668159	6.85884	100.034	1.51797e-08	1.53067e-07
DENND11	-0.667542	4.62161	53.9876	1.12676e-06	5.94944e-06
DNAJB9	-0.667299	4.14921	60.9417	5.02458e-07	2.99802e-06
CHMP2A	-0.667034	7.12141	93.0623	2.57278e-08	2.40115e-07
NPIPA1	-0.666513	4.96824	60.0641	5.54071e-07	3.25559e-06
TNRC6C-AS1	-0.666198	2.06982	19.3054	0.000394871	0.00101893
SBF2	-0.664472	4.73132	63.8653	3.6565e-07	2.2815e-06
TSSK6	-0.664234	1.05527	11.5449	0.00341704	0.00693301
SUMF2	-0.663757	8.00587	112.012	6.57621e-09	7.57458e-08
SEPTIN8	-0.663375	6.22409	134.921	1.61917e-09	2.34338e-08
TMEM50B	-0.66296	3.32566	35.6011	1.5199e-05	5.78185e-05
RPAIN	-0.662762	5.83312	73.9112	1.33244e-07	9.66391e-07
SNHG29	-0.66239	9.28723	73.7905	1.34777e-07	9.76499e-07
TGFB3	-0.662307	1.65606	10.4107	0.00494679	0.00964096
PGBD4	-0.66195	3.50447	52.7457	1.31261e-06	6.82557e-06
MSH5	-0.660952	3.93053	57.1273	7.75061e-07	4.33281e-06
PTENP1	-0.660708	1.37358	12.676	0.00240174	0.00505529
LRRC73	-0.660544	1.98419	14.6581	0.00134091	0.00301416
BATF3	-0.660496	1.49105	16.9603	0.000715336	0.0017268
ZFPM2	-0.659065	2.10992	15.1252	0.00117574	0.00267448
ASIC1	-0.65832	4.30623	41.699	5.85229e-06	2.50154e-05
GRIA2	-0.658275	0.778328	10.5325	0.00475011	0.00931178
TGIF1	-0.658159	5.39261	80.3118	7.4173e-08	5.86161e-07
PARP9	-0.657603	5.51705	61.2342	4.86468e-07	2.91984e-06
BTBD3	-0.657408	7.15038	98.8467	1.65688e-08	1.65345e-07
CNTNAP3	-0.657292	4.46818	73.2159	1.42353e-07	1.01941e-06
CARHSP1	-0.657096	6.37033	79.975	7.64195e-08	6.00222e-07
SREBF2	-0.656931	7.56771	105.177	1.04924e-08	1.12498e-07
FBXW4	-0.65628	4.47147	73.9282	1.33029e-07	9.65648e-07
TMED4	-0.656102	6.99075	107.564	8.8868e-09	9.7313e-08
ZNF821	-0.656066	2.53495	16.9958	0.000708693	0.00171183
EPB41L5	-0.655313	2.98612	26.0842	8.71213e-05	0.000265935
DELE1	-0.655153	6.12192	98.1343	1.74702e-08	1.72333e-07
NPHP4	-0.654753	4.55975	64.4667	3.43002e-07	2.16118e-06
SNHG7	-0.654427	5.32135	40.4231	7.08371e-06	2.94075e-05
RAB38	-0.654283	4.58964	70.2231	1.90377e-07	1.3005e-06
CARS1	-0.653689	7.01797	126.328	2.66706e-09	3.59761e-08
NLRX1	-0.653414	4.91308	80.0775	7.5728e-08	5.96005e-07
GABPB1-IT1	-0.65327	3.97769	49.1915	2.06434e-06	1.00721e-05
MIRLET7BHG	-0.652078	1.29551	11.0368	0.00402434	0.0079999
ADAM22	-0.652016	4.08772	66.8015	2.68812e-07	1.75319e-06
LPAR6	-0.651861	4.4627	52.0966	1.42322e-06	7.30468e-06
SGK3	-0.651835	3.05653	35.8455	1.45972e-05	5.58321e-05
ARHGEF2	-0.651439	7.87128	56.3367	8.50322e-07	4.67556e-06
C6orf120	-0.651184	4.94369	78.1675	8.98537e-08	6.86844e-07
PNMA8A	-0.650923	6.50221	108.364	8.4117e-09	9.33705e-08
KBTBD3	-0.650667	2.14157	19.9721	0.000336008	0.000883758
RNF207	-0.650022	3.58858	24.564	0.000119484	0.000351391
CPVL	-0.6499	4.72969	46.8482	2.82112e-06	1.32086e-05
ZNF605	-0.649677	4.01768	43.2999	4.63279e-06	2.03152e-05
MAP3K6	-0.649174	4.38754	51.0686	1.6204e-06	8.17515e-06
MAPT	-0.649003	1.89552	12.6175	0.002445	0.00513864
BPHL	-0.648997	2.8281	25.3672	0.000100968	0.000303575
ASPH	-0.648973	7.89889	95.7563	2.09008e-08	2.00154e-07
SLC25A43	-0.648744	3.4373	27.3567	6.74733e-05	0.000212307
IGF1R	-0.648334	7.21043	86.0985	4.51266e-08	3.86534e-07
NRROS	-0.648022	1.87687	10.4417	0.00489599	0.00955524
[truncated: 5,942 more rows]

## Sheet: CHL1_GLI1_CTRL
gene	logFC	logCPM	F	PValue	FDR
EGR2	-4.66524	0.792471	275.324	1.05903e-11	3.54542e-09
EGR3	-4.62018	5.30758	2067.52	9.79251e-19	7.04179e-15
EGR1	-4.54811	7.6839	3185.75	2.85501e-20	4.10608e-16
FOSB	-3.07976	1.70555	275.291	1.06003e-11	3.54542e-09
IER2	-2.54927	5.89062	1350.9	3.14264e-17	1.3168e-13
PTGER4	-2.43834	-1.13516	26.2997	9.27377e-05	0.00111611
KCNJ2	-2.24225	-0.567239	33.5474	2.46453e-05	0.000396032
CTXND1	-2.2212	-1.02827	30.7411	4.01411e-05	0.000581378
GPM6A	-2.03546	0.308726	43.4194	5.41337e-06	0.000120705
ARPP21	-1.99065	2.51887	255.576	1.88859e-11	5.65868e-09
DUSP6	-1.9652	6.07101	589.963	2.54226e-14	3.65629e-11
NDST4	-1.95276	-1.89864	14.5246	0.00146992	0.0091057
MGAM2	-1.80606	1.03904	51.8121	1.80394e-06	5.25188e-05
GSTA3	-1.80358	0.649698	70.0051	2.51123e-07	1.08793e-05
STON1-GTF2A1L	-1.79042	-0.705483	20.0194	0.000359477	0.0031201
MRO	-1.72563	6.29555	611.509	1.90677e-14	3.04701e-11
TLR1	-1.60153	-0.9505	15.8761	0.00101507	0.00689271
PDZD2	-1.47709	3.0452	159.78	6.82254e-10	9.08535e-08
SLC6A19	-1.47367	2.20512	97.9296	2.45068e-08	1.69558e-06
RND1	-1.42602	1.07316	50.1497	2.2172e-06	6.16783e-05
GFI1B	-1.4254	-0.52239	16.0123	0.000978841	0.00668774
DUSP2	-1.42536	6.01547	312.95	3.89264e-12	1.59954e-09
SERPINI1	-1.41593	5.33102	393.241	6.44068e-13	4.6482e-10
FOS	-1.40693	6.61398	418.508	3.93227e-13	3.3267e-10
PDZRN4	-1.38611	1.40484	45.8009	3.90311e-06	9.25838e-05
SEPTIN4	-1.37926	0.8446	45.5502	4.03741e-06	9.48791e-05
PLK2	-1.37404	3.04032	145.165	1.39649e-09	1.69812e-07
IER3	-1.3703	2.45253	90.0012	4.44974e-08	2.78244e-06
EBF3	-1.35372	4.79746	173.547	3.66258e-10	5.43043e-08
LINC00836	-1.35093	6.57285	393.062	6.46392e-13	4.6482e-10
PPP1R15A	-1.33341	5.26054	346.61	1.74458e-12	8.96089e-10
SYT9	-1.33022	1.87738	48.6183	2.69383e-06	7.04411e-05
LPAR6	-1.32369	2.26444	72.8265	1.922e-07	8.94569e-06
SPRY1	-1.31091	2.87254	116.32	7.11559e-09	6.3563e-07
NID2	-1.30392	0.631194	28.188	6.42742e-05	0.000832786
KIRREL3	-1.2845	-0.0741999	14.5661	0.0014529	0.00902619
JUNB	-1.26892	6.0605	294.265	6.30222e-12	2.38523e-09
RAG1	-1.25399	-0.172502	15.5855	0.0010976	0.00732174
CHI3L2	-1.24306	-0.269809	15.6578	0.0010764	0.00721041
CADM1	-1.23493	6.60212	379.082	8.60757e-13	5.38235e-10
NKAIN3-IT1	-1.22803	-0.134116	16.8054	0.000794609	0.00569695
GABRG3	-1.2202	4.14431	145.046	1.40507e-09	1.69812e-07
KCNT2	-1.2165	-0.194642	16.3628	0.000892061	0.0061919
ERBB4	-1.21137	0.686953	25.7622	0.000103259	0.00121785
DUSP4	-1.20908	4.01199	169.795	4.31932e-10	6.09024e-08
SPRY4	-1.20097	4.33225	107.316	1.2738e-08	1.01777e-06
TENT5B	-1.19515	2.44139	58.7596	8.0259e-07	2.75486e-05
OPALIN	-1.19186	3.08851	53.6801	1.43942e-06	4.39526e-05
SPRY2	-1.19119	5.71718	252.395	2.08117e-11	5.98628e-09
EPHA7	-1.18852	4.55227	186.625	2.11244e-10	3.37567e-08
NELL1	-1.17977	2.03302	60.0719	6.94687e-07	2.44279e-05
CD96	-1.16919	7.28082	263.317	1.49808e-11	4.89668e-09
TIMP3	-1.16846	0.676685	22.3551	0.000211413	0.00213222
LRATD2	-1.16107	1.89749	55.2006	1.20318e-06	3.84033e-05
OPHN1	-1.15902	5.04482	200.024	1.24582e-10	2.45443e-08
FNDC5	-1.14923	-0.120637	19.1009	0.000447379	0.00367459
STXBP5-AS1	-1.13747	3.90243	124.8	4.25978e-09	4.16763e-07
RBFOX1	-1.13685	0.153066	15.5817	0.00109871	0.00732327
CHRM5	-1.12296	3.92398	149.695	1.11093e-09	1.40152e-07
PCDH8	-1.11461	1.07821	29.5913	4.94536e-05	0.000679963
ARMH4	-1.10589	0.787129	28.033	6.61965e-05	0.000852316
CDH8	-1.09793	1.50936	40.8308	7.84534e-06	0.000161419
GPR3	-1.09573	2.79564	81.1376	9.16477e-08	4.97387e-06
PCSK6	-1.06948	1.83757	40.01	8.85676e-06	0.000176914
QPRT	-1.05813	0.931679	18.8942	0.000470355	0.00384574
LINGO2	-1.05728	1.01502	30.174	4.44623e-05	0.000625604
IGLON5	-1.05046	1.07343	21.4857	0.000256553	0.00245768
FRAS1	-1.04025	3.06545	34.1291	2.23545e-05	0.000368274
WDR86	-1.03737	1.98685	47.7439	3.01699e-06	7.69333e-05
PTPN22	-1.03557	2.60687	64.6217	4.29102e-07	1.61977e-05
FAT4	-1.03393	0.773435	21.8884	0.00023442	0.00229975
LOXL1	-1.03218	3.29264	74.2716	1.68153e-07	8.06187e-06
FBN3	-1.02936	1.39518	27.4711	7.37299e-05	0.000921271
SOD3	-1.0289	3.86315	72.4125	1.99783e-07	9.20922e-06
OPCML	-1.02529	3.2599	69.4315	2.6544e-07	1.13281e-05
MAL2	-1.02268	7.172	170.146	4.25263e-10	6.09024e-08
ADM2	-1.02133	4.36888	136.002	2.264e-09	2.48557e-07
CCDC80	-1.01798	1.85669	47.6601	3.0502e-06	7.72324e-05
DENND2A	-1.01578	0.532582	19.8594	0.00037328	0.00320699
MAP2	-0.998151	3.12953	89.5746	4.60068e-08	2.85203e-06
FGF1	-0.997673	1.72706	39.0421	1.02421e-05	0.000199597
ZNF518B	-0.995466	1.05998	20.0821	0.000354231	0.00309511
ST8SIA4	-0.988792	0.252703	16.9566	0.000764102	0.00553339
IGSF21	-0.984331	5.58918	143.734	1.5032e-09	1.74347e-07
OLIG1	-0.983507	0.797762	23.4105	0.00016817	0.00178892
MCF2L	-0.982396	4.95869	168.313	4.61428e-10	6.44297e-08
SNAI1	-0.978898	5.20402	131.574	2.88997e-09	3.01185e-07
AKR1B10	-0.978427	1.27224	18.2067	0.000556843	0.00433831
GNG7	-0.978151	5.53249	133.26	2.63116e-09	2.77035e-07
OLFML2B	-0.970983	6.75233	129.246	3.2954e-09	3.33764e-07
NMNAT2	-0.969229	1.45731	30.5363	4.16448e-05	0.000597144
SSR4P1	-0.967718	0.657742	21.7227	0.00024326	0.0023671
SERPINB2	-0.95955	6.62506	207.65	9.35878e-11	1.9507e-08
MTUS2	-0.958149	1.45989	30.1057	4.50167e-05	0.000629796
TMEM132C	-0.957186	2.93044	53.4733	1.4754e-06	4.48787e-05
TFAP2C	-0.956575	2.84608	74.0777	1.71175e-07	8.11794e-06
CNN1	-0.955047	0.990475	18.56	0.000510355	0.00406419
MAFF	-0.951998	5.10013	150.451	1.06999e-09	1.37399e-07
KCNK3	-0.945277	4.28084	86.7095	5.77655e-08	3.44723e-06
CDK5R1	-0.940015	3.74071	91.0987	4.08633e-08	2.62364e-06
CNTN1	-0.939553	4.62308	101.875	1.84958e-08	1.37827e-06
GRM3	-0.939426	2.24188	45.1386	4.26922e-06	9.93527e-05
KCND2	-0.932503	2.10695	28.9895	5.52803e-05	0.000740262
ACSL1	-0.923496	8.76367	249.057	2.3073e-11	6.26106e-09
APCDD1	-0.921289	1.44578	22.2231	0.000217652	0.00218138
GLIPR1	-0.90856	1.63875	29.755	4.79904e-05	0.00066493
ADAMTS2	-0.906888	4.4999	102.585	1.75991e-08	1.32519e-06
ANXA1	-0.904098	9.98444	204.2	1.06388e-10	2.12511e-08
TNR	-0.903062	3.32781	79.5181	1.05332e-07	5.56941e-06
PAPPA	-0.901616	1.04552	20.3025	0.00033644	0.00298247
CDC42EP3	-0.898832	4.4431	111.479	9.6813e-09	8.08147e-07
C1QTNF2	-0.897555	0.375626	14.2249	0.00159954	0.00974772
AK5	-0.897417	3.01814	49.9412	2.27616e-06	6.25923e-05
BTG2	-0.895889	4.68112	97.3985	2.54721e-08	1.74447e-06
FABP7	-0.893054	0.973331	16.369	0.00089061	0.0061878
DKK3	-0.892884	2.31625	28.4376	6.1308e-05	0.000803051
FGF7	-0.890234	3.02291	67.3185	3.26665e-07	1.33469e-05
KLC3	-0.88759	1.36633	21.8236	0.000237835	0.00232848
DCHS1	-0.884721	4.13852	75.9907	1.43833e-07	7.13313e-06
ETNK2	-0.883715	3.04106	52.3171	1.6961e-06	5.0089e-05
DKK1	-0.882916	3.73928	51.2797	1.92606e-06	5.54013e-05
ABCB4	-0.881915	4.52871	93.0461	3.52055e-08	2.30148e-06
PRSS27	-0.880902	0.729672	17.2163	0.00071475	0.00525002
FOLH1	-0.87767	2.30263	38.4729	1.11697e-05	0.000213054
JUN	-0.876342	4.19472	97.2984	2.56586e-08	1.74892e-06
TRPM3	-0.875713	1.89813	35.3448	1.82985e-05	0.000314045
PHF24	-0.874714	2.01489	30.1082	4.49964e-05	0.000629796
EPHB6	-0.872548	2.77201	54.5642	1.29631e-06	4.05295e-05
PTN	-0.872048	4.67618	118.3	6.29417e-09	5.80274e-07
CSPG5	-0.870581	1.73099	32.6806	2.85647e-05	0.000440791
XKR5	-0.868701	2.30827	37.3447	1.33008e-05	0.000244932
PLCH1	-0.864985	1.36571	23.4692	0.000166075	0.0017718
KIAA1324L	-0.864674	3.38344	51.3744	1.90369e-06	5.49775e-05
PCDHB18P	-0.858225	1.2524	17.8046	0.00061566	0.00466537
CHAC1	-0.850594	3.30427	49.2849	2.47352e-06	6.62461e-05
ANO4	-0.850041	2.14145	27.7404	7.00052e-05	0.000885502
SCARA5	-0.846663	7.2517	175.439	3.3744e-10	5.05527e-08
ITIH5	-0.846502	9.33831	144.188	1.46837e-09	1.74347e-07
BCHE	-0.846035	6.30776	143.894	1.49079e-09	1.74347e-07
PCDH7	-0.84499	0.604765	14.746	0.00138176	0.00868551
JUND	-0.841775	4.58572	89.2481	4.72006e-08	2.91347e-06
C1QL4	-0.84168	2.75957	37.167	1.36764e-05	0.000248664
SYNGR3	-0.836561	1.97573	36.1335	1.61114e-05	0.000285715
CSRNP1	-0.833181	5.18385	115.63	7.42975e-09	6.55763e-07
LCP1	-0.831809	5.31651	141.024	1.7312e-09	1.9507e-07
KLF2	-0.82823	2.14416	35.5946	1.75718e-05	0.000305954
MIR17HG	-0.815087	0.959119	14.5283	0.00146838	0.00910271
ANKRD33B	-0.813093	3.34518	53.4699	1.47599e-06	4.48787e-05
NBEA	-0.812521	3.99942	60.0132	6.99154e-07	2.4525e-05
SLCO4A1-AS1	-0.811484	1.82084	16.6272	0.000832323	0.0059026
ADCY5	-0.811409	1.46209	21.2112	0.000272985	0.00256422
MCL1	-0.8099	8.05141	162.18	6.10021e-10	8.27672e-08
SORL1	-0.809637	4.22609	86.37	5.93697e-08	3.48512e-06
SRGN	-0.808	1.61969	25.712	0.000104309	0.00122864
BIK	-0.807225	2.9479	42.6284	6.05251e-06	0.000131323
CILP2	-0.802149	1.2409	19.8192	0.000376844	0.00323569
ZNF365	-0.799851	1.78161	25.7762	0.00010297	0.00121586
SLITRK4	-0.79623	1.37196	15.0012	0.00128742	0.00824019
PLPPR3	-0.795891	2.78264	26.0858	9.67741e-05	0.00115887
CCN1	-0.794033	4.52799	72.2263	2.03303e-07	9.32801e-06
CAV1	-0.794032	1.92388	26.4468	9.00732e-05	0.00108677
NPTX2	-0.793174	7.62303	160.939	6.46238e-10	8.68617e-08
NEU4	-0.790451	2.01736	26.0339	9.77832e-05	0.00116901
OLIG2	-0.789009	2.09031	32.0137	3.20586e-05	0.000485333
GBX2	-0.788707	3.42522	49.5074	2.40454e-06	6.5004e-05
NR4A2	-0.787673	2.28826	16.9029	0.000774778	0.00559099
GPM6B	-0.785695	4.51316	84.7611	6.76849e-08	3.90941e-06
DCUN1D3	-0.784136	4.80722	110.752	1.01499e-08	8.34147e-07
LINC01198	-0.78402	2.00567	27.8255	6.88726e-05	0.000872709
SPATA31A3	-0.78362	3.60054	57.8424	8.89173e-07	3.00896e-05
MPP7	-0.78343	1.64753	16.9046	0.000774436	0.00559099
CDK14	-0.782537	4.56174	94.8018	3.08495e-08	2.03522e-06
CNTNAP2	-0.779276	7.7942	142.203	1.62756e-09	1.87261e-07
NFE2L3	-0.776816	5.57977	125.894	3.99602e-09	3.9635e-07
APC2	-0.77503	4.69109	54.3537	1.32888e-06	4.1101e-05
KLHL14	-0.774644	4.65512	50.2656	2.18516e-06	6.12639e-05
IL17RD	-0.77379	1.98655	22.1806	0.000219707	0.00219585
LARGE2	-0.772823	3.27154	61.1268	6.19686e-07	2.20057e-05
SEMA6A	-0.768395	7.60512	113.544	8.47807e-09	7.30348e-07
MATN2	-0.767478	5.63618	72.0111	2.07458e-07	9.41217e-06
ATP8A2	-0.762339	2.22701	33.9564	2.30084e-05	0.000377962
NYAP1	-0.75973	1.88108	26.6295	8.6881e-05	0.00105623
TMEM150C	-0.758738	2.66583	32.138	3.13722e-05	0.000477455
CBX4	-0.75489	6.1587	130.15	3.13081e-09	3.21624e-07
FAM189A1	-0.753833	2.15884	30.7248	4.0259e-05	0.0005825
COL14A1	-0.75343	7.27507	98.623	2.33076e-08	1.63517e-06
AMOTL2	-0.752192	5.67635	112.707	8.94419e-09	7.61156e-07
CDS1	-0.751131	3.23493	46.3523	3.62505e-06	8.7878e-05
IGSF11	-0.750007	2.47015	32.9565	2.72458e-05	0.000426851
DCHS2	-0.749567	3.49882	46.2394	3.68011e-06	8.83594e-05
TMSB15A	-0.748825	3.9539	57.3191	9.43243e-07	3.15482e-05
LOC101927809	-0.748022	1.35705	18.3636	0.000535639	0.0042119
MEGF10	-0.747621	3.09344	40.0828	8.76134e-06	0.000175251
GPC4	-0.747512	3.09184	30.0251	4.56812e-05	0.000637851
FNDC10	-0.747247	3.25784	26.4086	9.07563e-05	0.0010941
ND3	-0.747099	7.97756	80.7822	9.44702e-08	5.05082e-06
LSAMP	-0.746579	4.05363	54.6791	1.27892e-06	4.00886e-05
SPATA31A1	-0.744692	3.43989	45.747	3.93157e-06	9.29997e-05
JAKMIP2	-0.742788	1.90746	28.2119	6.39835e-05	0.000829766
SOWAHC	-0.742727	4.25792	69.789	2.56412e-07	1.10742e-05
TFPI	-0.7422	3.0665	38.7744	1.06672e-05	0.000205811
MFAP2	-0.740077	2.64704	26.7183	8.53759e-05	0.00104146
PRR36	-0.738599	3.30693	28.5349	6.0194e-05	0.000791325
ADGRB2	-0.737477	3.70628	47.1631	3.25566e-06	8.15731e-05
SLC4A8	-0.736299	1.93625	27.0804	7.95336e-05	0.000983536
PBX1	-0.735562	3.39414	49.4583	2.41957e-06	6.52875e-05
FOXD2	-0.734773	1.61522	20.0509	0.00035683	0.00310509
NEO1	-0.732549	5.09048	111.721	9.53096e-09	8.06319e-07
GABRA3	-0.730884	2.77224	29.2327	5.28374e-05	0.000713528
GPC2	-0.72936	4.07966	51.8555	1.79439e-06	5.23466e-05
ARID5A	-0.729302	5.7962	103.142	1.69311e-08	1.28159e-06
FBLN7	-0.727169	3.62964	32.9408	2.73191e-05	0.000427055
ASIC2	-0.726951	1.75515	20.0503	0.000356884	0.00310509
LUZP2	-0.726626	2.92673	37.3197	1.33529e-05	0.000245578
CNST	-0.725059	6.37859	134.799	2.41757e-09	2.59474e-07
SMIM14	-0.724954	3.45465	50.2494	2.18963e-06	6.12639e-05
FAM122C	-0.722556	3.62479	55.112	1.21569e-06	3.86814e-05
XBP1	-0.72137	7.36532	105.29	1.46064e-08	1.14168e-06
CTNNA2	-0.717937	1.23161	14.6824	0.00140643	0.00879066
PHLDA1	-0.717268	5.14095	77.2086	1.28991e-07	6.57857e-06
MGAT4A	-0.715595	2.35078	20.7736	0.000301689	0.00276402
ZSWIM4	-0.714488	4.10015	57.2738	9.48095e-07	3.16369e-05
GPR153	-0.713795	4.27466	52.4549	1.66796e-06	4.9461e-05
FOSL1	-0.713714	5.20915	55.7927	1.12323e-06	3.62203e-05
EN2	-0.713691	4.38403	71.8463	2.10703e-07	9.47532e-06
PDGFRL	-0.710076	3.84485	50.7923	2.04602e-06	5.81539e-05
SLC1A1	-0.704442	5.71828	80.3058	9.84085e-08	5.24189e-06
TMEM169	-0.701796	2.55108	25.5969	0.00010676	0.00124832
RCOR2	-0.699806	2.58166	20.715	0.000305784	0.0027837
SLC35F1	-0.698079	3.20119	43.5984	5.27949e-06	0.000118086
DOK6	-0.69689	2.82701	33.0645	2.67481e-05	0.000420888
FAXDC2	-0.695213	2.52602	18.6145	0.000503577	0.00402358
GNG2	-0.694812	4.85699	75.0789	1.56201e-07	7.66716e-06
P2RY1	-0.694779	4.75038	68.5222	2.90052e-07	1.21416e-05
CHRM1	-0.694666	2.39222	26.2512	9.36364e-05	0.00112599
ZBTB42	-0.694612	1.84186	18.6751	0.000496154	0.0039731
BRSK1	-0.692659	3.87311	42.8677	5.85064e-06	0.000127723
EIF4E3	-0.692197	1.56879	18.0334	0.000581386	0.00447618
GATA5	-0.691921	3.98486	40.9916	7.66278e-06	0.000159257
TRPV2	-0.685843	7.54133	76.2988	1.39905e-07	6.9865e-06
DUSP5	-0.684615	5.84082	45.6488	3.98397e-06	9.39304e-05
CADPS2	-0.681956	7.03461	122.403	4.90885e-09	4.70661e-07
TSPAN15	-0.68187	3.20133	40.3634	8.40435e-06	0.000170546
PCDH10	-0.680894	3.29873	39.5315	9.51343e-06	0.000187943
ASAH1	-0.67907	10.0742	121.155	5.29014e-09	5.00545e-07
PLD1	-0.674265	5.20862	38.6184	1.09241e-05	0.000209669
GYG2	-0.674242	4.18614	41.3129	7.31207e-06	0.000153596
NR4A1	-0.672771	8.12193	80.9805	9.28837e-08	5.02201e-06
SPATA31A6	-0.671946	2.57232	22.6045	0.000200167	0.00204751
PIK3CD	-0.669736	3.61757	36.6176	1.49149e-05	0.000266799
FAM155A	-0.669535	2.90931	35.4721	1.79241e-05	0.000309753
PKNOX2	-0.668762	2.69291	31.5406	3.48279e-05	0.00052231
FMN2	-0.668616	4.87024	49.6326	2.36667e-06	6.41006e-05
SSUH2	-0.66752	3.62257	35.3644	1.82404e-05	0.000313422
DNER	-0.662122	8.44432	116.497	7.03738e-09	6.3563e-07
ARHGAP21	-0.66163	6.81638	95.9006	2.84322e-08	1.91694e-06
CDKN1A	-0.659588	3.754	43.6395	5.24926e-06	0.000117593
CLN8	-0.658529	4.6439	54.8398	1.25503e-06	3.94964e-05
DOK1	-0.657436	3.08876	28.0829	6.55704e-05	0.000845174
VGLL3	-0.657373	2.99847	36.4933	1.52124e-05	0.000271108
SMAD9	-0.656274	2.24993	21.6726	0.000246002	0.00238571
CHN1	-0.656238	2.3882	18.2112	0.000556221	0.00433831
PKIB	-0.65605	2.88335	28.3622	6.21873e-05	0.000813811
SRSF6	-0.655398	8.23804	64.921	4.16118e-07	1.59165e-05
DENND3	-0.6553	3.07435	33.5028	2.48315e-05	0.000397691
AXIN2	-0.655	2.71106	33.318	2.56204e-05	0.000407152
JUP	-0.65445	6.55714	64.7439	4.23746e-07	1.61119e-05
FBLIM1	-0.654255	5.41495	82.3776	8.25134e-08	4.61479e-06
ZNF628	-0.654243	2.58317	25.0283	0.00011986	0.00137029
MCTP2	-0.654221	4.79767	72.1193	2.05356e-07	9.3463e-06
ZNF670	-0.653052	3.86362	39.2702	9.89498e-06	0.000194412
UNC13B	-0.652367	6.66965	90.3066	4.34512e-08	2.72889e-06
SPATA31A5	-0.651991	3.95479	45.1766	4.24723e-06	9.9001e-05
MDK	-0.651461	7.4152	81.6344	8.78582e-08	4.84129e-06
ADCY7	-0.645119	3.73686	28.265	6.33426e-05	0.000825175
SERTAD3	-0.642618	3.50426	38.0061	1.20012e-05	0.000225329
NEUROG2	-0.641623	3.09066	26.3239	9.22937e-05	0.0011117
AJAP1	-0.639484	2.93846	32.7407	2.82715e-05	0.000437205
ZNF618	-0.637789	3.31032	33.0447	2.68386e-05	0.00042185
CRYL1	-0.637052	4.04465	31.5077	3.50307e-05	0.000524803
PMAIP1	-0.636652	3.88405	33.1301	2.64513e-05	0.000418047
RIMS3	-0.635851	4.46847	50.9101	2.01628e-06	5.76505e-05
CD200	-0.635667	5.4738	79.194	1.08337e-07	5.68652e-06
ETV4	-0.63462	4.88223	50.8708	2.02615e-06	5.78176e-05
PPP1R3F	-0.634514	2.80795	30.6089	4.11043e-05	0.000592347
ZNF329	-0.630983	2.63642	23.1354	0.000178395	0.00187549
DSE	-0.630767	2.00513	16.657	0.00082587	0.00587712
SLC47A1	-0.62927	3.42298	30.9682	3.85445e-05	0.000562218
CNTN6	-0.627637	1.85137	14.7956	0.00136282	0.008589
EFHD1	-0.627409	2.9428	26.7638	8.46159e-05	0.0010357
TNFSF9	-0.625883	2.21014	14.1914	0.00161481	0.00981578
ALCAM	-0.62513	3.92404	37.5005	1.29809e-05	0.000241516
REPS2	-0.624568	1.95432	18.4829	0.000520115	0.00411684
TUBA1A	-0.621889	9.3903	69.5841	2.61545e-07	1.1195e-05
ARL4D	-0.621163	3.13178	35.4061	1.81173e-05	0.000311678
EBF4	-0.620612	1.47935	15.5917	0.00109577	0.00731787
THAP9	-0.620322	3.45484	30.2998	4.34606e-05	0.000615813
LAT2	-0.620235	1.8912	18.727	0.000489899	0.00393836
GPR158	-0.617929	4.43939	53.1747	1.52914e-06	4.62992e-05
HERPUD1	-0.617821	6.2703	100.62	2.02066e-08	1.46036e-06
C4orf19	-0.615853	2.22712	19.2318	0.000433495	0.00359339
PKIA	-0.612583	4.06034	43.9727	5.01131e-06	0.000112967
FRMD4B	-0.612338	2.13856	17.9983	0.000586506	0.00449394
CAB39L	-0.611686	1.71618	14.5723	0.00145038	0.00901832
EPAS1	-0.611231	2.60773	24.7983	0.000125664	0.00142307
PCYT1B	-0.611108	3.56415	31.0784	3.77961e-05	0.000554112
IGSF1	-0.609845	2.65633	25.5328	0.000108152	0.00126151
ZNF93	-0.609773	4.42204	57.0414	9.73422e-07	3.22575e-05
GRASP	-0.609421	3.02182	28.6069	5.93838e-05	0.000782105
SEMA5A	-0.609148	4.62344	44.6082	4.59036e-06	0.00010563
GREB1	-0.60587	2.14786	16.9054	0.000774293	0.00559099
RFTN2	-0.60516	2.73499	24.4361	0.000135456	0.00150551
CACNB4	-0.604436	1.60173	15.0449	0.00127202	0.00817433
DISC1	-0.603566	2.8116	19.4531	0.0004111	0.00345353
EPB41L4A	-0.60293	2.57861	22.1885	0.000219324	0.0021944
RPS6KA2	-0.602911	5.04337	54.4787	1.30944e-06	4.06746e-05
GHR	-0.602515	1.67268	14.7133	0.00139437	0.00875331
PLK3	-0.60182	3.61044	33.3336	2.55526e-05	0.000406974
PXDN	-0.600816	9.71049	80.9158	9.33978e-08	5.03089e-06
VSTM4	-0.599641	3.15053	25.0243	0.000119958	0.00137032
AZGP1	-0.597856	4.67184	43.3516	5.46508e-06	0.000121482
KCNG4	-0.59684	3.01417	23.1041	0.000179601	0.00188484
TENT5A	-0.595575	7.03963	70.0043	2.51143e-07	1.08793e-05
PTGS1	-0.594485	8.1783	87.8267	5.282e-08	3.21888e-06
TCF7L1	-0.594278	5.29934	52.4262	1.67378e-06	4.95314e-05
H1-0	-0.593382	6.18927	50.2343	2.19378e-06	6.12639e-05
SPON2	-0.591957	5.45651	62.3147	5.45905e-07	1.98081e-05
RHAG	-0.590441	4.07044	40.5021	8.23386e-06	0.000167496
DISP1	-0.589738	2.6286	20.4397	0.000325871	0.00292588
GALNT6	-0.589346	5.7804	49.913	2.28425e-06	6.26125e-05
SEZ6L	-0.587514	9.98641	82.5939	8.10276e-08	4.56995e-06
GATA6	-0.584938	2.11644	14.6773	0.00140844	0.00879937
RBM43	-0.583832	2.95613	22.5855	0.000201	0.00205457
DDAH2	-0.582196	3.24563	28.1519	6.47157e-05	0.000836997
DNM3	-0.581553	3.16083	24.6952	0.000128367	0.00144911
CCDC149	-0.581233	3.10681	29.3321	5.18739e-05	0.000703821
DAB1	-0.581167	2.34412	19.899	0.000369812	0.00318291
ZNF264	-0.581029	1.9366	15.2071	0.00121659	0.00791003
NELL2	-0.579844	4.28492	42.6268	6.05389e-06	0.000131323
PCDH17	-0.579736	1.81358	14.2405	0.00159248	0.0097129
CALR	-0.579607	10.9521	100.941	1.97525e-08	1.4505e-06
PCDHGC3	-0.576667	6.41432	62.27	5.48492e-07	1.98201e-05
GRM8	-0.574988	2.48878	22.4107	0.000208844	0.00211521
TOX	-0.574561	7.38228	76.9249	1.32289e-07	6.72288e-06
MOXD1	-0.573822	7.59343	84.1204	7.13533e-08	4.07465e-06
MAP2K6	-0.572633	4.0696	38.9979	1.03111e-05	0.000200398
GLI3	-0.571744	8.09552	74.3585	1.66818e-07	8.06187e-06
ZFP37	-0.57172	2.30726	14.8733	0.00133375	0.00843904
ANTXR2	-0.570407	4.24569	45.7969	3.90519e-06	9.25838e-05
MARCHF8	-0.568587	4.50864	46.3035	3.64873e-06	8.78995e-05
NEDD9	-0.566316	5.44761	67.6089	3.17382e-07	1.3077e-05
TPM4	-0.566262	8.4732	88.4352	5.03273e-08	3.09319e-06
ROBO2	-0.566238	5.86728	69.0335	2.75914e-07	1.16711e-05
RPL17-C18orf32	-0.564947	2.67623	15.2392	0.00120595	0.00785508
PKHD1	-0.564524	1.88453	15.838	0.00102548	0.00694044
ERV3-1	-0.564127	3.60403	19.5603	0.000400718	0.00339407
EDIL3	-0.562243	2.82305	25.6448	0.000105731	0.00124032
KBTBD8	-0.561632	3.96204	16.8095	0.000793764	0.00569656
LRCH2	-0.561314	3.71761	29.4626	5.06398e-05	0.000692303
HMCN1	-0.561255	7.28173	40.7215	7.97218e-06	0.000163095
FN1	-0.560895	4.00667	37.4341	1.31161e-05	0.000242298
TRIB1	-0.56045	3.75371	30.4409	4.23664e-05	0.000603879
GSTA4	-0.5602	4.80818	36.5652	1.50396e-05	0.000268695
MSRB2	-0.559981	2.84096	20.4593	0.000324396	0.00292142
LIFR	-0.557434	6.13279	67.6741	3.15338e-07	1.30331e-05
LMO7	-0.556227	4.2005	41.0207	7.63024e-06	0.000158811
TMOD1	-0.554982	4.71968	46.8815	3.37895e-06	8.3642e-05
LOC101927021	-0.554222	2.52494	22.5096	0.000204365	0.00208009
TRHDE	-0.553959	2.94081	16.806	0.000794476	0.00569695
FAM13B	-0.553039	4.45921	29.5302	5.00128e-05	0.000685032
C1R	-0.552449	4.25541	30.8459	3.93956e-05	0.000573469
ZNF850	-0.551827	4.15929	34.6076	2.06485e-05	0.000343314
TST	-0.54999	3.15976	20.349	0.000332818	0.00296017
AK8	-0.549967	4.0132	33.6369	2.42762e-05	0.000390537
FZD2	-0.54983	3.48873	24.1211	0.000144674	0.00158832
LGALSL	-0.54965	3.59082	27.2003	7.77006e-05	0.000962523
ANK3	-0.549331	7.07697	72.4782	1.98558e-07	9.18219e-06
TLE2	-0.548739	3.10844	19.3888	0.000417468	0.00348463
PPP1R16B	-0.548554	3.57908	32.4805	2.95656e-05	0.000453803
SLIT3	-0.546336	5.85171	40.9135	7.75083e-06	0.000160162
FRMD6	-0.546166	3.69026	29.7178	4.83189e-05	0.000667553
NRIP1	-0.545466	3.35454	24.4047	0.000136344	0.0015107
SERTAD1	-0.544287	3.09362	18.0218	0.000583076	0.00448167
HYLS1	-0.543248	5.78462	69.1468	2.72886e-07	1.16114e-05
CACNG4	-0.542704	2.51428	17.6219	0.00064467	0.00484919
GBP1	-0.542516	3.02836	24.4676	0.00013457	0.00149798
ITGB5	-0.540243	5.53258	36.0192	1.64092e-05	0.000288859
LOC441666	-0.539889	3.83776	25.65	0.00010562	0.00124002
MANF	-0.539536	7.5797	64.0834	4.53609e-07	1.70334e-05
PSKH1	-0.539409	4.97727	41.4835	7.13321e-06	0.000151011
SORBS1	-0.538883	7.18009	56.2898	1.0607e-06	3.45917e-05
FBLN1	-0.538702	5.56727	50.4877	2.12524e-06	5.98145e-05
ANXA6	-0.538021	7.57131	63.8174	4.66299e-07	1.73182e-05
TMEM117	-0.536042	4.06511	31.1491	3.73242e-05	0.000549434
SATB1	-0.535854	4.34825	25.0772	0.000118666	0.00136205
FHL2	-0.535406	3.20875	26.4541	8.99422e-05	0.00108677
TMOD2	-0.535271	3.96337	26.7467	8.49e-05	0.00103741
MAGED1	-0.535259	7.97899	72.1739	2.04306e-07	9.32801e-06
FSCN1	-0.534775	6.39595	44.4231	4.70871e-06	0.000107664
ADARB2	-0.534306	4.2552	24.3089	0.000139096	0.00153411
APLP1	-0.533798	5.17168	33.8351	2.3481e-05	0.000382018
DUSP8	-0.532876	3.40919	23.2129	0.000175445	0.00184989
PDK4	-0.532643	2.30586	16.4337	0.000875571	0.00612977
CCDC92	-0.532425	3.49765	22.2519	0.000216273	0.00216907
GUCY1B1	-0.532215	3.50434	25.9318	9.98015e-05	0.00118675
OLFML2A	-0.532138	5.05066	24.5024	0.000133601	0.00149181
TXNIP	-0.532095	5.85328	44.2609	4.81525e-06	0.000109322
HYOU1	-0.532048	9.50314	73.6744	1.77656e-07	8.34981e-06
DAP	-0.531054	6.0685	65.312	3.99817e-07	1.54949e-05
BCAS1	-0.530015	6.23279	58.869	7.92918e-07	2.72817e-05
PPARG	-0.52923	3.81065	28.611	5.93378e-05	0.000782105
FHOD3	-0.528597	4.49192	37.8727	1.22513e-05	0.000229425
PDE3A	-0.528584	7.06737	51.0971	1.97006e-06	5.65536e-05
LIMD2	-0.527407	5.48848	32.8052	2.79602e-05	0.000434224
S1PR2	-0.526228	4.21296	27.8505	6.85442e-05	0.00087085
ST3GAL5	-0.524252	4.14408	38.2303	1.15935e-05	0.000219103
NTS	-0.524114	7.41337	64.7246	4.24587e-07	1.61119e-05
DTNA	-0.523308	3.58354	24.3655	0.000137462	0.00152022
DCLK2	-0.522654	2.57246	17.443	0.000674576	0.00500865
TMEM132A	-0.521949	7.20795	46.3305	3.63562e-06	8.7878e-05
FBXO32	-0.521475	3.69398	19.5946	0.000397455	0.00338037
TMEM170B	-0.52079	3.2019	18.2634	0.000549073	0.00429406
ASAP3	-0.519482	4.73648	40.7335	7.95813e-06	0.00016304
RRAS	-0.517486	3.96966	20.6409	0.000311046	0.00282416
LZTS1	-0.517439	4.9146	48.1252	2.871e-06	7.39977e-05
CLIP3	-0.517325	3.62165	17.4325	0.000676381	0.00501565
STRADB	-0.517248	5.26852	37.4058	1.31743e-05	0.000242914
MSI1	-0.516983	4.08409	33.0995	2.65894e-05	0.000419307
MXD4	-0.51679	5.32927	39.7306	9.23372e-06	0.000182919
GUCY1A1	-0.514872	2.50704	15.971	0.000989668	0.00674569
GABBR2	-0.514413	6.17144	55.9052	1.10873e-06	3.59139e-05
PRICKLE2	-0.514073	3.87427	25.9666	9.91088e-05	0.00118093
ZNF775	-0.51401	2.97942	19.77	0.000381251	0.00326572
CD99L2	-0.513425	6.87495	49.0659	2.5436e-06	6.74945e-05
KCNK5	-0.512969	3.74113	26.515	8.88669e-05	0.00107492
MIF4GD	-0.512628	3.38405	19.4907	0.000407421	0.00342863
ASB9	-0.511867	3.26043	20.2707	0.000338943	0.00299612
PLCB1	-0.511823	4.19328	33.5241	2.47423e-05	0.000396704
ZNF35	-0.511806	3.85452	23.0183	0.000182961	0.00190954
SPTY2D1	-0.510863	5.21338	50.2469	2.19032e-06	6.12639e-05
C11orf74	-0.510273	3.64648	26.5894	8.75705e-05	0.00106192
COLGALT2	-0.510124	4.29759	30.6995	4.04419e-05	0.000584558
SBK1	-0.509442	5.14535	50.0054	2.25783e-06	6.24463e-05
PPFIBP2	-0.509181	5.37411	47.9214	2.94804e-06	7.54995e-05
PDIA6	-0.508982	10.2767	81.9511	8.55347e-08	4.73138e-06
FAM178B	-0.508897	2.75688	18.1881	0.000559421	0.00434427
CDK18	-0.508205	6.9851	33.5281	2.47255e-05	0.000396704
KCTD20	-0.506945	7.76431	76.7732	1.3409e-07	6.79045e-06
TSC22D3	-0.506805	3.39982	24.7252	0.000127573	0.00144242
PLCL2	-0.506489	6.10469	65.6345	3.86908e-07	1.52871e-05
PDGFB	-0.505603	3.08525	19.9503	0.00036537	0.00316011
FADS2	-0.505239	7.0138	54.5005	1.30607e-06	4.06578e-05
ZNF816	-0.505233	2.85728	17.4277	0.000677216	0.00501565
SSR2	-0.503178	9.45691	66.3285	3.60689e-07	1.45306e-05
ZYX	-0.501936	6.93246	44.3352	4.76612e-06	0.000108459
C1orf115	-0.500748	3.53298	27.6141	7.17248e-05	0.000900913
NUDT3	-0.500681	7.00955	59.5982	7.31641e-07	2.54781e-05
TTL	-0.499766	9.00476	71.576	2.16152e-07	9.62445e-06
BAALC	-0.498879	7.08705	48.2107	2.83937e-06	7.3578e-05
COL22A1	-0.498587	3.19343	15.7409	0.00105258	0.0070739
ATF4	-0.49854	9.99528	77.9318	1.20996e-07	6.29739e-06
TUBA4A	-0.498482	4.00643	19.518	0.000404781	0.00341465
SUCO	-0.497545	6.76171	57.4933	9.2484e-07	3.10048e-05
SPATA2L	-0.497443	3.11465	16.7075	0.000815083	0.00581763
PAIP2B	-0.497046	4.44947	25.622	0.00010622	0.00124503
FAM49A	-0.496691	3.52989	21.7527	0.00024163	0.00235442
FEZ1	-0.495735	3.08442	18.8134	0.000479683	0.00389395
GNG11	-0.49556	4.365	33.7398	2.38598e-05	0.000386432
ZNF611	-0.495196	4.47864	38.0903	1.18462e-05	0.000223292
SERINC2	-0.494837	6.46663	29.1137	5.40174e-05	0.000725376
PLEKHH3	-0.494816	4.79601	32.7085	2.84278e-05	0.00043915
TMEM63C	-0.494715	5.20244	40.1577	8.66437e-06	0.000173795
ATRNL1	-0.494673	3.00321	20.3545	0.00033239	0.00295986
ESRP1	-0.493244	4.06245	27.8546	6.849e-05	0.00087085
BBS9	-0.492613	3.77207	20.3671	0.000331419	0.00295687
FAM110B	-0.492609	3.42048	25.6662	0.000105277	0.00123802
TP53I11	-0.490139	4.56446	31.0673	3.78704e-05	0.000554635
LINC00888	-0.490115	4.48782	37.8422	1.23095e-05	0.000229915
SEMA6C	-0.489016	3.00397	15.6635	0.00107472	0.00720251
ARL5B	-0.488902	5.24591	48.7951	2.63334e-06	6.91107e-05
SDF2L1	-0.488625	5.70062	24.5131	0.000133303	0.00148964
SLC8A1	-0.488241	4.37073	35.7327	1.71839e-05	0.000299984
ASIC1	-0.48755	4.45451	31.1203	3.75153e-05	0.000551682
BAIAP2-DT	-0.486964	4.01456	23.357	0.000170105	0.00180151
DHTKD1	-0.486614	5.41517	53.6998	1.43604e-06	4.39526e-05
MARCHF3	-0.485132	3.50111	21.4975	0.000255873	0.00245331
PCDHB8	-0.484958	4.42467	29.3547	5.16581e-05	0.000702175
CDC42BPG	-0.484634	3.2978	20.4365	0.000326115	0.00292588
CRMP1	-0.484171	7.23736	54.356	1.32852e-06	4.1101e-05
ZNF124	-0.483614	3.78032	20.5504	0.000317624	0.00287662
PDIA3	-0.483135	10.3315	68.5095	2.90413e-07	1.21416e-05
LPL	-0.483009	4.59649	39.2791	9.88176e-06	0.000194412
CRELD1	-0.48283	4.11541	26.2056	9.44904e-05	0.00113436
PGPEP1	-0.481879	3.96241	19.5903	0.000397863	0.00338133
TAF7	-0.481674	6.71989	54.9294	1.24193e-06	3.92558e-05
SPINT1	-0.481482	3.91392	17.4404	0.000675035	0.00500947
ZKSCAN1	-0.481389	7.15401	46.6374	3.49007e-06	8.50748e-05
IMPA2	-0.48125	5.72889	34.645	2.05213e-05	0.000342058
MAST4	-0.481071	5.46169	28.0071	6.65249e-05	0.000853783
PCDHB11	-0.480151	3.85501	21.9214	0.000232707	0.00228953
GDF11	-0.480133	6.67737	49.9083	2.2856e-06	6.26125e-05
ADRA1B	-0.48011	4.94912	38.2477	1.15626e-05	0.000218807
ZNF16	-0.479555	3.98229	24.3243	0.000138649	0.00153153
HSP90B1	-0.478449	11.3378	57.2148	9.54451e-07	3.17753e-05
ARL4A	-0.477986	4.40618	32.9801	2.71364e-05	0.0004256
UCP2	-0.477732	3.20687	15.9324	0.000999909	0.00680581
FICD	-0.47769	3.34363	21.0512	0.000283105	0.00263535
ZBTB38	-0.475938	8.87538	49.2466	2.4856e-06	6.63227e-05
LTBP4	-0.475886	6.09953	25.0287	0.000119849	0.00137029
UBE2L6	-0.475751	4.11116	19.5407	0.000402592	0.0034039
AKR1B1	-0.475122	8.16676	45.6802	3.96715e-06	9.36872e-05
PHLDB2	-0.474897	3.72861	23.3725	0.000169544	0.00179822
BTD	-0.474874	4.1835	30.7691	3.99402e-05	0.000579637
ZNF737	-0.474734	2.93241	16.4426	0.000873528	0.00612434
KDELR3	-0.474356	6.9166	41.639	6.9744e-06	0.000148601
LRRC8E	-0.474102	3.74167	21.1242	0.000278437	0.00260539
PCDHB9	-0.473991	3.10435	16.6088	0.000836324	0.00592513
B3GAT1	-0.473919	7.62538	49.2954	2.4702e-06	6.62461e-05
ADAM22	-0.4738	5.11832	31.864	3.29072e-05	0.000496613
PAM	-0.472151	10.5306	62.2995	5.46782e-07	1.98081e-05
TRIM16L	-0.472087	3.02098	17.6661	0.000637515	0.00481299
STPG1	-0.472012	3.10463	19.193	0.000437559	0.00361458
FAM20A	-0.471506	4.37019	35.4723	1.79236e-05	0.000309753
ETV5	-0.471353	6.85074	56.174	1.07491e-06	3.49411e-05
MBD5	-0.471232	4.04446	26.0219	9.80181e-05	0.00116987
NIPSNAP2	-0.470343	6.43434	40.6353	8.07393e-06	0.000164708
ENDOD1	-0.470338	4.84593	33.8629	2.33716e-05	0.000381101
TRAF6	-0.46953	3.44184	19.3828	0.000418066	0.0034876
LRP4	-0.469024	6.00019	49.7631	2.32791e-06	6.32891e-05
PLXDC2	-0.469008	3.70944	21.2631	0.00026979	0.00254434
ERMP1	-0.46751	5.57978	49.7415	2.33427e-06	6.33423e-05
CCDC50	-0.467347	5.84766	48.8505	2.61469e-06	6.88726e-05
GNG4	-0.467266	6.00459	49.0722	2.54155e-06	6.74945e-05
CABLES2	-0.46702	4.55787	31.6376	3.42389e-05	0.000514012
BRMS1L	-0.466775	5.65353	46.3323	3.63473e-06	8.7878e-05
MXRA8	-0.466391	4.29541	23.3837	0.000169136	0.00179524
SLIT2	-0.466204	2.78289	14.1592	0.00162963	0.00988502
SLC2A10	-0.466103	5.00189	29.7223	4.82792e-05	0.000667553
ATP11A	-0.466062	5.96925	30.4706	4.21405e-05	0.000601851
ATP9A	-0.464741	6.34445	48.455	2.75113e-06	7.16788e-05
FRMD7	-0.464663	4.62838	31.0936	3.76941e-05	0.000553741
INSIG1	-0.464659	5.91818	49.8563	2.30067e-06	6.27859e-05
NMT2	-0.464517	4.06405	22.2009	0.000218722	0.00219057
ATP8	-0.46365	7.21004	17.3687	0.000687469	0.0050792
PHKB	-0.461874	5.75277	49.3585	2.45045e-06	6.59969e-05
C11orf80	-0.460971	3.34559	15.5813	0.00109885	0.00732327
CORO1A	-0.460457	4.10295	17.4274	0.000677263	0.00501565
ZNF765	-0.460413	3.15745	17.5512	0.000656318	0.00491112
PCDHB15	-0.460111	3.59321	19.5157	0.000404999	0.00341465
HTRA1	-0.460034	3.79433	23.0942	0.000179985	0.00188669
TLE4	-0.459773	4.20803	25.2437	0.000114696	0.00132282
SGIP1	-0.459764	4.98306	32.8838	2.75866e-05	0.000429849
TTLL1	-0.459498	2.91373	16.818	0.000792018	0.00568971
NAP1L3	-0.459181	3.36744	20.716	0.000305708	0.0027837
ELOVL2	-0.459172	3.71854	20.9141	0.000292117	0.00269497
STXBP6	-0.459166	3.86977	24.785	0.000126008	0.00142585
DEPTOR	-0.457291	5.96538	27.3341	7.57082e-05	0.000940273
HOXB9	-0.45717	5.55308	44.8503	4.44055e-06	0.000102841
TSPYL2	-0.456256	5.20557	38.0552	1.19105e-05	0.000223918
NHSL1	-0.455554	4.29709	22.9352	0.000186275	0.0019357
GLCCI1	-0.455418	4.5463	25.162	0.000116624	0.00134183
KIAA2026	-0.455351	5.12542	26.751	8.48287e-05	0.00103741
TTC28	-0.453754	4.1254	24.4076	0.000136262	0.0015107
PDLIM7	-0.453497	5.32635	28.6088	5.93621e-05	0.000782105
CDS2	-0.453485	5.63227	47.7242	3.02476e-06	7.69949e-05
PCDHB5	-0.45317	6.16552	37.8119	1.23673e-05	0.000230695
SLAIN1	-0.453093	5.29044	40.9598	7.6985e-06	0.000159563
ITPKB	-0.453039	6.86201	58.2128	8.5301e-07	2.90023e-05
RAPGEF2	-0.452614	6.06254	41.3198	7.30469e-06	0.000153596
C3orf33	-0.452237	2.97755	18.082	0.000574376	0.00444122
CADM4	-0.451314	7.714	44.0154	4.98173e-06	0.000112476
MYEF2	-0.450798	4.28076	23.8122	0.000154402	0.00166838
CENPBD1	-0.450726	2.82886	15.5892	0.00109651	0.00731787
ETV1	-0.450056	5.83756	46.1597	3.71957e-06	8.91322e-05
PARP8	-0.449991	6.59777	49.3062	2.46682e-06	6.62461e-05
KIAA0355	-0.448364	3.43017	20.8861	0.000293998	0.00270696
TRIB3	-0.448333	4.80345	23.5879	0.000161925	0.00173661
CMTM3	-0.448252	6.38945	50.7632	2.05345e-06	5.81769e-05
TNFAIP2	-0.447714	5.14966	42.8562	5.86017e-06	0.000127723
MEIS3	-0.447591	5.14184	21.6816	0.000245504	0.00238248
ALDH6A1	-0.447549	4.23585	14.7021	0.00139874	0.00876269
KIF3C	-0.44721	6.48549	29.7801	4.77709e-05	0.000663166
SRR	-0.447178	3.03229	15.0651	0.00126496	0.0081399
LLGL1	-0.446727	5.81316	28.8178	5.70805e-05	0.000758717
DNM1	-0.446493	4.38326	27.9204	6.76349e-05	0.000863876
TNNT1	-0.44632	5.69381	21.551	0.000252813	0.00243045
SFT2D3	-0.445762	3.824	21.4302	0.000259785	0.0024809
SESN2	-0.445674	4.88436	33.1035	2.65711e-05	0.000419307
BTN3A3	-0.445545	4.04922	22.3722	0.000210622	0.00212779
RNF150	-0.44524	5.05927	35.2498	1.85838e-05	0.000317425
RNF139	-0.445203	5.55393	33.6604	2.41805e-05	0.000389433
CMIP	-0.445118	6.0426	32.4014	2.99722e-05	0.000459553
RNF157	-0.444898	5.43049	31.0246	3.81593e-05	0.000558218
TUSC1	-0.444291	3.90646	19.1648	0.000440542	0.00363296
GNE	-0.443924	5.44538	42.4029	6.24998e-06	0.000134763
HSPA5	-0.443866	10.7271	62.1875	5.53311e-07	1.99442e-05
PALM	-0.443337	5.53361	20.4449	0.000325482	0.00292588
GCA	-0.443121	4.30068	24.0191	0.000147807	0.00161145
WBP1	-0.442526	5.56306	19.209	0.000435878	0.0036052
RBMXL1	-0.442184	5.51	32.7994	2.79882e-05	0.000434224
MYL12A	-0.441283	7.77374	52.8223	1.59541e-06	4.80024e-05
ITPRIP	-0.441138	5.37404	33.901	2.32229e-05	0.000379968
DPYSL5	-0.440967	6.50542	42.8864	5.8352e-06	0.000127723
SVBP	-0.440104	2.83487	14.1118	0.00165178	0.00999826
GFRA1	-0.439891	4.32632	25.7031	0.000104496	0.00122984
LDLR	-0.439837	6.30854	51.3575	1.90765e-06	5.49815e-05
AFAP1L2	-0.439834	4.20221	20.4127	0.00032792	0.00293639
TMEM229B	-0.439689	3.71413	18.5059	0.000517174	0.00409807
SLC66A3	-0.439248	3.30739	17.5152	0.000662324	0.00494577
PBXIP1	-0.439113	6.18468	21.5147	0.000254884	0.00244709
MIDN	-0.439092	6.96537	46.8367	3.39901e-06	8.39941e-05
ERFE	-0.438328	5.46874	32.9283	2.73776e-05	0.000427055
TSPAN11	-0.438244	5.82744	31.3215	3.6201e-05	0.000536746
TMLHE	-0.438085	3.46935	16.4636	0.000868729	0.00609466
COL4A5	-0.437868	4.29133	19.8776	0.000371686	0.00319521
LINC02210	-0.437294	3.26741	16.121	0.000950937	0.00653122
SOX10	-0.437167	9.80037	46.5247	3.54271e-06	8.62119e-05
NUCB2	-0.43707	7.11617	43.6529	5.23947e-06	0.000117557
LCMT2	-0.436229	4.4189	28.2453	6.35788e-05	0.000827502
PAPSS1	-0.436101	6.66035	48.6415	2.68581e-06	7.03593e-05
PLEKHG1	-0.435845	5.93162	30.5265	4.17183e-05	0.000597602
ZC2HC1A	-0.434803	4.23286	25.9832	9.87792e-05	0.00117798
MAGED4	-0.433607	5.78915	34.6438	2.05254e-05	0.000342058
IRS2	-0.43155	7.96	35.5223	1.77789e-05	0.000308679
TF	-0.431463	6.03596	46.1494	3.72469e-06	8.91322e-05
PPM1H	-0.431363	3.6826	18.0613	0.000577358	0.0044547
CELF2	-0.430595	5.64806	30.3279	4.324e-05	0.000613292
FOXD3	-0.429749	3.31471	17.4884	0.000666847	0.0049718
FAM234B	-0.42873	4.51962	27.9379	6.74086e-05	0.000861751
ZBTB2	-0.428424	5.09663	30.4929	4.19717e-05	0.000600037
COL4A2	-0.426741	8.71559	41.5034	7.11263e-06	0.000150876
TAGLN3	-0.426577	4.5145	24.6309	0.000130088	0.00145976
MOG	-0.426468	4.20543	14.8098	0.00135747	0.00855899
KBTBD2	-0.425495	6.87906	48.9657	2.5764e-06	6.8239e-05
MLLT11	-0.425191	6.57824	47.0483	3.30529e-06	8.21012e-05
IDH2	-0.425134	7.00348	26.6081	8.72488e-05	0.00105891
IGFBP4	-0.424356	4.51803	17.1023	0.000735955	0.00535924
MYADM	-0.424057	4.91303	23.5686	0.000162594	0.00173907
FAM214B	-0.423535	3.49319	19.3793	0.000418417	0.0034885
CPPED1	-0.422502	6.35843	40.867	7.80383e-06	0.000160795
TTBK2	-0.422156	3.95443	15.7573	0.00104793	0.00705943
CNN2	-0.422082	7.15772	48.9265	2.58934e-06	6.84556e-05
BTN3A2	-0.421714	6.11841	36.3851	1.54766e-05	0.000275476
LTBP1	-0.421279	5.50127	31.3991	3.5708e-05	0.00053053
HBEGF	-0.421205	4.47621	25.7598	0.000103308	0.00121785
SREBF2	-0.420733	7.80574	31.4107	3.56348e-05	0.00052999
TSPAN13	-0.420589	5.27983	38.6125	1.09339e-05	0.000209669
TRAF4	-0.419905	7.10164	42.3839	6.2669e-06	0.000134926
ANO8	-0.419456	4.17199	20.0533	0.000356626	0.00310509
EFR3B	-0.418932	3.73831	17.6058	0.000647301	0.00486389
LINC01184	-0.418684	3.45558	17.1609	0.000724979	0.0052954
EFNB3	-0.418641	4.76849	24.4532	0.000134974	0.00150131
TRIM16	-0.418403	3.8378	21.0314	0.000284389	0.00264559
ETV3	-0.417639	5.35525	21.9707	0.000230165	0.00227511
TLCD4	-0.41695	4.54003	23.0636	0.000181176	0.00189642
FGFR4	-0.416703	7.37022	28.6393	5.90238e-05	0.000779505
C11orf95	-0.416527	5.17361	35.3264	1.83534e-05	0.000314524
GALNT13	-0.416212	4.47529	27.5595	7.24828e-05	0.000908847
APPL2	-0.415537	4.76032	28.0243	6.63072e-05	0.000852451
MAGI1	-0.415207	5.9016	36.0895	1.62253e-05	0.00028738
C2CD4C	-0.415163	3.03259	14.3818	0.00153013	0.00940443
ASNS	-0.414746	7.01586	36.8344	1.44117e-05	0.00025844
COL4A1	-0.41394	7.55116	37.469	1.30449e-05	0.000241594
UGCG	-0.413845	6.58286	43.2384	5.5527e-06	0.000122671
LDB2	-0.41295	7.10213	43.2041	5.57949e-06	0.000123074
SEC24D	-0.412586	6.34684	37.9653	1.20771e-05	0.000226457
RBM15B	-0.412461	6.77385	36.999	1.40423e-05	0.000253396
ABCA2	-0.41233	7.31656	20.2903	0.000337399	0.00298614
FBXL7	-0.411939	5.85171	26.9018	8.23576e-05	0.00101323
ACTG1	-0.4119	11.5581	36.9044	1.42534e-05	0.00025624
MYO10	-0.411372	4.73412	23.6746	0.00015897	0.00170875
SLITRK2	-0.410915	4.08542	20.1302	0.000350254	0.00307156
FBXL12	-0.410712	4.37055	26.5455	8.83326e-05	0.00106936
CLIP2	-0.410124	6.21742	20.4439	0.000325557	0.00292588
SEC31A	-0.410096	7.98355	45.9504	3.82541e-06	9.12388e-05
ZBTB39	-0.409044	4.85598	29.4724	5.05482e-05	0.000691707
TMTC1	-0.408951	5.08522	29.3772	5.14437e-05	0.000701232
PON2	-0.408662	8.648	51.0668	1.97746e-06	5.66529e-05
NID1	-0.408387	6.82168	34.2175	2.20276e-05	0.000363721
EPOR	-0.408382	4.60929	23.8616	0.000152797	0.00165477
MAML3	-0.407921	4.15274	17.5041	0.00066419	0.00495455
KIAA0319L	-0.407502	7.02615	30.1567	4.46019e-05	0.000625929
STARD4	-0.407215	4.20452	21.0934	0.000280397	0.00261692
MEGF8	-0.406889	6.53078	30.5779	4.13344e-05	0.000594471
ELOVL4	-0.406672	4.1242	17.8953	0.000601816	0.00459168
ABLIM1	-0.406119	8.41546	42.5988	6.07801e-06	0.000131647
PGBD1	-0.406084	4.06624	22.5475	0.000202678	0.00206878
ATP6	-0.405809	10.2941	19.9875	0.000362187	0.00313983
LRP5	-0.405749	7.41218	30.4086	4.26145e-05	0.000605614
STXBP5	-0.405659	8.59429	42.1043	6.52261e-06	0.000139804
CREM	-0.405632	7.02434	40.2047	8.6042e-06	0.000172829
PPIB	-0.404685	9.93193	42.3392	6.307e-06	0.000135586
ZNF853	-0.403359	4.72226	16.8947	0.000776421	0.00560004
LGALS1	-0.402979	10.2205	17.4312	0.000676606	0.00501565
AGO4	-0.402661	4.6922	23.583	0.000162096	0.00173715
KLF12	-0.402589	3.95614	19.4333	0.000413045	0.00345771
TOM1L2	-0.40256	4.31142	17.4554	0.000672457	0.00499549
TDRKH	-0.40171	4.08024	18.7975	0.000481549	0.00390267
CLGN	-0.401563	3.95575	18.0772	0.000575075	0.00444424
KANK1	-0.398663	6.78355	33.8684	2.33503e-05	0.000381101
LAMA3	-0.398509	4.45961	20.4788	0.000322934	0.00291462
MARVELD1	-0.398421	6.8639	31.8326	3.30882e-05	0.000498821
RNF130	-0.398341	7.65115	39.7956	9.14445e-06	0.000181759
SRRD	-0.397609	5.92881	30.638	4.08901e-05	0.000589851
MBNL2	-0.397341	4.20862	15.1914	0.00122185	0.00794064
WDTC1	-0.396966	5.02178	21.9339	0.000232058	0.00228593
PDE6D	-0.396674	5.41374	30.2563	4.38036e-05	0.000618237
ELAC1	-0.396205	3.67156	18.0916	0.000573007	0.0044378
F11R	-0.39578	5.52871	21.9707	0.000230168	0.00227511
YOD1	-0.395772	4.89069	28.7767	5.75218e-05	0.000763876
SMAP2	-0.395107	5.6662	36.0527	1.63213e-05	0.000288016
EXT1	-0.395088	5.89993	35.5861	1.75959e-05	0.000306003
TLNRD1	-0.394949	4.67745	21.4118	0.000260866	0.00248462
ACTB	-0.394822	12.126	41.6788	6.93442e-06	0.000147969
PJA2	-0.393552	6.6298	24.9799	0.000121054	0.00137784
ZNF687	-0.392629	5.79712	22.0771	0.000224796	0.00223121
DENND2B	-0.392592	6.05291	30.5525	4.15235e-05	0.000596115
ZNF697	-0.392071	3.9972	16.6773	0.000821527	0.00585491
GATA4	-0.392005	8.3566	30.8076	3.96665e-05	0.000576617
ND5	-0.391994	8.72479	20.4388	0.000325941	0.00292588
TANC2	-0.391988	4.42609	18.2705	0.000548109	0.00428885
FKBP7	-0.391723	4.17917	20.5352	0.000318739	0.00288308
PARD3	-0.391459	4.82772	29.0249	5.49172e-05	0.000736771
TRAPPC9	-0.391205	4.44923	16.686	0.000819651	0.00584443
BBS2	-0.39071	4.53682	14.373	0.00153394	0.00941976
FAM171A1	-0.390397	4.81279	25.0522	0.000119274	0.00136576
CYFIP2	-0.390291	7.22124	35.0499	1.92004e-05	0.000325254
ARHGAP19	-0.388968	5.32478	33.2844	2.57668e-05	0.000409027
SRF	-0.388763	5.94146	35.4429	1.80091e-05	0.00031056
SRGAP3	-0.388396	5.93844	33.1539	2.63444e-05	0.000416816
SH2D7	-0.386646	8.74854	31.4413	3.54429e-05	0.000529183
DNAJB9	-0.385864	4.23612	18.8748	0.000472575	0.00385731
IFI16	-0.38573	7.67266	42.2268	6.40919e-06	0.000137578
SESTD1	-0.385606	5.25877	28.8958	5.62548e-05	0.000751214
PREX1	-0.3856	7.81944	31.4245	3.55483e-05	0.00052925
CDC14B	-0.385598	4.76362	23.0352	0.000182291	0.00190531
S100B	-0.385437	5.18654	28.0901	6.54813e-05	0.000845174
TCEAL7	-0.383837	5.50123	24.7043	0.000128126	0.00144753
TRNP1	-0.383617	3.74306	15.7882	0.00103928	0.00701407
S100A16	-0.383492	6.51808	27.8393	6.8691e-05	0.000871945
MAGED4B	-0.38339	5.42387	24.498	0.000133724	0.00149202
LOXL3	-0.383316	7.05145	33.7574	2.37893e-05	0.000385724
ADGRA2	-0.382954	4.65932	15.1418	0.00123858	0.00800596
SNHG18	-0.382611	4.0939	17.2513	0.000708367	0.00521112
KDM6B	-0.382066	4.66789	22.897	0.000187825	0.00194833
CSRP2	-0.381964	4.94067	25.5796	0.000107134	0.00125166
NUAK1	-0.38151	6.70881	34.7348	2.02197e-05	0.000338011
RARG	-0.381189	5.21822	21.9848	0.00022945	0.00227113
SLC22A23	-0.380634	6.16504	33.3563	2.54547e-05	0.000405864
RAB3D	-0.380529	4.63025	16.8432	0.000786847	0.00566672
SPRTN	-0.379353	4.66942	25.408	0.000110924	0.0012907
PDE1C	-0.379086	5.02773	17.8804	0.000604055	0.00459805
MAPK4	-0.378958	4.96361	23.7123	0.000157703	0.00169894
RASSF2	-0.378241	5.33335	30.8683	3.92382e-05	0.000571756
SCCPDH	-0.377617	7.65225	37.2311	1.35394e-05	0.000247672
CNPY4	-0.376954	4.18389	16.394	0.000884767	0.00615688
FCGRT	-0.376763	5.42217	17.2408	0.000710278	0.0052225
DTWD1	-0.376573	3.80241	17.651	0.000639958	0.00482131
PHGDH	-0.375796	8.39549	27.3589	7.53454e-05	0.000937433
P2RX4	-0.37528	4.45148	17.9997	0.000586295	0.00449394
PLEKHM3	-0.374332	3.63675	14.9407	0.00130912	0.00833826
WEE1	-0.373927	6.3127	32.0977	3.1593e-05	0.000479799
ZNF253	-0.373739	4.04443	18.3659	0.000535323	0.00421171
GALNT12	-0.373603	4.60397	21.2719	0.000269252	0.00254208
CDH19	-0.372248	8.72644	28.4384	6.12983e-05	0.000803051
SGCE	-0.371973	5.14972	22.5288	0.000203506	0.00207577
RIT1	-0.37136	4.99726	22.6666	0.000197472	0.00202524
SMARCA1	-0.37089	6.00046	30.7436	4.0123e-05	0.000581378
FAM114A1	-0.370536	5.75068	20.3798	0.00033044	0.00294996
INPP4B	-0.369962	5.41395	21.3762	0.000262972	0.00249806
C14orf132	-0.368654	4.48301	18.4925	0.000518886	0.00410937
MOSPD1	-0.367991	4.24171	19.1978	0.000437054	0.00361247
HLCS	-0.367967	4.50878	16.0272	0.00097496	0.00666756
CCDC167	-0.367563	4.72094	19.2658	0.000429961	0.0035682
SAMD12	-0.367545	4.76956	20.3228	0.000334848	0.00297455
ZSCAN25	-0.365773	4.73077	22.7465	0.000194065	0.00200074
MYO6	-0.365733	5.20329	20.2014	0.000344475	0.00303375
GPRC5B	-0.365712	5.1003	24.2993	0.000139376	0.00153602
NDEL1	-0.363988	6.81707	35.5174	1.77927e-05	0.000308679
SCARB2	-0.362211	8.03411	37.2086	1.35873e-05	0.000247672
COBL	-0.362195	4.87804	23.0092	0.000183318	0.00191187
MLLT3	-0.362147	4.37489	17.4838	0.000667636	0.00497395
ANKRD29	-0.361865	4.83524	20.7173	0.000305617	0.0027837
EIF1	-0.361786	9.36246	35.0611	1.91654e-05	0.000325043
ANKRD46	-0.360029	4.5418	20.4193	0.000327423	0.00293396
SRSF5	-0.359988	6.69247	34.7358	2.02165e-05	0.000338011
BARX2	-0.359486	8.0741	31.2835	3.64451e-05	0.000539809
RFLNB	-0.35915	7.99572	37.6302	1.27213e-05	0.000236991
HGSNAT	-0.358618	4.47976	19.9879	0.00036215	0.00313983
PTK7	-0.358515	6.16786	21.4837	0.000256671	0.00245768
NOVA1	-0.358373	4.17624	16.4244	0.000877727	0.00613145
TMBIM4	-0.358109	4.6611	20.3844	0.000330087	0.00294864
MAGED2	-0.357843	7.62384	25.26	0.000114315	0.00132054
HEG1	-0.357677	7.022	35.1856	1.87794e-05	0.000319818
CHN2	-0.357656	3.90419	14.9171	0.00131768	0.00836721
SUSD1	-0.357384	4.95474	22.3678	0.000210826	0.00212779
PIR	-0.357258	5.01763	23.3683	0.000169695	0.0017985
PHC1	-0.356475	4.94322	24.9516	0.000121762	0.00138324
CD99	-0.356361	7.1927	28.2991	6.29349e-05	0.000820607
PINK1-AS	-0.35606	4.43452	15.9049	0.0010073	0.00684637
COX2	-0.355765	10.8994	16.2485	0.000919361	0.00634161
TUT7	-0.355577	4.74871	15.0704	0.00126314	0.0081318
HMGCS1	-0.355317	6.03783	25.792	0.000102643	0.00121299
SUMF2	-0.355166	7.66018	18.3043	0.000543537	0.00426003
ADGRL2	-0.354989	5.24032	21.3668	0.000263533	0.00250009
KREMEN1	-0.353873	6.12814	20.8459	0.000296719	0.00272504
CDK5RAP2	-0.353548	6.37289	22.3143	0.000213323	0.00214847
F2R	-0.353266	4.87698	20.0424	0.000357544	0.00310822
BASP1	-0.352617	5.21469	24.6747	0.000128912	0.00145184
DSEL	-0.352337	5.48301	22.9516	0.000185615	0.00193023
RTN3	-0.35149	7.28494	32.311	3.04449e-05	0.000466303
JCAD	-0.351195	5.26725	20.3638	0.000331672	0.00295729
DENND10	-0.350735	4.36977	19.2795	0.000428547	0.00355852
DIPK1B	-0.350531	4.78181	17.4826	0.000667828	0.00497395
CDK19	-0.350324	5.05426	20.6695	0.000309003	0.00280738
SDE2	-0.349735	5.5474	23.5693	0.00016257	0.00173907
TPM1	-0.349593	4.70292	20.2913	0.00033732	0.00298614
HSD17B11	-0.348483	4.35069	15.1774	0.00122653	0.00796029
PRKAR1A	-0.347787	10.778	34.7301	2.02355e-05	0.000338011
LIMCH1	-0.347533	4.06778	15.0723	0.00126245	0.00813098
CCNJL	-0.347143	3.96139	14.7032	0.0013983	0.00876269
RIMS1	-0.347124	4.29651	16.749	0.000806338	0.0057638
CALM3	-0.346862	8.12899	27.662	7.10669e-05	0.000896178
AS3MT	-0.346682	4.60033	15.1468	0.00123687	0.00800546
LAMA5	-0.346486	5.36661	16.2953	0.000908084	0.00627349
P3H1	-0.346387	7.0945	34.4362	2.12422e-05	0.000352359
ATP10B	-0.346362	4.03135	15.3263	0.0011776	0.00774054
VANGL2	-0.346215	5.86842	25.3517	0.0001122	0.00130344
NUP210	-0.345038	5.41133	21.4329	0.000259628	0.0024809
YTHDF2	-0.343996	7.72537	29.9076	4.66703e-05	0.000650399
COTL1	-0.343914	7.00438	27.4873	7.34996e-05	0.000919977
TES	-0.343431	5.3164	17.5383	0.000658469	0.00492209
SLC17A5	-0.343118	4.54079	15.3389	0.00117359	0.00772119
PLS3	-0.343034	7.05651	32.7703	2.8128e-05	0.000435923
SLC44A2	-0.342627	7.61634	27.02	8.04771e-05	0.000992643
NTAN1	-0.342088	5.33147	22.267	0.000215555	0.00216639
CD276	-0.341694	7.47682	23.6838	0.00015866	0.00170775
PANX1	-0.341409	4.3971	16.4118	0.000880631	0.00614363
LDOC1	-0.341346	5.45058	16.0422	0.000971067	0.00664725
VASH1	-0.340987	7.37273	24.4111	0.000136164	0.0015107
PAQR4	-0.340067	6.90347	21.4446	0.000258944	0.0024778
MARCKSL1	-0.339881	9.45174	23.8521	0.000153104	0.00165684
C11orf49	-0.339546	4.38782	17.0078	0.000754089	0.0054719
SYK	-0.338105	6.6409	23.8851	0.000152042	0.00164783
SALL2	-0.33756	4.64076	15.3158	0.00118098	0.00775564
PCDHB2	-0.337058	5.25594	23.9956	0.000148538	0.00161376
CNNM4	-0.336398	4.87667	16.3764	0.000888876	0.00618173
SLC7A11	-0.336275	4.88455	16.3982	0.000883785	0.00615525
MAD2L1BP	-0.336248	5.1974	23.3837	0.000169138	0.00179524
GANAB	-0.336217	9.62304	31.3838	3.58046e-05	0.000531416
PRCP	-0.335608	6.11433	28.2199	6.38858e-05	0.000829247
FKBP9	-0.33544	8.42524	30.5919	4.12305e-05	0.000593571
B4GALNT1	-0.33386	6.71078	26.6821	8.59855e-05	0.001048
CRELD2	-0.333779	6.29295	23.1218	0.000178919	0.00187963
ZNF800	-0.333197	4.65953	14.2182	0.00160256	0.00975786
ERBB3	-0.333156	9.08182	20.9183	0.000291834	0.00269497
TNFSF8	-0.333067	5.60918	20.7293	0.000304774	0.00278302
ZNF777	-0.331873	4.98169	14.5241	0.00147013	0.0091057
ATAT1	-0.331665	4.4013	15.2698	0.00119593	0.00780748
DNAJB11	-0.330749	8.3106	29.5651	4.96923e-05	0.000682593
SEC14L2	-0.330232	5.98254	21.6282	0.000248465	0.00240097
ARHGAP18	-0.329921	6.39753	26.7657	8.45849e-05	0.0010357
JARID2	-0.329781	5.36926	24.269	0.00014026	0.00154457
MAP3K13	-0.329678	5.08109	22.5693	0.000201713	0.00206039
EFS	-0.329438	6.43376	21.066	0.000282154	0.00263161
STK40	-0.32932	6.17116	24.0195	0.000147794	0.00161145
FAM8A1	-0.328715	5.35189	18.7887	0.000482583	0.00390795
FAM124A	-0.328586	5.01631	14.2482	0.00158902	0.00969589
TTC13	-0.327755	5.99096	25.269	0.000114106	0.00131919
TRERF1	-0.327562	4.51465	14.7622	0.00137552	0.00865767
GGH	-0.32738	7.06661	27.897	6.79374e-05	0.000866202
AASS	-0.326605	5.34875	18.7763	0.000484047	0.00391349
RALGPS2	-0.326388	5.869	19.5801	0.000398832	0.00338607
SMO	-0.326272	6.41848	20.5621	0.000316763	0.00287063
EXTL3	-0.326021	7.11656	25.96	9.9239e-05	0.0011815
CLSTN1	-0.325285	7.85309	25.337	0.000112537	0.0013063
TRIM48	-0.324306	5.74521	19.0774	0.000449931	0.00369344
CAMK1D	-0.324157	5.248	23.6337	0.000160358	0.00172238
FECH	-0.323488	5.56438	21.5937	0.000250399	0.00241531
SDCBP	-0.323405	6.93094	25.9159	0.00010012	0.00118806
PPP1R15B	-0.323362	6.99236	26.7206	8.5338e-05	0.00104146
COL9A1	-0.323172	5.11275	18.7451	0.000487745	0.00392983
ALDH3A2	-0.322649	5.14996	23.2358	0.000174586	0.00184354
NDE1	-0.321769	5.28267	21.4355	0.000259474	0.0024809
JAM3	-0.321609	7.25027	29.8216	4.74097e-05	0.000658788
MARCKS	-0.321602	7.34394	22.1173	0.000222801	0.00221726
EGLN1	-0.321511	6.09555	23.8463	0.000153291	0.00165762
SNX13	-0.321304	6.18085	20.8213	0.000298402	0.00273874
PDCL	-0.321137	4.74613	18.8568	0.000474653	0.00386607
CDK17	-0.320867	5.19108	20.9781	0.000287874	0.00266938
TMEM106C	-0.320616	7.95571	22.7217	0.000195116	0.00201014
CPD	-0.320114	7.35547	21.9479	0.000231336	0.00228351
TPST1	-0.320104	4.88844	20.1356	0.000349812	0.00306956
PCDH1	-0.318132	7.301	22.1332	0.000222018	0.00221127
STMN1	-0.317715	8.95723	25.3091	0.000113178	0.00131162
FUT8	-0.31707	4.73682	18.1103	0.000570343	0.00442431
C12orf57	-0.316235	5.65818	14.9346	0.00131133	0.00833988
MACO1	-0.316225	5.62404	21.424	0.00026015	0.00248273
ZNF267	-0.315546	4.91077	15.9761	0.000988328	0.00674295
FLT1	-0.314946	6.86577	25.004	0.000120458	0.00137385
PRTFDC1	-0.314185	5.19928	21.2069	0.000273252	0.00256422
NXPE3	-0.313775	4.91187	18.776	0.000484084	0.00391349
ZDHHC2	-0.313447	6.24281	18.0655	0.000576746	0.00445237
ASAP2	-0.312374	4.66818	15.7899	0.00103882	0.00701407
TTC3	-0.311701	7.10436	22.0841	0.000224447	0.00222928
IDI1	-0.311628	5.57361	19.3076	0.000425666	0.00353867
PINK1	-0.310762	5.8516	15.2835	0.00119144	0.00779189
ZFAND5	-0.310043	8.39525	28.7277	5.8052e-05	0.000769496
RTL8B	-0.309908	4.95976	15.2904	0.0011892	0.00778472
TRO	-0.309879	5.61936	21.9389	0.000231801	0.00228496
AGRN	-0.309804	8.50414	21.2584	0.000270076	0.00254537
ACKR3	-0.308376	5.17313	19.5492	0.000401776	0.00339902
FAM210B	-0.308304	7.34027	24.2015	0.000142255	0.00156296
AGAP3	-0.308043	7.47107	22.1674	0.000220348	0.0021992
ICK	-0.307787	5.73448	18.3236	0.000540948	0.004249
P4HB	-0.307179	10.9175	26.8199	8.36893e-05	0.00102698
KIF5C	-0.307155	6.11578	22.3001	0.000213989	0.00215216
KIAA0040	-0.306681	5.53945	19.3619	0.000420162	0.00350103
ME2	-0.305963	8.11189	26.6521	8.64954e-05	0.00105243
SEC23A	-0.305805	7.20748	21.9109	0.000233252	0.00229298
PIGN	-0.304186	5.88363	22.005	0.000228421	0.0022625
ALDH7A1	-0.304084	5.31863	17.1137	0.000733816	0.00534908
MARCHF5	-0.304045	5.28664	18.6841	0.000495068	0.00396661
ZKSCAN5	-0.303976	5.33664	18.899	0.000469809	0.00384345
FAR2	-0.303618	6.85963	21.8473	0.000236578	0.00231776
EPHA2	-0.303126	6.39353	14.3796	0.00153107	0.00940615
TMSB10	-0.30242	10.3438	16.3499	0.000895098	0.00620699
TBC1D1	-0.302237	6.25189	17.636	0.00064239	0.00483534
MYDGF	-0.301882	8.21078	20.1988	0.000344677	0.00303375
DDAH1	-0.301744	4.96398	14.6674	0.00141232	0.00881597
TNIK	-0.301375	6.71068	20.215	0.000343375	0.00302599
MIS12	-0.301084	5.06361	16.95	0.000765412	0.00554009
DBI	-0.300688	7.17037	24.0848	0.00014578	0.00159681
IP6K2	-0.300634	6.10685	21.1817	0.000274819	0.00257488
ST6GAL1	-0.299998	5.83642	20.7729	0.000301732	0.00276402
C9orf72	-0.299258	5.88388	19.1274	0.000444535	0.00365875
DENND5B	-0.29883	4.76036	14.6995	0.00139974	0.00876405
KLK6	-0.298183	6.23608	19.9365	0.000366555	0.00316624
P3H4	-0.298171	6.28681	18.7409	0.000488249	0.00393169
CDH2	-0.298118	5.1999	16.367	0.000891085	0.00618811
ZNF48	-0.297972	4.91711	15.7642	0.00104599	0.00705268
ADO	-0.297501	4.89172	14.7333	0.00138663	0.00870853
HMGB3	-0.296824	7.62269	25.4418	0.000110166	0.00128396
NIPSNAP1	-0.296408	6.35766	14.7694	0.00137279	0.00864427
CTNNAL1	-0.296297	6.77881	22.8063	0.000191559	0.00197916
RPS6KC1	-0.295428	8.14026	21.3488	0.000264603	0.00250858
SBF2	-0.294738	5.0563	15.0199	0.0012808	0.00820875
PTPRG	-0.294646	9.38686	18.7966	0.000481661	0.00390267
BMP2K	-0.294147	5.28135	17.3591	0.000689142	0.00508529
RAI14	-0.294136	5.80842	20.6378	0.000311274	0.00282444
PRMT2	-0.293579	6.47101	19.4464	0.000411751	0.00345496
SQLE	-0.293508	6.37208	18.0476	0.00057933	0.00446513
CAT	-0.292108	5.51843	18.4653	0.000522375	0.00412791
PDE7A	-0.292004	5.01483	14.4823	0.00148747	0.00917753
ZNF655	-0.291623	6.05076	17.8093	0.000614934	0.00466455
PLEKHA8	-0.2915	5.36564	19.404	0.000415948	0.00347396
SHISA2	-0.291361	6.27743	20.9413	0.000290301	0.00268842
MEX3A	-0.291018	6.44301	18.515	0.00051602	0.00409344
EAF1	-0.290726	5.31252	16.5153	0.000857038	0.00602735
SLC24A3	-0.290051	6.37984	18.841	0.000476481	0.00387161
PAIP2	-0.289986	6.7813	22.8886	0.000188166	0.00194972
LGALS3BP	-0.289579	7.67579	17.5072	0.000663677	0.0049533
DENND11	-0.288762	6.05519	20.4553	0.000324698	0.00292228
SV2A	-0.288515	6.28135	16.094	0.000957794	0.00657204
CDR2	-0.28831	5.28951	15.1452	0.00123742	0.00800546
TBC1D5	-0.288108	5.39424	16.4325	0.000875863	0.00612977
ZNF561	-0.286862	5.43223	16.485	0.000863866	0.00606646
ADAMTS1	-0.286855	5.01267	14.9919	0.00129075	0.00824313
NEK9	-0.286442	6.1979	14.6645	0.00141348	0.00881936
C1orf198	-0.285804	9.11319	22.7127	0.000195499	0.00201264
ITFG1	-0.285118	5.9734	18.7494	0.00048723	0.00392788
NCOA1	-0.28357	5.69583	16.6295	0.00083183	0.0059026
RPN2	-0.282478	10.1966	23.4215	0.000167776	0.00178605
AGAP1	-0.281673	7.21591	16.5968	0.000838957	0.00593794
FARP2	-0.281387	7.52112	21.6325	0.000248222	0.00240097
TXNDC5	-0.280813	9.16241	22.6878	0.00019656	0.00202067
WSCD2	-0.280581	8.03286	16.0914	0.000958457	0.00657345
BAZ2B	-0.279795	5.07338	15.2147	0.00121409	0.0079009
EIF1B	-0.279693	4.92564	15.2933	0.00118827	0.00778222
EIF4EBP2	-0.278905	7.59148	22.693	0.000196337	0.00201983
TMEM237	-0.27792	5.3416	15.0763	0.00126107	0.00812578
SKA2	-0.277911	6.85022	19.6031	0.000396656	0.00337774
FBXO42	-0.277404	4.94598	15.7095	0.00106149	0.00712713
CCNG1	-0.276968	6.20396	15.3011	0.00118575	0.00776925
DOCK1	-0.27667	6.73607	18.3341	0.000539549	0.00424033
RAB5A	-0.276564	5.46682	17.4644	0.00067093	0.00498931
ODC1	-0.275857	9.59632	15.8917	0.00101084	0.00686723
MLLT1	-0.275702	7.89129	17.5752	0.000652332	0.00489147
TUSC3	-0.275603	7.31091	19.1873	0.000438163	0.00361748
ARNTL2	-0.275596	5.49734	16.4251	0.000877571	0.00613145
IDH1	-0.274203	7.09983	20.0774	0.000354619	0.00309662
PDIA5	-0.273944	6.00398	16.4222	0.000878236	0.00613145
FGFR2	-0.27338	6.97336	19.4727	0.000409176	0.00344139
GNG12	-0.272418	7.77721	21.9207	0.000232742	0.00228953
LGI2	-0.272366	4.94372	14.1396	0.00163877	0.00993622
EPB41L3	-0.272325	8.63625	19.2448	0.000432136	0.00358419
CNPY3	-0.271502	6.27461	14.3571	0.00154082	0.00944993
NEDD4L	-0.271426	8.24312	22.5196	0.000203918	0.00207708
MTMR4	-0.271303	6.69729	20.3385	0.000333627	0.00296553
SRI	-0.27056	7.28329	14.9521	0.00130499	0.00831928
COL18A1	-0.270351	9.87359	14.3874	0.00152771	0.00939358
CTSZ	-0.270037	8.40411	16.853	0.000784865	0.00565528
CPT2	-0.269938	5.60451	15.2771	0.00119354	0.00779543
TXNDC11	-0.268732	5.83989	16.5766	0.000843389	0.00596343
KLF6	-0.26871	6.81434	18.4517	0.000524119	0.00413487
FOCAD	-0.26869	5.36504	14.9927	0.00129044	0.00824313
USP6NL	-0.268121	5.44877	16.7675	0.000802473	0.00574187
PDIA4	-0.268117	11.0273	21.1143	0.000279064	0.00260956
PTPN9	-0.26793	5.97185	15.9843	0.00098615	0.00673448
CNDP1	-0.267111	7.30879	18.3665	0.000535247	0.00421171
URI1	-0.266962	7.45858	19.5249	0.000404112	0.00341277
AMFR	-0.26696	6.52922	14.7061	0.00139718	0.00876269
ATG13	-0.266896	6.15135	14.2513	0.00158759	0.00969131
USP40	-0.266783	5.38727	14.93	0.001313	0.00834447
FAM53C	-0.266284	5.90658	15.8599	0.00101948	0.0069158
TPT1	-0.263485	9.67403	16.8299	0.000789582	0.00567788
ZNF263	-0.263386	5.55317	15.7555	0.00104846	0.00705943
RAB5B	-0.263383	6.6574	14.4345	0.00150758	0.00928166
DDHD2	-0.262934	6.29301	15.344	0.00117194	0.00771391
ARHGEF2	-0.262078	6.81726	15.5682	0.00110274	0.0073458
MAPKAPK2	-0.262066	6.93466	17.0107	0.000753513	0.00547048
MAGEF1	-0.261973	6.51084	15.4821	0.00112877	0.00748801
TSG101	-0.261384	5.84356	14.2067	0.00160779	0.00978551
ZMYM3	-0.260948	7.0559	15.4396	0.00114186	0.00756436
DGUOK	-0.25949	6.05327	14.545	0.00146152	0.0090758
GTF2IP1	-0.259225	8.11552	20.9191	0.000291783	0.00269497
LIPA	-0.258745	5.90654	15.3142	0.00118152	0.00775564
OSTC	-0.258241	6.8335	14.741	0.00138365	0.00869359
ITM2C	-0.257908	8.49666	15.2581	0.00119974	0.00782881
CKAP4	-0.257547	8.18505	19.6004	0.000396912	0.00337774
LMAN2	-0.257393	7.68825	15.4848	0.00112794	0.00748595
MLF1	-0.257156	5.7134	14.7715	0.00137197	0.00864285
CORO1C	-0.256697	8.09225	19.7766	0.000380659	0.0032626
MUC13	-0.255574	5.14612	15.1586	0.00123288	0.00798707
DOCK7	-0.255316	6.0063	14.8254	0.00135158	0.0085294
NIPAL3	-0.254763	6.30416	15.9152	0.00100452	0.00683073
G3BP2	-0.254276	7.90083	17.0469	0.000746528	0.00542251
DNAJC22	-0.253861	5.45287	15.3471	0.00117096	0.00771391
FNBP1L	-0.253587	5.9395	15.0479	0.00127098	0.00817433
NCSTN	-0.253428	8.09573	17.57	0.000653203	0.00489481
ZDHHC7	-0.252685	5.97772	14.9336	0.0013117	0.00833988
SEPTIN8	-0.25176	6.72131	16.2524	0.000918427	0.0063382
SEMA4C	-0.251679	7.40137	16.8393	0.000787648	0.00566965
EPB41	-0.251543	6.85781	15.0988	0.0012533	0.00808292
EIF3L	-0.251064	9.75442	14.9856	0.00129297	0.00825364
HSD17B4	-0.249659	6.99786	17.1063	0.000735198	0.00535644
LMAN1	-0.247776	8.80313	17.8831	0.000603648	0.00459805
EML4	-0.247706	6.57602	15.2448	0.00120412	0.00785023
FOXC2	-0.247695	6.55254	15.9613	0.000992238	0.00676
SENP2	-0.247441	6.23691	14.7508	0.00137988	0.00868132
PIGK	-0.246865	6.27704	14.1139	0.00165078	0.00999643
ITGA9	-0.246635	6.76592	14.6373	0.00142426	0.00887122
PIEZO2	-0.246203	7.00058	14.4904	0.0014841	0.00917244
APLP2	-0.245344	8.67959	18.5399	0.000512881	0.00407753
ITM2B	-0.244624	6.81895	14.5061	0.00147754	0.00913978
LAMA4	-0.243979	7.44558	15.8105	0.00103308	0.006982
MARCHF7	-0.243847	6.90007	16.4955	0.000861499	0.0060528
VEZF1	-0.241813	6.34139	15.1696	0.00122916	0.00797371
TM7SF3	-0.241	8.04672	15.1485	0.00123632	0.00800546
GAS7	-0.240236	8.19957	15.029	0.0012776	0.0082029
GLUL	-0.2402	9.2808	17.884	0.000603523	0.00459805
CBX1	-0.239304	7.40762	16.7817	0.000799505	0.00572634
C3orf52	-0.23896	6.31689	14.2612	0.00158318	0.00966846
PPFIBP1	-0.238953	8.46302	14.4509	0.00150066	0.00924703
CBX5	-0.238629	7.77915	16.0518	0.000968579	0.00663338
TIMP2	-0.236336	8.23391	14.1883	0.00161621	0.00982014
STT3A	-0.235542	8.43849	17.3598	0.000689018	0.00508529
ZNF24	-0.233705	6.89456	14.2761	0.00157652	0.00963601
WDR1	-0.232874	8.23317	15.4977	0.001124	0.0074632
ADD1	-0.230155	7.56739	15.7435	0.00105184	0.0070739
COPA	-0.228506	9.17202	15.7562	0.00104825	0.00705943
MAP4K4	-0.222489	8.21705	14.9946	0.00128978	0.00824313
CALU	-0.218684	9.78196	14.8477	0.00134327	0.00848811
IPO7	0.22998	8.58436	14.9355	0.00131099	0.00833988
AGPAT3	0.232103	6.86474	14.1615	0.00162859	0.00988502
ACTR3	0.233188	7.90829	14.9001	0.0013239	0.00839893
STXBP1	0.234788	7.32391	15.5423	0.0011105	0.00739063
RAB7A	0.237548	8.15905	15.5336	0.00111312	0.00740339
MMP16	0.239126	7.05703	14.3284	0.00155336	0.00951466
XPO6	0.242286	7.60246	16.3324	0.000899237	0.00622968
ABCF1	0.242545	7.53533	14.8336	0.00134853	0.0085176
CBFB	0.242604	6.94308	15.8262	0.00102873	0.00695915
CALM2	0.242736	9.14898	15.3475	0.00117082	0.00771391
PPP3R1	0.245638	6.85038	14.5976	0.00144015	0.00896636
LRP8	0.24612	6.50133	14.485	0.00148635	0.00917692
HNRNPM	0.248046	8.93651	16.5524	0.000848742	0.00599244
UBE3C	0.250323	7.64108	16.2977	0.000907486	0.00627349
HSPA4	0.250739	8.6406	14.4879	0.00148513	0.00917488
DDX24	0.250997	7.56102	18.3171	0.000541827	0.00425126
SIGMAR1	0.251075	7.43954	15.6272	0.0010853	0.0072576
TFDP1	0.252003	7.10997	15.3986	0.00115464	0.00762794
TCP1	0.253217	8.75399	15.6894	0.00106725	0.00715916
ORC6	0.253405	5.7269	14.2875	0.00157141	0.00960883
ADCY3	0.253657	6.53029	15.3882	0.00115793	0.00764268
CTTN	0.254317	7.71738	17.0992	0.000736541	0.0053608
RBBP7	0.255196	8.18895	18.7586	0.000486144	0.00392353
KIF23	0.255773	6.43522	16.2311	0.000923609	0.00636324
GALNT2	0.256177	8.98154	18.8486	0.000475598	0.003871
SNX27	0.259037	5.68148	14.5158	0.00147356	0.00912298
VARS1	0.259247	8.30241	15.7808	0.00104134	0.00702468
CBX6	0.25945	6.93613	14.5334	0.00146629	0.00910115
GGCT	0.259988	6.29739	14.9444	0.00130779	0.00833345
PYCR2	0.260689	6.68141	19.2086	0.000435923	0.0036052
HGS	0.260723	6.83565	15.0397	0.00127384	0.00818241
PHACTR1	0.260895	5.59063	14.5075	0.00147697	0.00913978
OSBPL3	0.261003	5.2018	15.0034	0.00128664	0.00823885
RRM2	0.261008	8.63817	15.3197	0.00117974	0.00775102
SERBP1	0.261107	9.31911	18.7719	0.00048456	0.00391514
SENP3	0.263526	6.59699	14.9724	0.00129768	0.00828008
ELOA	0.263852	7.2699	18.6343	0.000501142	0.00400858
MTIF2	0.264311	6.13677	17.2534	0.000707988	0.005211
GNPDA1	0.264545	6.27198	16.2108	0.000928583	0.00638684
NPM1	0.264986	10.6778	14.5852	0.00144514	0.00898964
FAM50A	0.265215	6.00091	15.3027	0.00118521	0.00776925
NVL	0.265578	5.23776	14.1316	0.00164247	0.00995451
DNAAF5	0.265583	6.4705	16.3015	0.000906589	0.00627156
ARFGEF2	0.265823	6.6842	17.1208	0.000732463	0.00534464
THOC5	0.265876	5.78496	14.3973	0.00152345	0.0093714
UTP4	0.266189	6.56885	15.5325	0.00111344	0.00740339
SELENOT	0.267123	7.19011	16.6195	0.000834001	0.00591159
RPE	0.267191	6.0059	14.4197	0.0015139	0.0093166
MRPL24	0.267325	6.26229	15.2864	0.00119052	0.00778984
EIF2AK2	0.267361	6.72497	15.9173	0.00100395	0.0068301
CD109	0.269297	6.59519	15.3016	0.00118558	0.00776925
UCHL5	0.269891	6.33045	18.6946	0.000493799	0.00395865
UTP6	0.2708	6.40209	17.5939	0.000649261	0.00487607
NAA15	0.271543	7.05015	15.4451	0.00114016	0.00755659
SIPA1L1	0.2722	5.32323	15.2399	0.00120575	0.00785508
EIF3A	0.272379	8.90162	16.3539	0.000894155	0.00620344
CLOCK	0.272927	5.13213	14.9707	0.00129831	0.0082804
UBAP2L	0.273016	8.74535	20.7498	0.000303339	0.00277515
TPCN2	0.273276	5.35087	16.4388	0.000874417	0.00612561
SLC38A7	0.273343	5.20336	15.1867	0.00122343	0.00794556
FTL	0.273525	8.40474	14.1943	0.00161347	0.00981183
HAUS6	0.273726	6.71276	15.2525	0.00120159	0.00783728
FASTK	0.273728	5.88035	17.3981	0.00068234	0.00504805
NMD3	0.274396	7.18408	16.3935	0.000884875	0.00615688
PALLD	0.274715	5.73786	17.3492	0.00069089	0.00509558
PSRC1	0.276004	5.80474	18.1339	0.000567011	0.00440084
E2F3	0.276358	6.54524	15.8195	0.00103058	0.00696842
TTF2	0.276872	6.36031	14.6931	0.00140226	0.0087684
TBL1XR1	0.277173	7.44961	20.1463	0.000348937	0.00306375
GART	0.277824	7.39641	21.3282	0.000265842	0.00251867
RNF167	0.278061	6.46183	15.8392	0.00102516	0.00694044
ALG3	0.278459	6.26799	16.8196	0.000791681	0.00568971
CACYBP	0.278872	8.09872	17.5629	0.000654377	0.00489914
GTF2H1	0.279106	5.70967	15.0271	0.00127826	0.00820347
WDR55	0.279537	5.48103	16.5662	0.000845694	0.00597679
VDAC1	0.279628	8.77188	21.633	0.000248197	0.00240097
ELAC2	0.279656	6.64923	20.9241	0.000291451	0.00269497
APEX2	0.279827	5.54287	15.5908	0.00109603	0.00731787
RDX	0.280179	7.16214	16.6736	0.000822322	0.00585767
LONP1	0.28091	7.85861	14.9337	0.00131166	0.00833988
ULK3	0.281789	5.49208	17.4663	0.000670609	0.00498931
ENOPH1	0.282565	6.30162	17.8402	0.000610193	0.00463592
DHX36	0.283395	7.86855	18.0221	0.000583031	0.00448167
FAM120A	0.283623	7.37713	20.8517	0.000296326	0.00272317
KPNA4	0.283751	7.48608	17.3776	0.000685897	0.00507176
SBNO1	0.28396	6.69945	19.0005	0.000458381	0.00375637
FHOD1	0.284323	5.3107	15.744	0.0010517	0.0070739
CLDN12	0.284656	5.83779	16.5373	0.000852123	0.00600452
PPT2	0.284671	5.66342	16.5336	0.000852929	0.00600726
SLC35F3	0.28475	5.53002	18.7074	0.00049225	0.00394843
RAP1GAP2	0.285076	5.9924	19.1101	0.000446392	0.00366858
SF3A3	0.285139	7.5806	19.1383	0.000443368	0.00365207
TNFRSF1A	0.285254	6.27095	18.7309	0.000489434	0.00393683
RBM14	0.285274	6.95488	18.2011	0.000557625	0.0043397
GNL3	0.285381	7.53714	16.6283	0.000832094	0.0059026
HSP90AB1	0.286623	12.0528	22.1768	0.00021989	0.00219615
PITPNB	0.287425	6.78936	20.4103	0.000328103	0.00293639
DPY19L1	0.287991	6.95057	19.3052	0.00042591	0.00353867
SBDS	0.288424	6.56112	15.3605	0.00116669	0.00769694
EIF4A2	0.289935	8.50726	16.4638	0.000868678	0.00609466
MCM10	0.290367	5.72881	16.5562	0.00084792	0.00598958
FARSB	0.290762	7.25059	15.8629	0.00101867	0.00691386
TOP1MT	0.29111	6.03625	17.6684	0.000637144	0.00481271
NOL10	0.291389	6.04123	15.1437	0.00123795	0.00800546
FKBP4	0.291557	7.54476	19.5109	0.000405465	0.00341465
PPP2R1B	0.291707	5.75202	14.8857	0.00132918	0.00841756
TRIM2	0.291935	7.64194	15.0201	0.00128075	0.00820875
USB1	0.292288	6.37667	19.9499	0.000365405	0.00316011
HSPA9	0.292345	9.19259	20.7262	0.000304993	0.00278325
TCEAL1	0.292449	5.13756	16.9934	0.000756879	0.00548385
C19orf48	0.292782	7.11078	16.0203	0.000976758	0.00667668
PRMT5	0.293258	7.41809	21.7785	0.000240243	0.00234567
BRI3BP	0.293494	5.85645	14.7063	0.00139711	0.00876269
MAP7	0.294069	5.88981	20.1032	0.000352481	0.00308732
EEF1E1	0.29484	5.41531	15.1342	0.00124118	0.00801917
GFM1	0.295358	7.04457	22.3051	0.000213755	0.00215132
ATP2B4	0.295378	7.42873	20.7536	0.00030308	0.0027746
CEBPZ	0.296269	7.13483	16.6465	0.000828148	0.0058846
DDX31	0.296289	5.18338	14.6401	0.00142314	0.00886812
SDC3	0.296757	8.58031	18.8793	0.00047206	0.00385529
DUS1L	0.297576	6.66973	18.6635	0.000497563	0.00398217
TNPO2	0.298102	6.85103	20.3977	0.000329068	0.00294137
UNG	0.298249	6.59101	14.459	0.00149725	0.0092339
CARNMT1	0.298757	4.56483	14.1767	0.00162157	0.00984856
ZDHHC8	0.299025	5.52433	16.3272	0.000900453	0.00623511
SRRT	0.299835	8.0967	21.4987	0.000255801	0.00245331
BAG1	0.300001	5.37276	14.5318	0.00146692	0.00910115
PABPC1	0.300299	10.9688	24.0597	0.00014655	0.00160158
POLR1A	0.300382	6.91857	19.9115	0.000368728	0.00317949
RIOX2	0.300513	5.04249	15.7364	0.00105383	0.00707904
TMEM87B	0.300995	5.83872	14.8295	0.00135005	0.00852344
RAB5C	0.301373	7.92915	23.0861	0.000180301	0.00188863
MYO19	0.302093	6.42478	22.9	0.000187701	0.00194833
NBN	0.3023	6.58925	18.1916	0.000558935	0.00434427
SLC7A2	0.302485	8.17808	25.1431	0.000117075	0.00134594
TOP1	0.302655	8.289	17.8044	0.000615691	0.00466537
SMC3	0.302704	7.49334	16.5992	0.000838442	0.00593721
PGAM1	0.302871	8.18527	17.9115	0.00059938	0.00457795
TRIM25	0.302874	5.92473	18.2156	0.000555625	0.00433822
TEDC2	0.303005	4.86984	15.4208	0.00114771	0.00759614
MRPS35	0.304016	7.83781	19.6645	0.000390913	0.00334053
POP5	0.304138	4.94745	16.5105	0.000858125	0.00603204
ABCE1	0.304464	7.35395	21.8979	0.000233928	0.00229649
MTERF3	0.304764	5.23285	14.2963	0.00156752	0.00958915
MGAT3	0.304802	6.88772	20.6846	0.000307927	0.00279938
EMP2	0.305228	6.26034	18.7498	0.000487186	0.00392788
WWP2	0.305359	6.75836	18.2177	0.000555333	0.00433822
LIMK2	0.306455	6.67113	20.0575	0.000356281	0.00310509
HSPD1	0.306645	10.9996	22.8461	0.000189909	0.00196494
MYO1D	0.306734	5.60463	20.2535	0.000340308	0.00300264
TXLNG	0.306847	5.80347	17.9594	0.000592229	0.00452815
SNX3	0.306879	7.13174	20.4024	0.000328706	0.00293995
NAA25	0.306891	6.07007	18.7688	0.000484933	0.00391595
CLDN11	0.307395	7.08893	21.4071	0.000261143	0.00248561
UHRF2	0.307432	5.61557	18.2076	0.000556718	0.00433831
SDAD1	0.307625	5.8074	16.8546	0.000784526	0.00565528
CEBPZOS	0.307779	5.80792	21.5899	0.00025061	0.00241573
PFKP	0.307894	6.58147	19.6554	0.000391756	0.00334574
ATP6V0A1	0.308154	6.1029	22.3855	0.000210006	0.00212548
MTSS2	0.30866	6.61748	18.6048	0.000504776	0.00403092
MTRR	0.308758	5.40528	16.2302	0.000923825	0.00636324
CDK4	0.308933	8.49895	19.4309	0.000413281	0.00345771
NOM1	0.309254	5.54735	16.7933	0.000797104	0.00571198
ATP5MC1	0.30949	6.19338	17.0006	0.00075549	0.0054793
NADSYN1	0.309544	5.06193	14.747	0.00138135	0.00868551
PSMG1	0.30962	5.573	19.6015	0.000396808	0.00337774
ATP1B1	0.310038	6.49314	21.7993	0.000239125	0.00233685
NAT10	0.311169	6.4959	23.9949	0.000148562	0.00161376
RAB12	0.311498	5.55283	16.3454	0.000896161	0.00621137
METTL8	0.311535	4.60376	15.6854	0.00106841	0.00716356
MAP7D3	0.311542	5.1161	14.4374	0.00150637	0.00927821
HMGXB3	0.311768	6.41861	19.2226	0.000434453	0.00359925
PRPF38B	0.312062	6.1328	14.5664	0.00145279	0.00902619
URB1	0.312075	6.62556	20.6185	0.000312659	0.00283522
S100A6	0.312898	7.78832	22.6691	0.000197365	0.00202524
TAF1	0.313198	5.74925	14.3319	0.00155183	0.00950935
FAM222B	0.313294	4.91306	15.3339	0.00117517	0.00772808
TENT4A	0.313323	5.47995	18.7119	0.000491716	0.00394635
AATF	0.313473	6.32476	17.5684	0.000653458	0.00489481
PDCD7	0.313985	4.86985	18.7985	0.000481429	0.00390267
VPS37A	0.314132	5.15513	16.5291	0.000853953	0.00601153
CNN3	0.314475	8.46556	25.2824	0.000113794	0.00131681
DHCR24	0.314721	8.07411	21.0114	0.00028569	0.00265426
SIK1	0.315371	5.70059	17.6353	0.000642493	0.00483534
TRMT2A	0.315742	5.91113	20.7297	0.000304746	0.00278302
ZFYVE16	0.316564	6.96175	21.2699	0.000269373	0.00254208
ZNF292	0.317301	4.99375	17.7714	0.000620834	0.00469691
BTAF1	0.317306	5.58961	20.0551	0.000356476	0.00310509
COL15A1	0.317638	6.61537	20.2469	0.000340828	0.00300539
MIIP	0.317973	4.99448	15.1657	0.00123047	0.00797506
GSTO1	0.318069	6.61054	14.3682	0.00153599	0.00942722
UTP14A	0.318071	5.82581	18.3142	0.000542213	0.00425197
SFXN3	0.318779	5.66532	21.0545	0.000282892	0.00263507
FLRT2	0.318817	4.78259	14.9951	0.00128958	0.00824313
PRKAA1	0.318843	5.74474	17.2217	0.000713757	0.0052454
CC2D1B	0.319309	6.15887	23.1022	0.000179677	0.00188484
COQ8A	0.320129	5.08238	17.3062	0.000698511	0.00514914
ACAA1	0.321073	5.49649	21.3673	0.000263502	0.00250009
AK2	0.321148	8.13579	24.1052	0.000145157	0.00159241
SMPD1	0.321474	5.16148	18.712	0.000491701	0.00394635
CCNA2	0.321631	6.7576	22.6314	0.000198995	0.00203697
KHDRBS3	0.321927	5.42221	18.2921	0.000545186	0.00427062
POLR2H	0.322204	6.15261	19.8089	0.000377764	0.00324165
KRI1	0.322309	6.3876	19.5651	0.000400262	0.00339407
FAM210A	0.322324	5.07533	18.0136	0.000584267	0.00448395
TACC1	0.322666	6.60408	18.5533	0.000511193	0.00406688
LSG1	0.322898	6.80416	23.5501	0.000163235	0.00174416
PVT1	0.323498	5.33755	18.589	0.000506736	0.00404208
BCAT1	0.323521	7.68206	25.9296	9.9845e-05	0.00118675
GRPEL1	0.323538	5.8325	19.1758	0.000439376	0.00362542
WIPF1	0.323682	6.90807	24.9783	0.000121095	0.00137784
BARD1	0.324139	4.47568	15.0774	0.0012607	0.00812578
BAG3	0.324551	5.77214	17.1308	0.000730583	0.00533363
TSR1	0.325205	7.0048	20.2766	0.000338478	0.00299384
DKC1	0.326117	7.78077	17.9173	0.000598499	0.00457365
TENT2	0.326358	5.07796	19.327	0.000423695	0.00352638
CCDC51	0.326634	4.89199	19.4415	0.000412235	0.00345601
TRAF2	0.326907	5.16523	15.2309	0.00120872	0.00786952
CIC	0.32729	6.07353	15.9741	0.000988857	0.00674335
TOMM40	0.327383	7.55419	18.0957	0.000572422	0.00443646
ABCF2	0.327552	7.04657	25.5527	0.000107718	0.00125747
FARSA	0.327672	6.77099	21.2382	0.000271317	0.00255038
SNX5	0.328559	6.49867	21.5537	0.000252659	0.00243045
REXO1	0.328708	5.49238	20.9139	0.000292134	0.00269497
POR	0.328945	7.69399	20.3521	0.000332577	0.00295986
EIF5	0.329112	8.02528	24.0666	0.000146337	0.00160047
RUVBL2	0.329476	7.17316	17.2017	0.00071743	0.00526275
ZCCHC8	0.329711	5.19781	23.4224	0.000167744	0.00178605
MBOAT7	0.32985	4.96028	17.6516	0.00063985	0.00482131
PNPO	0.33031	5.73549	25.8484	0.000101485	0.00120128
FAM72B	0.330371	5.15194	20.3008	0.00033657	0.00298247
DNAJA3	0.330392	6.87681	27.3639	7.52737e-05	0.000937433
CCNB1IP1	0.330492	5.62504	26.0281	9.78959e-05	0.00116938
ESPL1	0.331406	6.76118	21.904	0.00023361	0.00229493
DPYSL2	0.331532	6.96236	25.0672	0.000118909	0.00136375
UBALD2	0.332104	5.39438	17.995	0.000586989	0.00449525
COMMD4	0.332416	5.87359	18.5973	0.000505704	0.00403609
SF3A1	0.332848	7.43677	26.6774	8.60647e-05	0.00104808
AP3M2	0.333139	4.49672	17.8321	0.000611424	0.00464282
HSPE1	0.333388	8.57977	24.683	0.000128691	0.00145115
GPATCH4	0.333662	6.47271	18.4582	0.00052328	0.00413052
PPAT	0.33417	5.90494	20.1544	0.000348282	0.00305986
DDX55	0.334302	5.83598	19.8802	0.000371456	0.00319514
TOP3B	0.334967	4.67679	14.8905	0.00132741	0.00841004
SELENOH	0.335059	4.96827	18.5643	0.000509812	0.00406419
SLC66A1	0.335141	4.50716	16.1078	0.00095427	0.00655098
CKMT1B	0.335196	4.18699	15.466	0.00113369	0.00751715
ALKBH2	0.33554	4.71338	17.1872	0.00072009	0.0052704
NPDC1	0.336712	5.29618	18.0009	0.000586126	0.00449394
IMP4	0.337458	6.6342	19.6021	0.000396745	0.00337774
ST3GAL4	0.337655	7.12788	22.1867	0.000219409	0.0021944
CCNE1	0.337982	4.44784	15.953	0.000994422	0.00677168
MXRA7	0.338021	6.98838	27.4828	7.35624e-05	0.000919977
PDE4A	0.338102	5.51656	16.4109	0.000880835	0.00614363
NOP14	0.338103	6.5829	26.1165	9.61826e-05	0.00115275
TIMM21	0.338669	5.55944	21.7318	0.000242763	0.00236386
EBNA1BP2	0.33897	6.81967	20.7472	0.000303526	0.00277515
LIMS1	0.339576	5.90062	16.9961	0.000756365	0.00548289
CYBRD1	0.339632	5.49106	25.0199	0.000120067	0.00137048
LRRC8A	0.34056	7.009	24.5178	0.000133175	0.00148936
CCNE2	0.340991	6.14801	18.0199	0.000583346	0.00448167
IRF4	0.341103	4.63769	18.0841	0.000574088	0.00444122
EIF5B	0.34139	8.03193	18.8616	0.000474093	0.00386531
DFFA	0.341413	6.8681	27.349	7.54901e-05	0.000938374
PDHA1	0.341775	7.00308	30.2642	4.37411e-05	0.000617962
ABCC4	0.342203	4.56663	18.1939	0.000558618	0.00434427
CSF1	0.342473	6.00892	22.8756	0.000188698	0.00195381
ZNF84	0.342932	5.04277	21.3152	0.000266625	0.00252277
NAP1L4	0.342977	7.60159	29.3256	5.19365e-05	0.000704006
RHOT2	0.343153	6.89695	25.1632	0.000116596	0.00134183
POLRMT	0.343383	6.86023	20.9854	0.000287391	0.00266662
USP36	0.343679	6.27372	20.4864	0.000322363	0.0029122
LRRC47	0.343703	6.00794	24.5324	0.00013277	0.00148599
CDC37	0.343907	8.0358	24.6808	0.000128749	0.00145115
ATG16L1	0.344674	4.90346	17.9854	0.000588399	0.00450364
OGDH	0.344856	7.99868	35.4664	1.79408e-05	0.000309753
GEM	0.344921	3.94994	14.3672	0.00153646	0.00942722
RNF149	0.34499	5.48502	19.5103	0.000405523	0.00341465
PVR	0.345451	6.45074	27.8268	6.88554e-05	0.000872709
OSGEP	0.346204	4.90132	21.4154	0.000260653	0.00248462
BCAR1	0.346375	6.43075	17.8792	0.00060425	0.00459805
DCAF1	0.346801	4.98225	17.4056	0.000681028	0.00504094
LUC7L3	0.347073	6.79738	18.0146	0.000584125	0.00448395
SHCBP1	0.347137	6.52171	32.1242	3.14477e-05	0.000478098
STX3	0.347195	4.97857	19.6655	0.000390819	0.00334053
GPI	0.347752	7.76271	32.1525	3.12934e-05	0.00047676
DCTPP1	0.347814	6.01432	16.6466	0.000828113	0.0058846
MELTF	0.347911	8.30712	24.6296	0.000130121	0.00145976
POLR2A	0.347949	8.4568	18.5619	0.000510108	0.00406419
GEMIN5	0.348468	6.17919	21.9582	0.000230808	0.00227986
PHB	0.348508	8.356	23.0021	0.0001836	0.00191343
PPIL4	0.348737	5.06257	25.1657	0.000116536	0.00134183
IDH3A	0.349461	6.15267	29.3499	5.17038e-05	0.000702175
TONSL	0.349866	6.68331	19.9085	0.000368984	0.00317958
PPID	0.350542	5.8984	20.8912	0.000293652	0.00270551
AHSA1	0.351417	7.55442	29.2433	5.27336e-05	0.000712796
GPRC5A	0.351435	5.15417	22.4558	0.000206791	0.00210033
CHD1	0.35155	6.46497	16.5386	0.000851823	0.00600452
FAT1	0.351752	8.67373	19.5383	0.000402825	0.0034039
SAMD5	0.352356	5.24982	23.5115	0.000164582	0.00175725
TMEM163	0.352375	6.37471	24.657	0.000129387	0.00145492
PRUNE2	0.352465	6.05541	18.095	0.000572526	0.00443646
CAPRIN2	0.352522	7.00828	15.4085	0.00115154	0.00761415
MND1	0.353143	4.16656	17.2673	0.00070548	0.00519519
HPRT1	0.353214	5.70896	25.875	0.000100944	0.00119586
ESCO2	0.353577	5.22514	21.7984	0.000239177	0.00233685
CCDC58	0.354894	4.33308	14.2285	0.00159789	0.00974179
GPR180	0.355338	4.86878	22.1585	0.000220783	0.00220201
RRP1B	0.356151	7.00756	22.8393	0.00019019	0.00196644
SH3PXD2B	0.35622	8.4792	29.196	5.31984e-05	0.000715784
OTUD6B	0.356321	4.84383	18.0583	0.000577788	0.00445563
TICAM1	0.356727	4.87247	18.4606	0.000522974	0.00413038
SPG7	0.357229	5.91603	17.7665	0.000621596	0.00470021
IPO5	0.357518	8.57771	33.9192	2.31521e-05	0.000379241
PRPF4B	0.358116	6.53152	21.3174	0.000266493	0.00252277
RFC5	0.35838	6.92945	28.9476	5.57135e-05	0.000745369
HSPA4L	0.35839	5.38622	15.1	0.00125289	0.00808292
PHC3	0.358467	5.82541	26.1666	9.52267e-05	0.00114224
PAICS	0.358508	8.98809	29.7725	4.78376e-05	0.000663452
KBTBD6	0.35864	4.7077	18.8127	0.000479772	0.00389395
LINC01128	0.358711	4.50778	14.6577	0.00141616	0.00882841
FBRSL1	0.359024	6.7869	21.1053	0.000279636	0.00261151
XRCC2	0.359268	4.85141	17.8465	0.00060922	0.00463098
DNAAF2	0.360065	4.12981	15.8486	0.00102258	0.00693062
DAG1	0.360104	8.34719	31.9121	3.26316e-05	0.00049297
RFC3	0.36016	5.81147	22.8952	0.000187897	0.00194833
TRIB2	0.360801	5.3576	21.8696	0.000235404	0.00230782
CRYAB	0.361555	4.97143	17.0543	0.000745093	0.00541482
RTEL1	0.361587	4.47237	16.6485	0.000827714	0.0058846
ACTN1	0.361623	8.14794	28.3237	6.26421e-05	0.000818273
CACNA2D1	0.362434	4.49237	16.5917	0.000840071	0.00594289
NOL8	0.362522	5.68229	21.6262	0.000248578	0.00240097
MRI1	0.36283	4.69362	23.3147	0.000171653	0.00181523
ZNFX1	0.363187	5.57706	26.9282	8.19338e-05	0.00100888
RRP1	0.363411	5.79961	18.5333	0.000513702	0.0040818
SIDT2	0.364437	3.90305	15.7051	0.00106275	0.00713229
POLR1C	0.364865	4.81437	17.5768	0.000652079	0.00489147
TULP4	0.365429	4.60386	16.2949	0.000908177	0.00627349
RNF34	0.365451	6.09943	27.6518	7.12067e-05	0.000896756
PDCD5	0.366385	5.20804	20.3531	0.0003325	0.00295986
HK1	0.367011	7.3366	34.9904	1.93884e-05	0.000328052
ZDHHC14	0.368837	4.80305	16.3236	0.000901325	0.00623814
PMEPA1	0.369127	5.77881	22.6652	0.000197532	0.00202524
CLN6	0.369216	5.91647	21.3897	0.00026217	0.00249208
GUSB	0.369216	6.80154	37.4889	1.30045e-05	0.000241594
AKAP1	0.369394	5.43764	26.8511	8.31789e-05	0.00102246
NDUFAF2	0.369467	4.07316	15.0453	0.00127189	0.00817433
CNIH3	0.3698	4.33223	19.5144	0.000405124	0.00341465
BCS1L	0.369845	5.29538	23.3167	0.000171579	0.00181523
EIF3J	0.370093	6.35266	22.9585	0.000185338	0.00192875
NAGK	0.370269	4.52642	15.8442	0.0010238	0.00693557
MGA	0.370681	4.79923	15.1321	0.00124187	0.00802
LTO1	0.370735	3.94805	14.3	0.00156588	0.0095832
YWHAZ	0.37111	11.7454	38.071	1.18815e-05	0.000223664
ACBD5	0.371377	4.58901	20.0852	0.000353971	0.00309511
GLS	0.371627	6.57508	16.231	0.000923635	0.00636324
DDX56	0.372069	6.917	23.7249	0.000157282	0.00169695
USP15	0.372536	5.73047	21.285	0.000268456	0.00253842
DHX34	0.37275	5.3623	22.3683	0.000210799	0.00212779
PA2G4	0.37384	8.81598	33.8765	2.33184e-05	0.000381097
HEATR3	0.37411	4.75372	25.1165	0.000117714	0.00135221
CAPS	0.37547	5.6934	18.8458	0.000475924	0.00387146
ZNF337	0.375483	4.72891	21.693	0.000244881	0.00237804
SACS	0.375676	6.29886	23.4659	0.000166191	0.0017718
DESI1	0.37593	5.97589	21.0245	0.000284839	0.00264806
TERF1	0.37696	6.27205	22.4397	0.000207522	0.00210478
DICER1	0.37753	5.2217	23.9646	0.000149511	0.00162285
SURF2	0.378806	4.18652	19.1199	0.000445334	0.00366198
PPFIA1	0.378899	6.88835	38.6633	1.08494e-05	0.000208605
ESF1	0.379085	5.25608	17.3679	0.000687609	0.0050792
SP100	0.379226	4.51662	18.2436	0.000551775	0.00431284
SCLY	0.37926	5.28401	26.8259	8.35918e-05	0.00102666
PRKDC	0.379591	8.90372	20.163	0.000347574	0.00305551
HS6ST1	0.380354	5.7554	25.0621	0.000119033	0.00136409
GLTP	0.380478	5.99029	28.7453	5.78606e-05	0.000767667
CENPT	0.380531	4.83415	20.0839	0.000354077	0.00309511
LYRM7	0.380666	4.11215	16.4016	0.000883007	0.00615511
FAR1	0.380768	6.03431	19.5885	0.000398039	0.00338133
CAPN5	0.380982	4.70363	14.484	0.00148674	0.00917692
SOX13	0.381655	5.38112	21.5274	0.000254158	0.00244176
EXO1	0.382761	6.88791	34.8112	1.99673e-05	0.000335871
TGFBR3	0.38315	4.80133	18.7183	0.000490948	0.00394459
EIF2S3	0.384187	7.76308	40.2438	8.55443e-06	0.00017207
C1orf35	0.384259	5.00578	24.0404	0.000147147	0.00160689
RCC1	0.384892	7.71154	37.4668	1.30494e-05	0.000241594
FBXO31	0.38692	4.34856	19.6402	0.00039317	0.00335583
NFX1	0.387112	5.96833	34.4199	2.12994e-05	0.000352507
GEN1	0.387197	5.0517	18.7377	0.000488627	0.00393253
ANKHD1-EIF4EBP3	0.387276	5.63923	23.228	0.000174876	0.00184524
TRIO	0.387378	6.04425	18.4654	0.000522355	0.00412791
TGDS	0.387414	4.16272	17.0557	0.00074484	0.00541482
DDX39A	0.388964	6.86501	30.1996	4.42562e-05	0.000623721
NAA10	0.389029	6.37057	27.5037	7.32671e-05	0.000917881
NOTCH1	0.389189	6.74202	21.2522	0.000270455	0.0025456
C18orf21	0.389581	4.49582	21.6059	0.000249708	0.00241027
ALDOA	0.389634	10.1961	27.6813	7.08043e-05	0.000894036
PLEKHB2	0.389671	6.92879	37.1263	1.37639e-05	0.000249924
CDK8	0.390116	4.46772	15.5168	0.0011182	0.00743159
MTPAP	0.390175	4.33087	15.3889	0.00115771	0.00764268
PNN	0.390604	7.0846	19.5555	0.000401178	0.00339597
CDC7	0.390824	5.82301	31.188	3.70671e-05	0.00054733
IFT57	0.391073	3.89849	17.7753	0.00062022	0.00469474
CLK2	0.39111	6.12937	35.1405	1.89182e-05	0.00032161
TCOF1	0.391172	7.62593	33.854	2.34065e-05	0.000381237
INO80B-WBP1	0.391217	3.67018	17.5461	0.000657157	0.00491484
AIMP2	0.391362	5.92034	21.1095	0.000279373	0.00261075
LAMB1	0.391562	8.50485	40.2929	8.49242e-06	0.000171674
SMG1	0.392282	6.81796	23.3876	0.000168997	0.00179524
B4GALT5	0.392308	7.37105	38.9421	1.03987e-05	0.000201827
NCL	0.39242	11.0277	31.7769	3.34123e-05	0.000502653
PTPN2	0.392759	4.90948	22.2606	0.000215859	0.00216728
PRKCD	0.39309	7.02098	27.7347	7.0082e-05	0.000885693
ETS1	0.393204	7.62817	41.4769	7.14e-06	0.000151011
DDX11	0.39328	7.59615	24.318	0.000138832	0.00153238
SYNPO	0.393339	3.38119	14.673	0.00141015	0.00880622
AEBP1	0.393449	7.98258	31.4369	3.54702e-05	0.000529183
PNPT1	0.393995	6.78748	35.4256	1.80599e-05	0.000311063
IFFO2	0.394053	4.90275	24.0916	0.00014557	0.00159572
LENG8	0.394353	4.84281	19.938	0.000366432	0.00316624
RRAGD	0.394432	4.64962	23.0243	0.000182721	0.00190842
SHB	0.394566	4.34572	21.2483	0.000270695	0.0025462
CD9	0.394744	6.59453	41.3126	7.31242e-06	0.000153596
RPS6KA4	0.394906	5.41884	22.3332	0.000212437	0.00214104
RPF2	0.395303	5.49107	28.0228	6.63255e-05	0.000852451
DUS3L	0.396287	5.8299	24.622	0.000130326	0.00146091
ABHD3	0.397325	4.1713	18.0287	0.000582061	0.00447898
DPH2	0.397804	6.17059	22.6644	0.000197568	0.00202524
ZBTB11	0.398054	4.70806	20.0408	0.000357677	0.00310822
ATOX1	0.398192	6.07666	25.9209	0.000100019	0.00118784
XPO5	0.39911	7.28966	38.3698	1.13476e-05	0.000215306
DGCR8	0.399597	5.70693	30.2893	4.35432e-05	0.000616377
TXNRD2	0.399728	4.48346	20.8827	0.000294223	0.0027073
LRRC34	0.400254	4.89322	25.4001	0.000111102	0.00129173
TIMM8A	0.400629	4.11933	16.4414	0.000873811	0.00612434
FBXL6	0.401383	5.46509	28.8353	5.68945e-05	0.000757645
PAK1IP1	0.401796	5.91292	22.2588	0.000215944	0.00216728
TSEN2	0.402894	3.45677	14.5304	0.0014675	0.00910115
CCDC34	0.403574	4.35161	19.8996	0.000369762	0.00318291
TRAF3IP2	0.403971	3.58874	17.8256	0.000612428	0.00464799
TMEM51	0.404097	4.9788	31.1577	3.72673e-05	0.000549159
LARP4	0.404621	7.00617	34.745	2.01859e-05	0.000338011
CTSC	0.40491	6.64594	35.7475	1.71429e-05	0.000299939
SEMA6B	0.405203	7.09078	19.1259	0.000444687	0.00365875
FANCA	0.405688	5.23771	25.2482	0.00011459	0.00132266
ALX1	0.405952	4.94276	30.6666	4.06811e-05	0.000587426
GBE1	0.406368	4.40289	24.0161	0.000147901	0.00161145
DNAJB14	0.406709	5.12593	19.628	0.000394313	0.00336359
KIAA0753	0.406751	3.93355	14.2622	0.00158274	0.00966846
SLC25A10	0.408392	6.82403	20.4593	0.000324399	0.00292142
MGST1	0.40917	9.38735	39.0765	1.0189e-05	0.000198831
PCNT	0.40942	6.21617	16.8368	0.000788166	0.00567054
NOL6	0.410172	7.04249	29.829	4.73453e-05	0.000658788
MYCBP	0.410303	5.0413	27.9	6.78978e-05	0.000866202
PDSS1	0.410753	3.59345	14.9169	0.00131774	0.00836721
TMEM201	0.410959	5.54002	23.7147	0.000157621	0.00169894
HMGA1	0.4115	9.0791	32.1972	3.10514e-05	0.000474078
TMEM138	0.41156	4.27791	19.46	0.000410418	0.00344982
INTS13	0.411785	7.07587	44.5176	4.64786e-06	0.000106442
PAWR	0.411941	5.30723	32.5663	2.91319e-05	0.000448102
NOC2L	0.412073	8.34319	37.4303	1.3124e-05	0.000242298
PIF1	0.412431	3.27994	14.7017	0.00139891	0.00876269
MAN2C1	0.413542	5.10481	21.7035	0.000244308	0.00237408
LGMN	0.41458	6.43051	36.9059	1.425e-05	0.00025624
PUS7	0.415989	6.2144	27.4225	7.44244e-05	0.000929142
ARMC9	0.416335	5.04961	31.1657	3.72141e-05	0.000548937
HEY1	0.416975	3.75599	17.206	0.000716646	0.00526126
RBM25	0.417039	6.77751	28.3176	6.27139e-05	0.000818468
TM4SF1	0.417119	6.6677	38.7478	1.07106e-05	0.000206211
LEF1	0.418477	3.7324	18.4695	0.000521825	0.00412791
IL6R	0.418623	3.6769	19.806	0.000378022	0.00324193
TRNT1	0.418855	3.96933	16.225	0.000925105	0.00636596
SQSTM1	0.418941	8.39274	38.9105	1.04488e-05	0.000202526
ENO1	0.419259	11.2245	34.154	2.22617e-05	0.000367165
CHML	0.420981	6.03117	19.9112	0.000368752	0.00317949
FADS3	0.421358	5.47746	27.2139	7.74943e-05	0.000960796
LETM1	0.421406	6.58242	38.167	1.1707e-05	0.000220959
BAG2	0.421869	4.81632	21.8007	0.000239051	0.00233685
SELENOW	0.422076	6.0693	41.2868	7.33986e-06	0.000153613
SRSF11	0.423099	7.64492	24.4114	0.000136154	0.0015107
MTHFD1L	0.423208	7.00012	41.7046	6.9087e-06	0.000147639
ZNF500	0.423812	3.82625	15.2804	0.00119246	0.00779189
RNH1	0.423979	6.74828	30.1968	4.42789e-05	0.000623721
ARFRP1	0.424007	3.7503	14.8905	0.00132741	0.00841004
CHST11	0.42431	7.28524	47.0486	3.30514e-06	8.21012e-05
PFAS	0.424472	6.47373	32.996	2.70626e-05	0.000424906
PDCD11	0.424852	6.8965	41.2787	7.34847e-06	0.000153613
SYNDIG1	0.42591	4.14303	20.4768	0.000323085	0.00291462
SREK1	0.425956	5.98327	15.3453	0.00117152	0.00771391
WDR35	0.425979	5.48241	32.2679	3.0673e-05	0.000468798
LDHA	0.426464	10.3365	43.1574	5.61628e-06	0.000123696
SPRYD4	0.426467	3.74435	19.9285	0.000367249	0.00317033
HEATR1	0.426714	7.14075	41.2031	7.42979e-06	0.000154863
B3GNT7	0.427189	8.69119	36.1491	1.60712e-05	0.000285353
LYAR	0.427477	5.12003	18.4339	0.000526426	0.0041508
MFSD12	0.427599	7.25295	25.8021	0.000102433	0.00121151
FIGN	0.430008	4.35495	21.5817	0.000251074	0.00241859
SLC25A19	0.431018	4.26933	19.4172	0.000414636	0.00346703
RXRG	0.431849	7.62935	49.9699	2.26794e-06	6.25615e-05
ZNF608	0.432259	3.83719	17.456	0.000672362	0.00499549
SLC6A8	0.433249	7.59195	44.8651	4.43158e-06	0.000102798
MCU	0.433829	5.4323	32.7604	2.81761e-05	0.000436198
JADE3	0.434375	4.35515	27.0233	8.04241e-05	0.000992643
RUNX1	0.43469	6.83058	44.781	4.48288e-06	0.000103567
COQ4	0.436358	4.17416	24.6499	0.000129577	0.00145592
SLC3A2	0.437282	9.04765	48.0256	2.90836e-06	7.48266e-05
DUSP22	0.438608	4.81275	31.4622	3.53123e-05	0.000528472
PUM3	0.43921	7.28027	35.9565	1.65755e-05	0.000291073
RABEPK	0.439306	4.70423	21.7692	0.000240738	0.00234891
NCEH1	0.439525	5.00596	24.3923	0.000136697	0.00151346
HERC2	0.439758	6.65646	26.7801	8.43452e-05	0.00103415
SYNE2	0.440151	5.2183	28.552	6.00005e-05	0.000789504
ZKSCAN4	0.440563	2.84247	14.8578	0.00133949	0.00847169
TSFM	0.440729	5.81866	47.7044	3.03259e-06	7.70579e-05
TLCD1	0.440794	3.16505	15.6129	0.0010895	0.00728119
DPCD	0.441018	2.84152	15.1858	0.00122371	0.00794556
NOLC1	0.441384	8.05777	45.4425	4.09668e-06	9.59585e-05
PAX8-AS1	0.443912	3.94985	22.1148	0.000222928	0.00221726
SLC39A8	0.44421	4.87373	29.3666	5.15447e-05	0.00070134
GSTT2	0.444345	3.05475	17.1803	0.000721378	0.00527714
TNIP2	0.445756	5.15099	37.1187	1.37804e-05	0.000249924
LRRFIP1	0.446484	6.90551	33.2358	2.59799e-05	0.000411955
TMEM33	0.446928	6.51072	40.7676	7.91838e-06	0.000162457
WDR74	0.447172	5.64987	32.1888	3.10968e-05	0.000474268
MRPS25	0.447328	5.23229	36.0773	1.6257e-05	0.000287587
ZFC3H1	0.44797	4.74112	15.6414	0.00108116	0.00723896
PRKX	0.447998	5.26836	39.0777	1.01871e-05	0.000198831
LRPPRC	0.448123	8.06408	51.8559	1.79429e-06	5.23466e-05
CAD	0.449337	7.8167	37.0385	1.39553e-05	0.000252252
SBDSP1	0.450017	4.10488	15.8085	0.00103364	0.00698254
DDX21	0.450034	8.35771	34.8901	1.971e-05	0.000331932
MANBA	0.45025	5.34479	41.5436	7.07136e-06	0.000150222
ST3GAL1	0.450389	5.82861	37.0757	1.38738e-05	0.000251301
ERVK3-1	0.450809	4.89426	29.1258	5.38963e-05	0.000724427
EEF1AKMT3	0.451969	3.4366	18.4013	0.000530669	0.00417967
ANKZF1	0.452084	5.20926	33.9531	2.30214e-05	0.000377962
SELENOI	0.452534	6.66752	47.1013	3.28226e-06	8.18854e-05
CHRNA5	0.452551	4.48946	21.0032	0.000286225	0.00265752
NAMPT	0.453579	7.09231	43.7483	5.17024e-06	0.000116185
CCS	0.454276	4.28813	28.4614	6.10329e-05	0.000801621
SLC48A1	0.455318	4.43828	30.5514	4.15316e-05	0.000596115
ZNF224	0.455749	3.39822	16.8141	0.000792815	0.0056926
POLR1B	0.455862	6.36741	42.8549	5.86129e-06	0.000127723
SNHG7	0.455878	4.19296	23.0404	0.000182087	0.00190456
ARHGAP29	0.456567	3.11837	14.8841	0.00132978	0.00841764
ATF5	0.456846	5.1416	30.804	3.9692e-05	0.000576617
KIAA1549L	0.456863	5.60467	35.7315	1.71872e-05	0.000299984
MCRIP2	0.457159	4.40876	23.6208	0.000160798	0.00172582
SNHG3	0.457348	6.11778	16.4239	0.000877845	0.00613145
MDN1	0.458166	6.39575	22.093	0.000224003	0.00222641
LRAT	0.458981	3.39681	16.9415	0.000767098	0.00554671
CD27-AS1	0.45909	3.28452	17.9629	0.000591706	0.00452655
SLC29A1	0.459483	6.70632	40.1323	8.69716e-06	0.00017421
CLCN2	0.459664	5.63387	45.3499	4.1484e-06	9.68545e-05
SLC5A6	0.459737	6.62376	41.2565	7.37225e-06	0.000153886
ZNF706	0.459813	7.09494	46.7936	3.41848e-06	8.40421e-05
SLC2A3	0.460584	5.28648	38.3185	1.14374e-05	0.000216724
NUDC	0.461519	8.00966	33.7948	2.36404e-05	0.000383743
NKX6-1	0.461902	3.65519	15.4222	0.00114727	0.00759614
SERINC5	0.462379	3.67889	21.941	0.00023169	0.00228496
GNL3L	0.462798	4.57968	28.2347	6.37075e-05	0.000828229
KLHDC4	0.46308	4.76354	31.0879	3.77323e-05	0.000553741
S100P	0.463191	4.38253	20.8793	0.000294457	0.00270772
ZBTB26	0.463466	2.98596	19.0012	0.000458295	0.00375637
C15orf48	0.46463	3.80673	14.6589	0.00141569	0.00882841
MROH6	0.465773	5.30045	29.1955	5.32035e-05	0.000715784
ANKRD13B	0.466318	5.17357	23.7482	0.000156506	0.00168985
TNFRSF21	0.466467	3.85382	20.8015	0.000299756	0.00274942
TRAF1	0.466585	5.02007	36.8506	1.43748e-05	0.0002581
FAM162A	0.467426	4.20426	21.6317	0.000248269	0.00240097
RRP8	0.467496	3.79939	24.5713	0.000131704	0.00147521
JPH1	0.467652	3.58991	20.4882	0.00032223	0.0029122
RPP40	0.468261	3.57063	14.3177	0.00155807	0.00953944
IFI35	0.469274	6.71467	38.5507	1.10376e-05	0.000211094
TENT4B	0.470206	4.31565	27.9785	6.68881e-05	0.00085662
RABGGTB	0.470287	6.96721	27.6597	7.10986e-05	0.000896178
MAFK	0.470516	5.53849	29.2063	5.30964e-05	0.000715681
ARHGEF26	0.471003	5.45305	44.383	4.73484e-06	0.000107918
HSPA8	0.471081	11.4269	40.3193	8.45939e-06	0.000171356
SEPTIN9	0.472324	10.749	55.5937	1.14942e-06	3.6982e-05
SOX8	0.472728	7.45671	43.3016	5.50357e-06	0.00012196
NOP16	0.473118	5.89543	37.189	1.36291e-05	0.000248118
MSX1	0.473193	3.87587	18.8561	0.000474724	0.00386607
FAM216A	0.473407	3.99359	18.8837	0.00047155	0.00385332
PES1	0.473903	7.08207	44.5854	4.60472e-06	0.000105791
ZFP36	0.474907	4.83765	34.4294	2.1266e-05	0.000352359
BOLA2B	0.474971	4.77266	24.8642	0.000123969	0.00140609
CREBZF	0.475037	4.69315	19.7536	0.000382742	0.00327654
MED15	0.475155	8.74667	50.7574	2.05492e-06	5.81769e-05
ARMC6	0.477268	5.93322	29.0146	5.50225e-05	0.000737496
SLC9A3R2	0.477526	6.59324	28.6927	5.84343e-05	0.000773852
NOP2	0.477921	6.43432	39.0819	1.01807e-05	0.000198831
PUS1	0.478082	5.44377	28.8262	5.69912e-05	0.000758231
EVA1C	0.47864	4.82808	36.9629	1.41225e-05	0.000254524
DNAJB1	0.478935	7.4276	38.5078	1.11102e-05	0.0002122
ZCCHC9	0.480437	5.18803	37.2179	1.35676e-05	0.000247672
SLF2	0.480559	5.37974	40.8785	7.79067e-06	0.000160754
ESRRA	0.480693	5.70088	33.2028	2.61262e-05	0.000413818
NOC3L	0.480973	5.41595	50.7059	2.06815e-06	5.83217e-05
ZNF2	0.481516	2.63681	16.0702	0.000963862	0.00660422
DLEU1	0.482672	3.18362	18.0404	0.000580367	0.00447072
KLHL17	0.48339	4.54961	25.6014	0.000106662	0.00124818
NDRG1	0.484659	5.72052	35.182	1.87906e-05	0.000319818
TAGLN2	0.485281	9.93432	51.4304	1.89058e-06	5.47089e-05
IL7R	0.485752	5.59588	40.9353	7.72617e-06	0.000159882
NBEAL2	0.485921	5.00971	27.887	6.80672e-05	0.000867088
CTSD	0.486762	8.82557	45.7925	3.90755e-06	9.25838e-05
CLUH	0.486996	7.12794	39.1388	1.00934e-05	0.00019777
CPT1A	0.48742	7.12102	63.9141	4.6164e-07	1.72003e-05
FSTL3	0.488152	4.40816	24.0692	0.000146258	0.00160047
CRIP2	0.48899	5.39874	39.7631	9.18896e-06	0.000182284
LGALS3	0.489622	7.69764	49.1489	2.51675e-06	6.70295e-05
TUBD1	0.490466	3.05949	20.3166	0.000335337	0.00297521
SYNM	0.490708	4.63696	22.653	0.00019806	0.00202884
TRMU	0.492184	5.69362	50.1042	2.22993e-06	6.19129e-05
PTAR1	0.493038	4.96552	33.6976	2.40296e-05	0.000387437
SDHAP2	0.493713	4.16158	15.4124	0.00115034	0.00761005
CLIP4	0.494178	5.12676	44.1856	4.86569e-06	0.000110202
SLC6A15	0.494614	7.58982	56.4839	1.03735e-06	3.4062e-05
LOXL4	0.495282	3.62097	16.7613	0.000803766	0.00574827
CPOX	0.495531	4.97467	48.5835	2.70594e-06	7.06295e-05
CYP1B1	0.495738	3.82362	24.9982	0.000120603	0.00137441
NPIPB5	0.495941	4.98567	14.8929	0.00132652	0.00841004
LOC102724159	0.496858	5.37302	46.814	3.40924e-06	8.40421e-05
TRMT13	0.498099	4.11867	25.3247	0.000112818	0.00130851
TCF7	0.498275	4.35392	29.6113	4.92726e-05	0.000678122
CNKSR3	0.499486	4.33268	27.8515	6.85308e-05	0.00087085
AGFG2	0.500224	3.16647	18.0894	0.000573326	0.00443788
PLEC	0.500632	8.65045	33.4389	2.51012e-05	0.000401118
RPARP-AS1	0.501067	2.41905	17.1617	0.000724816	0.0052954
BCL6	0.501192	5.22183	48.8269	2.62262e-06	6.89552e-05
NFKB1	0.501622	5.58462	37.2511	1.34971e-05	0.000247597
ZBTB40	0.501636	5.73124	38.8862	1.04873e-05	0.000203
RELL2	0.502203	3.66393	24.2455	0.000140951	0.001551
NPIPB3	0.50234	4.37131	18.9625	0.00046262	0.00378895
QTRT1	0.504533	5.2716	37.4654	1.30523e-05	0.000241594
DNAJB4	0.505062	5.09156	44.255	4.81923e-06	0.000109322
OPRD1	0.507099	3.17036	22.7611	0.000193448	0.00199582
TACC2	0.50828	3.62302	22.4811	0.000205645	0.00209016
TEAD4	0.508644	4.45237	34.7605	2.01344e-05	0.000337892
DUSP1	0.509618	5.58407	25.6569	0.000105475	0.00123933
DCT	0.510409	4.64845	39.8698	9.04369e-06	0.000180147
GLDC	0.511243	4.92185	39.4254	9.66634e-06	0.000190701
DNAJC2	0.511378	6.39633	36.5556	1.50624e-05	0.000268768
SIRT2	0.513001	6.93603	49.823	2.31036e-06	6.2931e-05
ZNF691	0.513588	3.07313	20.1762	0.00034651	0.00304802
MDFI	0.514006	5.27312	37.0357	1.39614e-05	0.000252252
EFNA1	0.514923	6.64151	43.4465	5.39282e-06	0.000120434
RAMP1	0.517225	4.02743	22.4279	0.000208057	0.00210873
ATP6V0C	0.517501	7.50109	30.9884	3.84064e-05	0.000560773
ALDOC	0.518383	4.50392	39.7916	9.14989e-06	0.000181759
SLC26A6	0.520408	5.17068	35.4894	1.78737e-05	0.000309711
BNIP3	0.520717	5.99272	65.0846	4.09207e-07	1.5778e-05
IFRD2	0.521865	6.29968	53.0878	1.54519e-06	4.66869e-05
ELFN1	0.52207	2.70979	15.0214	0.00128029	0.00820875
PEPD	0.522371	6.03077	41.3749	7.24649e-06	0.000153038
SPTSSA	0.522497	6.88473	55.8373	1.11745e-06	3.61151e-05
TMEM79	0.522673	3.07959	17.1987	0.000717971	0.00526275
HSPH1	0.524823	8.12164	46.3684	3.61729e-06	8.7878e-05
PIM1	0.525205	4.56835	44.158	4.88428e-06	0.000110449
PABPC4	0.527167	8.16913	57.5216	9.21893e-07	3.09782e-05
WRNIP1	0.527761	6.73568	48.1936	2.84568e-06	7.3609e-05
PGAM4	0.528566	3.70534	28.663	5.87608e-05	0.000776744
STAT1	0.528692	6.61742	40.3608	8.40752e-06	0.000170546
NR2C2AP	0.530446	4.40983	36.0587	1.63058e-05	0.000288016
GPX3	0.531151	5.50279	38.399	1.12969e-05	0.000215195
GIGYF1	0.532529	6.03102	38.3786	1.13325e-05	0.000215302
IFRD1	0.532645	6.14336	56.9657	9.81834e-07	3.2387e-05
CERS1	0.533284	4.77643	35.6572	1.73946e-05	0.000303235
TRMT1	0.533404	5.6954	41.6258	6.98781e-06	0.000148667
IL6ST	0.533903	6.16302	66.6945	3.47668e-07	1.41248e-05
CISD3	0.535241	5.71558	36.1637	1.60337e-05	0.000285039
CD3EAP	0.536872	4.7898	34.7999	2.00043e-05	0.0003361
MBOAT2	0.537063	6.77614	55.1928	1.20428e-06	3.84033e-05
MFHAS1	0.538495	6.16112	70.7968	2.32763e-07	1.02687e-05
YBX3	0.538582	6.43722	65.5734	3.89317e-07	1.53402e-05
NR1D1	0.542159	3.32137	19.3159	0.000424821	0.00353371
GPAT3	0.542161	6.77464	72.1857	2.04079e-07	9.32801e-06
SLC13A5	0.543112	4.29873	39.6808	9.30286e-06	0.000184035
DGKH	0.543598	3.35594	24.478	0.00013428	0.0014959
CCNL2	0.543768	6.92593	22.5195	0.000203924	0.00207708
CLUHP3	0.545293	2.65372	16.5382	0.000851917	0.00600452
FURIN	0.546372	9.30426	61.638	5.86643e-07	2.09878e-05
SKIL	0.547121	5.62133	22.0719	0.000225054	0.00223223
SLC30A1	0.547202	5.19984	18.6315	0.00050148	0.00400905
CCDC84	0.547786	2.89411	20.5464	0.000317917	0.00287746
KAT2A	0.549076	7.04395	65.4446	3.94451e-07	1.54157e-05
CLK4	0.549375	3.74831	27.0524	7.99693e-05	0.000988074
TMEM99	0.549678	2.35863	16.629	0.000831925	0.0059026
POLM	0.550054	4.05959	32.8586	2.77058e-05	0.000431239
TAP2	0.55023	4.61349	29.2101	5.30597e-05	0.000715681
SMARCD3	0.550467	5.1166	42.4087	6.2448e-06	0.000134763
BCL3	0.553158	2.68836	22.4406	0.000207482	0.00210478
TRABD2B	0.553753	3.9341	31.823	3.3144e-05	0.000499138
NPIPB13	0.553827	3.28055	17.6616	0.000638244	0.00481596
COL16A1	0.553946	5.14279	17.7813	0.000619275	0.00469006
SLC16A1-AS1	0.553993	2.66251	17.8517	0.00060843	0.00462742
PPAN	0.554385	5.91472	40.2568	8.53793e-06	0.000171978
BHLHE40	0.555657	4.68008	44.7636	4.49352e-06	0.000103567
WDR4	0.556895	4.19791	29.6917	4.85504e-05	0.000669465
NIBAN2	0.557329	7.90476	57.7792	8.95521e-07	3.02333e-05
STRIP2	0.559709	3.43151	29.8225	4.74017e-05	0.000658788
TRPV4	0.561143	3.87305	28.4375	6.13092e-05	0.000803051
MRNIP	0.561307	3.38794	16.4245	0.0008777	0.00613145
HK2	0.561887	6.69424	43.9554	5.02337e-06	0.000113061
CDK10	0.562732	4.78944	47.1945	3.24223e-06	8.13782e-05
NPIPB4	0.562891	4.51697	16.4001	0.000883336	0.00615511
C1orf61	0.564214	4.22367	36.0217	1.64028e-05	0.000288859
LOC100506178	0.564868	4.56996	55.0754	1.22089e-06	3.87614e-05
CSPG4	0.568451	8.06602	73.8978	1.74032e-07	8.20632e-06
DIO2	0.568786	5.67226	45.4883	4.07136e-06	9.55208e-05
PFKFB4	0.569034	4.36943	39.9861	8.88822e-06	0.000177296
MAPK8IP3	0.570611	5.72604	26.6168	8.70992e-05	0.00105799
MAP3K6	0.571922	5.78367	42.6935	5.99689e-06	0.00013048
RBM38	0.572139	6.91188	39.3645	9.75543e-06	0.000192195
TMEM45A	0.57427	2.61718	20.4249	0.000326995	0.00293195
LMF1	0.575048	3.81897	26.9867	8.10016e-05	0.000998256
PELI1	0.575157	5.53087	71.0701	2.2678e-07	1.00355e-05
PRPS2	0.576078	6.36461	80.8199	9.41662e-08	5.05082e-06
SLC25A22	0.576329	5.74101	52.4693	1.66504e-06	4.9461e-05
TMEM80	0.577651	2.45766	20.0215	0.000359301	0.0031201
GPR63	0.578162	2.1881	14.8169	0.00135479	0.00854585
SLC5A3	0.57992	4.21585	24.2339	0.000141294	0.00155359
SH2B3	0.580903	6.12733	35.8528	1.68543e-05	0.000295247
ITPK1	0.581131	6.19233	67.1341	3.32719e-07	1.35557e-05
RNF145	0.581958	6.16942	69.0009	2.76792e-07	1.1674e-05
KHDC4	0.581963	5.49956	46.0787	3.76015e-06	8.98312e-05
SLC2A11	0.582974	1.94705	14.695	0.0014015	0.0087684
DHX37	0.584797	6.13196	51.8895	1.78693e-06	5.23413e-05
ENGASE	0.58482	4.67126	45.3577	4.14404e-06	9.68545e-05
SFMBT2	0.584844	5.47083	64.6707	4.26946e-07	1.61588e-05
TMEM147-AS1	0.585165	2.4716	19.4504	0.000411361	0.0034537
L3HYPDH	0.585286	3.15923	20.8922	0.000293585	0.00270551
RRP9	0.587672	6.03475	47.0274	3.31442e-06	8.21863e-05
FAM156A	0.589573	4.04438	27.6203	7.16394e-05	0.000900628
EML6	0.593933	4.46989	30.3744	4.28783e-05	0.000608762
S100A11	0.595705	8.02315	64.0336	4.55956e-07	1.7077e-05
STAT3	0.596643	7.59619	103.794	1.61842e-08	1.24471e-06
GATD1	0.596834	4.67773	60.4214	6.68766e-07	2.3574e-05
NTN4	0.59871	4.05246	32.8092	2.79413e-05	0.000434224
BOP1	0.599334	7.77146	46.6508	3.48385e-06	8.50674e-05
KIAA0232	0.599968	5.54983	70.5126	2.39176e-07	1.04873e-05
DYNC2H1	0.600062	3.25277	21.711	0.000243895	0.00237167
LINC01679	0.600547	2.7821	18.9524	0.000463757	0.00379611
PSMG4	0.601191	4.03479	47.1969	3.24121e-06	8.13782e-05
SHISAL1	0.601624	5.00635	54.5148	1.30388e-06	4.06578e-05
SSBP3	0.602357	5.84864	82.4431	8.20604e-08	4.61013e-06
ATG16L2	0.60248	3.8026	22.3764	0.000210425	0.00212779
AGAP6	0.603969	3.26247	18.8411	0.000476468	0.00387161
OGT	0.60525	6.70536	54.1501	1.36125e-06	4.19819e-05
LCNL1	0.606198	5.95843	15.2819	0.00119198	0.00779189
CD44	0.606474	6.21221	87.6328	5.36433e-08	3.24109e-06
MYBBP1A	0.607009	6.72965	62.3565	5.43494e-07	1.97887e-05
RBMS1	0.607113	6.01422	62.947	5.10685e-07	1.87843e-05
CD82	0.607347	2.81442	20.7131	0.000305914	0.0027837
CHRFAM7A	0.607448	5.13174	59.522	7.37786e-07	2.563e-05
DTX1	0.607791	3.33581	24.9253	0.000122421	0.00138963
LINC01089	0.610793	2.42868	20.2612	0.000339694	0.00300091
COL11A2	0.611478	9.25606	62.9928	5.08232e-07	1.8742e-05
UAP1L1	0.612454	5.47621	56.966	9.818e-07	3.2387e-05
WSCD1	0.615146	5.00707	47.4025	3.15482e-06	7.94617e-05
EPB41L2	0.615806	6.91581	100.638	2.01807e-08	1.46036e-06
CCDC9B	0.615807	4.58215	28.3386	6.24651e-05	0.000816703
OSMR	0.61626	4.85773	65.461	3.93794e-07	1.54157e-05
MTLN	0.617693	2.84241	19.7031	0.000387348	0.003314
BATF3	0.617986	2.79508	19.4403	0.000412357	0.00345601
CHTF18	0.618728	5.96143	55.201	1.20313e-06	3.84033e-05
HCFC2	0.619088	3.06396	31.6594	3.41078e-05	0.00051258
ZNF449	0.619344	2.44803	17.7119	0.000630205	0.0047628
EXOSC5	0.619427	4.67951	30.1557	4.46097e-05	0.000625929
GRAMD4	0.622132	5.38509	73.0569	1.8812e-07	8.78424e-06
NPIPB12	0.622467	5.17475	29.9529	4.6286e-05	0.00064567
ETV6	0.622763	5.09427	71.893	2.09779e-07	9.47532e-06
ECM1	0.625711	6.45882	84.1979	7.08979e-08	4.07465e-06
AMDHD2	0.626185	5.12609	45.5855	4.01817e-06	9.45816e-05
MSC	0.628267	3.86683	30.4939	4.19636e-05	0.000600037
FOSL2	0.629936	5.15353	47.8412	2.97897e-06	7.60986e-05
IPO4	0.630977	7.09443	75.0058	1.57242e-07	7.69203e-06
RRP12	0.632789	5.89886	65.377	3.97176e-07	1.54802e-05
SLC25A37	0.632846	5.57059	41.7134	6.8999e-06	0.000147639
TNFRSF12A	0.633777	4.10514	28.0819	6.5583e-05	0.000845174
ACAN	0.634055	7.2628	64.1154	4.52111e-07	1.70216e-05
GUSBP11	0.634284	1.9836	16.9473	0.000765941	0.00554113
STMN3	0.636593	6.70605	50.1781	2.20931e-06	6.1578e-05
RHEBL1	0.636726	1.91022	18.5194	0.000515459	0.00409124
PYGB	0.636822	9.51486	90.4344	4.30216e-08	2.72571e-06
SNHG12	0.641999	4.4321	20.9346	0.00029075	0.00269084
ARRDC3	0.64263	3.72788	37.8567	1.22819e-05	0.000229698
ME1	0.643044	5.68286	67.7932	3.11641e-07	1.29538e-05
SLC7A5	0.645036	10.6541	93.5749	3.38248e-08	2.22132e-06
PWP2	0.645617	4.49446	54.8889	1.24782e-06	3.93556e-05
SAP30	0.645929	4.81432	61.7755	5.781e-07	2.07337e-05
ID1	0.646385	7.30103	76.6573	1.35486e-07	6.81313e-06
GFOD1	0.646422	2.25293	20.1055	0.000352287	0.00308732
PGF	0.647605	2.6573	15.6325	0.00108376	0.007253
CITED2	0.649031	6.12107	73.5469	1.79761e-07	8.42127e-06
ATP6V0A4	0.649332	6.06464	97.577	2.5143e-08	1.73017e-06
KYNU	0.64968	6.7154	99.6363	2.1672e-08	1.54189e-06
SH2D4A	0.651069	5.23978	60.4962	6.63361e-07	2.34409e-05
ABCA5	0.653515	1.59701	16.0797	0.000961425	0.00659066
GMPR	0.656824	2.35846	18.5114	0.000516482	0.00409484
PHLDB1	0.657175	6.19464	82.3386	8.27852e-08	4.61479e-06
SPATA13	0.657685	4.88105	39.0185	1.02788e-05	0.000200041
METTL1	0.662216	4.50286	53.9307	1.39713e-06	4.29349e-05
WFIKKN2	0.662666	4.98065	49.2675	2.47899e-06	6.62692e-05
PRSS53	0.664095	1.7438	16.9359	0.000768201	0.00555189
FRMD4A	0.664733	6.27835	87.2242	5.54253e-08	3.32136e-06
KCNAB2	0.666549	7.3826	95.8573	2.85235e-08	1.91694e-06
PGGHG	0.667366	4.80772	48.382	2.77715e-06	7.22261e-05
MAF	0.669161	5.2099	75.3694	1.52135e-07	7.49316e-06
MDGA1	0.670129	3.59169	27.768	6.9636e-05	0.000881606
PRR5L	0.67178	3.08605	34.9614	1.94809e-05	0.000328844
ZNF112	0.673361	2.23877	18.8668	0.000473494	0.00386261
SLC6A12	0.673476	6.27989	109.027	1.13668e-08	9.23604e-07
OCA2	0.674498	5.80023	104.646	1.52635e-08	1.18659e-06
CDC42EP4	0.675234	6.12467	76.0965	1.42469e-07	7.08995e-06
PDK1	0.67988	4.27509	51.6852	1.83224e-06	5.32299e-05
CCDC57	0.680711	3.12892	30.2803	4.36136e-05	0.000616766
LSR	0.683008	1.6423	17.2765	0.000703824	0.00518566
AGPAT5	0.68361	7.78463	134.035	2.52115e-09	2.68586e-07
CCDC150	0.684353	2.55304	16.2251	0.000925074	0.00636596
CKMT2-AS1	0.685006	2.59199	28.6863	5.85044e-05	0.000774067
C2orf42	0.685199	2.7138	23.9079	0.00015131	0.00164113
QRICH2	0.686867	1.78499	16.6691	0.000823272	0.00586153
ZDHHC11	0.687901	3.09501	17.1167	0.000733245	0.00534763
LINC01137	0.689737	1.61865	15.8584	0.00101991	0.0069158
TFAP4	0.691213	4.75865	79.1326	1.08918e-07	5.6962e-06
ADAT2	0.692397	3.12561	28.1196	6.51144e-05	0.000841398
HERC2P9	0.692399	4.36096	30.1694	4.44996e-05	0.000625604
NAPRT	0.693216	2.98212	15.0058	0.00128578	0.00823702
TBX19	0.693788	2.78141	36.7168	1.46822e-05	0.000262963
VGF	0.694971	4.64707	31.2464	3.66854e-05	0.000542809
CHRNA7	0.694983	4.47563	63.9681	4.59059e-07	1.71485e-05
NUMBL	0.696806	5.98852	77.7143	1.2334e-07	6.35974e-06
ZNF284	0.698324	1.71388	17.883	0.000603674	0.00459805
CCN3	0.701937	4.63054	74.1803	1.69568e-07	8.07526e-06
ENPP2	0.702653	8.54961	55.3264	1.18568e-06	3.80635e-05
SH2B2	0.703232	3.29691	23.1593	0.000177479	0.00186844
MST1	0.707007	1.43665	17.6069	0.000647131	0.00486389
PEX12	0.710031	2.74164	29.7056	4.84271e-05	0.000668406
ZNF692	0.711425	4.93445	51.9283	1.77847e-06	5.23067e-05
TRIM9	0.716926	2.7375	32.4827	2.95544e-05	0.000453803
KLF5	0.718721	6.49698	74.753	1.60906e-07	7.83639e-06
SNHG20	0.720326	2.11701	17.1778	0.000721834	0.0052778
TMEM238L	0.726125	3.8376	47.0945	3.28521e-06	8.18854e-05
KIF26A	0.72678	3.03478	21.0553	0.000282841	0.00263507
LOC102723360	0.727893	2.698	30.4337	4.2422e-05	0.000604073
THBS3	0.728106	3.5967	54.6757	1.27942e-06	4.00886e-05
LIF	0.729449	4.85751	38.8358	1.05681e-05	0.000204287
VCAN	0.731298	7.81551	87.5822	5.38604e-08	3.24109e-06
KIFC2	0.731341	5.74622	54.138	1.3632e-06	4.19819e-05
UBXN11	0.731557	3.40576	42.8844	5.83685e-06	0.000127723
SEMA6D	0.732717	3.8599	56.3569	1.05256e-06	3.44045e-05
RHPN1	0.733588	4.09254	52.4734	1.66421e-06	4.9461e-05
GOLGA8A	0.73438	6.01119	21.2014	0.000273595	0.00256509
PRRT2	0.737886	1.29902	15.407	0.00115202	0.00761415
CAPN3	0.738608	4.1536	61.4597	5.97939e-07	2.13389e-05
TMCC1-AS1	0.73945	1.46971	18.202	0.000557492	0.0043397
RAB34	0.740208	7.43051	72.5675	1.96905e-07	9.13512e-06
H19	0.74131	4.15679	52.8322	1.59349e-06	4.80024e-05
TCF7L2	0.745831	4.9163	59.8084	7.14981e-07	2.49584e-05
KLF9	0.746323	5.13204	116.782	6.91374e-09	6.29326e-07
PLIN2	0.749625	6.3649	118.34	6.27878e-09	5.80274e-07
DISP2	0.749651	2.16354	21.143	0.000277249	0.00259596
TRIM74	0.749971	3.54334	47.4425	3.13831e-06	7.93237e-05
RAB39A	0.755173	1.9985	26.0381	9.77005e-05	0.00116899
NTRK1	0.758774	2.64767	30.058	4.54093e-05	0.000634671
IFI44	0.761488	3.84269	44.9097	4.40461e-06	0.000102338
MRM1	0.763612	3.36671	32.6621	2.86556e-05	0.00044172
ARHGAP17	0.764598	6.8874	135.082	2.38037e-09	2.5769e-07
RSRP1	0.767827	3.97638	38.3887	1.13149e-05	0.000215253
ATG14	0.771462	3.58935	47.6878	3.03916e-06	7.70885e-05
ANGPTL2	0.772525	5.21789	95.0269	3.03361e-08	2.01057e-06
FGFR3	0.778127	6.85867	124.445	4.34956e-09	4.22671e-07
ATAD3B	0.778488	5.64469	81.4955	8.88995e-08	4.84629e-06
ID3	0.781803	7.61297	81.5077	8.88076e-08	4.84629e-06
FAM86B3P	0.782575	0.899711	14.2205	0.00160152	0.00975561
DYSF	0.783958	3.25617	58.4553	8.30223e-07	2.83617e-05
PRKAR1B	0.786203	2.83118	31.0197	3.81926e-05	0.000558218
NSUN5P2	0.786758	3.16037	34.9762	1.94336e-05	0.000328429
CDKN1C	0.788498	2.80176	26.5482	8.82857e-05	0.00106936
FAM156B	0.791632	3.63115	31.425	3.55452e-05	0.00052925
KRT80	0.792141	3.27011	33.7185	2.39452e-05	0.000387379
CSAD	0.792765	1.72551	19.5629	0.000400471	0.00339407
DDIT4	0.796849	5.75974	66.0429	3.71232e-07	1.48307e-05
SLC9A9	0.796899	1.53891	17.1936	0.000718913	0.00526446
SFT2D2	0.798839	7.87165	177.326	3.11216e-10	4.71148e-08
ICOSLG	0.799267	1.73744	14.1985	0.00161154	0.00980423
TBILA	0.802362	2.58004	25.8772	0.000100901	0.00119586
PARP9	0.804816	4.52087	70.3741	2.42371e-07	1.05951e-05
SORCS1	0.804952	1.16762	16.6938	0.000817989	0.00583547
TLL1	0.809006	4.07947	62.9017	5.13118e-07	1.88257e-05
PLSCR1	0.80958	5.62938	95.7802	2.86865e-08	1.91893e-06
CYTL1	0.812449	5.52308	137.947	2.03849e-09	2.25519e-07
CD59	0.815002	7.62332	192.48	1.67019e-10	2.86292e-08
GNAZ	0.816032	3.91855	65.651	3.86261e-07	1.52871e-05
LOC220729	0.816195	3.11695	39.2229	9.96591e-06	0.000195539
LTB4R	0.817501	2.39054	27.3958	7.48102e-05	0.000933149
HYPK	0.817752	1.60269	14.5948	0.0014413	0.0089696
DTX3L	0.819091	4.78322	96.5699	2.70644e-08	1.83604e-06
GRAMD1C	0.819262	1.60301	17.0835	0.000739533	0.00537985
TMEM189-UBE2V1	0.822632	3.29701	28.0053	6.65478e-05	0.000853783
CLHC1	0.826421	1.14662	16.7736	0.000801185	0.00573551
HERC2P2	0.827124	5.13396	35.064	1.91563e-05	0.000325043
ADAMTS15	0.828447	5.64041	112.777	8.90416e-09	7.61156e-07
FER1L4	0.830901	1.22346	15.7413	0.00105247	0.0070739
CEMIP	0.832617	2.75092	22.4862	0.000205415	0.00208931
CHORDC1	0.836006	5.39958	65.5224	3.91342e-07	1.53778e-05
UGP2	0.841525	6.85126	144.69	1.43098e-09	1.71503e-07
LOC100128398	0.842111	1.49408	19.4349	0.000412885	0.00345771
SOCS3	0.842628	2.99869	46.3066	3.64725e-06	8.78995e-05
CREB5	0.852773	4.46885	66.1382	3.67673e-07	1.47295e-05
ABCB9	0.853622	4.17611	50.7255	2.06312e-06	5.82943e-05
VPS9D1-AS1	0.854439	1.6548	22.1366	0.000221853	0.00221115
TNS1	0.862539	3.31819	53.4481	1.47985e-06	4.49013e-05
FAM227A	0.865532	2.00139	34.8979	1.96849e-05	0.000331897
PILRB	0.865945	3.8309	28.9254	5.59452e-05	0.000747773
JMJD7-PLA2G4B	0.868035	2.78274	16.543	0.000850854	0.00600441
LOC102723996	0.873909	1.82144	18.5527	0.000511259	0.00406688
KIAA1522	0.878597	6.23053	97.9208	2.45224e-08	1.69558e-06
RASAL2	0.885495	5.39467	106.851	1.3142e-08	1.04424e-06
ZFP14	0.887061	1.80017	33.4606	2.50093e-05	0.000400092
MPRIP	0.900509	7.98373	173.122	3.73095e-10	5.47536e-08
AHSA2P	0.902463	4.83058	27.9671	6.70342e-05	0.000857727
SORBS2	0.902718	4.44553	100.93	1.97676e-08	1.4505e-06
CNEP1R1	0.902783	4.1803	99.6602	2.16351e-08	1.54189e-06
AIFM3	0.908224	1.45143	20.0567	0.000356346	0.00310509
[truncated: 377 more rows]

## Sheet: Mel224_GLI1_CTRL
gene	logFC	logCPM	F	PValue	FDR
SNORD3D	-7.86044	-1.76417	45.8354	2.34026e-05	0.000139354
GRID2	-4.54043	-1.90586	30.457	6.47416e-05	0.00032841
LINC01998	-4.04135	-2.07811	20.8913	0.000392036	0.00150672
PRY	-4.03965	-1.10234	29.1354	8.09649e-05	0.000398019
LOC102725532	-3.12086	-1.90568	13.4308	0.0023894	0.00704596
HCN1	-3.04732	-1.86599	18.4699	0.000671245	0.00239239
MAMDC2	-2.8593	-1.92627	18.4266	0.000677989	0.00241097
SLC17A6	-2.8047	-0.525401	26.4724	0.000129903	0.000591826
PDZRN3	-2.79226	-1.12581	32.2638	4.82053e-05	0.000255121
LINC01013	-2.79015	-0.413722	43.9413	9.14686e-06	6.26191e-05
PLPPR5	-2.76088	-0.969288	27.7795	0.000102603	0.000485389
LOC100420587	-2.66253	-1.44818	14.4821	0.00179789	0.00552181
F5	-2.64417	2.8766	348.177	1.33898e-11	9.21776e-10
FAM78B	-2.62108	3.08297	403.98	4.69496e-12	4.01736e-10
MYO3B-AS1	-2.56095	-0.175192	42.2988	1.13071e-05	7.45288e-05
SPTBN5	-2.55169	-0.605726	34.5716	3.363e-05	0.000188984
SPATA9	-2.49287	-1.28815	23.602	0.000224452	0.000940947
LIMCH1	-2.39821	-0.399944	32.6891	4.50493e-05	0.000240931
IGSF11	-2.3709	0.333191	58.9013	1.68668e-06	1.48996e-05
MED14OS	-2.34543	-1.35532	18.6649	0.000641808	0.00230135
ANKS1B	-2.29639	-0.156931	36.1742	2.64566e-05	0.00015492
TFAP2B	-2.28515	-0.639147	22.6008	0.000274413	0.00111671
HAPLN1	-2.27975	-1.34115	13.3157	0.00246668	0.00724972
CCDC26	-2.2667	-0.733936	24.4495	0.000190155	0.00081648
SPECC1L-ADORA2A	-2.26254	-0.284122	14.8214	0.00164417	0.0051188
CPB2-AS1	-2.23486	0.812787	71.7094	5.13533e-07	5.35752e-06
SOX7	-2.20471	-0.818842	23.7563	0.000217715	0.000915954
MROH9	-2.16671	-1.84573	12.291	0.00329715	0.00928809
ANK1	-2.12542	2.91442	293.025	4.4828e-11	2.47304e-09
ESRP1	-2.10078	3.26343	304.424	3.43354e-11	1.98697e-09
GPR18	-2.01481	-0.5245	24.3576	0.000193568	0.000829376
ASB11	-2.01467	-1.38304	12.0304	0.00355668	0.00989533
TSC22D1-AS1	-2.01373	-1.50074	13.5628	0.00230405	0.00683516
LRRC7	-1.97971	-0.263057	34.5475	3.37535e-05	0.000189461
MIR3142HG	-1.97076	3.52007	194.317	7.65689e-10	2.32461e-08
TNFSF4	-1.93509	0.126937	27.9995	9.86818e-05	0.000469136
PAQR9	-1.92353	-1.18542	15.6702	0.00132109	0.00425112
ASB2	-1.92293	2.15007	106.494	4.22028e-08	6.46168e-07
SLC24A5	-1.92121	-1.19787	16.3283	0.00112009	0.00369786
ART3	-1.90866	-0.0143433	28.3222	9.32364e-05	0.00044659
HTR2B	-1.85658	4.17135	419.11	3.61996e-12	3.43625e-10
MAP2K6	-1.84641	3.53713	206.795	5.00205e-10	1.67262e-08
UBAP1L	-1.84029	0.155933	30.4014	6.53454e-05	0.000330999
GALNT3	-1.83616	-0.0408395	28.0926	9.70743e-05	0.000462837
ST6GALNAC3	-1.83344	3.59745	254.075	1.20938e-10	5.44335e-09
GASK1B	-1.80791	4.59732	387.293	6.32454e-12	5.15341e-10
CADPS	-1.79921	3.38604	214.397	3.90457e-10	1.37027e-08
CPB2	-1.73309	-0.856672	14.8352	0.00163822	0.00510253
FGFBP3	-1.70726	2.10548	108.012	3.85015e-08	5.98547e-07
OLIG1	-1.67449	2.89096	163.932	2.42813e-09	5.88479e-08
ID4	-1.65836	4.34886	359.331	1.07258e-11	7.68033e-10
ROPN1	-1.65764	1.18138	44.5599	8.45829e-06	5.8814e-05
MEOX2	-1.65456	-0.798336	14.7054	0.00169495	0.00525613
ABCA10	-1.65244	-0.502065	22.4476	0.000283122	0.00114623
PLLP	-1.64717	0.673255	36.6455	2.46912e-05	0.000145924
KCNJ13	-1.60297	0.0714692	21.995	0.000310763	0.00123903
PHACTR1	-1.59198	2.52282	102.635	5.35754e-08	7.96218e-07
B3GALT1	-1.5834	4.27663	303.652	3.49505e-11	2.00619e-09
SLC18B1	-1.56414	5.44572	440.203	2.55674e-12	2.57089e-10
SGCD	-1.55473	4.11707	208.542	4.72185e-10	1.60159e-08
TENM4	-1.5499	4.0506	176.99	1.44577e-09	3.86028e-08
ABCB5	-1.54068	4.81939	331.945	1.87248e-11	1.20127e-09
RCBTB2	-1.53064	3.50908	240.652	1.76111e-10	7.23739e-09
LINGO2	-1.52724	1.34559	39.1421	1.73076e-05	0.000107815
NCALD	-1.52401	1.00937	45.8341	7.21758e-06	5.15261e-05
TRIM48	-1.52013	2.8974	157.314	3.20476e-09	7.43129e-08
TMEM64	-1.5083	6.4746	496.764	1.08389e-12	1.52247e-10
LINC01291	-1.50799	3.0769	157.609	3.16456e-09	7.36734e-08
UNC80	-1.50138	2.06489	93.1128	1.00036e-07	1.34565e-06
S100B	-1.48605	9.74278	218.186	3.4616e-10	1.24882e-08
NFIB	-1.46198	2.25994	78.8089	2.86322e-07	3.23464e-06
GXYLT2	-1.44828	3.30878	170.309	1.87631e-09	4.7335e-08
APLN	-1.44552	1.31233	33.8395	3.76268e-05	0.000206373
DAB1	-1.44185	0.932239	35.2508	3.03494e-05	0.000173505
ICK	-1.43595	7.1186	450.711	2.16298e-12	2.30548e-10
PCDH7	-1.42438	6.2972	327.05	2.07817e-11	1.32127e-09
LINC02076	-1.41909	-0.886038	12.5727	0.00304062	0.00864967
NAALAD2	-1.41863	-0.390861	18.9159	0.000606063	0.00219036
FOXD3	-1.41548	4.06548	250.967	1.31708e-10	5.8355e-09
TMSB15A	-1.41241	-0.411844	12.9039	0.00276776	0.00798563
LINC01963	-1.40587	2.26552	74.2226	4.1535e-07	4.4444e-06
TRIM9	-1.40353	5.98748	536.306	6.28358e-13	1.13445e-10
RAB26	-1.39714	-0.079072	12.7123	0.00292209	0.00836282
MOXD1	-1.39691	7.10395	459.513	1.88567e-12	2.15605e-10
LINC00052	-1.3851	1.16327	31.0137	5.90416e-05	0.000303624
THBS2	-1.38307	8.97611	560.114	4.6102e-13	8.83289e-11
GUSBP3	-1.37098	0.0828592	18.7899	0.000623722	0.0022473
KCNIP2	-1.37038	1.2853	34.8526	3.2226e-05	0.000182322
GYG2	-1.36936	6.51075	275.646	6.86549e-11	3.48885e-09
DYNC1I1	-1.3661	-0.149798	17.7985	0.000785022	0.00273754
TEX41	-1.36542	3.98554	129.482	1.17398e-08	2.2193e-07
SEMA3D	-1.35748	3.63808	130.111	1.13696e-08	2.16083e-07
TMX4	-1.35429	6.16238	522.785	7.53703e-13	1.24638e-10
ST8SIA1	-1.35336	2.80982	81.1935	2.37683e-07	2.76219e-06
PDE3B	-1.3485	3.21917	118.421	2.11311e-08	3.5966e-07
ARHGEF6	-1.32432	6.06352	418.728	3.64341e-12	3.43625e-10
TRIM51	-1.324	3.15103	92.5403	1.04047e-07	1.39299e-06
SYT14	-1.31815	3.21692	124.35	1.53305e-08	2.77949e-07
GPM6B	-1.31574	5.43259	365.239	9.56215e-12	7.13537e-10
GNAO1	-1.31376	5.18618	392.119	5.79513e-12	4.80488e-10
PAK3	-1.31313	3.81909	161.009	2.74119e-09	6.54286e-08
MMP8	-1.30798	5.81659	350.83	1.26937e-11	8.90946e-10
PTPRZ1	-1.30388	8.07163	451.534	2.13518e-12	2.30179e-10
ADAMTS1	-1.29727	4.81508	324.347	2.2027e-11	1.388e-09
SLC25A34	-1.29507	1.29349	17.8192	0.000781207	0.00272538
PRDM7	-1.29039	4.74822	81.5041	2.32069e-07	2.71028e-06
B3GAT2	-1.28933	5.78754	332.549	1.84873e-11	1.19142e-09
SLC22A18AS	-1.2852	1.98579	64.3768	9.90524e-07	9.34374e-06
CAPN3	-1.28345	4.96681	170.563	1.85752e-09	4.69446e-08
DPY19L2	-1.28265	0.921795	36.2772	2.60588e-05	0.000152986
VEPH1	-1.28004	5.48202	221.878	3.08421e-10	1.13211e-08
INPP4B	-1.27731	6.50093	403.875	4.70364e-12	4.01736e-10
GAL3ST4	-1.27348	2.26446	59.0427	1.66284e-06	1.47256e-05
TMOD2	-1.27346	4.79671	217.355	3.5536e-10	1.27552e-08
PEG10	-1.27024	6.39547	234.413	2.11158e-10	8.31612e-09
LINC01739	-1.26622	0.921854	18.3198	0.000694952	0.00246387
ROR1	-1.26435	2.90563	103.399	5.10692e-08	7.662e-07
NLGN3	-1.26262	3.49375	121.464	1.78911e-08	3.13935e-07
GDF11	-1.26087	5.02051	216.401	3.66271e-10	1.30824e-08
RNF175	-1.25473	2.86448	86.7637	1.56603e-07	1.9842e-06
PLP1	-1.25071	9.66485	519.874	7.84273e-13	1.25323e-10
HMCN1	-1.24474	7.95255	303.661	3.4943e-11	2.00619e-09
LPAR3	-1.2359	4.7266	263.033	9.50866e-11	4.52395e-09
RBMS3	-1.22718	4.56754	119.17	2.02755e-08	3.48023e-07
LOC441666	-1.22142	3.34759	87.3445	1.50138e-07	1.91705e-06
SCFD2	-1.2159	5.95375	271.53	7.62332e-11	3.80575e-09
AADAT	-1.21483	2.94734	104.782	4.68689e-08	7.08431e-07
GALM	-1.21448	3.79656	168.319	2.0315e-09	5.07087e-08
IL16	-1.21382	4.79272	198.35	6.65442e-10	2.08731e-08
TDRD7	-1.21126	6.44241	372.096	8.38778e-12	6.49846e-10
DCT	-1.21125	3.24878	84.9362	1.79108e-07	2.19671e-06
RIPOR2	-1.21088	6.56877	221.162	3.15359e-10	1.15236e-08
MYRIP	-1.20967	1.70241	47.0539	6.22045e-06	4.52971e-05
NAP1L3	-1.2053	0.426511	19.1213	0.000578498	0.00210468
RNF125	-1.20526	6.46054	298.749	3.91627e-11	2.23891e-09
ALK	-1.19594	2.95852	71.5698	5.19714e-07	5.4061e-06
PLEKHA5	-1.19335	4.77608	259.773	1.03688e-10	4.81997e-09
GRIK2	-1.19117	6.86232	410.405	4.19942e-12	3.79232e-10
RAB7B	-1.1906	2.98049	85.8046	1.67986e-07	2.09472e-06
CD200	-1.18926	5.84513	291.625	4.63517e-11	2.53678e-09
METRN	-1.18591	6.5481	262.471	9.65098e-11	4.56105e-09
GPLD1	-1.1859	0.152579	17.0788	0.000932148	0.00317387
SLAMF7	-1.18471	6.0019	334.1	1.78934e-11	1.16373e-09
EOMES	-1.18454	1.24513	27.4557	0.0001087	0.000510482
CNIH2	-1.18328	2.48001	56.5577	2.14478e-06	1.81328e-05
PLEKHH1	-1.17631	3.99248	92.1598	1.06812e-07	1.42463e-06
TGFB3	-1.17615	1.09374	24.5774	0.000185513	0.000799699
ZNF503-AS2	-1.17478	0.394194	15.3202	0.00144465	0.00458627
SESN3	-1.17202	5.63984	310.217	3.00936e-11	1.79956e-09
NLGN1	-1.17055	5.62919	282.055	5.84981e-11	3.0718e-09
ZNF678	-1.16766	3.00776	90.7793	1.17575e-07	1.5378e-06
ABAT	-1.16662	3.27231	119.879	1.95025e-08	3.36382e-07
NR4A3	-1.16548	3.47426	113.087	2.85606e-08	4.64372e-07
BCAN	-1.16545	0.830674	26.1386	0.000138142	0.000622758
GAS1	-1.16347	2.82132	79.5989	2.69054e-07	3.06643e-06
LOC101927468	-1.16275	0.800568	25.168	0.000165699	0.000727833
DISC1	-1.16262	3.43882	142.975	6.07827e-09	1.26589e-07
NFATC2	-1.16255	7.8696	294.353	4.34346e-11	2.41496e-09
GAS2	-1.16083	1.99463	45.3299	7.68193e-06	5.42132e-05
FAM66C	-1.15991	0.335277	16.0025	0.00121487	0.00395147
ANKRD50	-1.15959	6.35411	212.018	4.21551e-10	1.46489e-08
CERS4	-1.15789	1.75712	41.7454	1.21616e-05	7.94226e-05
HPSE2	-1.15764	1.16115	20.2648	0.000448839	0.00169111
EBF3	-1.15524	4.09018	182.592	1.17005e-09	3.25912e-08
AMZ2P1	-1.15378	2.77543	53.2861	3.04131e-06	2.44442e-05
CXCL11	-1.15302	3.19747	102.814	5.29748e-08	7.89776e-07
LINC00327	-1.14862	2.96122	80.9974	2.41307e-07	2.79286e-06
MIR155HG	-1.14778	0.259815	14.8869	0.00161626	0.00504632
CENPS-CORT	-1.14766	1.26396	11.9927	0.00359611	0.00999132
BEST1	-1.14448	3.64981	124.248	1.54134e-08	2.79095e-07
CHL1-AS2	-1.14405	1.00005	27.2967	0.000111844	0.00052265
TMEM229B	-1.14181	3.3356	72.3333	4.86899e-07	5.12032e-06
B4GALT6	-1.13959	6.10395	253.647	1.22359e-10	5.4899e-09
ZC3H12C	-1.13639	5.59425	309.093	3.08675e-11	1.82349e-09
SLC24A2	-1.13328	4.35965	120.422	1.89324e-08	3.27948e-07
MYO3B	-1.13033	2.97741	99.4234	6.57445e-08	9.49211e-07
LRRC1	-1.12956	5.17492	279.601	6.21705e-11	3.20528e-09
GJA3	-1.12639	3.52395	109.115	3.60442e-08	5.68447e-07
ELOVL2	-1.12634	4.82325	232.032	2.26575e-10	8.87396e-09
MLIP	-1.12511	2.1201	40.0909	1.51886e-05	9.6351e-05
CITED2	-1.12495	6.32127	396.006	5.40514e-12	4.53456e-10
ST3GAL6	-1.11755	5.22825	175.911	1.50702e-09	3.96409e-08
LINC00641	-1.11612	3.63946	85.6869	1.69446e-07	2.10922e-06
LOC152048	-1.11586	1.74681	28.4274	9.15348e-05	0.000440075
DISP1	-1.11547	2.93215	85.1352	1.76487e-07	2.17207e-06
ROPN1B	-1.1142	2.7244	71.5836	5.19099e-07	5.40366e-06
LYPD1	-1.11417	5.83976	247.363	1.45587e-10	6.29309e-09
DGKI	-1.10838	1.8483	39.7325	1.59522e-05	0.000100431
ANK2	-1.10728	4.49873	178.882	1.34516e-09	3.64658e-08
FCGR2A	-1.10624	3.69	76.2357	3.51951e-07	3.85028e-06
RGS20	-1.1059	4.13101	133.656	9.51571e-09	1.86861e-07
DCN	-1.10538	0.0885525	14.0031	0.00204372	0.00616509
LPAR1	-1.09975	3.67535	109.962	3.4278e-08	5.45447e-07
FAM13B	-1.09935	4.26798	183.164	1.14544e-09	3.19685e-08
CPN1	-1.09914	2.91271	74.5396	4.04553e-07	4.34197e-06
RASSF3	-1.09528	5.95596	309.796	3.03806e-11	1.80224e-09
GNPTAB	-1.08403	6.74214	348.474	1.33096e-11	9.21776e-10
CYP2U1	-1.08353	4.50405	192.742	8.09423e-10	2.43608e-08
ACVR1C	-1.08192	2.50005	56.8776	2.07461e-06	1.76131e-05
FOLH1	-1.08149	5.67108	263.437	9.40803e-11	4.49114e-09
CDK5R1	-1.07758	3.62381	91.8602	1.09049e-07	1.44902e-06
ZC3H13	-1.07697	8.41072	185.644	1.04526e-09	2.96395e-08
CCDC171	-1.07378	3.84946	119.812	1.95737e-08	3.37201e-07
PCOTH	-1.07228	1.13402	22.1284	0.000302311	0.00121199
LINC01239	-1.07044	3.00339	60.928	1.37876e-06	1.24988e-05
POU3F2	-1.06941	6.36825	229.712	2.4284e-10	9.36526e-09
CABLES1	-1.06317	5.79288	203.87	5.51494e-10	1.81417e-08
KAT2B	-1.05603	7.09967	257.892	1.09054e-10	5.03378e-09
GNG7	-1.05497	5.34812	156.274	3.35087e-09	7.69129e-08
P2RY1	-1.05474	0.806279	22.4498	0.000282998	0.00114606
PAQR8	-1.05463	5.92913	198.358	6.65251e-10	2.08731e-08
EXPH5	-1.05299	0.393451	13.7873	0.00216687	0.0064773
WIPF3	-1.05286	1.8105	33.8494	3.75692e-05	0.000206136
EPM2A	-1.05071	2.99121	83.7749	1.95315e-07	2.35675e-06
MCOLN3	-1.04956	3.25267	80.4405	2.51946e-07	2.89707e-06
AK5	-1.04736	0.942563	18.6854	0.000638797	0.00229314
CLCN5	-1.04329	5.25242	193.248	7.9508e-10	2.40355e-08
CCDC121	-1.04147	1.50332	29.7401	7.30279e-05	0.000364831
MCIDAS	-1.04076	0.896942	18.5224	0.000663176	0.00236839
PINX1	-1.03966	4.14209	103.585	5.04821e-08	7.58998e-07
HKDC1	-1.03929	2.55683	58.5411	1.74924e-06	1.53565e-05
ADGRA3	-1.03494	4.49083	133.594	9.54505e-09	1.87178e-07
MBLAC2	-1.03193	2.68851	65.6917	8.76544e-07	8.43696e-06
CA8	-1.03108	4.98961	197.569	6.83633e-10	2.13023e-08
PLD6	-1.03068	3.49143	97.0038	7.70057e-08	1.08852e-06
STXBP6	-1.03036	5.5194	255.757	1.1553e-10	5.24993e-09
TXK	-1.02955	2.22459	25.8107	0.000146823	0.000656262
ADAMTS17	-1.02946	2.14952	38.786	1.8188e-05	0.000112361
COL22A1	-1.02813	1.58105	34.2431	3.53603e-05	0.000196372
PKD1L2	-1.02722	3.20772	64.2479	1.00257e-06	9.43858e-06
BHLHB9	-1.02569	0.975139	22.1732	0.000299532	0.00120237
TFAP2E	-1.02366	1.63912	32.3723	4.73772e-05	0.000251296
MEF2C	-1.02118	7.22765	238.892	1.85275e-10	7.48384e-09
STRADB	-1.0209	6.22698	148.315	4.75763e-09	1.03775e-07
ARHGAP33	-1.01982	4.5994	177.743	1.40476e-09	3.77209e-08
KCP	-1.01947	1.7433	27.6996	0.00010407	0.000491508
COL12A1	-1.01932	8.25538	260.103	1.0278e-10	4.79346e-09
SNTB1	-1.01386	6.78626	274.247	7.113e-11	3.57617e-09
CELF2	-1.01282	7.15325	192.541	8.152e-10	2.43838e-08
LSAMP	-1.0109	5.90854	245.996	1.51284e-10	6.44114e-09
ARNT2	-1.0089	7.07728	243.953	1.60273e-10	6.74287e-09
ISL1	-1.00645	3.15192	75.606	3.70517e-07	4.02852e-06
PTCRA	-1.00377	0.687416	16.7057	0.00102066	0.00342506
RNF207	-1.00255	2.23319	32.9425	4.32812e-05	0.000232792
ADAM23	-1.00176	7.18618	323.615	2.23789e-11	1.39775e-09
AFF2	-1.00013	3.90207	95.7099	8.39189e-08	1.16192e-06
SLC38A11	-0.999825	2.21461	35.4759	2.93435e-05	0.000168844
MITF	-0.998544	7.95765	167.095	2.13424e-09	5.27166e-08
PRKD1	-0.99614	5.3649	120.563	1.87873e-08	3.26829e-07
IQCH-AS1	-0.99422	0.680787	18.6595	0.000642605	0.00230363
LRRC17	-0.992199	0.88267	18.6291	0.000647099	0.00231857
ALDH1A1	-0.992101	5.74616	179.058	1.33617e-09	3.62916e-08
SPAG8	-0.991402	0.643788	15.0367	0.00155442	0.00488769
OPN3	-0.988288	3.20938	66.7958	7.92272e-07	7.74425e-06
PMP2	-0.985969	3.99188	96.2195	8.11153e-08	1.13386e-06
CCDC78	-0.985741	2.00013	30.5242	6.40219e-05	0.000325458
SLC35F1	-0.985088	7.28599	174.145	1.61365e-09	4.16728e-08
NNT	-0.984494	6.6591	297.599	4.02325e-11	2.27257e-09
MYO10	-0.983038	8.84717	275.407	6.90707e-11	3.49745e-09
MIR924HG	-0.981788	0.527809	15.9143	0.00124209	0.00402613
FAM81A	-0.978193	3.47544	71.2389	5.34714e-07	5.53201e-06
PIEZO2	-0.978155	5.96183	191.485	8.46368e-10	2.51042e-08
SLITRK5	-0.977707	3.54167	84.2786	1.88089e-07	2.28708e-06
LINC00461	-0.977528	2.3231	40.148	1.50708e-05	9.58585e-05
GAD1	-0.970213	4.61204	72.1322	4.95309e-07	5.19031e-06
AASS	-0.970125	3.99889	85.847	1.67462e-07	2.09187e-06
RHOJ	-0.96887	4.41766	121.878	1.7495e-08	3.08898e-07
FNDC10	-0.968322	3.19589	44.1647	8.89107e-06	6.11633e-05
ANO4	-0.966589	5.11054	182.232	1.18584e-09	3.29019e-08
GALNT4	-0.966389	2.12259	17.1376	0.000919014	0.00313744
FOLH1B	-0.965307	4.26124	146.658	5.1288e-09	1.10848e-07
AP1S3	-0.964463	2.7363	61.1083	1.35462e-06	1.22956e-05
ZNF708	-0.959108	2.53466	35.9306	2.74255e-05	0.000159556
LYST	-0.95845	7.32553	195.18	7.42858e-10	2.26988e-08
SRD5A1	-0.957774	4.20019	121.815	1.75548e-08	3.09182e-07
DPY19L3	-0.956838	5.18627	125.546	1.43935e-08	2.62639e-07
ATRNL1	-0.955042	3.74292	111.345	3.16001e-08	5.07967e-07
KDR	-0.954981	6.65602	225.768	2.73626e-10	1.02091e-08
NAIP	-0.954305	1.48445	14.9428	0.00159286	0.00498423
FHOD3	-0.953632	4.83276	149.047	4.60332e-09	1.00564e-07
DSE	-0.953272	2.03429	25.3841	0.000159059	0.000702536
CDON	-0.952997	3.66295	84.3082	1.87674e-07	2.28399e-06
EFNA5	-0.94914	3.04947	59.8024	1.54104e-06	1.3776e-05
EYA1	-0.945874	3.92245	104.279	4.83508e-08	7.30051e-07
ENDOD1	-0.943507	6.30553	197.348	6.88865e-10	2.14183e-08
SORBS1	-0.938833	5.99541	209.77	4.53547e-10	1.54949e-08
ZNF117	-0.93719	3.25271	34.4156	3.44396e-05	0.000192465
ANK3	-0.933797	2.66774	35.6869	2.8435e-05	0.00016415
HACD1	-0.933655	3.67507	58.723	1.71732e-06	1.51514e-05
DACT3	-0.933223	3.88197	100.139	6.27827e-08	9.12022e-07
PCBD2	-0.931168	1.02435	17.4231	0.000858169	0.00295749
TGFBR2	-0.929908	6.72274	248.15	1.42421e-10	6.19399e-09
SSR4P1	-0.928004	1.88202	27.578	0.00010635	0.000501275
SAMMSON	-0.927462	2.53213	40.2048	1.49546e-05	9.52501e-05
WHRN	-0.925048	5.18692	151.98	4.03984e-09	8.95566e-08
LOC642361	-0.924537	1.38704	18.4888	0.000668332	0.0023844
CNST	-0.922874	6.99403	242.633	1.66403e-10	6.91866e-09
LOC103611081	-0.921175	0.885524	16.3961	0.00110145	0.00364952
RGS2	-0.920472	5.79697	201.347	6.00556e-10	1.93263e-08
FREM2	-0.919942	6.51193	192.279	8.2283e-10	2.45602e-08
NSUN5P1	-0.919672	4.1985	71.0158	5.45106e-07	5.61257e-06
SNCA	-0.918871	6.06177	186.099	1.02799e-09	2.92081e-08
LINC01089	-0.918655	1.61012	17.4697	0.000848684	0.0029305
CHL1	-0.917976	7.09266	230.239	2.39029e-10	9.2848e-09
ANKS1A	-0.916697	6.40988	249.716	1.36348e-10	6.00354e-09
ANGPT1	-0.915668	3.49568	53.1997	3.0702e-06	2.4647e-05
RASGRP1	-0.912814	0.707762	13.2583	0.00250636	0.00733587
GATM	-0.912444	1.22189	16.7694	0.00100489	0.00338094
ATM	-0.906635	6.30573	157.645	3.15978e-09	7.36734e-08
ZDHHC14	-0.906282	3.49376	67.9144	7.16163e-07	7.10053e-06
CADM3	-0.906211	1.78633	26.4386	0.000130711	0.000594744
MARVELD1	-0.904173	7.24009	203.465	5.59055e-10	1.82669e-08
CTXND1	-0.902502	2.98713	63.6195	1.06377e-06	9.929e-06
ABI3BP	-0.902324	0.973229	14.5561	0.001763	0.0054282
LINC00326	-0.901336	3.05086	60.5584	1.42979e-06	1.29201e-05
TWIST1	-0.899542	4.35334	90.2469	1.22051e-07	1.59194e-06
POGLUT1	-0.899149	3.72524	59.9554	1.51775e-06	1.36194e-05
COBLL1	-0.89898	5.40944	138.29	7.58835e-09	1.54137e-07
GSTA4	-0.897809	4.54989	58.4541	1.76475e-06	1.54449e-05
LBH	-0.895872	4.59687	86.3225	1.61726e-07	2.03818e-06
BCHE	-0.895774	6.3406	200.767	6.12533e-10	1.96374e-08
MCC	-0.89571	5.73584	175.459	1.5335e-09	4.0263e-08
KIRREL1	-0.895487	8.64996	252.662	1.25704e-10	5.62218e-09
MLYCD	-0.895352	4.25108	94.349	9.19624e-08	1.25854e-06
LPP-AS2	-0.894576	1.22744	22.1826	0.000298952	0.00120095
OXCT1	-0.893628	6.87012	257.749	1.09473e-10	5.03378e-09
SGSM2	-0.892631	5.28017	94.0437	9.38853e-08	1.27868e-06
NUDT3	-0.89209	6.74841	158.293	3.0738e-09	7.21528e-08
NFIA	-0.888667	2.05632	30.9443	5.972e-05	0.000306446
COLGALT2	-0.884922	4.33105	96.085	8.18448e-08	1.141e-06
ADGRG6	-0.880519	7.00757	228.168	2.54398e-10	9.66986e-09
FAM149A	-0.880512	1.08025	13.2477	0.00251376	0.00735302
ATP10B	-0.880198	4.43039	104.06	4.90103e-08	7.38435e-07
LONRF2	-0.876796	3.10105	68.1906	6.98671e-07	6.93681e-06
FBXL7	-0.876125	5.11269	108.382	3.76566e-08	5.87991e-07
RPS6KA2	-0.875936	7.42045	204.881	5.33115e-10	1.766e-08
LSS	-0.875596	6.16534	186.829	1.00096e-09	2.86122e-08
ZNF704	-0.875049	5.19928	114.963	2.56527e-08	4.23897e-07
PPP1R3E	-0.873816	2.07619	32.4628	4.66981e-05	0.000248065
FCMR	-0.873348	4.36135	68.344	6.89169e-07	6.87435e-06
TBC1D4	-0.870676	7.49428	260.122	1.02728e-10	4.79346e-09
SASH1	-0.869764	7.87456	171.373	1.79887e-09	4.58713e-08
SNX30	-0.869427	5.62243	139.919	7.01961e-09	1.44029e-07
PIP4K2A	-0.869357	6.3551	195.266	7.40646e-10	2.26801e-08
AUTS2	-0.869345	1.84062	24.4427	0.000190402	0.000817046
ASB9	-0.866738	5.4735	165.89	2.2411e-09	5.5224e-08
SLC16A4	-0.860677	4.45454	82.2993	2.1837e-07	2.59301e-06
ST3GAL5	-0.860502	5.27444	140.96	6.68141e-09	1.37687e-07
SLC23A2	-0.855464	7.69422	232.221	2.25302e-10	8.84856e-09
BICD1	-0.855171	5.47771	136.293	8.35883e-09	1.66918e-07
SEMA5A	-0.854187	2.22722	25.6407	0.000151565	0.000674545
MINCR	-0.853472	1.55823	15.3652	0.00142802	0.00454058
STK32B	-0.848015	6.3332	88.1783	1.41379e-07	1.81565e-06
MEIS2	-0.843666	4.08666	95.7675	8.35966e-08	1.15859e-06
GFOD1	-0.843062	0.681183	12.8254	0.00282988	0.00813505
TRIL	-0.842475	1.83201	18.6844	0.000638955	0.00229314
LOC653653	-0.84247	1.97307	24.3147	0.000195187	0.000834611
TUBA1A	-0.842244	8.81964	101.559	5.73425e-08	8.45116e-07
HELZ	-0.84155	6.85945	173.866	1.6313e-09	4.20519e-08
LOC105369203	-0.84149	4.34836	42.4792	1.10436e-05	7.29956e-05
SLC25A43	-0.840254	5.32006	152.511	3.94648e-09	8.78385e-08
RGS5	-0.839572	1.90874	25.4943	0.000155791	0.000690681
RAB38	-0.837579	4.55026	88.5423	1.37739e-07	1.77372e-06
POGLUT3	-0.836942	6.07614	140.312	6.88958e-09	1.41566e-07
PIK3CD-AS2	-0.835645	1.00978	14.1754	0.00195115	0.00591476
DLEU1	-0.835419	3.04083	42.5071	1.10034e-05	7.27642e-05
BEND6	-0.835263	1.6477	19.5526	0.00052514	0.00193791
TIMM50	-0.834883	7.27606	101.189	5.87042e-08	8.6339e-07
ZNF737	-0.834559	3.03208	50.2596	4.2674e-06	3.26338e-05
ZBED3	-0.834339	2.71662	39.031	1.75769e-05	0.000109157
TLNRD1	-0.832464	4.79338	78.6793	2.89273e-07	3.25759e-06
CUBN	-0.831341	6.36379	174.895	1.56737e-09	4.08049e-08
SEC31B	-0.82809	3.96723	47.9738	5.57165e-06	4.1186e-05
EYA4	-0.825869	5.13627	118.927	2.05484e-08	3.5228e-07
ZHX1	-0.825166	4.40136	96.5094	7.95676e-08	1.11694e-06
DOCK4	-0.824111	5.04289	118.27	2.13087e-08	3.62248e-07
RHOQ	-0.824002	6.873	153.978	3.70097e-09	8.34218e-08
EDNRB	-0.82373	8.60415	199.58	6.37897e-10	2.01877e-08
NRP2	-0.823584	9.32285	185.436	1.05326e-09	2.98067e-08
SEMA3E	-0.820929	5.92007	156.453	3.32508e-09	7.65309e-08
PRKCA	-0.819453	6.35143	189.316	9.14747e-10	2.67408e-08
FBXW8	-0.816247	3.69508	57.5002	1.94539e-06	1.66521e-05
TNFRSF19	-0.814178	7.34316	163.414	2.48049e-09	5.97087e-08
UGT8	-0.813405	4.26627	91.3121	1.13281e-07	1.49683e-06
ABCB10	-0.809474	4.75913	130.666	1.10543e-08	2.1083e-07
SHTN1	-0.80941	6.32415	178.524	1.36356e-09	3.6824e-08
MSRA	-0.808251	2.97861	46.0957	6.98925e-06	5.02194e-05
BFSP1	-0.808069	3.02542	32.1368	4.91959e-05	0.000259583
PPP1R3F	-0.806892	2.85111	43.0429	1.02638e-05	6.87374e-05
ADAM12	-0.806217	6.92296	180.692	1.25623e-09	3.4719e-08
UBL3	-0.805585	7.30471	170.205	1.8841e-09	4.74472e-08
CHP1	-0.805492	7.24527	167.448	2.10404e-09	5.20611e-08
LYPD6	-0.805121	3.70657	60.2416	1.47526e-06	1.32886e-05
PRMT2	-0.80497	6.8623	186.734	1.00442e-09	2.86532e-08
ST6GAL1	-0.801428	6.67747	201.319	6.01136e-10	1.93263e-08
ZNF43	-0.799937	4.52349	70.5693	5.66596e-07	5.79844e-06
UNC13B	-0.798966	6.19592	143.217	6.01011e-09	1.26052e-07
TRAK2	-0.798644	7.14677	177.674	1.40846e-09	3.77488e-08
LINC00622	-0.79776	2.37891	12.4569	0.00314327	0.00890237
ACADSB	-0.797709	5.15511	107.872	3.88264e-08	6.02276e-07
CD96	-0.797287	7.51254	158.904	2.99511e-09	7.06566e-08
UST	-0.795953	4.44373	85.2586	1.74883e-07	2.1542e-06
TMEM192	-0.794208	5.01082	135.418	8.72376e-09	1.73716e-07
H2BC21	-0.794138	3.35363	51.6405	3.6492e-06	2.85217e-05
PGAP3	-0.792996	2.81629	37.4987	2.1825e-05	0.000131283
PYGO1	-0.792217	2.82226	44.1153	8.94693e-06	6.14582e-05
FAM189A2	-0.791137	1.42685	18.5397	0.000660543	0.00236164
ADI1	-0.790586	6.51357	137.142	8.02076e-09	1.61229e-07
TRIB1	-0.789374	5.27283	87.9971	1.43232e-07	1.83446e-06
ERBB3	-0.788418	8.25373	117.164	2.26606e-08	3.81569e-07
FHDC1	-0.788111	4.42505	85.9153	1.66625e-07	2.08693e-06
PDF	-0.787488	3.24065	54.4208	2.68924e-06	2.20012e-05
MARCKSL1	-0.786067	9.12596	147.671	4.89814e-09	1.06512e-07
TMED5	-0.785357	7.29618	204.457	5.40733e-10	1.78291e-08
ACSL1	-0.785285	7.41018	128.684	1.22299e-08	2.29663e-07
SHLD2P1	-0.784619	1.29697	13.4	0.0024098	0.00710019
MYO5A	-0.784514	7.91665	174.345	1.60119e-09	4.14264e-08
CAV1	-0.783706	7.8407	162.086	2.62074e-09	6.29778e-08
FZD7	-0.783586	6.32112	187.355	9.81969e-10	2.81829e-08
TMEM150A	-0.781553	2.31693	23.5916	0.000224917	0.000942618
GPNMB	-0.780704	9.87586	192.547	8.15024e-10	2.43838e-08
TTYH2	-0.775623	4.32561	96.5515	7.9346e-08	1.11493e-06
SYNE2	-0.775219	6.24904	68.8222	6.60471e-07	6.61778e-06
EHD4	-0.775162	7.50632	187.071	9.92171e-10	2.84182e-08
GNG2	-0.774651	7.57599	192.694	8.108e-10	2.43608e-08
BRI3BP	-0.773552	4.98569	125.188	1.46667e-08	2.66595e-07
VGLL4	-0.773549	7.41524	201.864	5.90108e-10	1.90582e-08
JMJD7-PLA2G4B	-0.772712	1.68459	15.3222	0.0014439	0.0045849
TYMSOS	-0.771279	2.48203	22.3097	0.00029124	0.00117474
RAB9B	-0.771268	2.80017	30.3572	6.58288e-05	0.000333091
ZNF429	-0.768806	2.56733	27.1066	0.000115741	0.000538079
DNAH9	-0.768571	5.48702	50.1401	4.32627e-06	3.30306e-05
PRRT3	-0.768404	2.58473	27.1898	0.000114017	0.000531231
MID1	-0.768154	6.79106	145.652	5.37024e-09	1.15014e-07
GALNT5	-0.7678	5.67642	137.122	8.02845e-09	1.61229e-07
CFDP1	-0.767541	6.5169	161.832	2.64855e-09	6.35382e-08
C10orf90	-0.76753	4.89736	71.5216	5.21871e-07	5.42057e-06
RPUSD3	-0.767382	6.02094	145.146	5.4965e-09	1.17364e-07
SERTAD4	-0.766491	3.02047	45.7953	7.25217e-06	5.1721e-05
P2RX7	-0.765083	5.97345	160.805	2.76471e-09	6.5703e-08
IDH1	-0.764887	6.93369	177.799	1.40174e-09	3.77114e-08
SLC25A16	-0.764063	4.23997	73.5563	4.39122e-07	4.67758e-06
MTERF1	-0.762883	4.36815	85.978	1.65859e-07	2.07918e-06
LDLRAD4	-0.762512	3.15344	45.1197	7.88555e-06	5.53472e-05
GNPDA1	-0.76234	6.21169	143.452	5.94474e-09	1.25237e-07
TARBP1	-0.75897	5.50443	97.4517	7.47651e-08	1.06214e-06
EIF4EBP2	-0.757063	7.33275	132.365	1.01481e-08	1.97347e-07
TIGD4	-0.756538	1.72188	16.2962	0.00112903	0.00372092
ALDH5A1	-0.75474	4.19036	79.0443	2.81047e-07	3.1852e-06
THEM4	-0.753863	7.0267	157.846	3.13275e-09	7.32939e-08
CDKN2C	-0.752048	6.34704	108.923	3.64593e-08	5.72447e-07
LOC103344931	-0.750293	2.86995	31.8176	5.179e-05	0.000271452
HPS4	-0.749968	5.25495	136.827	8.14418e-09	1.63091e-07
SPTBN1	-0.749271	10.1689	141.619	6.47689e-09	1.34253e-07
MPDZ	-0.749085	6.48616	157.796	3.13939e-09	7.33283e-08
WASF3	-0.74825	3.99915	73.402	4.44847e-07	4.72715e-06
APTR	-0.746789	1.59445	16.0314	0.0012061	0.00393287
PRKCE	-0.745919	4.34329	57.7528	1.89559e-06	1.63279e-05
PRKD3	-0.743378	6.51272	146.041	5.27536e-09	1.13496e-07
PGAP1	-0.743327	5.07046	69.8429	6.03653e-07	6.13959e-06
CEP85L	-0.743136	4.93256	98.3577	7.04559e-08	1.01106e-06
LIMD2	-0.742564	2.79538	30.2002	6.75802e-05	0.000341222
PCSK6	-0.742309	5.04093	108.118	3.82572e-08	5.96056e-07
ADD3	-0.741701	8.06906	179.169	1.33059e-09	3.62095e-08
NCK2	-0.741287	6.91648	160.886	2.75534e-09	6.56558e-08
SLC35E3	-0.741207	3.43426	46.0837	6.99956e-06	5.0248e-05
ARHGAP31	-0.738899	5.15798	134.213	9.25708e-09	1.82287e-07
BBS5	-0.738481	3.72164	54.5767	2.64459e-06	2.17488e-05
TENM3	-0.738124	4.66286	61.4246	1.31341e-06	1.20062e-05
RNF130	-0.734876	5.84277	143.519	5.9262e-09	1.25032e-07
FBXL17	-0.734108	3.76858	49.7561	4.52184e-06	3.43389e-05
BMX	-0.732902	4.18259	77.8099	3.09992e-07	3.46341e-06
ST20	-0.732479	1.42939	13.8906	0.00210693	0.00632212
TAB3	-0.731106	6.57509	132.759	9.95029e-09	1.94318e-07
ATP8B1	-0.730333	3.4045	53.3451	3.02177e-06	2.4301e-05
OTOR	-0.729639	8.98293	151.357	4.15272e-09	9.18523e-08
PPARGC1B	-0.729066	2.71233	33.898	3.72883e-05	0.000204992
FLRT3	-0.72904	5.30277	102.643	5.35483e-08	7.96218e-07
SUGT1P4-STRA6LP-CCDC180	-0.72844	1.38557	14.4039	0.00183564	0.00561463
INTS9	-0.726569	4.72576	94.4585	9.12842e-08	1.25167e-06
ZNF254	-0.725644	3.92524	49.485	4.66596e-06	3.53954e-05
ZNF124	-0.725468	2.16281	26.1181	0.000138667	0.000624532
EVI2A	-0.725409	4.37376	57.6796	1.90986e-06	1.64009e-05
PHLDB2	-0.725017	5.42492	92.7617	1.02475e-07	1.37324e-06
SCD	-0.724302	10.6595	156.573	3.30801e-09	7.63859e-08
TRPC1	-0.724086	2.93702	31.1464	5.77686e-05	0.000297959
SETDB2	-0.722723	4.73977	82.3841	2.16965e-07	2.57848e-06
FGF12	-0.722618	5.87262	121.883	1.74908e-08	3.08898e-07
TIMP3	-0.722452	12.1195	103.051	5.21929e-08	7.78938e-07
LARGE1	-0.721995	4.1692	67.9739	7.12351e-07	7.06768e-06
ZNF771	-0.721387	2.46048	24.4444	0.000190342	0.000817034
SSBP2	-0.720734	4.18909	69.5246	6.20754e-07	6.26855e-06
ANKRD9	-0.720453	3.46708	34.7567	3.26975e-05	0.000184402
NID2	-0.71922	2.96106	39.418	1.66584e-05	0.000104506
SLC25A5	-0.718566	9.48424	141.844	6.40868e-09	1.33034e-07
SLC1A4	-0.718038	9.53085	93.8905	9.48675e-08	1.28834e-06
RPS6KA5	-0.717236	4.93481	88.3761	1.39388e-07	1.79332e-06
MBOAT1	-0.716358	4.80934	84.5325	1.84562e-07	2.25385e-06
SHMT1	-0.716303	6.40603	135.576	8.65661e-09	1.72621e-07
LPGAT1	-0.715828	6.54928	134.214	9.25635e-09	1.82287e-07
FAM53B	-0.711132	5.90048	110.033	3.41346e-08	5.44387e-07
CCN3	-0.711087	7.20718	173.068	1.68294e-09	4.33045e-08
WDR17	-0.710535	2.21019	22.4715	0.000281743	0.00114227
MMACHC	-0.709848	4.33485	50.3518	4.2226e-06	3.23611e-05
OLIG2	-0.709188	4.32702	82.6007	2.13419e-07	2.54274e-06
SNN	-0.70906	4.55389	50.3899	4.20426e-06	3.22829e-05
OAF	-0.708689	6.18236	122.693	1.67455e-08	2.97516e-07
CC2D2A	-0.708417	5.12461	107.17	4.05058e-08	6.22201e-07
CHAMP1	-0.708293	6.17957	96.9812	7.71209e-08	1.08906e-06
TFRC	-0.707987	8.7147	116.249	2.38537e-08	3.9648e-07
GAS7	-0.707478	9.24934	100.769	6.02998e-08	8.84227e-07
USP13	-0.706997	5.62026	84.1172	1.90371e-07	2.30887e-06
ARHGAP15	-0.705186	3.19134	33.5808	3.91661e-05	0.000213658
FBXO7	-0.704877	8.34424	130.869	1.09411e-08	2.09626e-07
TTC28	-0.704216	3.43744	43.6877	9.44755e-06	6.42741e-05
GSN	-0.703388	10.1318	126.934	1.33869e-08	2.46814e-07
SYDE2	-0.703031	2.74798	30.2466	6.70573e-05	0.000338703
PARD6G-AS1	-0.702834	1.7071	14.1628	0.00195774	0.00593349
PARD3B	-0.702709	3.08654	23.9729	0.000208642	0.000883024
CLCN3	-0.702253	6.76568	143.356	5.97134e-09	1.25425e-07
ACOT12	-0.701856	2.36295	23.4971	0.00022917	0.000957329
RAB33A	-0.701435	2.86221	26.4793	0.000129739	0.000591292
ARL15	-0.700323	3.07306	38.7102	1.83819e-05	0.000113214
CORO1C	-0.700031	8.15142	155.94	3.39937e-09	7.7486e-08
FAM210A	-0.699507	6.10129	144.169	5.75014e-09	1.22411e-07
LINC02432	-0.699008	2.71497	19.814	0.000495528	0.00184399
STX3	-0.698359	6.44684	118.61	2.09121e-08	3.57218e-07
C5orf30	-0.697199	4.66918	81.3735	2.34412e-07	2.73313e-06
TSPAN14	-0.695907	9.33065	156.262	3.35253e-09	7.69129e-08
BMPR1A	-0.695455	5.50981	117.829	2.18363e-08	3.6974e-07
GPRC5B	-0.694637	4.74318	73.4903	4.41559e-07	4.70002e-06
IL6R	-0.694544	5.84758	130.798	1.09807e-08	2.10087e-07
GAS2L3	-0.692988	5.72624	101.025	5.93218e-08	8.7157e-07
MMP16	-0.692772	7.35851	74.9079	3.92413e-07	4.2309e-06
ANKRD40	-0.69156	6.65589	141.443	6.53091e-09	1.34979e-07
HOXA4	-0.691364	3.47196	38.8797	1.79514e-05	0.000111045
FBXO9	-0.690562	6.00459	113.637	2.76713e-08	4.52507e-07
BDH1	-0.69006	5.04318	91.2461	1.13803e-07	1.50233e-06
ARL6IP6	-0.689369	5.00099	56.2634	2.21174e-06	1.85771e-05
PLEKHA2	-0.689185	4.66796	63.7893	1.04682e-06	9.78367e-06
WDFY1	-0.689013	7.31095	132.339	1.0161e-08	1.97347e-07
MEX3A	-0.688348	3.22652	32.0035	5.02612e-05	0.000264515
HAGHL	-0.688265	3.30007	41.4928	1.25758e-05	8.17891e-05
ARHGEF3	-0.687966	4.9058	93.1634	9.96904e-08	1.34227e-06
PXDC1	-0.687148	7.09228	112.896	2.88773e-08	4.68447e-07
RIMKLB	-0.685252	3.72989	47.8036	5.6857e-06	4.1845e-05
ZEB2	-0.684846	6.98103	97.101	7.65129e-08	1.08397e-06
BNC2	-0.684497	5.36723	98.1397	7.14665e-08	1.02452e-06
ZNF618	-0.68373	3.85163	25.1463	0.000166384	0.000730111
ZNF736	-0.683325	3.4857	33.0647	4.24566e-05	0.000228878
SEMA3C	-0.682273	6.64839	92.0393	1.07706e-07	1.43251e-06
FKBP7	-0.682021	3.43925	43.8384	9.26757e-06	6.32014e-05
CDK14	-0.680739	4.28682	66.9032	7.84584e-07	7.68221e-06
MEGF9	-0.680687	6.57665	97.4339	7.48528e-08	1.06233e-06
ZNF239	-0.680612	2.01756	16.1775	0.00116287	0.00381382
NBEA	-0.680407	1.70744	12.4887	0.00311464	0.00883365
PARP8	-0.679826	4.60235	56.3334	2.19561e-06	1.84635e-05
TMEM87A	-0.679263	6.61765	116.915	2.29788e-08	3.85555e-07
FAM86C1	-0.678949	2.15326	21.7563	0.000326568	0.0012926
ARHGEF9	-0.678345	5.35264	113.205	2.83679e-08	4.62321e-07
CLDN15	-0.67676	3.84115	61.2168	1.34032e-06	1.21775e-05
DAP	-0.67548	6.53026	114.101	2.69455e-08	4.42168e-07
AMOTL2	-0.674642	6.48651	77.4188	3.19859e-07	3.55683e-06
SOX5	-0.674309	4.55745	56.3893	2.18282e-06	1.83777e-05
EPM2AIP1	-0.674238	3.84008	42.5302	1.09703e-05	7.2579e-05
BCL9	-0.672746	6.04825	100.358	6.1907e-08	9.02073e-07
DCLK2	-0.672414	2.71699	23.2851	0.00023905	0.000993041
TAF1C	-0.671876	6.31271	90.9558	1.16132e-07	1.52174e-06
DUSP16	-0.671756	3.37755	45.1979	7.80903e-06	5.49734e-05
GLS	-0.670902	6.23894	120.406	1.89482e-08	3.27948e-07
SNAI2	-0.670821	2.7042	29.4335	7.69367e-05	0.000381669
QDPR	-0.669603	6.30929	62.589	1.17356e-06	1.08466e-05
WTIP	-0.66875	2.31471	19.5064	0.000530579	0.00195391
TGIF2	-0.668562	4.39692	71.8693	5.0655e-07	5.29246e-06
GJB1	-0.668416	6.00738	47.7404	5.72868e-06	4.21053e-05
ZBTB37	-0.668069	3.26596	34.7748	3.26077e-05	0.000183968
FEZ1	-0.666897	5.45897	106.104	4.32163e-08	6.60972e-07
COL16A1	-0.666847	3.95478	46.0523	7.02657e-06	5.04163e-05
PANK1	-0.666632	3.35632	37.2222	2.27099e-05	0.000135972
SPTAN1	-0.666216	9.02492	38.7044	1.8397e-05	0.000113258
MME	-0.666178	5.74584	98.7676	6.85997e-08	9.87418e-07
ADAMTS3	-0.665858	3.32397	43.2788	9.95611e-06	6.71221e-05
RNF150	-0.665318	5.01756	61.7994	1.26642e-06	1.16291e-05
CRTAP	-0.665241	9.13068	122.285	1.71162e-08	3.03721e-07
KAT14	-0.665069	3.96288	36.1304	2.6628e-05	0.000155747
SLC39A11	-0.665056	4.57921	61.4167	1.31443e-06	1.20077e-05
MXI1	-0.664362	6.38778	78.8281	2.85888e-07	3.23231e-06
PREP	-0.663645	7.27321	130.649	1.10635e-08	2.1083e-07
GAP43	-0.662719	6.2442	97.5573	7.42479e-08	1.05904e-06
FAP	-0.662459	6.80997	85.3594	1.73586e-07	2.14593e-06
PLPP1	-0.660742	4.23195	50.7308	4.04394e-06	3.11942e-05
KLHL23	-0.660526	4.67529	58.6277	1.73397e-06	1.52603e-05
SHROOM2	-0.660211	4.71309	41.6464	1.23222e-05	8.03604e-05
VAMP1	-0.66013	2.56057	19.5601	0.000524255	0.00193615
ZNF273	-0.659811	2.36522	17.7962	0.000785451	0.00273817
NSUN5P2	-0.659533	3.61667	39.4649	1.65509e-05	0.000103923
SUCLG2	-0.658101	6.74594	139.376	7.20362e-09	1.47378e-07
PAXIP1-AS1	-0.657741	1.8554	15.4873	0.00138408	0.00442369
ZNF253	-0.656514	3.63962	32.3065	4.78773e-05	0.000253664
RCBTB1	-0.656115	5.104	61.8827	1.25624e-06	1.15505e-05
DNER	-0.65607	3.48658	47.2311	6.08909e-06	4.4409e-05
SLITRK6	-0.65546	3.88469	57.7921	1.88797e-06	1.6282e-05
TMEM117	-0.655304	3.46899	35.3937	2.97061e-05	0.000170378
MYCBP2	-0.652719	5.85567	90.0732	1.23553e-07	1.60857e-06
FDXACB1	-0.652441	1.47554	12.6298	0.00299148	0.00852699
ASAP1	-0.651967	6.88457	107.087	4.07101e-08	6.24661e-07
EN2	-0.651898	3.18892	25.3914	0.00015884	0.000701787
PIGF	-0.651472	3.57443	38.5676	1.87533e-05	0.000115301
PLA2G6	-0.651114	2.50153	17.7032	0.000802893	0.0027883
RHOBTB3	-0.650847	6.72689	100.403	6.17275e-08	9.00383e-07
SLC35F2	-0.650755	4.35376	73.386	4.45442e-07	4.72715e-06
TRIM36	-0.650187	3.60516	41.7154	1.22099e-05	7.97017e-05
RSU1	-0.64921	7.19735	139.21	7.26092e-09	1.48123e-07
PTAR1	-0.648464	6.65864	86.6964	1.57373e-07	1.98862e-06
GAMT	-0.646508	3.03579	19.1965	0.000568766	0.00207465
ACAP3	-0.645263	5.32978	85.4437	1.7251e-07	2.13798e-06
STON2	-0.645179	2.74308	19.212	0.000566786	0.00206951
RNASEH1-AS1	-0.643501	2.75314	22.7921	0.000263963	0.00107883
DZIP1	-0.642566	5.06411	67.6656	7.32348e-07	7.2357e-06
ASAH1	-0.642015	7.64204	118.105	2.1504e-08	3.65131e-07
TMEM268	-0.641296	4.76114	77.3506	3.21616e-07	3.57357e-06
HPS1	-0.641164	7.01782	86.7033	1.57294e-07	1.98862e-06
VPS26B	-0.640742	5.50302	92.0897	1.07331e-07	1.42887e-06
DENND10	-0.640303	5.05271	81.5438	2.31362e-07	2.70425e-06
DNLZ	-0.640245	1.6385	13.523	0.00232941	0.00689054
NT5M	-0.639908	1.89839	15.0225	0.00156017	0.00490142
ZNF726	-0.639544	2.69253	21.2654	0.000362041	0.00141262
SOCS2	-0.639351	2.15236	15.7786	0.00128534	0.00414737
ZNF138	-0.639176	3.11683	33.8121	3.7786e-05	0.000207085
SFXN2	-0.638711	3.54055	38.4588	1.90422e-05	0.000116875
ACACA	-0.638536	6.31475	69.586	6.1741e-07	6.23923e-06
SLC35B2	-0.63763	8.04645	110.176	3.38477e-08	5.4042e-07
HAGLR	-0.637159	4.38183	31.2177	5.70977e-05	0.000295019
FAM184B	-0.636615	2.37921	20.6835	0.000409918	0.001564
DANCR	-0.636506	4.94841	81.1153	2.39121e-07	2.77435e-06
ZNF92	-0.636261	3.78864	47.5813	5.83858e-06	4.28022e-05
H3C6	-0.635971	3.21902	31.9523	5.06767e-05	0.000266306
BACE1	-0.635664	5.66326	87.4812	1.4866e-07	1.90054e-06
TNFAIP6	-0.635239	2.61365	24.0298	0.00020633	0.000873545
ADARB1	-0.634317	6.05293	89.7691	1.26233e-07	1.63895e-06
UAP1L1	-0.634104	4.7155	68.5277	6.77983e-07	6.77597e-06
MCOLN2	-0.632919	2.84528	26.9484	0.000119101	0.000550937
SCRN3	-0.632448	3.69023	39.1888	1.71955e-05	0.000107258
CHRDL1	-0.632091	9.72097	98.3974	7.02738e-08	1.00946e-06
H2AC6	-0.631991	4.06855	55.3958	2.42339e-06	2.014e-05
PANX1	-0.630306	4.40998	49.1154	4.87091e-06	3.67144e-05
SLC35A5	-0.630142	5.21686	85.8143	1.67865e-07	2.09472e-06
ATP2A2	-0.630056	8.94586	112.501	2.95452e-08	4.78186e-07
CARMIL1	-0.629455	5.01087	67.1234	7.69068e-07	7.55114e-06
MEIS1	-0.629228	3.00575	30.4835	6.44566e-05	0.000327082
CAND2	-0.629167	2.54441	22.2477	0.000294973	0.00118743
RIOX1	-0.629154	4.24687	40.2186	1.49267e-05	9.5145e-05
OPHN1	-0.628214	5.65914	87.8519	1.44737e-07	1.85206e-06
HGSNAT	-0.627868	4.7806	48.5444	5.20803e-06	3.89449e-05
DNM3	-0.627248	2.68985	23.5194	0.000228159	0.000954228
PFN2	-0.626854	8.86423	126.272	1.38565e-08	2.54479e-07
H2AC11	-0.626625	2.06737	17.3772	0.000867633	0.00298575
SLC35B4	-0.624759	5.47786	65.587	8.85056e-07	8.50158e-06
BOLA3-AS1	-0.624646	1.89213	13.8933	0.00210536	0.00632011
FMC1	-0.624435	3.64279	35.813	2.79074e-05	0.000161829
EFHD1	-0.624419	3.27366	31.8974	5.1127e-05	0.000268374
MYLK	-0.62307	3.13955	23.2009	0.000243106	0.00100753
ANKIB1	-0.622985	6.57993	75.8487	3.63233e-07	3.95843e-06
ANTKMT	-0.622607	3.62911	31.1025	5.81864e-05	0.000299552
SLC25A4	-0.622029	5.80908	63.9386	1.03217e-06	9.68509e-06
ABCA5	-0.621754	2.92845	21.4384	0.000349059	0.00136876
FARP2	-0.621209	7.23067	132.045	1.0312e-08	1.99187e-07
MTUS1	-0.620438	5.49163	81.7303	2.28075e-07	2.67686e-06
C12orf76	-0.620205	3.85115	29.6686	7.39196e-05	0.000368377
DUSP6	-0.619527	7.63692	122.815	1.66365e-08	2.96695e-07
KANK1	-0.619485	7.9082	123.168	1.63248e-08	2.92167e-07
SORD	-0.619024	6.12094	68.2585	6.9445e-07	6.91426e-06
BORCS7	-0.618927	4.06546	50.1323	4.33018e-06	3.30427e-05
TTLL12	-0.618694	6.08314	66.6107	8.0574e-07	7.83524e-06
TMEM129	-0.618641	4.71625	69.3979	6.27712e-07	6.3298e-06
ZNF91	-0.618023	3.96094	40.8153	1.37687e-05	8.8854e-05
TSHZ1	-0.617927	3.82887	43.4444	9.74653e-06	6.59351e-05
HLX	-0.617759	2.82165	16.6197	0.00104241	0.00348485
KIF6	-0.616368	2.54891	22.4249	0.000284444	0.00115125
SDCBP	-0.616367	8.76733	123.29	1.62191e-08	2.91217e-07
CHST11	-0.616049	2.56389	24.74	0.000179801	0.000778861
LRMDA	-0.615502	2.96078	27.6572	0.000104858	0.000494736
MTSS2	-0.614045	5.16068	54.5962	2.63905e-06	2.17159e-05
STAMBPL1	-0.613661	4.8819	69.228	6.37184e-07	6.42075e-06
SMYD2	-0.613519	4.96352	73.431	4.43765e-07	4.71995e-06
MSRB3	-0.61301	5.25054	93.6855	9.62e-08	1.30519e-06
QPCT	-0.612911	6.87618	54.9888	2.53056e-06	2.08959e-05
TNIK	-0.612847	6.59961	88.0824	1.42357e-07	1.82655e-06
ADCY9	-0.61284	5.30591	56.301	2.20307e-06	1.85152e-05
HSDL1	-0.61243	5.13406	84.907	1.79496e-07	2.19956e-06
SOX12	-0.612076	4.45965	44.3233	8.71447e-06	6.0329e-05
TPCN1	-0.610695	5.48052	44.2153	8.83434e-06	6.08912e-05
IGF2BP3	-0.610385	7.24316	103.093	5.20581e-08	7.77745e-07
EVC	-0.610337	4.90243	51.5381	3.69135e-06	2.88035e-05
ENOSF1	-0.609515	4.2124	33.049	4.25616e-05	0.000229357
LYPLAL1	-0.609121	4.21774	53.9203	2.83847e-06	2.3102e-05
PCAT6	-0.607934	2.55398	18.7829	0.000624716	0.00224917
ADCY1	-0.606907	2.71738	25.9201	0.00014386	0.000645346
MARS2	-0.605761	3.88869	32.7725	4.44586e-05	0.000238042
CERK	-0.605422	6.47399	108.742	3.68554e-08	5.77388e-07
RNF170	-0.605229	3.71084	47.6224	5.80995e-06	4.26143e-05
SAMD4A	-0.605029	5.77198	91.7646	1.09775e-07	1.45593e-06
TIMP2	-0.604992	10.0964	91.0784	1.15142e-07	1.51296e-06
SHANK3	-0.604707	3.74634	33.7884	3.7925e-05	0.000207687
NRROS	-0.604348	4.8941	45.846	7.20703e-06	5.15027e-05
PTPRM	-0.604068	4.06514	36.0784	2.68328e-05	0.000156622
BFAR	-0.603259	7.04589	107.455	3.98138e-08	6.13565e-07
CRYL1	-0.602665	6.31432	83.9119	1.9332e-07	2.34064e-06
PIGM	-0.602532	4.37405	62.5038	1.18319e-06	1.09214e-05
RAB20	-0.601893	4.08411	34.8733	3.21252e-05	0.000181825
MTMR10	-0.601315	3.98835	37.6847	2.12515e-05	0.000128269
FOXD3-AS1	-0.600097	2.02278	14.3804	0.00184714	0.00563928
PTPN13	-0.600036	5.36197	68.2452	6.95272e-07	6.91759e-06
LRRC58	-0.600035	6.94579	86.0656	1.64797e-07	2.06952e-06
TMEM131L	-0.599829	4.20453	39.6999	1.60239e-05	0.000100792
TMEM237	-0.599421	4.58699	65.451	8.96243e-07	8.6032e-06
GTF2IRD2B	-0.59929	3.0841	25.0245	0.00017028	0.000744444
EARS2	-0.59919	5.39035	73.7684	4.31391e-07	4.60216e-06
CPS1	-0.597957	5.20885	56.0056	2.27236e-06	1.90298e-05
LMBRD2	-0.597807	3.01123	26.1907	0.000136817	0.000617967
SLC35D2	-0.596986	5.5533	81.9337	2.2455e-07	2.64865e-06
PYROXD2	-0.596914	4.50604	55.6943	2.34808e-06	1.9583e-05
DYNC2H1	-0.596832	5.09739	44.1458	8.91244e-06	6.12806e-05
NIN	-0.596113	6.6779	69.7298	6.09664e-07	6.18742e-06
HTRA1	-0.59598	4.18391	42.0252	1.17208e-05	7.68273e-05
DOCK7	-0.5956	7.04036	86.0344	1.65175e-07	2.07243e-06
CTTN	-0.595129	7.95942	120.388	1.89672e-08	3.27948e-07
QPRT	-0.594207	4.88804	53.6448	2.92464e-06	2.3654e-05
TCTA	-0.59316	5.29115	45.6286	7.40289e-06	5.25316e-05
PDSS1	-0.592998	3.08704	29.9124	7.09317e-05	0.000355737
SGCB	-0.592419	6.10136	81.8972	2.25179e-07	2.65386e-06
MCM9	-0.591984	4.3323	52.4912	3.31925e-06	2.63496e-05
FNTB	-0.59189	6.91779	40.6024	1.41697e-05	9.111e-05
PPIP5K2	-0.591765	5.46031	48.4469	5.26823e-06	3.93364e-05
SAMHD1	-0.591513	7.24634	116.801	2.31253e-08	3.87553e-07
GYPC	-0.591345	6.22464	52.0178	3.49844e-06	2.75714e-05
TYSND1	-0.591203	4.59092	49.1509	4.85076e-06	3.66014e-05
STXBP5	-0.590901	5.45745	80.706	2.46809e-07	2.84492e-06
DFFB	-0.590312	3.59361	36.453	2.53956e-05	0.000149713
SORD2P	-0.590119	4.9098	40.5213	1.43259e-05	9.20311e-05
ARPC1A	-0.589779	7.83096	100.767	6.0308e-08	8.84227e-07
GPD1L	-0.589677	5.7335	79.2095	2.77411e-07	3.14903e-06
SLC22A18	-0.589048	4.30822	19.6885	0.0005095	0.00188805
DNAJC13	-0.588787	6.87433	96.4204	8.00392e-08	1.12023e-06
TGFBR1	-0.587963	6.11239	81.476	2.32571e-07	2.71391e-06
GPR3	-0.587755	4.4193	39.9454	1.54935e-05	9.78908e-05
SYBU	-0.587575	2.55593	14.1977	0.00193952	0.00588455
CARF	-0.587363	2.04434	13.0641	0.00264593	0.00768256
DAAM2	-0.586001	5.42701	76.4412	3.46122e-07	3.80117e-06
IRS2	-0.584923	8.87245	85.6465	1.6995e-07	2.11364e-06
TMBIM4	-0.584419	4.92012	65.6534	8.79649e-07	8.45536e-06
CHN1	-0.58432	5.22859	77.6033	3.15161e-07	3.51009e-06
CASP3	-0.584219	5.93851	93.6187	9.66386e-08	1.30864e-06
ZSCAN16-AS1	-0.582893	2.71161	20.5482	0.000422052	0.00160425
TUB	-0.582058	3.98562	46.7836	6.42713e-06	4.65868e-05
KHK	-0.581957	2.89235	24.1706	0.000200735	0.000853382
AZIN2	-0.58154	2.15974	15.7664	0.00128929	0.00415917
ZNF397	-0.581084	3.27386	25.7868	0.000147479	0.000658363
HHLA3	-0.580946	3.68511	21.2594	0.000362499	0.00141351
KANSL1L	-0.580917	3.40345	23.1899	0.000243644	0.00100917
FAM86DP	-0.580723	4.76275	39.6799	1.60679e-05	0.000101025
MYH10	-0.579443	8.53947	85.5803	1.70781e-07	2.12025e-06
ZHX3	-0.579228	4.86834	41.7863	1.2096e-05	7.9031e-05
GALNT13	-0.578916	4.54145	54.4515	2.68036e-06	2.19538e-05
RIC8B	-0.578022	4.46448	43.2156	1.00375e-05	6.75422e-05
FBXL14	-0.578019	3.08747	19.8063	0.000496381	0.00184571
SMARCD1	-0.578014	7.0195	84.6628	1.82781e-07	2.23596e-06
CARNMT1	-0.577789	4.51652	52.4689	3.32745e-06	2.63999e-05
COMMD10	-0.577588	2.92891	19.2215	0.000565567	0.00206612
AGL	-0.577264	4.81878	52.23	3.41679e-06	2.70179e-05
IFT81	-0.577262	6.06318	76.595	3.41831e-07	3.76572e-06
ROCK2	-0.576485	7.89451	63.7784	1.0479e-06	9.78729e-06
GJC1	-0.575867	5.85314	62.9155	1.13743e-06	1.05402e-05
PKD2	-0.575738	5.22849	65.2357	9.14293e-07	8.73507e-06
ZNF675	-0.575427	3.33429	30.0816	6.89397e-05	0.000346974
GANC	-0.573924	4.28188	53.4633	2.98303e-06	2.40303e-05
LAMA2	-0.573461	2.00413	14.3262	0.001874	0.00571379
TRIM63	-0.573108	3.82963	33.7509	3.81458e-05	0.000208735
ADIPOR2	-0.572133	7.07948	95.9834	8.24006e-08	1.14649e-06
COMTD1	-0.57149	1.87602	12.2781	0.00330949	0.00931916
ZNF493	-0.571434	3.27475	21.2861	0.000360459	0.00140787
TMEM171	-0.571396	4.62597	58.3163	1.78963e-06	1.55952e-05
ANKRD44	-0.571153	4.92299	58.3983	1.77478e-06	1.55135e-05
PDXDC1	-0.571143	6.67343	78.1742	3.01111e-07	3.37483e-06
NHSL1	-0.57026	6.89785	65.7699	8.70257e-07	8.38213e-06
RNASE4	-0.569637	2.71919	12.991	0.00270076	0.00781936
SNHG32	-0.568891	5.96274	60.7667	1.40078e-06	1.26821e-05
ADAT2	-0.568513	3.15898	21.4493	0.000348258	0.001367
LRP8	-0.568376	7.49487	105.664	4.43943e-08	6.75347e-07
TBC1D7	-0.568238	5.59792	44.2558	8.78918e-06	6.0698e-05
MTR	-0.568181	5.97628	85.5509	1.71151e-07	2.12299e-06
XYLB	-0.568072	3.68212	36.1025	2.67377e-05	0.000156196
SYT11	-0.567646	6.39665	103.3	5.13874e-08	7.70159e-07
BCKDHB	-0.567145	5.16249	62.9493	1.13377e-06	1.052e-05
CHD9	-0.566955	4.43845	29.7322	7.31267e-05	0.000365067
MECP2	-0.565218	6.45578	83.8776	1.93817e-07	2.34465e-06
CADM1	-0.564856	6.79322	86.9926	1.54018e-07	1.95669e-06
CRYZL2P	-0.564725	3.7234	28.2154	9.50004e-05	0.000454119
HIBADH	-0.564181	5.97235	77.5911	3.15468e-07	3.51076e-06
H4C14	-0.563281	2.98317	24.19	0.000199978	0.000851435
ADCK1	-0.563215	3.47527	30.1165	6.85364e-05	0.000345435
PLEKHA1	-0.562557	5.17563	72.3996	4.84161e-07	5.09609e-06
EEPD1	-0.562555	3.44022	24.893	0.000174609	0.000760556
GAB1	-0.562137	4.28112	45.5821	7.44558e-06	5.27553e-05
NPHP4	-0.562114	5.12395	53.4008	3.00343e-06	2.4181e-05
PARN	-0.56125	5.84835	87.1006	1.52815e-07	1.94377e-06
PSTK	-0.560932	2.30659	14.3511	0.00186159	0.0056785
NCOA7	-0.5603	6.40932	83.6795	1.96719e-07	2.36764e-06
AP5B1	-0.560175	4.41915	37.0995	2.31159e-05	0.000137993
NT5DC2	-0.55981	6.88071	36.1822	2.64253e-05	0.000154818
KYAT3	-0.55965	4.80854	42.7907	1.06046e-05	7.05214e-05
SLC11A2	-0.5596	5.35835	63.9481	1.03126e-06	9.68509e-06
ALG14	-0.559524	3.31851	22.9358	0.000256408	0.00105526
ACAD10	-0.55936	4.42232	45.0418	7.96249e-06	5.58595e-05
ZNF106	-0.559294	7.09126	75.0566	3.87627e-07	4.19462e-06
KCTD7	-0.558576	5.11913	65.1582	9.20888e-07	8.79216e-06
DUSP4	-0.558547	8.98958	80.7703	2.45583e-07	2.8331e-06
TBC1D5	-0.558489	6.93015	72.9888	4.60595e-07	4.86973e-06
STK39	-0.558347	6.38786	96.7792	7.81576e-08	1.10042e-06
ADAM22	-0.55818	3.5815	32.0607	4.98006e-05	0.000262481
SCAPER	-0.558016	3.86044	26.4593	0.000130214	0.000592864
ZNF18	-0.557903	3.12756	22.4041	0.000285654	0.00115549
SCMH1	-0.557617	4.9337	61.3525	1.32268e-06	1.20521e-05
SUGCT	-0.557466	2.7468	19.8312	0.000493657	0.00183751
HIPK2	-0.557354	8.58098	44.3656	8.668e-06	6.00659e-05
TRPM3	-0.557026	2.61254	14.69	0.00170186	0.00527179
CRADD	-0.556003	4.5225	51.9406	3.52871e-06	2.77636e-05
ZNF100	-0.555592	3.87913	36.3094	2.5936e-05	0.000152328
SNHG17	-0.554426	3.78372	38.7103	1.83818e-05	0.000113214
PTRHD1	-0.554364	3.56521	23.3475	0.00023609	0.000982473
LONP2	-0.55411	6.9294	89.1608	1.31795e-07	1.70337e-06
C6orf120	-0.554039	5.53839	68.888	6.56632e-07	6.58863e-06
ZNF595	-0.553745	2.56461	16.5425	0.00106237	0.00353989
VASH1	-0.55345	2.49096	14.305	0.00188465	0.00573896
ARSG	-0.553238	3.56389	25.8008	0.000147094	0.000657265
PRADC1	-0.552993	3.70605	32.5966	4.57155e-05	0.000243774
SDR39U1	-0.552531	4.02646	41.9625	1.18179e-05	7.74278e-05
STOML1	-0.551475	2.32219	13.3757	0.00242601	0.00714055
MFSD1	-0.55144	6.14398	91.8462	1.09155e-07	1.44907e-06
NEGR1	-0.551245	2.81368	18.372	0.000686606	0.00243733
ABLIM1	-0.551194	4.31592	51.2398	3.81741e-06	2.96728e-05
CUL7	-0.551189	4.9249	47.068	6.20987e-06	4.52433e-05
UROS	-0.551031	5.16958	67.7017	7.29973e-07	7.21727e-06
RGS14	-0.550908	4.3312	39.3208	1.6884e-05	0.000105734
BAHCC1	-0.550897	5.27905	63.9392	1.03212e-06	9.68509e-06
SIPA1L2	-0.550825	6.78235	78.4689	2.94138e-07	3.30681e-06
SNHG12	-0.550634	3.99469	25.7212	0.000149297	0.000666266
PIK3R2	-0.550549	7.40005	73.3864	4.45428e-07	4.72715e-06
GTF2I	-0.550439	6.27416	85.3543	1.73652e-07	2.14593e-06
SGK3	-0.550382	6.07549	82.9077	2.08509e-07	2.49261e-06
DOCK1	-0.550076	7.34501	95.3609	8.59028e-08	1.18822e-06
PTPN11	-0.550071	7.6692	78.7201	2.88341e-07	3.24968e-06
RTEL1-TNFRSF6B	-0.549943	2.61752	17.9971	0.000749227	0.00262869
TRAF3	-0.549943	5.02224	52.9412	3.15853e-06	2.52576e-05
RIN3	-0.549936	5.0991	36.9397	2.36569e-05	0.000140514
PEX1	-0.549626	5.0836	66.7414	7.96203e-07	7.77449e-06
HSPA2	-0.548892	6.07575	78.9049	2.84157e-07	3.21738e-06
RAP2B	-0.548742	6.21249	59.0118	1.66802e-06	1.47531e-05
PACRGL	-0.548168	4.10835	34.6943	3.30086e-05	0.000186081
FGD4	-0.548066	6.27633	86.9131	1.5491e-07	1.96539e-06
CEP83	-0.547474	2.76234	13.2576	0.00250686	0.00733587
FRMD5	-0.546991	5.49772	77.2533	3.24141e-07	3.5988e-06
PTPRO	-0.54682	4.28602	34.1536	3.58491e-05	0.000198698
TM7SF3	-0.546778	6.88965	89.9285	1.2482e-07	1.62209e-06
ORAI1	-0.546718	4.75446	33.3979	4.02976e-05	0.000218911
FRMD4A	-0.546326	6.30724	54.2008	2.75371e-06	2.24897e-05
IL1RAP	-0.546078	6.55977	83.5043	1.99327e-07	2.397e-06
APBB2	-0.544554	5.28	49.9303	4.43188e-06	3.37461e-05
RPRD1A	-0.543939	6.08573	61.8888	1.2555e-06	1.15505e-05
ENTPD1-AS1	-0.543578	2.17793	12.86	0.0028023	0.00806722
FBN1	-0.542844	7.11929	45.1788	7.82764e-06	5.50498e-05
RAB40B	-0.542808	2.81645	21.5813	0.000338739	0.00133481
CD302	-0.542175	4.067	31.3615	5.57708e-05	0.000289428
FAM126A	-0.542121	6.29742	55.7898	2.32455e-06	1.94096e-05
ENTPD5	-0.541566	3.9126	35.9695	2.72681e-05	0.000158771
TMEM170B	-0.541357	3.92369	35.7977	2.79708e-05	0.000162064
MAP3K4	-0.54076	5.17452	65.6677	8.78491e-07	8.44996e-06
C4orf46	-0.539522	4.03677	33.1393	4.19617e-05	0.0002267
SDCCAG8	-0.538468	4.64901	47.0261	6.24138e-06	4.53956e-05
SLC19A1	-0.537574	4.57035	37.9215	2.05462e-05	0.000124489
RMI1	-0.537569	4.68312	48.3064	5.3563e-06	3.98226e-05
PCDHGC3	-0.53739	8.15412	43.8393	9.26652e-06	6.32014e-05
CYB561	-0.537265	4.67041	39.3107	1.69076e-05	0.000105835
POLR3B	-0.536412	3.4846	23.4594	0.000230892	0.000963671
KCNS3	-0.536236	4.7732	43.7321	9.39412e-06	6.40336e-05
SLC46A3	-0.53609	3.19575	17.7668	0.00079093	0.00275456
C20orf96	-0.535983	2.72428	16.2526	0.00114133	0.003751
TOR1AIP1	-0.535878	6.7391	83.9449	1.92841e-07	2.33684e-06
ATP6V0E2	-0.535561	6.21757	51.8055	3.58236e-06	2.81389e-05
C4orf33	-0.534632	2.99106	20.0495	0.000470482	0.00176211
PLEKHJ1	-0.534359	4.27568	29.7329	7.31182e-05	0.000365067
PLEKHH3	-0.534055	4.6435	39.1753	1.72279e-05	0.000107413
ATP9A	-0.533131	6.02311	56.0497	2.26186e-06	1.89531e-05
FOXRED2	-0.533112	5.62546	27.1046	0.000115783	0.000538079
CNKSR2	-0.532799	4.71334	40.065	1.52423e-05	9.66173e-05
GRAMD2B	-0.532774	5.16251	61.6427	1.28583e-06	1.17921e-05
EPB41L5	-0.532587	4.52542	43.0357	1.02733e-05	6.87374e-05
DMD	-0.532377	5.26951	47.6278	5.80625e-06	4.26092e-05
ELOVL6	-0.532329	5.28768	65.2824	9.1034e-07	8.70904e-06
FNBP1L	-0.531514	4.55803	48.4337	5.27643e-06	3.93364e-05
COL27A1	-0.531425	3.95646	20.7709	0.000402283	0.00153818
CNP	-0.531395	8.13637	58.8767	1.69088e-06	1.49274e-05
COL14A1	-0.531075	4.08184	24.2015	0.000199528	0.000849778
MMP17	-0.530263	7.21041	69.6473	6.14094e-07	6.21015e-06
HIVEP3	-0.52995	5.63453	74.8259	3.95078e-07	4.25316e-06
MRNIP	-0.529893	3.2944	19.5175	0.000529256	0.00195049
TRAPPC9	-0.529651	5.1143	30.5032	6.42456e-05	0.000326245
AMDHD2	-0.529144	5.09266	60.233	1.47652e-06	1.32915e-05
HOXD8	-0.529011	3.22622	21.871	0.000318864	0.00126706
APOLD1	-0.528937	3.71477	21.7459	0.000327277	0.00129504
POU4F1	-0.528817	4.19792	32.4661	4.66736e-05	0.000248028
SOAT1	-0.528693	6.48549	73.1711	4.53569e-07	4.79903e-06
AMD1	-0.527819	7.53331	84.3526	1.87053e-07	2.27838e-06
DCHS1	-0.527686	3.56576	21.6805	0.000331776	0.00130992
KCTD15	-0.526795	6.25642	69.1768	6.4007e-07	6.44364e-06
IFFO1	-0.526755	4.14559	38.5025	1.89256e-05	0.00011631
CDC42EP3	-0.526607	6.56899	76.5996	3.41704e-07	3.76572e-06
GEMIN8	-0.526587	3.48014	26.5492	0.000128087	0.000585436
DPY19L2P2	-0.524385	3.54951	26.0811	0.000139623	0.000628235
NID1	-0.523734	8.0371	91.0626	1.15269e-07	1.51323e-06
ROBO1	-0.523532	6.02824	64.8762	9.45356e-07	8.98945e-06
GYG1	-0.522173	6.54478	39.2182	1.71257e-05	0.000106917
BPHL	-0.52112	4.16623	25.5803	0.000153291	0.000681305
DNAJB5	-0.521118	3.64533	30.8182	6.09757e-05	0.000311986
PARD6G	-0.520933	3.87805	36.3247	2.58776e-05	0.000152048
C1QTNF1	-0.520626	4.06937	21.5053	0.000344184	0.00135288
FLT1	-0.520512	7.13385	64.5341	9.76036e-07	9.24398e-06
MGAT5	-0.520255	7.35011	80.0784	2.5915e-07	2.96787e-06
TMEM42	-0.519686	2.6674	15.3473	0.0014346	0.00455844
PBLD	-0.519135	2.21913	12.1377	0.00344714	0.00964164
AKAP9	-0.518898	6.31183	41.431	1.26797e-05	8.24268e-05
KCTD1	-0.518232	3.65123	34.011	3.66438e-05	0.000202311
ZNF512B	-0.518201	5.11797	44.8417	8.16421e-06	5.70489e-05
KIAA0895L	-0.517285	4.35961	32.575	4.58723e-05	0.000244319
DUBR	-0.517033	2.42616	14.6018	0.00174186	0.00537663
METTL9	-0.516882	6.78482	69.7086	6.10802e-07	6.19453e-06
DUSP3	-0.51665	6.38176	86.1268	1.6406e-07	2.06209e-06
MTRES1	-0.515561	3.57746	22.8178	0.000262591	0.00107551
SLCO3A1	-0.515467	4.88497	54.1817	2.75939e-06	2.25231e-05
NEAT1	-0.515211	5.49039	36.9736	2.35409e-05	0.000140001
CBWD2	-0.514998	3.29911	26.8037	0.000122272	0.000563032
CD36	-0.514881	5.95482	64.4069	9.87728e-07	9.32978e-06
BAG1	-0.514758	4.33156	41.3382	1.28373e-05	8.3375e-05
HERC3	-0.514123	4.75111	43.6955	9.43805e-06	6.42404e-05
ZNF107	-0.514098	3.58931	28.0954	9.70267e-05	0.000462837
ATXN7	-0.513969	4.36704	19.1264	0.000577827	0.00210278
PHLDA2	-0.513131	4.55994	14.7519	0.00167437	0.0052037
ZBTB43	-0.512929	4.37038	37.4039	2.21237e-05	0.000132799
KBTBD6	-0.512552	4.44892	29.655	7.40895e-05	0.000368835
CASK	-0.512106	5.05639	50.9737	3.93401e-06	3.04457e-05
DCAKD	-0.511456	4.85518	45.4318	7.58544e-06	5.36341e-05
SPIN2B	-0.511271	3.18116	20.226	0.000452649	0.00170411
MAPKBP1	-0.510364	6.25123	71.4169	5.26586e-07	5.46554e-06
UBR3	-0.510226	5.44895	53.8507	2.85997e-06	2.3237e-05
FANCF	-0.509854	3.94427	29.659	7.40396e-05	0.000368835
EDEM1	-0.509779	7.6481	80.287	2.54973e-07	2.92713e-06
MYOZ2	-0.509715	3.26982	23.3779	0.000234664	0.0009774
TSC22D2	-0.509555	4.97019	35.825	2.78578e-05	0.000161615
ARMC9	-0.509197	7.80176	83.6876	1.96599e-07	2.36764e-06
TXLNGY	-0.509032	4.16978	21.4242	0.000350106	0.00137198
VEGFB	-0.509028	5.0805	30.827	6.08874e-05	0.000311647
MRTFB	-0.508752	4.87724	39.1539	1.72791e-05	0.000107685
GATAD1	-0.508589	5.47474	47.9322	5.5993e-06	4.13689e-05
BRCC3	-0.50846	5.48628	59.2405	1.6301e-06	1.44718e-05
FZD4	-0.508231	4.47299	36.03	2.70252e-05	0.000157615
MED14	-0.507889	7.13391	74.2529	4.14304e-07	4.43656e-06
NOS3	-0.507844	3.61571	22.136	0.000301838	0.0012106
HABP4	-0.507081	5.31162	58.5119	1.75444e-06	1.53831e-05
SRCAP	-0.506791	6.46139	29.0043	8.28139e-05	0.000405434
LPCAT1	-0.50602	6.05209	78.2998	2.98116e-07	3.3439e-06
SVIP	-0.505274	5.84473	64.8837	9.44699e-07	8.98922e-06
FAM8A1	-0.504554	5.81337	53.5327	2.96056e-06	2.39037e-05
PFKFB2	-0.504177	4.72114	35.4965	2.92532e-05	0.000168393
PRPF4B	-0.503801	7.03969	60.4807	1.44081e-06	1.30113e-05
SAP30L	-0.503767	4.53124	42.4229	1.1125e-05	7.34656e-05
CAT	-0.503543	6.25375	76.3284	3.49307e-07	3.82636e-06
NAGLU	-0.503332	5.47672	52.8014	3.2075e-06	2.56203e-05
NCAM2	-0.50331	4.44894	37.636	2.14001e-05	0.000129001
RSAD1	-0.503291	4.99888	46.2947	6.82109e-06	4.90911e-05
ABHD2	-0.502576	7.50135	52.7761	3.21643e-06	2.56626e-05
WDR91	-0.502274	4.53927	43.4468	9.74355e-06	6.59351e-05
LINC02511	-0.502133	2.14656	12.0057	0.00358246	0.0099573
SVIL	-0.502129	9.0643	76.9078	3.33294e-07	3.68599e-06
CTXN1	-0.501405	4.0001	12.5672	0.00304542	0.00865984
CMC4	-0.501192	3.6951	23.5343	0.000227483	0.000952246
HOOK3	-0.500747	5.98494	56.1681	2.23393e-06	1.87413e-05
CAP2	-0.500433	6.07217	59.4078	1.60299e-06	1.4249e-05
ATP8B2	-0.500236	6.89905	72.7067	4.7171e-07	4.97612e-06
RMDN1	-0.499985	5.51162	48.0365	5.53035e-06	4.09021e-05
SRSF8	-0.499864	4.91202	51.729	3.61317e-06	2.83181e-05
SCARF2	-0.49923	4.41945	38.0838	2.00781e-05	0.000122122
FUT10	-0.498546	3.12999	18.1421	0.000724262	0.00255183
FAM136A	-0.498521	5.91597	67.2095	7.63102e-07	7.50295e-06
MOB1B	-0.498409	5.69868	47.5237	5.879e-06	4.3054e-05
AFF3	-0.498029	4.51775	28.8148	8.55691e-05	0.000416461
ALDH6A1	-0.497986	4.37353	38.986	1.76873e-05	0.000109747
INPP5E	-0.497398	3.86027	30.6694	6.24961e-05	0.000318615
DHFR2	-0.497324	3.65808	18.3966	0.000682709	0.00242532
PAPSS2	-0.497216	3.91439	27.5502	0.000106878	0.000503429
TTLL3	-0.497136	3.57048	23.0199	0.000252101	0.00104115
SUPT3H	-0.497031	4.10222	29.3233	7.83988e-05	0.000387972
ATP7A	-0.496687	4.73094	40.9653	1.34938e-05	8.72391e-05
FITM2	-0.496291	3.79361	28.3566	9.26758e-05	0.000444806
KBTBD7	-0.496227	3.24325	16.6303	0.00103968	0.00347655
AKTIP	-0.496125	3.56551	19.8603	0.000490492	0.00182765
TBC1D14	-0.496002	6.57517	72.4916	4.80393e-07	5.06019e-06
KIDINS220	-0.49446	6.84265	51.6904	3.62882e-06	2.83835e-05
PARVA	-0.494402	6.53779	51.7112	3.62039e-06	2.83503e-05
SLC25A15	-0.494314	3.44212	22.2896	0.000292444	0.00117859
MCUR1	-0.493986	6.28353	63.052	1.12271e-06	1.0431e-05
PSMG3	-0.493596	4.77511	34.9402	3.18022e-05	0.000180069
STXBP1	-0.493362	8.44995	77.6034	3.15157e-07	3.51009e-06
ARSJ	-0.493228	3.91773	16.3325	0.00111893	0.00369707
PCDHGA11	-0.493185	5.21297	31.6017	5.36325e-05	0.000279757
SLC31A1	-0.493177	6.59919	77.024	3.30183e-07	3.65444e-06
PAN2	-0.493096	4.68975	28.1034	9.68908e-05	0.000462687
COQ7	-0.492923	4.89933	40.278	1.48065e-05	9.46467e-05
SRSF2	-0.492887	7.62873	62.6624	1.16532e-06	1.07775e-05
VTI1B	-0.492869	5.72404	44.1303	8.92991e-06	6.13709e-05
FJX1	-0.492714	3.50433	23.2408	0.000241174	0.00100098
DHRS11	-0.491993	4.48693	24.5501	0.000186492	0.000803428
LZTS1	-0.491553	7.90878	43.3714	9.83829e-06	6.64542e-05
SNUPN	-0.491375	4.37465	32.511	4.63411e-05	0.000246538
SPHK2	-0.491275	5.09436	23.5375	0.000227338	0.000951918
SLC13A3	-0.489619	3.82484	25.3994	0.000158602	0.000701172
DDR2	-0.489516	7.27637	63.1041	1.11714e-06	1.03861e-05
OMA1	-0.489013	4.2342	24.9996	0.000171093	0.000747766
TMEM50B	-0.48879	4.62082	26.6837	0.000124977	0.000572881
MEF2A	-0.488235	6.14268	66.2929	8.2946e-07	8.04383e-06
TFB2M	-0.487971	5.13615	45.8802	7.1767e-06	5.13376e-05
CD44	-0.487688	9.9272	57.313	1.98324e-06	1.69184e-05
ARMCX1	-0.487382	4.13903	30.4485	6.48337e-05	0.00032876
ZCCHC14	-0.487226	5.96861	55.3987	2.42264e-06	2.014e-05
BTBD2	-0.487199	5.56105	20.6002	0.000417342	0.00158848
TMEM19	-0.487032	4.66488	34.3035	3.50344e-05	0.000194944
OTUD7B	-0.486713	6.37356	42.9469	1.0392e-05	6.9303e-05
KPNA5	-0.486436	3.43578	18.6232	0.000647974	0.00232092
RARB	-0.486064	4.24359	29.9591	7.0375e-05	0.00035329
TFAP2A	-0.486003	5.90755	53.1763	3.07809e-06	2.46839e-05
LYRM7	-0.485898	3.92742	28.8407	8.51859e-05	0.00041504
NCS1	-0.485512	6.9733	76.2055	3.52816e-07	3.85677e-06
LHFPL2	-0.485201	6.96348	56.5901	2.13756e-06	1.81041e-05
MAP4K3-DT	-0.485191	3.30774	14.5902	0.0017472	0.00538868
MYO1B	-0.485097	6.44061	70.5644	5.66839e-07	5.79844e-06
MANEAL	-0.48498	3.23464	17.6833	0.000806687	0.00279981
SENP7	-0.484949	3.90908	32.1677	4.89526e-05	0.000258684
CPOX	-0.484157	5.44951	51.4166	3.74213e-06	2.91676e-05
B3GALT6	-0.483608	5.24028	39.3521	1.68109e-05	0.000105358
ENOX2	-0.483559	5.04026	53.0027	3.13726e-06	2.513e-05
UBTD1	-0.482998	4.46898	24.7708	0.000178742	0.000774987
LINC01184	-0.482368	3.81091	23.4771	0.000230079	0.000960843
PIP4K2B	-0.48224	6.31953	52.2407	3.41273e-06	2.70009e-05
NRAV	-0.482032	2.86123	17.128	0.000921142	0.00314243
ANKRD54	-0.481416	4.5388	36.5756	2.49442e-05	0.000147235
STX7	-0.481206	6.37216	53.8373	2.86411e-06	2.32574e-05
PSKH1	-0.481113	5.3229	27.004	0.000117908	0.000546128
LGALS3	-0.481033	7.27329	48.3543	5.32611e-06	3.96397e-05
MYO9A	-0.48027	4.29355	23.6599	0.000221897	0.000931338
DTWD2	-0.480118	3.55967	20.4186	0.000434073	0.00164377
NQO1	-0.479188	11.6048	57.8761	1.87181e-06	1.61919e-05
CHST14	-0.47907	4.59584	18.5873	0.000653342	0.00233857
ERMP1	-0.479055	5.09813	51.709	3.62127e-06	2.83503e-05
CAMKK2	-0.479034	4.92204	46.9158	6.32511e-06	4.59648e-05
PMF1	-0.478755	5.00898	35.861	2.77097e-05	0.000160945
CMTM7	-0.478649	7.24634	43.2822	9.95181e-06	6.71221e-05
NR2F2	-0.478443	6.24345	58.2272	1.80592e-06	1.57179e-05
SOX6	-0.478329	4.45414	37.1763	2.2861e-05	0.000136703
TMEM144	-0.478216	3.17623	14.557	0.00176262	0.0054282
PDIK1L	-0.477965	3.55939	22.6657	0.000270817	0.00110303
HK2	-0.477751	7.63099	72.0432	4.99081e-07	5.22212e-06
SGCE	-0.477613	6.0967	60.6373	1.41873e-06	1.28283e-05
C5	-0.477602	3.64706	21.022	0.000381245	0.00147243
ITGB8	-0.477299	6.9375	52.4468	3.33559e-06	2.64497e-05
HADH	-0.476941	5.4885	47.9134	5.61182e-06	4.14398e-05
OSGEPL1	-0.476917	3.35243	18.8481	0.000615494	0.00222118
ANXA5	-0.476621	9.43144	50.7197	4.04905e-06	3.12167e-05
RNF157	-0.476071	5.49432	30.4208	6.51338e-05	0.000330046
FRG1CP	-0.475397	3.39094	16.4942	0.00107506	0.00357631
TECPR2	-0.474285	4.58071	37.2699	2.25545e-05	0.000135098
BAIAP2-DT	-0.47392	4.06654	26.3085	0.000133877	0.000606618
SETMAR	-0.47362	3.13356	16.7847	0.00100115	0.00337076
PRAG1	-0.473463	3.24219	18.579	0.000654596	0.00234247
ZNF714	-0.473239	2.73081	15.4785	0.00138721	0.00442869
ELF1	-0.473197	6.38443	61.2851	1.33141e-06	1.21238e-05
CNDP2	-0.472368	5.50167	40.4205	1.45228e-05	9.30853e-05
BPNT1	-0.472343	5.9043	56.4396	2.17138e-06	1.8314e-05
RBPMS	-0.471027	4.49085	25.1092	0.000167558	0.00073481
RAB15	-0.471004	3.92487	28.3499	9.27842e-05	0.000445176
FGD1	-0.470973	5.45713	23.3803	0.000234553	0.000977223
POGK	-0.470655	6.29476	61.4052	1.3159e-06	1.20134e-05
SLC16A6	-0.470512	8.1665	69.0806	6.45536e-07	6.49107e-06
PIK3R1	-0.470469	4.74501	41.2719	1.29513e-05	8.40032e-05
GPHN	-0.469778	4.99502	43.9526	9.13383e-06	6.25601e-05
PYCR3	-0.469731	4.18631	25.6531	0.000151215	0.000673554
TOM1L2	-0.469335	7.23427	47.0232	6.24357e-06	4.53956e-05
CPEB2	-0.469194	3.89815	26.8449	0.00012136	0.000559915
USP46	-0.468898	4.60472	33.952	3.69785e-05	0.000203763
CAMK2D	-0.468778	5.47573	54.7429	2.59789e-06	2.1402e-05
DIP2B	-0.468769	6.85761	64.349	9.93106e-07	9.36187e-06
APC	-0.468752	5.81033	40.7458	1.38981e-05	8.95671e-05
SNX27	-0.468093	5.46612	56.0861	2.25324e-06	1.8892e-05
SSX2IP	-0.467682	6.21605	58.668	1.72692e-06	1.52076e-05
TMEM126B	-0.467602	4.4779	26.8586	0.000121059	0.00055908
WASHC4	-0.467319	5.70965	32.6422	4.53854e-05	0.000242363
ANAPC13	-0.467314	5.62017	26.1535	0.000137761	0.000621636
SUGP2	-0.467148	7.67113	62.8235	1.14748e-06	1.06195e-05
MCCC1	-0.466997	5.40125	58.576	1.74307e-06	1.53213e-05
TIMM10B	-0.466744	4.82189	40.4929	1.43811e-05	9.23017e-05
SNHG7	-0.466676	3.76536	15.4788	0.00138709	0.00442869
NHEJ1	-0.466649	4.50725	34.1123	3.60774e-05	0.000199651
SNHG3	-0.466614	5.62923	38.2129	1.97144e-05	0.000120323
IL11RA	-0.466581	4.29582	33.9522	3.69775e-05	0.000203763
DHFR	-0.466236	6.91749	53.7259	2.89897e-06	2.35e-05
SPATA6	-0.465905	3.38007	16.46	0.00108418	0.00359904
SLC47A1	-0.465699	4.01087	23.5223	0.000228026	0.000953955
TTL	-0.465398	6.60294	66.6297	8.04341e-07	7.82701e-06
ZNF503	-0.465192	4.36888	25.8345	0.000146172	0.000653968
SHPRH	-0.465151	4.47735	23.3888	0.000234157	0.000975862
SBDSP1	-0.465114	3.59393	17.7108	0.000801458	0.00278439
ZNF197	-0.464489	4.29975	31.6641	5.30926e-05	0.000277255
ADORA2B	-0.463968	3.58361	15.288	0.00145666	0.00462026
CCDC115	-0.463848	4.40357	36.9103	2.37579e-05	0.000140996
LOC101930085	-0.46378	2.64704	13.2945	0.00248128	0.00728357
KLF12	-0.46364	5.17535	38.0531	2.01657e-05	0.00012255
NPAT	-0.463561	5.5157	46.4803	6.66835e-06	4.81139e-05
ARL2BP	-0.463386	6.37933	66.223	8.34785e-07	8.08442e-06
PEAK1	-0.463348	5.13831	29.3197	7.84465e-05	0.000388072
HSF4	-0.463254	3.29061	16.323	0.00112156	0.00369974
LSM11	-0.461816	3.73505	27.1073	0.000115726	0.000538079
SLC25A23	-0.461257	4.53499	15.6631	0.00132348	0.00425643
DHRS13	-0.460992	4.09112	24.085	0.000204116	0.000866196
LINC00909	-0.460892	2.48193	12.1976	0.0033876	0.00951076
RNF141	-0.46037	4.24365	33.5252	3.95064e-05	0.000215349
MSI2	-0.460309	6.92414	61.0936	1.35657e-06	1.23055e-05
TXNDC5	-0.46013	9.06309	72.2584	4.9001e-07	5.14238e-06
SLC37A3	-0.460116	5.84985	57.8871	1.8697e-06	1.61835e-05
ZNF430	-0.459981	3.98641	23.5027	0.000228915	0.000956602
SFXN5	-0.459828	4.2416	25.7882	0.000147441	0.000658363
AFG3L1P	-0.459751	4.46778	31.5457	5.41227e-05	0.000281907
RASSF8	-0.459582	5.81263	47.7497	5.72234e-06	4.20805e-05
UMAD1	-0.459004	4.07308	22.1221	0.000302704	0.00121304
LPAR6	-0.45868	4.29602	28.4935	9.04845e-05	0.000436505
C5orf24	-0.458335	5.60256	37.7645	2.10108e-05	0.000126924
TAF5L	-0.458211	5.19509	47.2468	6.07758e-06	4.43478e-05
KLHL8	-0.458152	4.46078	28.081	9.72731e-05	0.00046342
SMO	-0.458129	5.33692	21.8047	0.000323289	0.00128069
RABL2A	-0.457895	4.02821	23.2547	0.000240506	0.000998531
SNHG6	-0.457658	5.77662	38.9029	1.78934e-05	0.000110783
CRELD2	-0.457649	5.23173	45.8507	7.20282e-06	5.14986e-05
TEX2	-0.456788	5.78367	43.0147	1.03012e-05	6.88593e-05
TBXAS1	-0.456408	2.79033	13.9361	0.00208106	0.00625643
ZNF559	-0.455763	3.11735	17.1873	0.000908073	0.00310532
AP4E1	-0.455493	4.15814	29.172	8.04579e-05	0.000396087
DPY19L4	-0.455452	5.32653	34.9443	3.17825e-05	0.000180069
TXNRD3	-0.455313	2.77665	12.1156	0.00346939	0.00969814
FAM120C	-0.455279	4.38997	26.5252	0.000128651	0.000587634
ELOA	-0.455053	7.07914	64.9095	9.42427e-07	8.97362e-06
DUSP14	-0.455009	5.80016	55.0025	2.52686e-06	2.08776e-05
ZNF700	-0.454643	3.3444	16.0051	0.00121407	0.00394976
AHCYL2	-0.454369	5.00269	39.7395	1.59369e-05	0.000100379
G3BP2	-0.454349	8.23689	67.3516	7.53361e-07	7.42262e-06
ZBTB47	-0.454064	3.26951	17.6184	0.000819201	0.00283907
ITGAE	-0.453991	3.63728	16.9895	0.00095251	0.00323001
KAT2A	-0.453957	5.61333	43.3608	9.85166e-06	6.64979e-05
SLC12A2	-0.453894	5.36723	40.3737	1.46153e-05	9.36355e-05
HACD3	-0.453837	6.80387	63.9673	1.02939e-06	9.67818e-06
PLPP6	-0.453616	3.33042	15.8568	0.00126022	0.00407559
ACSS2	-0.453264	5.80583	22.8023	0.000263418	0.00107816
SLC39A6	-0.452721	6.98537	56.4891	2.16018e-06	1.82304e-05
TMEM242	-0.45234	5.03557	35.1175	3.09631e-05	0.000176374
IMP3	-0.451862	4.90115	31.092	5.82866e-05	0.000299959
KCTD18	-0.451861	3.76448	24.9254	0.00017353	0.000756551
ADAT1	-0.451755	4.42643	20.2443	0.000450853	0.0016978
TRIM25	-0.451724	6.75785	44.5921	8.42406e-06	5.86265e-05
CEP350	-0.451107	5.9111	33.7475	3.81662e-05	0.000208765
EPS15	-0.450805	6.57417	52.321	3.38245e-06	2.67912e-05
PRXL2A	-0.450763	6.50656	39.9971	1.53843e-05	9.73307e-05
ARHGAP18	-0.450717	6.75306	60.6841	1.4122e-06	1.27774e-05
GXYLT1	-0.450645	4.84823	27.5015	0.000107813	0.000506988
CAMKMT	-0.450631	2.71387	13.7137	0.00221078	0.00659744
HAUS6	-0.45061	6.71103	51.2493	3.81332e-06	2.96573e-05
DCTN5	-0.45046	7.03301	43.584	9.57359e-06	6.5038e-05
GTF2H5	-0.450324	5.23014	29.3284	7.83305e-05	0.000387769
IQSEC1	-0.449736	4.52854	32.4688	4.66535e-05	0.000248014
KIAA1109	-0.449198	5.1261	29.229	7.96757e-05	0.000393056
GALNT11	-0.44869	5.71224	33.6662	3.86502e-05	0.000211087
TSPYL4	-0.448605	5.16125	43.03	1.02809e-05	6.87558e-05
STAG3L5P	-0.448429	2.94788	12.5883	0.00302715	0.00861481
DOK1	-0.448258	3.46156	19.8476	0.00049187	0.00183182
GOLIM4	-0.44823	6.10746	34.3812	3.46206e-05	0.000193173
SLC12A9	-0.448145	5.21995	39.965	1.54521e-05	9.76724e-05
CCNQ	-0.448098	3.73679	23.1865	0.000243809	0.00100956
BCAS3	-0.447871	6.85556	40.4689	1.44278e-05	9.256e-05
HIRA	-0.447317	5.21997	42.9592	1.03754e-05	6.92247e-05
NCOA5	-0.447271	5.39312	43.0918	1.01991e-05	6.84672e-05
VPS41	-0.447149	6.40909	56.7168	2.10957e-06	1.78991e-05
KTI12	-0.446824	4.1802	29.7637	7.27376e-05	0.000363637
ANKRD10	-0.446608	5.32585	33.8031	3.78391e-05	0.000207296
CCNG1	-0.446262	6.47466	37.1867	2.28266e-05	0.000136555
TPP1	-0.445963	7.05236	41.9437	1.18472e-05	7.75483e-05
CGN	-0.445949	4.07076	27.015	0.000117674	0.000545222
TMEM201	-0.445714	5.47016	27.2945	0.000111888	0.000522685
CREB3L2	-0.445576	7.11754	45.6316	7.40017e-06	5.25316e-05
TCAIM	-0.445042	5.5672	48.7321	5.09439e-06	3.82565e-05
ALG6	-0.444934	5.09036	35.7884	2.80093e-05	0.000162221
SEC22C	-0.444593	6.42451	58.047	1.83939e-06	1.59797e-05
FAM217B	-0.444481	4.6861	26.4251	0.000131034	0.000596023
ORC6	-0.44442	5.31097	32.6816	4.51027e-05	0.000241126
CAV2	-0.444067	5.31704	45.8372	7.21482e-06	5.15261e-05
GORASP1	-0.443811	5.86108	50.1563	4.31826e-06	3.29872e-05
RAB32	-0.443576	5.40039	32.5929	4.57424e-05	0.00024381
LEPR	-0.443403	4.60576	25.8715	0.000145167	0.000650086
RMDN3	-0.442884	5.50211	44.9682	8.03607e-06	5.62922e-05
HCFC1R1	-0.442437	4.74363	20.7607	0.000403169	0.00154115
TOMM7	-0.442242	7.55582	58.3917	1.77597e-06	1.55143e-05
TCF12	-0.442085	6.63472	57.7084	1.90423e-06	1.63625e-05
TP53RK	-0.442	4.93107	31.9576	5.06333e-05	0.000266177
DENND6A	-0.44178	5.83058	54.5468	2.65309e-06	2.18061e-05
UBIAD1	-0.441769	4.60826	35.2866	3.01864e-05	0.000172783
CDK2AP1	-0.44171	5.40559	44.8052	8.2016e-06	5.72537e-05
EEF2K	-0.441459	4.94928	17.5021	0.00084216	0.0029101
TBX2	-0.441211	7.48146	55.2102	2.47161e-06	2.04807e-05
GTF3C2	-0.440616	6.69029	40.9185	1.35789e-05	8.77489e-05
FAM104B	-0.440579	3.92066	25.6895	0.000150187	0.000669396
C8orf82	-0.440557	3.4268	13.5617	0.00230476	0.00683516
LINC02525	-0.440376	3.9522	16.0248	0.00120811	0.00393761
AZGP1	-0.440333	6.29618	42.05	1.16825e-05	7.66116e-05
FGD5-AS1	-0.440199	7.1131	55.275	2.45466e-06	2.03641e-05
KIAA0319L	-0.439866	6.41886	37.3787	2.22042e-05	0.000133225
ZNF267	-0.438766	4.08495	18.1939	0.00071558	0.00252438
SPIN1	-0.438678	6.50864	57.3643	1.97278e-06	1.68393e-05
KCTD13	-0.438462	4.84318	38.0664	2.01277e-05	0.000122372
FST	-0.438395	6.98291	63.1239	1.11504e-06	1.03734e-05
AP3S2	-0.438205	4.50646	27.5369	0.000107133	0.000504462
SERINC5	-0.438174	7.82629	40.1442	1.50787e-05	9.58585e-05
TRIQK	-0.437748	5.2114	37.6391	2.13904e-05	0.000128998
HIBCH	-0.43771	4.47662	22.0832	0.000305142	0.00122143
FAM114A1	-0.437491	6.24628	40.6302	1.41165e-05	9.08507e-05
HBE1	-0.43744	3.17513	12.4243	0.00317285	0.00897718
PNKD	-0.437433	6.31827	42.9624	1.03711e-05	6.92247e-05
PSAT1	-0.437315	7.28575	37.489	2.18551e-05	0.000131409
CALM3	-0.437234	8.51822	57.8267	1.8813e-06	1.62343e-05
PCGF5	-0.437167	6.27357	54.4639	2.6768e-06	2.195e-05
CARS2	-0.437012	5.78326	27.3783	0.000110218	0.000516246
ATP1B1	-0.436606	5.91503	44.1997	8.85175e-06	6.09224e-05
PUDP	-0.436519	5.30901	48.2125	5.41614e-06	4.02252e-05
CDS2	-0.436052	5.73097	51.5511	3.68596e-06	2.87773e-05
SLC35E2B	-0.436007	6.22926	52.0009	3.50506e-06	2.75978e-05
GTF2H3	-0.435945	5.25444	34.4991	3.40034e-05	0.000190478
ATP6V1B2	-0.435938	7.95857	57.5406	1.93731e-06	1.65965e-05
NUDT16	-0.435877	4.735	36.9743	2.35386e-05	0.000140001
PIK3CB	-0.435826	6.77135	46.0004	7.07148e-06	5.07129e-05
ARHGAP21	-0.435583	7.38264	46.8752	6.35624e-06	4.61202e-05
METTL8	-0.435529	4.4349	24.2404	0.000198024	0.000845151
WDR61	-0.435147	5.57549	30.501	6.42696e-05	0.000326249
FNDC3A	-0.435111	6.9704	47.8011	5.68735e-06	4.1845e-05
ZCCHC17	-0.434682	6.50176	45.7215	7.31843e-06	5.20365e-05
FAT3	-0.434555	5.49641	35.1114	3.09919e-05	0.000176467
CEMIP2	-0.433619	7.70641	52.6488	3.26194e-06	2.59673e-05
SMIM19	-0.433324	3.24744	18.7838	0.000624589	0.00224917
STX2	-0.433014	5.38633	35.3636	2.98405e-05	0.00017101
RBM45	-0.43268	3.17145	14.9355	0.00159589	0.00499151
UTP23	-0.432585	4.11468	21.524	0.000342836	0.00134796
VPS13C	-0.432274	5.11887	28.287	9.38133e-05	0.000449158
TMEM106C	-0.432266	6.93167	37.5887	2.15453e-05	0.000129821
MAN1A2	-0.432163	5.89244	36.429	2.54847e-05	0.000149989
WWTR1	-0.431668	9.96973	59.2091	1.63524e-06	1.45048e-05
PPP1R12B	-0.43165	4.51027	28.6127	8.86242e-05	0.000429137
TNFSF12	-0.431563	3.0803	13.145	0.00258675	0.00753589
ARPIN	-0.431463	4.49013	25.4395	0.000157405	0.000696751
DUSP23	-0.43137	4.82351	20.7748	0.000401949	0.00153732
UBAC2	-0.43134	6.30151	50.3181	4.23893e-06	3.24687e-05
TMTC4	-0.431339	4.97528	38.4994	1.89339e-05	0.00011631
MFSD14C	-0.431183	4.4912	28.092	9.70853e-05	0.000462837
POLB	-0.431168	4.02152	24.68	0.000181886	0.000786694
OSTF1	-0.430447	5.56713	39.292	1.69514e-05	0.000105982
EHMT2	-0.43007	6.19501	38.3177	1.94249e-05	0.000118761
GLI2	-0.429966	7.26857	34.6917	3.30216e-05	0.000186081
DOP1A	-0.429964	4.02258	26.1282	0.000138408	0.00062376
GZF1	-0.429636	3.77313	23.6582	0.000221971	0.000931374
CERS6	-0.429464	6.40064	52.9487	3.15593e-06	2.5251e-05
CDK19	-0.429414	7.11303	52.212	3.42366e-06	2.70572e-05
HSBP1	-0.429374	7.62641	43.5108	9.66381e-06	6.54722e-05
TRUB1	-0.429237	4.91451	35.2589	3.03122e-05	0.000173433
DNMT3A	-0.429141	4.36793	24.2273	0.000198531	0.000846547
EXTL3	-0.428704	6.14871	37.0812	2.31772e-05	0.000138244
D2HGDH	-0.428456	3.03213	15.0984	0.00152972	0.00482071
NT5DC1	-0.428377	5.82509	43.8446	9.26017e-06	6.32014e-05
PCDHGB5	-0.428351	5.04587	32.5625	4.59631e-05	0.000244655
SEPTIN8	-0.428267	5.45446	42.0936	1.16157e-05	7.63151e-05
AKAP1	-0.428254	6.1939	51.3702	3.76172e-06	2.93042e-05
ZYG11B	-0.427854	5.25857	38.0387	2.0207e-05	0.000122696
PLXNB3	-0.42745	6.05213	45.7462	7.2962e-06	5.19179e-05
VPS36	-0.426911	5.84271	38.1871	1.97866e-05	0.000120712
ABLIM3	-0.426863	5.40362	33.9378	3.70595e-05	0.000203992
ASIC1	-0.426605	3.51936	16.2643	0.001138	0.00374614
SECISBP2	-0.426505	5.61513	44.713	8.29703e-06	5.78629e-05
ZNF32	-0.426285	4.0139	14.132	0.00197402	0.00598026
ARMC5	-0.426242	3.67599	18.0829	0.000734332	0.00258539
TK2	-0.425974	4.73941	28.101	9.6932e-05	0.000462728
MTMR12	-0.425954	5.35211	34.4059	3.44901e-05	0.000192672
UQCC1	-0.425925	5.79589	44.2785	8.76391e-06	6.0553e-05
FAXC	-0.425656	4.01911	20.9059	0.000390815	0.00150406
DEAF1	-0.425356	4.56585	29.6924	7.36216e-05	0.000367328
GS1-124K5,11	-0.425293	4.18281	21.0123	0.000382034	0.00147467
SPRY2	-0.425257	8.31083	51.7298	3.61285e-06	2.83181e-05
STK36	-0.425228	5.30013	21.1323	0.000372399	0.00144496
PABPC1L	-0.424685	4.3681	13.7727	0.00217553	0.00650047
ZMAT3	-0.424209	5.26219	33.7725	3.80183e-05	0.000208117
SFXN3	-0.422642	7.1986	38.4261	1.91303e-05	0.000117265
VWA8	-0.422285	5.00782	33.2802	4.10457e-05	0.000222287
PPP1R21	-0.42207	4.48204	27.0788	0.000116324	0.000540025
DYNLL2	-0.421962	7.223	59.7922	1.5426e-06	1.37813e-05
NPEPL1	-0.421771	4.95609	30.9332	5.98301e-05	0.0003069
SHLD2	-0.421628	5.11887	40.0398	1.52948e-05	9.68943e-05
EPB41	-0.421286	6.13945	53.6466	2.92408e-06	2.3654e-05
RXRG	-0.421261	7.01548	37.2937	2.24775e-05	0.000134694
KLHL36	-0.421186	5.30512	33.1756	4.17235e-05	0.000225526
BOLA3	-0.421154	4.32452	26.1719	0.000137295	0.00061973
SS18L1	-0.420793	4.237	27.1045	0.000115785	0.000538079
ZFY	-0.42072	3.0797	13.0181	0.00268031	0.00777283
USP6NL	-0.420456	5.80484	37.0718	2.32088e-05	0.00013833
SLC25A40	-0.420365	4.85921	30.9784	5.93857e-05	0.000305014
ERAP1	-0.420361	5.73362	40.5254	1.43179e-05	9.20217e-05
GDF15	-0.420316	6.61678	39.0458	1.75408e-05	0.00010898
ZNF680	-0.419553	3.48907	14.9611	0.00158529	0.00496493
PLA2G12A	-0.419483	4.10465	20.9042	0.000390952	0.00150418
WBP1	-0.419422	4.7165	15.2809	0.00145931	0.00462763
SUMF1	-0.418856	5.11011	35.6716	2.84997e-05	0.000164456
ZNF83	-0.418579	4.52338	16.9148	0.00096992	0.00328199
RAVER2	-0.418499	4.8699	34.046	3.64468e-05	0.000201381
IMPA2	-0.418303	3.67333	12.6597	0.00296613	0.00847006
ARL4A	-0.417713	4.89893	34.4666	3.41722e-05	0.000191273
ARSK	-0.417637	4.68848	28.4092	9.18277e-05	0.000441184
DNAJC6	-0.417589	3.48788	13.6407	0.00225541	0.00671648
INTS3	-0.41699	6.24637	39.0623	1.75005e-05	0.000108778
ADCY6	-0.416855	5.96266	40.0641	1.52442e-05	9.66173e-05
SLC37A2	-0.416712	3.93628	24.188	0.000200056	0.000851435
PHLPP2	-0.416636	4.3053	22.2114	0.000297182	0.00119497
CPNE3	-0.416456	7.37129	50.7797	4.02154e-06	3.10722e-05
SPRYD7	-0.416267	4.40012	27.1223	0.000115412	0.000537201
SMYD3	-0.416006	4.49127	28.9513	8.35736e-05	0.00040873
CALD1	-0.41579	6.78754	40.0024	1.53731e-05	9.73036e-05
PDSS2	-0.414927	4.64323	31.6867	5.28985e-05	0.000276343
PHF19	-0.414496	7.82043	22.0778	0.000305484	0.00122211
DGLUCY	-0.413802	2.9712	12.4018	0.00319343	0.00902462
CLASP2	-0.413534	5.98175	39.2764	1.6988e-05	0.00010615
SACS	-0.413127	6.95113	43.2048	1.00516e-05	6.75823e-05
KDM1B	-0.413078	5.52492	43.087	1.02054e-05	6.84769e-05
ATP1A1	-0.413005	11.0872	45.7747	7.27056e-06	5.17872e-05
SLC25A30	-0.412969	4.08322	23.4406	0.000231754	0.000966697
MMP24OS	-0.412534	6.07904	31.3507	5.58693e-05	0.000289727
DCAF17	-0.412464	4.21483	21.0183	0.00038155	0.00147321
ZNF236	-0.412224	3.58884	14.6658	0.00171271	0.00529962
SNX10	-0.411816	7.31053	44.2307	8.81704e-06	6.08312e-05
ICE2	-0.411784	4.77709	33.3866	4.03689e-05	0.00021904
PPIF	-0.411716	6.6586	48.4089	5.29189e-06	3.94264e-05
TMEM161B	-0.411667	4.4653	14.8964	0.00161224	0.0050371
SETD7	-0.411226	5.78766	43.264	9.97509e-06	6.71862e-05
USP22	-0.411098	8.55428	52.1771	3.43697e-06	2.71473e-05
C11orf24	-0.411012	5.09073	33.4278	4.01103e-05	0.000218137
GNAQ	-0.410359	6.77423	40.181	1.50033e-05	9.5517e-05
RAPGEF1	-0.410245	6.20914	47.5691	5.84709e-06	4.28424e-05
FXN	-0.409896	3.1686	14.7981	0.00165422	0.00514671
NCOA2	-0.409788	5.47522	22.3994	0.000285931	0.00115628
ATG2B	-0.409772	4.9793	26.0374	0.000140759	0.000633146
PATL1	-0.409725	6.36773	37.5253	2.17419e-05	0.000130894
NANP	-0.409704	3.5439	13.6876	0.00222661	0.00664049
FAXDC2	-0.409687	3.8449	14.3791	0.00184776	0.00563994
TTC14	-0.409073	4.9314	21.0498	0.000378994	0.00146573
TMEM104	-0.408959	5.32185	28.7507	8.65259e-05	0.000420125
MSTO1	-0.408946	3.98608	12.63	0.00299133	0.00852699
MMP1	-0.408885	8.80791	46.3271	6.79415e-06	4.8922e-05
WSB2	-0.408809	6.8423	46.6538	6.52912e-06	4.72778e-05
AARS2	-0.408805	6.93992	35.6281	2.86848e-05	0.000165322
CHST10	-0.408603	5.05377	22.8175	0.000262609	0.00107551
ALDH1A3	-0.408476	10.9779	46.6394	6.54057e-06	4.73365e-05
PGM1	-0.408274	6.8049	27.3658	0.000110466	0.000517237
POLI	-0.408231	3.83792	16.3468	0.00111497	0.0036883
TMEM175	-0.408001	3.28159	12.7407	0.00289859	0.00830562
RPS12	-0.407656	9.00295	46.0994	6.9861e-06	5.02194e-05
DDX55	-0.407635	4.8958	30.0924	6.88144e-05	0.000346467
ING5	-0.40711	4.71932	18.5392	0.000660619	0.00236164
C12orf75	-0.406197	4.76754	32.854	4.38895e-05	0.000235528
PPM1F	-0.40533	5.44979	30.0545	6.92546e-05	0.000348436
LDAH	-0.405307	5.23345	42.2155	1.14313e-05	7.52429e-05
TXNDC15	-0.405209	4.2224	22.8152	0.000262731	0.00107566
SRRD	-0.405123	4.67034	24.6892	0.000181563	0.000785778
LINC00467	-0.405089	3.32032	15.1491	0.00150978	0.0047674
COA7	-0.40475	5.47189	35.1926	3.06154e-05	0.000174674
RAB11FIP3	-0.404727	4.71915	21.948	0.000313806	0.00125011
CCNY	-0.404566	5.96563	43.3968	9.80623e-06	6.62692e-05
MAP4K5	-0.404474	5.57828	28.1915	9.53998e-05	0.000455748
FAM168A	-0.404335	6.00744	38.3775	1.92618e-05	0.000117925
INTS2	-0.403701	4.83117	29.2895	7.88529e-05	0.000389403
GGA2	-0.403494	6.78522	53.0694	3.11439e-06	2.49609e-05
FKBP14	-0.403384	5.1224	34.5116	3.39385e-05	0.00019019
SLC39A13	-0.403084	4.88226	25.2541	0.000163017	0.000717764
MTCH2	-0.403022	6.82316	40.299	1.47642e-05	9.44617e-05
NTHL1	-0.402731	4.43682	16.3299	0.00111965	0.00369772
CBX3	-0.402578	8.45414	49.2177	4.81319e-06	3.64035e-05
C12orf49	-0.402398	5.57138	39.8142	1.57744e-05	9.94884e-05
ALG12	-0.401846	4.1367	21.3361	0.000356669	0.00139538
DHRS1	-0.401743	3.51226	14.0375	0.00202483	0.00611982
PXMP4	-0.401487	4.09105	16.4641	0.00108309	0.00359758
SOX4	-0.401436	6.78369	37.7677	2.10012e-05	0.00012692
HTT	-0.40095	6.85868	34.0616	3.63596e-05	0.000201056
ND5	-0.400918	11.5184	16.3964	0.00110136	0.00364952
AVPI1	-0.39932	6.78706	29.7955	7.23471e-05	0.000362067
RCHY1	-0.39926	3.52231	15.2776	0.00146056	0.00463054
VPS26C	-0.399236	6.57567	40.8117	1.37753e-05	8.88562e-05
ZNF75D	-0.399139	3.98842	15.9533	0.00122995	0.00399137
IPO8	-0.398985	7.19354	41.3065	1.28916e-05	8.36894e-05
ARGLU1	-0.398855	5.49748	20.3713	0.000438556	0.00165765
ZBTB34	-0.398742	4.48096	20.5928	0.000418013	0.0015906
ZMYND11	-0.398608	6.47022	45.1863	7.82039e-06	5.5026e-05
BDH2	-0.398531	4.67842	28.4645	9.09447e-05	0.000437979
PRKAR1A	-0.398517	8.58258	51.5059	3.70472e-06	2.88919e-05
PXMP2	-0.398303	3.56922	15.7327	0.00130035	0.00419105
HMGA2	-0.398179	5.36587	35.5259	2.9125e-05	0.000167723
CCDC112	-0.398132	4.34952	14.7438	0.00167795	0.00521251
TCF19	-0.398127	5.56281	42.0825	1.16327e-05	7.63555e-05
MAPK1	-0.397548	7.99929	51.3039	3.78993e-06	2.94976e-05
SZRD1	-0.397531	8.02943	49.446	4.68711e-06	3.55178e-05
WWOX	-0.397327	3.4603	13.4502	0.00237659	0.00701433
PECR	-0.397241	4.47052	16.0467	0.0012015	0.00392147
SAMD4B	-0.397231	7.87455	33.672	3.86153e-05	0.000210978
POM121	-0.397162	7.00041	43.1223	1.0159e-05	6.82626e-05
RASA3	-0.397157	6.91218	45.198	7.80895e-06	5.49734e-05
TAMM41	-0.397021	3.44498	13.5808	0.00229275	0.00681336
ITFG2	-0.396912	3.53455	14.9765	0.00157894	0.00494614
MDN1	-0.396886	6.68955	28.4225	9.16139e-05	0.000440306
RAB4A	-0.396793	5.1844	30.5171	6.40972e-05	0.000325632
LRSAM1	-0.396767	3.97755	14.7417	0.00167888	0.00521427
CFAP97	-0.396554	6.03302	31.9777	5.047e-05	0.000265515
GPR137B	-0.395802	5.25388	24.3221	0.000194905	0.000833846
SNAPIN	-0.395619	4.60519	22.8564	0.000260549	0.00107012
ZNF814	-0.395294	2.96781	12.0446	0.00354202	0.00985854
AVL9	-0.39507	5.94671	30.1913	6.76815e-05	0.000341612
GLMP	-0.395052	7.14772	25.8582	0.000145527	0.000651289
DIS3L	-0.394962	3.86708	15.8807	0.00125263	0.00405384
RHOBTB2	-0.394374	4.73087	19.4786	0.000533882	0.00196485
AP3M2	-0.393759	5.39571	31.6607	5.31218e-05	0.000277305
LBR	-0.393499	6.48767	45.8078	7.241e-06	5.16673e-05
DDX17	-0.393489	7.87342	40.0973	1.51753e-05	9.63093e-05
DYNC1LI2	-0.393435	7.53375	44.4021	8.6282e-06	5.99366e-05
CD3EAP	-0.393402	5.4788	39.4013	1.6697e-05	0.000104702
KIAA0930	-0.392858	6.6817	36.4093	2.55587e-05	0.000150362
NDST2	-0.392813	3.95534	18.2737	0.000702418	0.00248351
ELMOD3	-0.392575	3.89573	13.4153	0.00239964	0.0070732
CENPP	-0.391768	3.75326	17.7757	0.000789259	0.00275009
MGAT2	-0.39119	5.09158	33.6576	3.87016e-05	0.000211287
SMIM20	-0.390733	4.10793	15.2581	0.00146791	0.00465109
RAB9A	-0.390687	4.9571	28.8147	8.55706e-05	0.000416461
IL17RC	-0.39034	4.00482	13.2614	0.00250418	0.00733409
AZI2	-0.389492	5.33459	25.7141	0.000149496	0.000666734
GTF3C6	-0.389282	6.0709	35.0292	3.13777e-05	0.00017821
ARHGAP19	-0.389193	6.69006	43.6445	9.49988e-06	6.45938e-05
CBR3	-0.389126	5.46613	21.7261	0.000328636	0.00130005
SLC25A20	-0.388723	3.66612	14.7262	0.00168572	0.00523208
JPX	-0.388717	4.23244	20.3112	0.000444325	0.00167633
ARFIP1	-0.388547	5.41627	33.8533	3.75461e-05	0.000206136
TBC1D9	-0.388494	3.57812	14.9767	0.00157884	0.00494614
ADGRG1	-0.388487	8.55651	45.3111	7.6999e-06	5.4286e-05
KIAA2026	-0.388296	4.65086	18.3655	0.000687639	0.00244039
DHODH	-0.387989	4.10747	21.9979	0.000310575	0.00123863
STAM	-0.387592	6.36072	46.5469	6.61453e-06	4.78474e-05
B4GALT5	-0.387073	6.69309	50.0837	4.35441e-06	3.31919e-05
DDX28	-0.386992	4.42083	15.9062	0.00124462	0.00403249
HMOX2	-0.386351	5.63247	20.1598	0.000459252	0.00172484
GK	-0.386347	5.30281	30.8056	6.11032e-05	0.000312526
ANAPC15	-0.386042	4.36952	22.5457	0.000277508	0.00112608
PHF2	-0.385887	5.93473	36.8335	2.40245e-05	0.000142399
FAM234B	-0.385571	3.84892	14.8415	0.00163554	0.0050953
TRIM13	-0.38536	4.31439	19.9626	0.000479552	0.00179206
CEP63	-0.385248	5.07131	30.2867	6.66089e-05	0.000336678
SPIN4	-0.384536	3.49802	15.0073	0.00156635	0.00491429
ANGEL2	-0.384226	4.87426	29.5931	7.48725e-05	0.000372079
RSBN1L	-0.383867	4.58208	16.513	0.00107011	0.00356152
NREP	-0.383297	4.94968	18.035	0.000742607	0.00260869
TLCD3A	-0.383214	5.59395	37.444	2.19968e-05	0.000132148
BTBD3	-0.382565	7.13864	44.0892	8.97666e-06	6.16325e-05
SLC24A1	-0.382479	3.35343	13.0993	0.00261998	0.00761503
QKI	-0.382452	8.7013	39.935	1.55154e-05	9.79855e-05
REV3L	-0.382402	6.14855	26.3837	0.000132035	0.000599614
ICMT	-0.38233	6.97522	44.5891	8.42719e-06	5.86265e-05
G6PC3	-0.382324	6.23974	13.972	0.00206095	0.00620912
HOMER2	-0.381891	3.70084	18.5712	0.000655762	0.00234605
TTC17	-0.381756	5.54726	40.1215	1.51253e-05	9.60782e-05
PFKM	-0.38163	6.8899	45.4387	7.57898e-06	5.36201e-05
NKTR	-0.381463	5.56645	16.697	0.00102285	0.00343103
ARID1B	-0.381458	6.38719	35.4098	2.96349e-05	0.000170038
CD109	-0.381348	9.79355	31.3418	5.59511e-05	0.000290046
SOD2	-0.38134	6.108	43.0686	1.02297e-05	6.86079e-05
AHI1	-0.381159	5.03437	19.6681	0.000511817	0.00189515
ARPP19	-0.381102	7.70279	45.4088	7.60713e-06	5.37389e-05
SMARCA2	-0.381002	6.64611	24.7525	0.000179372	0.000777241
TRPM7	-0.380715	6.14425	38.0909	2.00579e-05	0.000122052
TMTC2	-0.380682	7.10948	39.8743	1.5645e-05	9.87162e-05
MMD	-0.380294	3.90647	20.1398	0.000461268	0.00173104
ADSS2	-0.379736	6.45306	43.6413	9.50365e-06	6.45938e-05
CCDC167	-0.379517	4.60731	18.4728	0.000670792	0.00239137
PCYOX1L	-0.378932	3.65256	17.4614	0.000850369	0.0029356
PUS7L	-0.37892	3.89471	18.1433	0.000724067	0.00255178
PDCL3	-0.378906	5.05358	31.9198	5.09428e-05	0.000267506
TTF2	-0.378696	5.62497	36.4387	2.54487e-05	0.000149839
TNK2	-0.378662	5.33298	22.3595	0.000288278	0.00116544
KIF3C	-0.37841	6.89835	33.3248	4.07607e-05	0.000220912
SNX7	-0.378356	5.38403	34.3202	3.49453e-05	0.000194601
WDR6	-0.378292	7.2117	38.0469	2.01836e-05	0.000122606
DLG5	-0.378292	5.66902	36.8196	2.40729e-05	0.000142627
PIK3R3	-0.378285	3.68945	14.6352	0.00172659	0.00533669
CGGBP1	-0.378269	6.55456	34.124	3.60125e-05	0.00019937
PTPRA	-0.378151	6.42469	44.0338	9.04002e-06	6.20074e-05
INPPL1	-0.378079	7.42792	27.3171	0.000111435	0.000521081
PLAGL2	-0.377668	4.55103	23.719	0.000219323	0.000922172
PPFIBP1	-0.377597	8.2152	34.552	3.37305e-05	0.000189461
TRIM35	-0.377501	3.91609	18.4448	0.000675146	0.00240387
ACVR1	-0.37716	5.94532	31.2719	5.65931e-05	0.000292732
ADO	-0.377068	5.5977	31.332	5.60401e-05	0.000290401
PKNOX2	-0.377041	5.20435	25.1632	0.00016585	0.000728219
MTMR4	-0.377027	6.14391	23.527	0.000227811	0.000953338
PCCA	-0.376923	3.47218	13.1727	0.00256683	0.00748509
ALG9	-0.376426	4.33013	18.0231	0.000744673	0.00261466
PSMD10	-0.376373	5.86482	32.8429	4.39666e-05	0.000235823
PCYOX1	-0.376172	6.22965	38.9448	1.77891e-05	0.000110282
RBM4B	-0.376058	4.18857	22.0233	0.000308945	0.00123247
AP4M1	-0.375817	4.48469	15.4853	0.00138478	0.00442394
RNF11	-0.375013	6.55445	38.6634	1.8503e-05	0.000113861
NFS1	-0.37462	4.96977	31.8489	5.1529e-05	0.000270184
RTL8C	-0.374594	7.24357	21.6535	0.000333658	0.00131698
TIA1	-0.374443	5.68017	30.3916	6.54512e-05	0.000331417
EVI2B	-0.374384	4.42218	12.8819	0.002785	0.00802881
SUDS3	-0.374373	5.3487	33.8638	3.74856e-05	0.000205917
MIB2	-0.37426	4.00759	19.173	0.000571784	0.00208346
ZCCHC24	-0.374073	6.63644	30.2729	6.6763e-05	0.000337336
ACY1	-0.374054	5.13837	22.4679	0.00028195	0.00114247
UBE4B	-0.37373	6.75611	36.0209	2.70617e-05	0.000157764
CENPS	-0.373578	3.61127	13.565	0.00230266	0.00683422
SAMD1	-0.37346	5.05163	18.0212	0.000745011	0.00261519
RTL8A	-0.373388	6.51543	28.5229	9.00213e-05	0.000434592
LYRM2	-0.37337	6.64696	42.8875	1.04722e-05	6.9772e-05
LARS2	-0.372503	5.88018	31.7067	5.27275e-05	0.000275755
IL24	-0.372174	5.57869	16.8306	0.000990011	0.00333961
TANC1	-0.372143	7.74772	32.4756	4.66031e-05	0.000247839
PNISR	-0.371888	6.67215	21.623	0.000335791	0.00132393
NT5DC3	-0.371378	5.30246	27.416	0.000109476	0.00051309
R3HCC1	-0.371344	3.75669	17.6077	0.000821275	0.00284556
ZDHHC7	-0.371037	6.92048	44.4549	8.57087e-06	5.95675e-05
POPDC3	-0.370896	5.89958	31.7861	5.20539e-05	0.000272634
PERP	-0.370677	7.63624	42.4523	1.10824e-05	7.32182e-05
TRNP1	-0.370511	3.93869	17.196	0.000906168	0.00310105
PSMA3-AS1	-0.370222	4.06972	16.6799	0.00102712	0.00344268
FAM229B	-0.370189	4.01574	12.6602	0.00296573	0.00847006
ZNF395	-0.369619	6.16872	38.716	1.83672e-05	0.000113214
KLHL22	-0.36955	4.20039	14.2721	0.00190125	0.00578454
MLST8	-0.36953	5.77789	17.6851	0.000806345	0.0027993
LIMD1	-0.36915	5.68402	29.2997	7.87162e-05	0.000389135
SSH2	-0.369065	6.20617	32.5616	4.59699e-05	0.000244655
FAM122A	-0.368395	3.87291	17.1399	0.000918506	0.00313646
POLR1B	-0.368377	5.78841	38.4922	1.89531e-05	0.000116378
ABRACL	-0.368286	5.1014	25.6265	0.00015197	0.000676069
CDC16	-0.368107	6.81956	34.3441	3.48179e-05	0.000194153
RYK	-0.367625	5.98351	27.265	0.000112484	0.000524863
PTK7	-0.367578	6.32425	29.3743	7.77184e-05	0.000385277
TOMM40L	-0.367559	4.26698	19.025	0.000591238	0.00214388
OXSR1	-0.367138	7.47628	42.6485	1.08024e-05	7.17024e-05
DENND1A	-0.367135	5.49033	16.7604	0.00100711	0.003386
TMEM177	-0.366637	3.68881	16.2182	0.00115115	0.003778
ATPAF1	-0.36598	5.87515	39.3497	1.68165e-05	0.000105358
RTL8B	-0.365961	5.12792	21.2315	0.000364652	0.00141917
RRS1	-0.365937	5.40205	29.6795	7.3782e-05	0.000367909
SEC11C	-0.365803	5.28527	25.4686	0.000156545	0.000693438
ARHGEF10	-0.365637	5.98781	38.7272	1.83382e-05	0.000113092
CRYZ	-0.365548	4.43923	19.4269	0.000540083	0.00198581
ATAT1	-0.365076	3.86618	14.7072	0.00169418	0.00525489
LRP12	-0.365023	6.60257	34.6706	3.31274e-05	0.000186455
FER	-0.36482	5.0771	20.4645	0.000429772	0.00162835
PLOD3	-0.364804	9.07552	32.1644	4.89791e-05	0.000258728
NEK1	-0.364789	3.72083	13.1493	0.00258365	0.0075295
OAT	-0.364221	8.20319	29.9909	6.99993e-05	0.000351683
ZC3H7A	-0.363462	6.55484	30.5779	6.34523e-05	0.00032291
ATP5F1C	-0.36334	7.49345	37.2109	2.27472e-05	0.000136137
FKRP	-0.363133	4.34774	19.0988	0.000581448	0.00211324
POM121C	-0.362959	7.08059	28.4794	9.07081e-05	0.000437435
KIF3A	-0.362715	4.25866	17.4923	0.000844129	0.00291619
PRXL2C	-0.362652	4.26356	16.3208	0.00112218	0.00370091
ZNF589	-0.36255	4.50828	21.6946	0.000330799	0.00130708
MRPL35	-0.362368	5.88596	37.822	2.08393e-05	0.000126054
NIPA1	-0.362363	6.23814	32.4369	4.68916e-05	0.000249
TRDMT1	-0.362109	3.30633	13.2017	0.00254615	0.00743549
WDR37	-0.361806	4.8496	22.9447	0.000255947	0.00105397
GLRX2	-0.36178	4.07225	16.5941	0.00104897	0.00350348
ST3GAL3	-0.361446	4.38561	12.6965	0.00293519	0.00839014
PLEKHM2	-0.361296	7.41186	29.7709	7.26491e-05	0.000363322
TRIM2	-0.361202	6.74338	28.623	8.84665e-05	0.00042852
DENND4B	-0.361109	6.02586	31.2879	5.64456e-05	0.000292075
MATN2	-0.361092	6.34029	30.7706	6.14572e-05	0.00031377
NBPF15	-0.360944	5.05666	22.9931	0.000253463	0.00104587
ATP2B1	-0.360917	4.73453	15.8525	0.00126157	0.00407892
REX1BD	-0.360804	5.11113	17.5981	0.00082315	0.00285136
B4GALT2	-0.360739	5.56262	25.8302	0.000146289	0.000654284
CEP170	-0.360681	7.61617	33.1952	4.15954e-05	0.000225006
NBPF11	-0.360549	4.37053	20.1427	0.000460975	0.00173039
DST	-0.360527	8.2161	19.7732	0.00050003	0.00185782
CDH13	-0.360362	4.88902	15.3854	0.00142064	0.00452017
PRMT6	-0.360334	3.901	16.3164	0.0011234	0.00370408
ZBTB1	-0.36018	4.71555	21.6357	0.000334901	0.00132152
RRAGB	-0.35997	3.28599	12.0959	0.00348932	0.00974041
C5orf51	-0.359835	5.69898	32.728	4.47727e-05	0.000239542
TET2	-0.359783	3.96681	12.2754	0.00331205	0.00932451
ALDH7A1	-0.359694	6.02514	28.0237	9.82608e-05	0.000467497
ASB1	-0.359482	5.55395	32.7799	4.44062e-05	0.000237851
SUSD5	-0.359344	4.59964	22.1837	0.000298882	0.00120095
PBRM1	-0.359147	6.32488	27.2728	0.000112326	0.000524559
NIPSNAP1	-0.358561	6.03979	32.7475	4.46344e-05	0.000238893
ETAA1	-0.358548	4.39542	14.8837	0.00161758	0.00504933
SNTB2	-0.358461	8.13994	30.5409	6.38436e-05	0.000324668
PCNX3	-0.358074	5.33565	29.2056	7.99948e-05	0.000394268
FLOT1	-0.358027	7.79121	32.6094	4.56226e-05	0.000243538
NADK	-0.357967	5.58183	25.0249	0.00017027	0.000744444
IMPACT	-0.357477	4.13626	12.2689	0.0033183	0.00933839
INO80	-0.35697	5.24135	21.5529	0.000340763	0.00134204
IQCK	-0.35632	3.7146	13.574	0.00229702	0.00682034
MESD	-0.356224	5.93808	34.1611	3.58077e-05	0.000198546
OXLD1	-0.355842	3.79127	13.3141	0.00246781	0.00725152
TMEM9B	-0.355584	4.94061	28.5312	8.98914e-05	0.000434383
FECH	-0.355539	4.71357	21.7864	0.000324524	0.00128487
TMEM97	-0.355231	5.44746	21.534	0.000342118	0.00134551
DOLK	-0.354809	4.92702	21.3826	0.000353191	0.00138292
SERGEF	-0.353947	4.06626	15.4577	0.0013946	0.0044453
OGFRL1	-0.353841	4.90703	23.4713	0.000230346	0.000961675
PGPEP1	-0.35349	6.8703	23.7001	0.000220141	0.000924515
DIRAS1	-0.353164	4.39532	16.2542	0.00114089	0.003751
STIMATE	-0.35237	4.8271	24.0559	0.00020528	0.000870612
TAF13	-0.35202	4.85216	20.8158	0.000398429	0.00152674
MAT2A	-0.351485	8.23415	27.8468	0.000101384	0.000480423
TRIM4	-0.351273	5.21912	28.6057	8.8733e-05	0.000429371
STAG1	-0.351125	6.24045	26.5092	0.000129029	0.000588797
BBS9	-0.350866	3.71405	15.7919	0.00128103	0.0041344
ZADH2	-0.350757	4.90536	26.5833	0.000127289	0.000582391
NEURL4	-0.350738	4.92976	22.7953	0.000263787	0.00107852
LMLN	-0.350664	4.95936	16.5161	0.00106929	0.00356047
TMEM245	-0.350497	6.98755	33.1184	4.21e-05	0.000227129
LPP	-0.350328	6.51979	31.7022	5.27655e-05	0.000275851
PCYT2	-0.350164	5.17794	22.2438	0.000295205	0.00118803
ACP5	-0.350022	3.89146	12.1867	0.00339839	0.00953352
PGM2	-0.349591	5.7556	29.9659	7.02944e-05	0.000353041
LATS2	-0.349568	6.40705	33.8194	3.77439e-05	0.000206934
WDFY3	-0.349521	4.58247	15.4958	0.00138109	0.00441711
ITGA6	-0.34943	8.58948	33.1367	4.1979e-05	0.0002267
CSRP2	-0.349078	4.22135	18.5051	0.000665822	0.00237664
APPBP2	-0.348898	5.5227	30.5498	6.375e-05	0.000324308
SCRN1	-0.34885	8.33442	35.0631	3.12177e-05	0.000177539
POLR3G	-0.34872	5.36367	23.7577	0.000217654	0.000915954
GNE	-0.348657	5.76373	27.991	9.88304e-05	0.000469577
DAZAP2	-0.348374	7.90042	34.1892	3.56538e-05	0.00019777
TMED8	-0.34837	5.08666	24.9384	0.000173101	0.00075538
FAM122B	-0.348287	6.56492	32.2637	4.82063e-05	0.000255121
DIAPH1	-0.347937	7.93039	19.3711	0.000546875	0.00200714
SCARB2	-0.347667	8.29149	39.1251	1.73485e-05	0.000108022
HIKESHI	-0.347654	4.29163	17.633	0.000816354	0.00282989
SLC37A4	-0.347207	4.60723	16.468	0.00108204	0.00359615
TMEM170A	-0.34707	5.07182	24.545	0.000186675	0.00080373
SRD5A3	-0.347011	4.16785	14.0621	0.00201149	0.00608207
DBI	-0.346882	7.34921	34.3135	3.49811e-05	0.000194724
ZNF407	-0.346838	4.36277	13.9559	0.00206995	0.00623359
HERC1	-0.34621	4.92139	17.7982	0.000785078	0.00273754
HDDC2	-0.345919	6.08583	23.8756	0.000212661	0.000897087
CLN6	-0.345702	5.14956	17.0057	0.000948789	0.00321986
SWAP70	-0.345682	7.00381	35.9094	2.75116e-05	0.000159926
MMAB	-0.345231	4.61594	16.8719	0.000980101	0.00331248
S100A10	-0.344951	8.60221	26.5812	0.000127339	0.000582391
GBA2	-0.344807	5.45807	29.2405	7.95175e-05	0.000392412
ZBTB41	-0.344294	4.62954	12.8884	0.00277992	0.00801907
SOGA1	-0.344182	6.9637	28.455	9.10951e-05	0.000438407
PM20D2	-0.343806	5.30406	16.7661	0.00100569	0.00338285
TES	-0.343706	5.29024	20.7819	0.000401339	0.00153581
DROSHA	-0.343477	5.91958	28.3841	9.22307e-05	0.00044282
PAK2	-0.342393	7.35401	26.2181	0.000136129	0.000615849
HOXA3	-0.34239	3.90516	13.1775	0.0025634	0.00747662
CREBZF	-0.342162	5.21269	15.3709	0.00142595	0.00453503
SYNM	-0.341739	7.61695	24.9301	0.000173377	0.000756116
PEX10	-0.341447	4.63035	18.9346	0.000603495	0.00218274
DDX19A	-0.340537	6.5453	34.2917	3.50982e-05	0.000195223
LAMTOR1	-0.339947	5.98896	24.5956	0.000184864	0.000797872
MRPL34	-0.339943	5.98354	14.8244	0.00164286	0.00511586
MBD3	-0.33954	6.03758	15.6258	0.00133608	0.00429213
POFUT1	-0.339454	7.11127	37.56	2.16339e-05	0.0001303
SCARB1	-0.339202	7.52428	28.3226	9.32302e-05	0.00044659
MOCS2	-0.33919	5.5371	19.33	0.000551945	0.00202209
C1orf216	-0.338832	5.45491	28.5433	8.97019e-05	0.000433763
CDK5RAP3	-0.338727	6.65204	27.8854	0.000100693	0.000477628
ARPC1B	-0.338603	8.6812	32.947	4.32501e-05	0.000232713
MAPK9	-0.338218	4.81925	21.8268	0.000321808	0.00127661
TM4SF18	-0.338012	6.13305	30.0964	6.87682e-05	0.000346357
TMEM164	-0.337964	6.29603	31.0109	5.90688e-05	0.000303654
NLN	-0.337758	5.52568	29.1909	8.0197e-05	0.00039494
NEIL2	-0.337727	3.80241	13.5399	0.00231865	0.00687017
BET1L	-0.337703	4.86207	17.3062	0.000882508	0.00302739
PPIL2	-0.33769	5.01086	16.9427	0.000963391	0.00326145
TULP3	-0.337631	5.69342	32.9007	4.35668e-05	0.000233973
ARHGAP12	-0.337135	6.90715	33.3157	4.08188e-05	0.000221142
RNF2	-0.336805	4.46352	14.4608	0.00180806	0.00554504
TOR3A	-0.336611	5.50658	29.1107	8.13101e-05	0.000399174
MMS19	-0.336317	6.6491	15.047	0.00155025	0.00487673
RAI14	-0.33623	6.48496	31.2015	5.72495e-05	0.000295695
CDC25A	-0.336137	5.57051	29.3678	7.78044e-05	0.000385568
PAPSS1	-0.335948	5.67241	29.4804	7.63234e-05	0.000379024
TTC37	-0.335798	6.79752	29.2049	8.00048e-05	0.000394268
GTF2IP1	-0.335622	7.08399	27.0562	0.0001168	0.000541882
TSEN2	-0.335596	4.18008	17.7406	0.000795824	0.00276956
TMEM250	-0.335587	5.95257	23.8902	0.000212054	0.00089479
CTNNBIP1	-0.335581	5.21688	24.0855	0.000204096	0.000866196
WDR20	-0.335354	4.33006	15.9878	0.00121935	0.0039624
RPIA	-0.335346	5.39972	26.5304	0.000128528	0.000587259
IPPK	-0.33529	4.40552	12.6884	0.002942	0.00840792
AKT3	-0.335239	6.94167	26.5975	0.00012696	0.000581305
SMS	-0.335132	9.52402	32.1985	4.87116e-05	0.000257603
MGST3	-0.335095	5.45264	27.4563	0.000108688	0.000510482
EXOSC6	-0.334876	5.34395	20.5234	0.000424323	0.00160986
HCG11	-0.334584	3.46574	13.1795	0.00256194	0.00747391
GTF2IP4	-0.334317	6.74573	13.7442	0.00219251	0.00654705
DTD1	-0.334225	5.28016	26.3612	0.000132584	0.000601912
RND3	-0.334133	7.15175	35.0452	3.13021e-05	0.000177876
EIF5A2	-0.334124	5.64908	25.9972	0.000141812	0.000637682
UBP1	-0.333909	6.46381	27.4143	0.000109508	0.00051309
HSD17B4	-0.33352	6.62731	32.3936	4.72164e-05	0.000250536
GCSH	-0.333287	4.76077	19.4884	0.00053271	0.00196125
CAMK2G	-0.333277	4.70846	16.6802	0.00102705	0.00344268
GPR161	-0.333191	3.74929	12.792	0.0028567	0.00820216
UBE2N	-0.332969	6.63324	26.7287	0.000123955	0.000569671
ARHGAP32	-0.332784	4.84916	20.0486	0.000470571	0.00176211
ZNF85	-0.332687	4.15052	13.6215	0.00226727	0.00674614
SC5D	-0.332566	5.41398	21.8247	0.000321946	0.0012768
MTAP	-0.332481	6.98346	30.9229	5.99308e-05	0.000307194
UCK2	-0.332372	6.34079	30.7825	6.13371e-05	0.000313383
DHRS3	-0.332251	7.34525	15.9711	0.00122447	0.0039754
KIFC3	-0.332027	6.70282	20.4857	0.000427805	0.00162177
CCDC18	-0.331957	3.86408	12.5907	0.00302504	0.00861226
PIGA	-0.331851	5.33101	19.7152	0.000506496	0.00187889
ZBED4	-0.331565	5.06604	17.471	0.000848426	0.00293033
TTC21B	-0.331377	5.12251	19.6236	0.000516902	0.00191198
H2AZ1	-0.331352	8.86387	27.1586	0.000114659	0.000534047
GLDC	-0.330712	4.92828	18.0696	0.00073662	0.00259087
LYRM4	-0.330466	4.8524	17.9372	0.00075982	0.00266125
AKAP11	-0.330395	5.97528	20.3988	0.000435936	0.00164907
SFXN4	-0.330293	4.31553	13.5771	0.00229507	0.00681599
FMNL2	-0.330147	7.41827	25.4734	0.000156404	0.000693183
SLC7A6	-0.329965	5.11752	18.9128	0.000606495	0.00219136
LEPROTL1	-0.3299	5.73072	29.5059	7.59929e-05	0.000377515
DENND5B	-0.329891	5.5401	19.1985	0.000568512	0.00207465
GATD1	-0.329743	4.94104	22.2303	0.000296025	0.00119099
ZNF37A	-0.329536	5.25868	16.6784	0.0010275	0.00344314
PHF20L1	-0.329252	6.27303	23.801	0.000215804	0.000908722
VPS35L	-0.329167	6.11561	18.1615	0.000721002	0.00254224
RSRP1	-0.32896	4.50525	13.4501	0.0023767	0.00701433
CCDC14	-0.3287	6.24459	14.4108	0.00183228	0.00560596
MCTP1	-0.327972	4.75163	22.0331	0.00030832	0.00123033
MAGED4B	-0.327863	4.82271	19.4031	0.000542965	0.001995
HPS5	-0.327685	6.6699	27.5152	0.000107549	0.000505917
TRAF7	-0.327451	6.84003	25.6873	0.000150249	0.000669463
GMFB	-0.327321	6.00899	19.681	0.000510352	0.00189072
SKP2	-0.327143	4.27314	17.563	0.000830044	0.00287301
GTF3A	-0.327113	6.63519	25.5891	0.000153039	0.000680613
SNHG5	-0.32687	6.78582	20.3257	0.000442927	0.00167194
SRM	-0.326704	6.74744	14.74	0.00167964	0.00521551
SPATA5	-0.326524	3.95803	12.1891	0.00339601	0.00953061
MED29	-0.325668	5.98552	31.5955	5.36868e-05	0.000279842
GSK3B	-0.325538	6.97934	28.3344	9.30378e-05	0.00044609
DPH7	-0.324785	3.9587	13.7975	0.00216085	0.00646205
KRI1	-0.324711	5.21972	23.7051	0.000219926	0.000924158
LEPROT	-0.324568	6.03083	30.78	6.13617e-05	0.000313396
DIPK1A	-0.324452	4.76843	13.7455	0.00219169	0.00654705
DCPS	-0.323794	5.63982	19.761	0.000501373	0.00186183
EVI5	-0.323465	5.04048	19.6587	0.000512881	0.0018986
URB2	-0.323262	4.95406	23.3926	0.000233978	0.000975689
BIRC6	-0.323124	6.59233	28.5226	9.00265e-05	0.000434592
FKTN	-0.322966	5.18842	21.9251	0.0003153	0.001255
GLB1	-0.322938	6.95515	34.8371	3.23016e-05	0.000182677
MAP3K10	-0.322935	4.11211	16.0294	0.0012067	0.00393392
SPOUT1	-0.322196	5.49011	25.5057	0.000155455	0.000689409
PDE12	-0.321998	5.72451	25.9868	0.000142086	0.000638709
LRBA	-0.321996	5.20225	19.5154	0.000529512	0.00195049
CDV3	-0.321621	7.95953	35.1268	3.092e-05	0.000176199
ATRX	-0.321513	6.25386	16.3264	0.00112061	0.00369786
HOMER1	-0.321377	4.09895	13.454	0.00237415	0.00700972
ZDHHC20	-0.321345	6.9184	28.2423	9.45525e-05	0.00045213
TGFBRAP1	-0.321304	6.22538	25.2252	0.00016391	0.000721041
MYC	-0.321116	6.99384	33.4733	3.98269e-05	0.000216887
ASH2L	-0.321082	5.67106	26.7129	0.000124311	0.000571124
HADHB	-0.321078	7.19191	24.241	0.000198	0.000845151
MLLT6	-0.321052	7.3141	30.4302	6.50314e-05	0.000329644
CES2	-0.32092	5.03965	14.4121	0.00183163	0.0056052
PLA2G15	-0.320913	5.53354	14.8776	0.00162018	0.00505521
ST3GAL4	-0.320605	8.06969	24.6223	0.000183918	0.000794753
ALDH9A1	-0.320601	6.90922	26.2558	0.000135182	0.000612142
ZNF827	-0.320472	5.36542	19.0733	0.000584805	0.00212327
ACAA2	-0.31991	5.13342	21.7978	0.000323755	0.00128218
MEPCE	-0.319634	6.16376	18.3101	0.000696516	0.00246818
TP53BP2	-0.319563	6.12631	27.4332	0.000109139	0.000511867
PRKACB	-0.319516	6.16882	27.6094	0.000105756	0.000498804
ITGAV	-0.319475	7.3861	19.1177	0.00057897	0.00210586
KIFAP3	-0.319381	6.44884	28.0166	9.83853e-05	0.000467932
TOE1	-0.319171	4.24721	13.9997	0.00204563	0.00616559
TRAPPC12	-0.318834	5.15314	14.3003	0.001887	0.00574487
NRCAM	-0.318677	6.73672	23.3233	0.000237232	0.000986913
ZNF76	-0.31856	5.62902	14.3817	0.0018465	0.00563852
RB1	-0.318334	5.51103	24.0713	0.000204664	0.000868262
LINC00205	-0.318087	4.84283	13.0262	0.00267418	0.00775667
ARSD	-0.317935	5.11347	13.589	0.00228754	0.00680218
NME4	-0.317738	6.1494	24.5104	0.000187927	0.000808627
COX20	-0.317382	4.61563	19.5682	0.000523313	0.00193318
RBM15B	-0.317178	6.36647	27.8049	0.000102141	0.000483576
VKORC1L1	-0.31703	6.04838	29.1167	8.12261e-05	0.0003989
ANXA4	-0.316952	6.54166	32.1004	4.94839e-05	0.000261005
GLT8D1	-0.316803	5.99508	24.9842	0.000171595	0.000749269
ARL5A	-0.316682	5.49922	27.2595	0.000112595	0.00052512
HSPA8	-0.316194	11.3018	29.8357	7.18571e-05	0.000359913
BMP2K	-0.316	4.8981	15.0543	0.00154734	0.00486867
APIP	-0.315867	5.00523	15.4433	0.00139976	0.00446072
PTPN1	-0.315792	6.3176	29.2231	7.97555e-05	0.000393313
PPP1CC	-0.315682	7.53184	35.1624	3.07549e-05	0.0001754
HACD2	-0.315586	5.78407	22.7789	0.000264667	0.00108046
MIOS	-0.315498	4.61062	18.2583	0.000704938	0.00249177
JMJD8	-0.315341	5.38221	14.4172	0.00182915	0.00559881
MTFR1L	-0.315137	5.6751	21.0334	0.000380319	0.0014697
SORCS1	-0.314884	5.58248	21.1692	0.0003695	0.00143528
SERAC1	-0.314879	4.20066	13.5585	0.00230682	0.00683942
FBXL19	-0.314737	5.06035	21.8537	0.000320008	0.00127053
STX12	-0.314568	6.50227	20.5378	0.000423008	0.00160573
PSEN2	-0.314478	5.17174	16.2916	0.00113034	0.00372436
SIK2	-0.314438	5.51608	17.0715	0.000933805	0.00317799
SIGMAR1	-0.314319	7.89715	26.8406	0.000121455	0.000559998
CPM	-0.31413	6.15912	30.975	5.94195e-05	0.000305014
BLOC1S1	-0.314084	4.86588	13.6716	0.00223637	0.00666538
PHTF2	-0.314042	5.86937	16.267	0.00113726	0.00374456
ACAT1	-0.313697	6.13729	26.216	0.000136181	0.000615849
NDRG4	-0.313586	5.10476	20.6589	0.000412089	0.00157059
RPS6	-0.313555	10.3664	22.1277	0.000302355	0.00121199
TOMM20	-0.313397	8.37715	31.5103	5.44356e-05	0.000283433
HMGCS1	-0.312791	5.64008	17.8337	0.00077854	0.00271808
FAM160B1	-0.312731	5.62384	16.5132	0.00107004	0.00356152
FTO	-0.312562	5.90936	29.3567	7.79518e-05	0.000386164
RABL6	-0.312448	7.14315	19.4721	0.000534656	0.00196688
SLC25A44	-0.312338	5.91327	23.0104	0.000252583	0.00104279
CROCC	-0.312222	4.44122	13.2747	0.00249496	0.00731313
PYURF	-0.312107	5.37954	19.5796	0.000521982	0.00192876
NXPE3	-0.312075	5.74045	27.7824	0.00010255	0.000485298
MANEA	-0.312048	5.526	16.7187	0.00101743	0.00341504
ENTR1	-0.311905	5.39313	21.2431	0.000363755	0.00141724
PCMT1	-0.311702	7.39402	33.4406	4.00305e-05	0.00021786
FOXN2	-0.311059	5.41794	20.2566	0.000449643	0.00169369
CYREN	-0.3106	5.09084	22.8179	0.000262583	0.00107551
MAP4K3	-0.310303	5.8611	21.2463	0.00036351	0.00141706
HECTD3	-0.309726	6.41878	20.3528	0.000440317	0.00166342
TRA2A	-0.309621	5.37088	24.6016	0.00018465	0.000797188
UPF3A	-0.309467	4.63881	14.5448	0.0017683	0.00544073
NRN1	-0.309377	6.68912	21.4519	0.000348068	0.00136663
LMNB2	-0.309309	7.06871	25.9638	0.000142694	0.000640836
SPRED1	-0.309191	5.69034	19.7869	0.000498512	0.00185315
DOLPP1	-0.309177	4.46744	14.5998	0.0017428	0.00537663
ARHGEF12	-0.308957	6.97733	18.0709	0.000736401	0.00259074
ACTR1B	-0.308641	5.40407	21.1239	0.000373071	0.00144638
LINC00839	-0.308488	4.97543	19.0269	0.000590991	0.00214353
MAP3K13	-0.308334	4.8492	17.9265	0.00076174	0.00266731
PHF10	-0.308316	5.56681	22.9625	0.000255029	0.0010511
TFCP2	-0.308278	5.48914	25.2936	0.000161803	0.000713545
THAP11	-0.30826	5.16341	22.3319	0.000289915	0.00117006
PLEKHB1	-0.308222	5.74996	21.3173	0.000358094	0.00140057
RUBCN	-0.308025	5.16647	21.9816	0.000311628	0.00124213
COX7B	-0.307816	6.64559	15.3456	0.00143523	0.00455941
ADA	-0.307808	4.19386	12.9535	0.00272939	0.00789238
RAB5C	-0.30777	8.5368	24.8663	0.000175503	0.000763278
BACE2	-0.307742	8.36968	28.445	9.12547e-05	0.000439026
WDR7	-0.307512	4.60868	14.4026	0.00183626	0.00561463
ZKSCAN1	-0.307485	6.73189	23.3909	0.000234057	0.000975732
PFKFB3	-0.307461	8.25701	25.9109	0.000144105	0.000646148
UTRN	-0.307443	6.86857	13.0709	0.00264092	0.00766958
STRIP1	-0.307355	4.88803	16.8377	0.000988304	0.00333544
SELENOT	-0.30716	6.7835	24.4714	0.00018935	0.000813516
HLCS	-0.306802	5.13813	20.8778	0.000393167	0.00150902
VPS13D	-0.306798	5.96069	16.4358	0.00109067	0.00361804
SYNRG	-0.306532	5.04267	19.1862	0.000570089	0.00207835
FUBP3	-0.306464	6.71826	22.8903	0.00025877	0.00106374
SMARCE1	-0.306199	7.25022	27.7014	0.000104038	0.000491508
RELCH	-0.30617	4.86555	18.2359	0.000708618	0.00250303
GTPBP6	-0.306107	5.59409	17.0607	0.000936242	0.00318551
RIOK1	-0.30607	5.61541	24.4005	0.000191965	0.000823256
P3H4	-0.306012	5.38385	19.5883	0.000520979	0.00192556
NMNAT1	-0.305779	4.30371	13.1249	0.00260133	0.00757323
ADD1	-0.305741	7.37123	22.771	0.000265089	0.00108156
TNKS2	-0.305335	7.17828	24.1848	0.000200179	0.000851435
REV1	-0.305284	4.90561	18.6661	0.000641636	0.00230132
PEBP1	-0.305145	7.67592	24.7948	0.000177921	0.000772373
POMGNT1	-0.304751	6.95822	15.8988	0.00124693	0.00403905
SEPTIN6	-0.304306	4.66137	16.326	0.00112073	0.00369786
MRPS18A	-0.30426	6.89901	17.289	0.000886161	0.00303771
RIC1	-0.303922	5.33888	15.2921	0.00145511	0.00461636
TCTN1	-0.303837	4.73932	18.7258	0.000632921	0.00227466
CREBL2	-0.303725	5.4233	15.3518	0.00143297	0.00455427
TADA2B	-0.303642	3.79428	12.0984	0.00348683	0.00973539
E2F3	-0.303629	6.07116	23.0092	0.000252644	0.00104279
EXOC4	-0.303623	7.28098	32.0487	4.98971e-05	0.000262892
CHPT1	-0.303353	5.15894	16.0107	0.00121237	0.00394697
DGCR8	-0.303348	5.29585	20.2937	0.000446016	0.00168136
RHBDF1	-0.302995	6.21009	25.0802	0.000168486	0.000738421
TRIM27	-0.302969	5.19422	22.6223	0.000273213	0.00111247
CD47	-0.302308	6.14048	22.3551	0.000288538	0.00116611
MCCC2	-0.30202	6.48095	29.9575	7.03938e-05	0.00035329
COMMD9	-0.301927	4.95688	15.4736	0.00138894	0.00443222
RCN2	-0.301911	6.70489	22.0803	0.000305324	0.00122181
PREPL	-0.301705	6.60759	28.7017	8.72635e-05	0.000423416
ATL2	-0.301419	5.86241	22.1799	0.000299119	0.00120105
GOLM1	-0.301353	7.17213	25.2509	0.000163114	0.000717764
GPAM	-0.301155	4.68643	18.5535	0.000658441	0.00235504
PTCD3	-0.301119	6.85654	22.3512	0.000288768	0.00116642
SNHG29	-0.301005	8.31603	22.0745	0.00030569	0.00122229
HMG20A	-0.300655	5.50456	21.702	0.000330287	0.0013055
TGS1	-0.300589	5.22981	16.4832	0.00107798	0.00358434
FAM189B	-0.300554	5.27696	13.5706	0.00229915	0.00682525
FASTK	-0.300202	5.4617	19.0934	0.000582162	0.0021153
WDR3	-0.29996	6.81043	25.3236	0.000160887	0.000709947
PTPN3	-0.299678	5.13923	21.2645	0.000362109	0.00141262
SHPK	-0.299659	4.17374	12.2188	0.00336682	0.00945992
APP	-0.29948	10.2254	30.1446	6.82142e-05	0.000343934
GNA11	-0.299462	6.3431	18.5912	0.000652763	0.00233709
SH3BP5	-0.299441	7.48872	21.8213	0.000322174	0.00127717
LZIC	-0.29933	5.00332	19.3433	0.000550294	0.00201738
ANKS6	-0.299155	5.0057	13.5615	0.0023049	0.00683516
COA3	-0.299029	5.46663	17.0279	0.000943682	0.00320621
INCENP	-0.298899	6.57683	21.885	0.000317934	0.00126371
DENND5A	-0.298654	6.60442	23.3023	0.00023823	0.000990133
SNAPC3	-0.298611	5.64874	22.0558	0.000306873	0.00122628
PIP4P2	-0.298288	4.52639	13.9002	0.00210144	0.00630966
NGRN	-0.297956	5.77661	20.5387	0.000422923	0.00160573
VPS13A	-0.297292	5.47931	15.2472	0.00147203	0.00466066
RTKN	-0.297257	5.14103	13.7773	0.00217276	0.00649354
BCS1L	-0.297078	4.59309	14.5308	0.00177484	0.00545496
DESI2	-0.296955	6.35793	24.3302	0.0001946	0.000832792
KAT6B	-0.296948	5.10763	12.2068	0.00337858	0.00948921
SPAST	-0.296815	4.65398	12.8738	0.00279142	0.00804242
PATZ1	-0.296739	4.83569	12.1604	0.00342446	0.00959133
TRIP6	-0.296392	6.505	23.6203	0.000223642	0.000938105
RIOX2	-0.296365	5.07048	18.8292	0.000618151	0.00222893
TRIOBP	-0.296344	6.45061	15.3095	0.00144861	0.00459676
UBE2G2	-0.296301	7.00926	26.7851	0.000122688	0.000564581
DGCR2	-0.29624	5.42453	17.7719	0.00078998	0.00275193
GLYR1	-0.295844	6.56124	22.788	0.000264177	0.00107912
VPS13B	-0.295426	4.85479	12.0445	0.00354207	0.00985854
ERG28	-0.295176	4.9227	14.4796	0.0017991	0.00552234
DEGS1	-0.295145	6.69001	23.1348	0.000246348	0.00101947
ERLIN1	-0.29489	6.55164	23.8285	0.000214643	0.000904641
NUP50	-0.294829	8.53118	27.2655	0.000112473	0.000524863
MKKS	-0.294688	4.61457	15.6174	0.00133893	0.00429682
RHNO1	-0.293841	4.44135	14.4542	0.00181126	0.00555243
H2AZ2	-0.293764	7.35487	19.4141	0.000541635	0.001991
SLC27A1	-0.293637	6.61503	18.2758	0.000702085	0.00248295
LIX1L	-0.29333	6.19092	23.775	0.000216913	0.000913122
NUDT19	-0.293118	4.26348	12.9455	0.00273555	0.00790393
TEX264	-0.292567	5.72052	14.3588	0.00185777	0.00566805
SEC61A1	-0.292443	8.76794	20.5426	0.00042257	0.00160573
NAB2	-0.292403	5.77894	24.5591	0.00018617	0.000802284
ZNF664	-0.292336	6.50083	26.9051	0.000120041	0.000554557
EGLN1	-0.292291	6.13853	19.5541	0.000524955	0.00193773
ENOPH1	-0.292229	5.78323	21.1025	0.000374771	0.00145257
IARS2	-0.292197	7.52957	24.789	0.000178119	0.000772995
MET	-0.292151	7.52223	28.0655	9.75399e-05	0.000464535
ELOVL5	-0.292116	8.20748	27.2212	0.000113374	0.000528408
GALNT7	-0.292042	4.89053	13.297	0.00247957	0.00728005
TRIM5	-0.292024	4.59598	15.7135	0.00130668	0.00420952
DYNLL1	-0.291937	7.90412	28.7751	8.61602e-05	0.000418779
APPL2	-0.291684	4.71956	16.0879	0.00118916	0.00389007
RREB1	-0.291296	4.79909	15.6156	0.00133955	0.00429749
TBC1D16	-0.291192	7.32533	16.8734	0.000979735	0.00331204
NEK9	-0.291063	5.34774	21.0874	0.000375971	0.00145682
ADAM19	-0.290439	6.17097	21.4383	0.000349066	0.00136876
CCDC43	-0.290231	5.61039	17.3659	0.000869979	0.00299237
EI24	-0.290124	7.08498	19.2782	0.000558402	0.00204205
GTDC1	-0.289489	4.57433	14.35	0.00186217	0.00567903
FAM133B	-0.289114	4.74671	15.8517	0.00126182	0.00407892
MATR3	-0.289068	8.26478	19.0912	0.00058245	0.0021158
LPIN1	-0.288775	5.41371	13.2748	0.00249484	0.00731313
FMN1	-0.288761	5.13723	12.1068	0.00347823	0.00971904
AP1S2	-0.288705	9.25075	23.926	0.000210568	0.000889579
MOSPD1	-0.28864	5.23442	19.2979	0.000555937	0.00203514
TBRG1	-0.288637	4.89848	15.6703	0.00132107	0.00425112
DBT	-0.287924	4.76941	17.2451	0.000895547	0.00306767
TMEM168	-0.287896	4.50453	12.0705	0.00351532	0.00980141
AKAP6	-0.287785	4.60675	12.8665	0.00279713	0.00805561
DIP2A	-0.287752	5.31281	16.1202	0.0011796	0.00386334
ITPA	-0.287434	5.74591	16.6723	0.00102903	0.00344583
UBQLN2	-0.287394	5.66061	24.0457	0.000205689	0.000871826
ZFYVE21	-0.287355	4.36591	14.6344	0.00172695	0.00533669
PURB	-0.287353	5.98938	12.8791	0.00278723	0.00803199
SCO1	-0.286943	5.43322	20.2029	0.000454946	0.00171003
UBXN2B	-0.286883	5.12948	14.856	0.00162934	0.00507821
PRDX3	-0.286516	7.74254	25.7876	0.000147456	0.000658363
APEX1	-0.286431	7.21249	22.4702	0.000281821	0.00114227
[truncated: 3,105 more rows]

## Sheet: A375_GLI2_CTRL
Column1	logFC	logCPM	F	PValue	FDR
BPIFA2	-7.01299	-2.35892	32.0348	4.49686e-05	0.000164023
PAPPA2	-5.60506	-1.92583	11.6298	0.00357353	0.00755887
AMY2B	-4.85176	-1.45612	30.9475	3.41203e-05	0.000128434
BPIFB1	-4.67656	0.326222	227.312	2.77729e-11	9.34939e-10
DAB1	-4.656	-2.01819	24.3649	0.000124643	0.000396973
FAM20A	-4.37463	1.91768	339.313	1.10587e-12	6.36204e-11
CHRNE	-4.32785	-1.74282	26.3227	8.29961e-05	0.00027806
BANCR	-4.31281	0.355547	160.804	4.20808e-10	9.08686e-09
ERBB4	-4.23573	-2.1162	18.9277	0.000433287	0.00117675
NT5C1A	-3.83132	-1.44546	20.6869	0.00028358	0.00081193
ACAN	-3.75406	4.78804	1167.64	3.92924e-17	2.42324e-14
LINC02735	-3.72169	-1.62265	32.4615	2.60025e-05	0.000101934
ITIH6	-3.67551	2.49793	570.671	1.54748e-14	2.03923e-12
MAMDC2	-3.58104	-0.901246	45.5425	3.37466e-06	1.75305e-05
SLC24A2	-3.52132	2.57978	431.416	1.55427e-13	1.27311e-11
STK32A	-3.40636	-1.85671	16.8855	0.000729542	0.00185581
HAPLN1	-3.38707	7.82221	2043.84	3.51186e-19	7.73512e-16
FCGR2B	-3.34944	0.588137	80.6374	7.20714e-08	6.44172e-07
SELENOP	-3.31259	-1.05809	17.3258	0.000650201	0.00167863
RELN	-3.30558	-1.15826	36.9575	1.21754e-05	5.30734e-05
SHC2	-3.30413	2.7453	227.416	2.76718e-11	9.33576e-10
ABCA6	-3.26671	1.47112	205.178	6.25514e-11	1.81426e-09
TSPAN7	-3.26031	-0.140184	39.9254	7.64064e-06	3.57153e-05
ESRP1	-3.25777	-1.07656	16.8862	0.000729417	0.00185581
COL9A1	-3.19756	-1.0676	36.3143	1.3516e-05	5.79181e-05
AATK	-3.18972	1.96252	287.048	4.28503e-12	1.92054e-10
BARX2	-3.18623	0.210147	74.8252	1.22244e-07	1.01168e-06
LINC02289	-3.16296	0.193239	77.0997	9.90201e-08	8.43942e-07
BEST1	-3.14967	2.33853	420.13	1.93193e-13	1.50733e-11
MAGEA10-MAGEA5	-3.14077	-1.41546	15.4087	0.00108668	0.00264308
ITIH5	-3.1218	2.8007	470.551	7.61203e-14	7.28958e-12
SOD3	-3.12072	6.07945	1852.43	8.05734e-19	1.55285e-15
ABCA8	-3.09304	1.54312	200.332	7.55317e-11	2.12039e-09
NAT16	-3.07155	-0.0180474	94.7901	2.25047e-08	2.40789e-07
LOC440910	-3.05314	-0.125615	27.8942	6.07082e-05	0.000212872
XIRP2	-3.03374	-2.43272	13.0266	0.00215978	0.00482601
KCNK15	-3.03234	-1.7271	20.5106	0.000295601	0.000842125
EBF4	-3.02173	0.364974	91.9995	2.79653e-08	2.89375e-07
PCSK1	-3.01467	6.25165	1646.58	2.17699e-18	3.72943e-15
ABI3BP	-3.01362	0.990368	154.381	5.7662e-10	1.19014e-08
SLC18A1	-2.96816	-1.51106	13.6872	0.00177468	0.00405844
ENO4	-2.9647	-1.69625	17.1469	0.000681203	0.00174959
LINC02261	-2.96418	-1.83893	19.9121	0.000340883	0.000955066
CLEC18A	-2.94858	-0.200869	49.6343	1.9485e-06	1.09403e-05
WIPF3	-2.93617	-0.428612	34.9813	1.68534e-05	6.9945e-05
CES5A	-2.93112	1.1152	106.478	9.58054e-09	1.18455e-07
CHRDL1	-2.90108	5.91871	1440.59	6.71389e-18	8.62623e-15
ADAMTS9-AS2	-2.88911	-1.12683	18.3075	0.000505824	0.00134648
A2M	-2.88812	7.44341	855.676	5.3156e-16	1.63912e-13
SERPINA3	-2.86622	10.1536	1076.95	7.74584e-17	3.98084e-14
FBXO32	-2.85117	4.97973	748.274	1.6284e-15	3.48705e-13
BDNF-AS	-2.84772	-1.90848	14.1084	0.00156961	0.00363914
CACNA2D1-AS1	-2.82992	-2.40756	15.1727	0.00143014	0.00336295
THBS2	-2.82916	2.49547	314.451	2.0507e-12	1.05745e-10
SLC15A1	-2.82892	-1.92607	13.7347	0.00175008	0.00400931
SMIM10L2A	-2.82573	-1.32364	18.5479	0.000476204	0.00127911
IL1A	-2.80462	2.43997	333.289	1.27916e-12	7.22418e-11
C1QTNF4	-2.77847	-1.99902	14.0924	0.00172803	0.00396528
ASNSP1	-2.76938	-0.174944	64.9424	4.97624e-07	3.32425e-06
LINC02593	-2.76708	0.888211	119.347	4.09235e-09	5.91894e-08
PDIA2	-2.76085	-1.05769	28.6606	5.2337e-05	0.00018692
FOLH1	-2.76022	1.53534	192.49	1.03427e-10	2.76366e-09
PTGIS	-2.75841	-0.690384	55.659	9.21377e-07	5.70972e-06
SNX22	-2.73686	1.55554	251.553	1.2374e-11	4.6646e-10
BAALC	-2.72644	1.67096	174.757	2.20425e-10	5.30011e-09
TRAF1	-2.7219	5.71864	1041.14	1.02856e-16	4.80555e-14
CCDC149	-2.71908	4.21781	666.171	4.28529e-15	7.68263e-13
LOXL4	-2.71678	9.36731	1236.67	2.42496e-17	1.72987e-14
ARMC12	-2.71433	-1.34732	21.3207	0.000244677	0.000714342
TEX13D	-2.70229	-1.87321	20.0922	0.000326491	0.000919928
B3GNT7	-2.68945	6.07135	820.87	7.52021e-16	2.07932e-13
SLCO1A2	-2.66854	-1.666	15.6171	0.00102605	0.00251106
IQCM	-2.66853	-2.15726	11.3309	0.00365927	0.00772224
AZGP1	-2.66472	3.93451	578.441	1.38349e-14	1.90875e-12
SOCS2-AS1	-2.66168	1.71017	202.925	6.82473e-11	1.93426e-09
GLIPR1L2	-2.66086	-1.90831	16.3144	0.000849131	0.00212324
SERHL2	-2.65123	-0.246578	65.6429	3.03107e-07	2.19198e-06
CHAC1	-2.65015	4.3835	636.692	6.24191e-15	1.02518e-12
LINC01249	-2.63051	-1.38383	26.3594	8.23817e-05	0.000276319
OLFM3	-2.62326	-1.71168	14.2707	0.00149781	0.00349793
ATP1B2	-2.62254	2.08116	259.868	9.53584e-12	3.76983e-10
DDX59-AS1	-2.61746	-1.83976	18.4109	0.00049284	0.00131669
CP	-2.61251	-2.0564	12.6449	0.00242462	0.00534711
GBP2	-2.61045	5.60558	814.772	8.00331e-16	2.1275e-13
SUSD3	-2.59657	-1.37166	14.6425	0.00134687	0.00319085
ABCB4	-2.59403	3.17565	396.841	3.08239e-13	2.15042e-11
KIAA1755	-2.58519	2.47901	330.218	1.37905e-12	7.53444e-11
CFI	-2.57989	5.48435	1316.63	1.43179e-17	1.2264e-14
CD200	-2.57263	0.8345	103.679	1.1665e-08	1.39853e-07
POTEH	-2.55561	-1.79011	11.4174	0.00355913	0.0075336
TMEM59L	-2.55411	3.72433	539.955	2.44605e-14	2.94635e-12
NEUROG2	-2.54444	0.999999	138.38	1.33505e-09	2.318e-08
RAPGEF4	-2.54073	2.31763	251.563	1.23698e-11	4.6646e-10
GABRG1	-2.53773	-0.505599	48.2886	2.32516e-06	1.2708e-05
FCRLA	-2.53281	6.34645	943.961	2.33785e-16	9.2423e-14
LINC02251	-2.52924	-2.17818	17.3997	0.000637855	0.00165174
LINC02614	-2.52557	0.254223	81.1778	6.87281e-08	6.19316e-07
PIK3IP1	-2.51727	-0.909455	29.5919	4.38534e-05	0.000160411
FDCSP	-2.5014	-0.472783	49.5546	1.96881e-06	1.10342e-05
PTGS1	-2.49866	2.90426	294.746	3.46112e-12	1.60734e-10
FCGR2A	-2.49057	5.14853	764.425	1.36282e-15	3.08999e-13
GRTP1	-2.4895	-0.519731	46.1892	3.08665e-06	1.61981e-05
RAB17	-2.47695	4.26963	441.881	1.27657e-13	1.10573e-11
FSIP2	-2.47567	-1.31194	19.2522	0.000400042	0.00109924
PRSS33	-2.47268	3.95342	629.322	6.87553e-15	1.11586e-12
TMEM150C	-2.46744	-0.485828	35.2428	1.61319e-05	6.72949e-05
TXNIP	-2.46729	5.82574	640.334	5.9531e-15	1.00449e-12
PCSK2	-2.4647	-1.43393	19.9196	0.000340269	0.00095352
CA9	-2.44127	4.71594	163.278	3.73859e-10	8.2581e-09
JAM2	-2.43842	-0.728229	25.9852	8.89e-05	0.00029521
HMCN1	-2.43739	7.04701	1146.14	4.59271e-17	2.62261e-14
ZP4	-2.43254	-1.7744	17.6564	0.000596966	0.00155473
LOC101928978	-2.42162	-0.926965	36.127	1.39369e-05	5.94408e-05
CAPN3	-2.41205	0.0557489	14.451	0.00142238	0.00334762
NOXA1	-2.39413	-0.547082	40.9148	6.57781e-06	3.14275e-05
ZP1	-2.39024	0.975967	64.8702	3.28692e-07	2.3476e-06
HLA-L	-2.38118	-1.83907	10.8729	0.00424559	0.00883024
ADM2	-2.37387	2.79222	294.115	3.5215e-12	1.62073e-10
LINC01739	-2.36601	-0.750488	23.7736	0.000141497	0.000442876
ACSM3	-2.36496	1.4063	127.201	2.53165e-09	3.9911e-08
GPR37	-2.33997	2.93812	181.327	1.65222e-10	4.12867e-09
NOX4	-2.32825	4.03329	445.485	1.19415e-13	1.05208e-11
LINC02021	-2.3264	-0.246054	38.678	9.26443e-06	4.19375e-05
CASKIN1	-2.30452	1.31117	116.615	4.86803e-09	6.79233e-08
CEMIP	-2.3038	8.37786	872.949	4.49775e-16	1.4195e-13
PRKN	-2.3016	-1.30069	15.1176	0.00117825	0.00283671
CNTN3	-2.29804	4.13797	639.808	5.99386e-15	1.00449e-12
ALK	-2.29656	2.02756	29.0682	4.8416e-05	0.00017486
HLA-DOB	-2.29124	-0.373486	23.5684	0.000147931	0.000460394
NIPSNAP3B	-2.27168	0.41023	75.2605	1.17365e-07	9.73496e-07
FER1L4	-2.2707	2.726	111.344	6.87591e-09	9.04546e-08
SLC6A16	-2.26965	-1.77428	11.9461	0.00300999	0.00647975
FGF12	-2.26827	2.9447	265.67	7.98756e-12	3.258e-10
PTPRZ1	-2.26337	2.8294	364.078	6.23156e-13	3.85856e-11
CFB	-2.26103	-0.903679	11.3546	0.00363154	0.00767317
LOC100128317	-2.25313	0.127593	47.3764	2.6267e-06	1.40861e-05
EIF4EBP3	-2.2344	0.786112	64.3375	3.47735e-07	2.46048e-06
PDE3A	-2.23112	5.78764	1016.02	1.26233e-16	5.40627e-14
ALOX12B	-2.22403	0.029884	47.1516	2.70755e-06	1.44596e-05
MARCHF1	-2.22228	0.388786	78.5326	8.69406e-08	7.53062e-07
UTS2	-2.22194	-1.90841	11.8046	0.0031469	0.00674906
LOC101927267	-2.21836	-1.9987	11.5264	0.00343718	0.00730352
TMOD1	-2.21468	0.190318	37.6907	1.08254e-05	4.81552e-05
MATN4	-2.19984	0.251049	63.6701	3.73356e-07	2.61774e-06
TRPM8	-2.1998	3.1005	264.256	8.33709e-12	3.36495e-10
REM1	-2.19554	-0.41471	28.0962	5.83645e-05	0.000206155
RGS8	-2.19205	-0.927578	18.3389	0.000501839	0.00133745
JPH4	-2.19033	-1.2778	15.8672	0.000958223	0.00236231
ATP6V1B1	-2.18401	-1.37226	10.5437	0.00473246	0.0097209
CD38	-2.18011	-2.09579	13.275	0.00218263	0.00486932
TMEM74B	-2.17954	-1.72723	11.0541	0.00400177	0.00837254
CNGA1	-2.172	-1.24365	24.3113	0.000126074	0.000400785
RNF150	-2.17064	4.34462	569.636	1.57091e-14	2.05257e-12
CDC42EP5	-2.16565	1.25905	99.1318	1.62226e-08	1.83506e-07
FBLN7	-2.16307	0.500741	68.5393	2.2521e-07	1.70127e-06
TRPM3	-2.15615	2.16115	228.667	2.64907e-11	9.004e-10
CTXND1	-2.15537	0.884264	79.1357	8.23565e-08	7.20643e-07
STON1	-2.14898	3.42107	401.187	2.81953e-13	2.03138e-11
IL24	-2.14738	7.6388	572.352	1.51024e-14	2.00732e-12
UCN	-2.14297	0.359942	65.4881	3.08048e-07	2.2225e-06
NTRK3	-2.14074	0.811047	70.1065	1.92583e-07	1.49358e-06
IL1B	-2.13989	-0.999434	19.5402	0.000372909	0.0010326
ADGRB3	-2.13989	-1.15788	21.9967	0.000209639	0.000622536
SNX32	-2.13784	-0.324606	18.5181	0.000479767	0.00128734
RASSF9	-2.13554	-1.60776	12.7953	0.00231617	0.00513602
SLC24A3	-2.13462	4.74512	495.789	4.94902e-14	5.19075e-12
KLHL32	-2.13004	-2.07568	12.2408	0.00274561	0.00596811
PGAM2	-2.12516	0.9347	95.6816	2.10201e-08	2.27111e-07
SNAP91	-2.1243	-1.51128	12.7976	0.00231453	0.00513312
LINC00680-GUSBP4	-2.1241	-1.72418	17.6108	0.000604	0.00157093
NPR1	-2.12134	-1.38367	11.7436	0.00320813	0.00686603
MGAT4C	-2.11923	0.221731	47.1365	2.71309e-06	1.44832e-05
RBMS3	-2.1059	4.3865	543.962	2.30097e-14	2.8381e-12
RPS6KA2	-2.08692	4.34601	481.493	6.29893e-14	6.14664e-12
HAND2-AS1	-2.08614	-1.77375	14.2263	0.00151708	0.00353275
UBAP1L	-2.08556	0.0525278	16.7555	0.000755017	0.00191147
TFAP2B	-2.0786	7.43786	714.569	2.39076e-15	4.72573e-13
LINC01239	-2.07722	4.12985	536.124	2.59434e-14	3.0534e-12
CDH10	-2.07536	-0.343514	26.1992	8.5103e-05	0.000284193
FXYD3	-2.06784	6.87383	1087.56	7.13387e-17	3.79276e-14
VGF	-2.06036	9.07851	601.337	1.00284e-14	1.50115e-12
ERO1B	-2.05831	6.02062	380.467	4.35025e-13	2.87521e-11
HLA-DOA	-2.05462	1.95494	164.547	3.52075e-10	7.89489e-09
COL15A1	-2.04959	1.35666	98.0889	1.75296e-08	1.95849e-07
SPOCK3	-2.04664	0.306206	39.6271	7.99774e-06	3.71078e-05
ARPP21	-2.04592	2.89554	227.968	2.71436e-11	9.17763e-10
SLC2A10	-2.03833	1.35921	109.756	7.65145e-09	9.83084e-08
CLEC18C	-2.03726	-0.525082	32.3855	2.63539e-05	0.000103128
LMTK3	-2.03545	0.0486453	44.1173	4.1218e-06	2.07612e-05
DKFZP434A062	-2.03299	-0.824382	20.4888	0.00029713	0.000845856
LIFR-AS1	-2.02955	1.11208	93.6962	2.4489e-08	2.58434e-07
PIGZ	-2.029	-0.103024	39.1577	8.59828e-06	3.94197e-05
IL1RAP	-2.0248	4.995	771.807	1.25784e-15	2.89452e-13
GARNL3	-2.02203	-0.742751	28.217	5.70121e-05	0.000201747
H4C15	-2.0193	-1.33539	17.0957	0.000690381	0.00176874
ZNF404	-2.01896	0.772856	57.8369	7.13805e-07	4.56089e-06
N4BP2L1	-2.00949	1.3927	142.299	1.07851e-09	1.95169e-08
SLC16A2	-2.0094	0.288571	46.6143	2.91235e-06	1.53924e-05
LINC01844	-2.00788	-0.935186	17.1923	0.000673172	0.00173243
BOC	-1.99333	3.71569	399.24	2.93408e-13	2.06565e-11
CLEC18B	-1.99283	-0.433269	27.9885	5.96012e-05	0.00020961
ART3	-1.98424	4.42214	306.287	2.53743e-12	1.24991e-10
SLC25A27	-1.97633	1.47521	46.5624	2.93302e-06	1.54655e-05
ADAMTS13	-1.97314	1.52999	68.3602	2.29316e-07	1.72552e-06
CRYL1	-1.97218	4.65199	516.744	3.5168e-14	3.90086e-12
ACE	-1.97018	-0.474443	20.9173	0.000268691	0.000774911
AGMO	-1.96823	5.47385	819.027	7.66269e-16	2.07932e-13
OLIG1	-1.96778	-1.55176	12.597	0.00246039	0.00541686
GPRASP1	-1.96605	-1.62217	12.0359	0.00292645	0.0063149
TDRP	-1.96179	-0.196454	37.0187	1.20558e-05	5.26711e-05
ADAMTSL4	-1.96149	4.39746	431.45	1.55326e-13	1.27311e-11
LOC101059948	-1.95625	0.282401	37.9535	1.0383e-05	4.64014e-05
LOC349160	-1.95084	-0.307389	30.304	3.84014e-05	0.000142496
GLDN	-1.94595	0.251742	40.1311	7.40476e-06	3.47857e-05
EDNRB	-1.94183	5.0637	588.144	1.20535e-14	1.70496e-12
C9orf50	-1.93851	-1.51127	15.3969	0.00109023	0.00265046
TTYH1	-1.9383	-0.807411	25.1324	0.000106024	0.000344288
MYO15B	-1.93811	2.17709	81.4028	6.73878e-08	6.09951e-07
CHADL	-1.93792	-0.727853	19.0892	0.000416368	0.00113621
CACNG7	-1.93656	-1.11728	14.7701	0.00129907	0.00309187
GNG12-AS1	-1.933	-0.644607	32.6522	2.51429e-05	9.90175e-05
SYT12	-1.92171	-0.637715	26.124	8.64173e-05	0.000288083
MRGPRX3	-1.91767	-0.421484	23.9859	0.000135168	0.000426092
CDKN2A	-1.91586	1.06648	76.8006	1.01772e-07	8.64359e-07
PLP1	-1.90574	6.99524	809.742	8.42803e-16	2.19248e-13
ASAP3	-1.90362	4.77307	492.05	5.26783e-14	5.41463e-12
CCDC153	-1.90122	-0.0124155	30.9956	3.38224e-05	0.000127562
TNFRSF10C	-1.89674	-0.377477	19.9797	0.000335401	0.000942105
ADARB2	-1.89371	-0.499764	22.7014	0.000178975	0.000541489
WSCD1	-1.89362	3.43385	361.089	6.66484e-13	4.09397e-11
PAPSS2	-1.88915	6.05335	888.49	3.8807e-16	1.32961e-13
REPS2	-1.88778	-0.815705	21.9757	0.000210636	0.000625136
CHRM3	-1.88562	4.43296	332.205	1.31346e-12	7.29744e-11
EFEMP2	-1.88121	3.85341	234.368	2.17737e-11	7.54646e-10
ARRDC4	-1.87873	3.18121	312.615	2.15031e-12	1.09418e-10
KCNE1	-1.87713	-1.72611	10.6503	0.00456827	0.00941752
C1R	-1.87201	4.30854	316.329	1.95413e-12	1.01444e-10
LUZP2	-1.87186	-1.01902	11.4382	0.00353542	0.00748752
SOCS2	-1.86971	4.07099	332.443	1.30584e-12	7.29474e-11
RASGRP1	-1.86953	-0.593927	14.4224	0.00143405	0.00336995
CPN1	-1.86805	2.98265	181.407	1.64654e-10	4.12115e-09
LOC105369201	-1.86696	2.02298	107.501	8.92551e-09	1.11609e-07
RCAN1	-1.86497	7.51675	920.702	2.88079e-16	1.08332e-13
CELF2	-1.8584	-0.460305	14.5055	0.00140041	0.00330247
GNG7	-1.84792	3.75559	387.493	3.74598e-13	2.51111e-11
ADHFE1	-1.84514	-0.368865	21.1118	0.000256795	0.000744784
AGAP2	-1.84482	3.14153	317.551	1.89402e-12	9.96656e-11
OPHN1	-1.84418	4.96131	602.594	9.8563e-15	1.50115e-12
PRRX2	-1.84345	0.167597	45.4149	3.43497e-06	1.77899e-05
PCAT6	-1.84168	1.21224	55.0737	9.88105e-07	6.0575e-06
TMEM9B-AS1	-1.83999	-0.900333	13.9504	0.00164323	0.00378988
NPHP3-ACAD11	-1.83772	-0.112044	20.2941	0.000311155	0.000881062
PYROXD2	-1.8297	4.39585	491.166	5.34644e-14	5.45904e-12
ZNF467	-1.82609	0.469959	51.8533	1.46735e-06	8.56074e-06
PRSS27	-1.81474	0.144705	35.4036	1.57055e-05	6.56938e-05
CSMD3	-1.80823	0.182737	41.5673	5.96757e-06	2.87705e-05
WDR97	-1.80586	0.379534	24.9212	0.000110817	0.000358194
LINC01285	-1.80114	-0.573127	18.3476	0.000500738	0.00133524
C5	-1.80105	0.461485	26.6704	7.7369e-05	0.000261883
RARA-AS1	-1.79716	1.42374	73.6167	1.3702e-07	1.11422e-06
RAMP2	-1.79398	-0.917905	14.7503	0.00130637	0.00310683
NEIL1	-1.79245	0.992162	59.2696	6.0595e-07	3.96214e-06
LIPC	-1.7917	-0.37825	27.174	6.99609e-05	0.000240235
GRAP2	-1.79082	1.08335	68.0225	2.37289e-07	1.77944e-06
SEMA3E	-1.7898	2.73005	179.289	1.8049e-10	4.44535e-09
INHA	-1.78922	0.461633	45.4909	3.39895e-06	1.76422e-05
TSPEAR-AS1	-1.78888	0.700333	50.5889	1.7227e-06	9.87014e-06
SLC5A12	-1.78877	1.04363	66.7834	2.69312e-07	1.98767e-06
OPLAH	-1.7876	2.01189	109.343	7.86843e-09	1.00425e-07
CTSO	-1.78149	-0.0440792	35.769	1.47826e-05	6.23919e-05
NTS	-1.78059	-0.891239	15.8076	0.000973919	0.00239641
EDIL3	-1.7782	3.36801	310.943	2.24572e-12	1.13152e-10
QPRT	-1.7781	3.68499	259.782	9.56107e-12	3.77014e-10
ST8SIA1	-1.77623	0.611508	45.9277	3.19966e-06	1.67342e-05
LGI4	-1.77415	-0.028997	41.6713	5.87634e-06	2.83839e-05
SSPO	-1.76718	0.369792	31.5058	3.08361e-05	0.000117797
LTK	-1.76597	-0.558819	18.389	0.000495556	0.00132326
LDLRAD4	-1.76461	-0.185016	24.6271	0.000117901	0.000378391
NAALAD2	-1.7646	1.25534	67.4088	2.52583e-07	1.88041e-06
LOC100130691	-1.7602	0.0663853	47.3839	2.62402e-06	1.4077e-05
LOC101927402	-1.75988	-0.659309	13.1178	0.00210139	0.00470988
NCKAP5	-1.7574	3.07264	203.163	6.76175e-11	1.92348e-09
ZMYND15	-1.75715	-1.35883	11.3026	0.00369274	0.00778647
SEC31B	-1.75486	2.37622	69.8459	1.97622e-07	1.52423e-06
FAXDC2	-1.75435	4.03841	445.553	1.19266e-13	1.05208e-11
MGP	-1.74988	2.1769	143.538	1.00925e-09	1.85025e-08
SLC44A5	-1.74834	1.53823	68.3447	2.29677e-07	1.72655e-06
CFAP58	-1.74751	-1.12627	13.8027	0.00171557	0.00393846
SYTL5	-1.74552	8.49786	803.639	8.97756e-16	2.23252e-13
ITGB3	-1.74475	8.1481	657.669	4.76814e-15	8.43012e-13
HOXB9	-1.74261	4.95777	591.162	1.15527e-14	1.64926e-12
LAMC3	-1.74082	-0.249726	24.3604	0.000124763	0.000397272
P2RX7	-1.74056	0.787995	58.7432	6.43304e-07	4.16742e-06
LHB	-1.73868	-0.908379	11.4961	0.00347065	0.00736958
DCHS1	-1.73357	3.02489	163.869	3.63526e-10	8.08701e-09
PLA2R1	-1.73265	2.37967	133.537	1.75123e-09	2.91267e-08
AMACR	-1.73098	7.10047	624.443	7.33449e-15	1.17795e-12
SHISA3	-1.73072	-0.572803	22.1868	0.000200821	0.000598658
LINC00893	-1.72779	-0.146678	25.435	9.95584e-05	0.000325486
HLA-DQA1	-1.72471	1.2221	51.4671	1.54054e-06	8.93944e-06
LAMA3	-1.71868	1.41006	82.0849	6.34991e-08	5.78965e-07
NDNF	-1.71679	-0.446383	26.8082	7.52593e-05	0.000255302
LINC01203	-1.71493	0.22734	25.9706	8.91644e-05	0.000295897
MAT1A	-1.71471	0.343433	23.8885	0.000138031	0.000433346
YPEL4	-1.71273	1.48521	112.645	6.30575e-09	8.43209e-08
TNC	-1.70763	10.1953	312.853	2.13711e-12	1.09106e-10
TRIB3	-1.7022	6.91219	758.072	1.46104e-15	3.21804e-13
TRIM51	-1.70037	2.42463	136.697	1.46564e-09	2.49417e-08
GUCY1B2	-1.69701	-0.68132	19.0418	0.000421255	0.00114771
LOC101929709	-1.69574	1.87649	65.5374	3.06465e-07	2.21212e-06
SEPTIN4	-1.69218	0.616069	47.5263	2.57426e-06	1.38631e-05
KCNJ10	-1.69156	-0.232643	27.8044	6.17831e-05	0.000215905
ST7-AS1	-1.69075	-0.602132	16.9108	0.000724707	0.00184595
LDHD	-1.69036	-0.0297317	25.5096	9.80318e-05	0.00032104
S100B	-1.69006	5.70795	537.546	2.53817e-14	3.01027e-12
CDH19	-1.68986	5.20881	454.82	1.00697e-13	9.13261e-12
ECM2	-1.68961	0.644612	47.419	2.61168e-06	1.40254e-05
ENPP2	-1.6847	4.89658	451.796	1.06375e-13	9.59116e-12
ALDH1A3	-1.68321	9.76309	573.302	1.48963e-14	1.99714e-12
WNT2B	-1.68286	-0.306916	24.353	0.000124961	0.00039782
CXCL8	-1.68016	4.20018	241.912	1.69113e-11	6.13504e-10
DLGAP1	-1.6797	1.83058	86.7772	4.26505e-08	4.092e-07
TSPAN15	-1.67876	1.05962	54.5681	1.05012e-06	6.39194e-06
ADAMTS10	-1.67539	-0.165685	17.034	0.000701625	0.00179397
SLITRK3	-1.67382	-0.0729646	26.0516	8.77021e-05	0.000291672
PCDH15	-1.66596	-0.593408	27.3994	6.69056e-05	0.000230979
LOC100506474	-1.66219	1.74009	100.827	1.43245e-08	1.65207e-07
EGR2	-1.66119	1.35159	44.6142	3.84209e-06	1.95181e-05
LINC00937	-1.65992	-0.854586	11.4504	0.00352167	0.00746352
ABHD17C	-1.65869	7.19857	683.927	3.44322e-15	6.50714e-13
RETREG1	-1.65683	4.29651	250.429	1.28253e-11	4.82296e-10
CHRD	-1.65669	-1.34684	11.9892	0.00296953	0.0063998
JDP2	-1.65654	2.18981	145.989	8.86384e-10	1.66459e-08
FLRT1	-1.65565	1.91038	95.193	2.18197e-08	2.34273e-07
GPR153	-1.65345	7.13521	577.052	1.41132e-14	1.90875e-12
ABCA3	-1.65082	1.60607	56.0502	8.79579e-07	5.47491e-06
MYLK4	-1.64827	-0.415247	17.7902	0.000576822	0.00150915
RHCE	-1.64681	0.596421	42.7261	5.03377e-06	2.47878e-05
TAPT1-AS1	-1.64606	-0.742949	16.4793	0.000812488	0.00204288
PGGHG	-1.64466	4.10216	166.184	3.26027e-10	7.43591e-09
SLC26A10	-1.64426	0.943192	28.225	5.69239e-05	0.000201481
FBLL1	-1.64239	0.309605	27.2103	6.94588e-05	0.000238876
SERPINF1	-1.64172	4.15164	224.456	3.07096e-11	1.00527e-09
CPE	-1.6416	4.60954	252.571	1.19803e-11	4.57208e-10
LYRM9	-1.63801	1.14239	38.0104	1.02898e-05	4.60518e-05
LAD1	-1.63678	4.15871	257.403	1.0293e-11	4.00752e-10
C14orf132	-1.63513	2.35997	103.581	1.17469e-08	1.40507e-07
SAMMSON	-1.6334	1.33369	89.8527	3.31798e-08	3.32664e-07
GPM6B	-1.61903	-0.594977	14.4044	0.00144145	0.0033863
KLHDC1	-1.6178	-0.485168	22.7931	0.00017537	0.000532149
SYT17	-1.61538	-0.25095	12.2222	0.00276153	0.00599763
INPP5F	-1.61465	8.65385	711.094	2.48979e-15	4.8592e-13
MST1	-1.61233	1.92419	52.6939	1.32108e-06	7.81899e-06
RERG	-1.61024	-1.34716	10.7476	0.00442397	0.00915432
HNF4G	-1.60799	0.874218	53.4037	1.21021e-06	7.24338e-06
NCOA7	-1.60689	5.88545	486.062	5.82726e-14	5.75928e-12
SPRY4	-1.60599	8.13564	505.163	4.24043e-14	4.60415e-12
CEBPD	-1.60515	2.99904	115.03	5.39304e-09	7.36491e-08
MRPS31P5	-1.60126	2.41547	137.261	1.42035e-09	2.43864e-08
PCSK4	-1.59293	-0.366871	24.8454	0.000112597	0.000363259
DNM1P46	-1.59232	-0.233272	23.2321	0.000159193	0.000489712
AVIL	-1.59168	-0.88189	16.1876	0.000878592	0.00218963
LINC00324	-1.59089	0.264013	23.5488	0.00014856	0.000462117
LINC00910	-1.58762	0.323149	36.1837	1.38079e-05	5.89232e-05
KLF9	-1.58621	7.49972	609.068	9.02019e-15	1.40478e-12
CNTN4	-1.58108	1.63823	73.4448	1.39279e-07	1.12962e-06
ND5	-1.58083	9.95416	109.728	7.66556e-09	9.83258e-08
ANO4	-1.5804	2.82994	110.738	7.16109e-09	9.34094e-08
GRM8	-1.57794	3.30927	145.868	8.92047e-10	1.67319e-08
DIPK1B	-1.57602	3.69262	221.186	3.45056e-11	1.11299e-09
PLCL1	-1.57555	-0.952356	14.8309	0.00127694	0.00304861
C1QTNF3	-1.57451	1.38988	70.9052	1.78016e-07	1.39677e-06
DCHS2	-1.57189	0.1749	25.9863	8.88787e-05	0.000295203
ARNT2	-1.57053	6.86034	562.317	1.74846e-14	2.20965e-12
NFATC2	-1.56705	7.21366	405.116	2.60323e-13	1.89324e-11
NOVA2	-1.56569	-0.366564	26.4354	8.11236e-05	0.000272735
INHBA	-1.56303	7.4631	656.952	4.81159e-15	8.43012e-13
PPM1J	-1.56279	0.838991	43.4995	4.50177e-06	2.24404e-05
COL4A5	-1.56272	3.43781	179.908	1.75693e-10	4.34806e-09
SRPX2	-1.55243	3.93946	195.348	9.21094e-11	2.50231e-09
NIM1K	-1.5508	2.22908	78.7832	8.50022e-08	7.40431e-07
NREP	-1.54938	5.84109	431.706	1.54573e-13	1.27311e-11
DGKI	-1.54925	0.40461	21.5319	0.00023307	0.000683689
FBLN1	-1.54805	2.77789	142.576	1.06255e-09	1.92734e-08
TIGD4	-1.54786	0.977602	49.2635	2.045e-06	1.13949e-05
SYN3	-1.54756	1.02858	51.0048	1.63361e-06	9.42272e-06
RASGRP2	-1.54721	-1.45845	13.322	0.00197699	0.00446742
PNPLA7	-1.54642	2.08445	105.353	1.03639e-08	1.26416e-07
ARHGEF37	-1.54449	2.94236	169.838	2.75329e-10	6.45141e-09
GPC2	-1.54266	0.469572	37.4403	1.12666e-05	4.97446e-05
WWC2-AS2	-1.5418	0.175543	29.0566	4.85228e-05	0.000175135
ATL1	-1.54124	-0.359015	21.5448	0.000232383	0.000681935
FAM228B	-1.5392	0.652327	34.9155	1.70405e-05	7.06076e-05
KC6	-1.53575	-0.9537	12.9635	0.00220121	0.00490543
SNTB2	-1.534	7.03691	528.912	2.90165e-14	3.33863e-12
TAFA2	-1.5333	2.00367	54.6634	1.03811e-06	6.32883e-06
PCOLCE-AS1	-1.53151	-0.971985	14.6357	0.00134946	0.00319601
LOC101928674	-1.53087	-0.401104	23.7469	0.000142314	0.000445072
SIRPB1	-1.53043	3.53491	203.898	6.57191e-11	1.87988e-09
CFHR3	-1.52928	-0.10726	24.5372	0.000120166	0.000384581
NEB	-1.52851	0.28376	19.049	0.000420508	0.00114608
GSN	-1.52824	9.26498	364.152	6.22123e-13	3.85856e-11
GLT8D2	-1.52537	2.15823	97.6247	1.81488e-08	2.02035e-07
PJVK	-1.52519	-0.559553	16.7966	0.000746858	0.00189299
SYT16	-1.5251	-0.908477	15.1192	0.00117772	0.0028363
ZNF710-AS1	-1.52297	0.271329	35.4058	1.56999e-05	6.56899e-05
ACSS3	-1.52146	4.0918	248.65	1.35781e-11	5.04453e-10
ITGB8	-1.51902	5.77195	450.647	1.08625e-13	9.73707e-12
GALNT12	-1.5185	2.33073	73.8682	1.33787e-07	1.09429e-06
GABRG2	-1.51848	0.682633	39.305	8.4046e-06	3.87043e-05
CMTM7	-1.51317	6.75476	566.684	1.63998e-14	2.1071e-12
ADAMTS6	-1.51292	0.696117	28.1577	5.76714e-05	0.00020394
CXCL3	-1.5118	1.53295	63.0014	4.0116e-07	2.77856e-06
LSAMP	-1.50935	3.91769	207.132	5.80375e-11	1.71094e-09
ATP8A1	-1.50845	3.83615	234.223	2.18814e-11	7.56428e-10
LAMA4	-1.50817	7.98599	545.203	2.258e-14	2.80757e-12
NPAS1	-1.50798	4.06819	292.257	3.70628e-12	1.6939e-10
SLC22A17	-1.50397	1.52419	52.1036	1.42198e-06	8.30773e-06
ACSS2	-1.5031	5.91116	483.69	6.06706e-14	5.95809e-12
SIPA1L2	-1.50282	5.23075	324.605	1.58494e-12	8.48394e-11
LAMP3	-1.50187	-0.466525	18.1725	0.000523353	0.0013862
PLSCR4	-1.50166	0.950065	32.9562	2.38381e-05	9.4677e-05
PROX1-AS1	-1.50114	-0.551507	16.476	0.000813196	0.00204399
CCNB1IP1	-1.50011	5.75495	578.776	1.37687e-14	1.90875e-12
TDRD5	-1.49981	0.690282	37.3356	1.1457e-05	5.0369e-05
WIPI1	-1.49645	4.97498	371.947	5.23407e-13	3.39071e-11
MGAT4A	-1.49276	0.864811	29.1017	4.81088e-05	0.000173914
TRIL	-1.48373	1.56586	74.521	1.25787e-07	1.03489e-06
LOC101927359	-1.48191	-1.02773	12.6168	0.00244553	0.00538799
LINC00898	-1.48064	-1.16808	10.687	0.00451318	0.00931765
NTRK1	-1.47848	0.863373	35.8324	1.46287e-05	6.18441e-05
PDE7B	-1.47532	0.847727	53.8172	1.15043e-06	6.93946e-06
SLC25A34	-1.47418	0.308913	21.122	0.000256187	0.000743158
SALL4	-1.47173	1.11844	35.12	1.64663e-05	6.85601e-05
TAC1	-1.47123	1.79807	56.1411	8.70173e-07	5.42293e-06
FZD7	-1.47093	5.42408	370.154	5.44452e-13	3.49765e-11
ZSCAN18	-1.47067	2.4443	114.432	5.60702e-09	7.60509e-08
NPPC	-1.46985	0.784005	44.1303	4.11418e-06	2.07363e-05
ESPN	-1.46838	4.14167	217.225	3.98248e-11	1.2531e-09
LRRC24	-1.46795	-0.545114	16.7727	0.000751588	0.00190373
FAM47E	-1.46774	0.577163	32.5165	2.57512e-05	0.000101103
LOC101927809	-1.46728	4.26999	203.014	6.80113e-11	1.93112e-09
PCDHB15	-1.4663	1.89091	97.4262	1.8421e-08	2.0418e-07
COL11A2	-1.46398	3.47747	98.8384	1.65789e-08	1.86715e-07
BCHE	-1.46343	2.7816	126.553	2.63139e-09	4.11468e-08
LINC01198	-1.46225	1.12247	41.9187	5.66538e-06	2.75028e-05
MOB3B	-1.45982	0.147413	14.512	0.00139781	0.00329685
PRKD1	-1.45966	4.31595	237.279	1.97334e-11	6.94633e-10
NHLH1	-1.45759	-0.238432	20.4121	0.000302569	0.000859433
ATP6AP1L	-1.45738	0.0940584	28.6534	5.24094e-05	0.000187091
DOC2A	-1.45324	1.76189	32.4838	2.59005e-05	0.000101612
TSPAN11	-1.45256	5.37786	324.471	1.59026e-12	8.48394e-11
SLC1A1	-1.45166	5.58105	493.431	5.14748e-14	5.32654e-12
SDC2	-1.45058	6.12075	373.9	5.01499e-13	3.27632e-11
TRAPPC6A	-1.44786	2.15066	78.1499	8.99967e-08	7.75612e-07
FAM95C	-1.4475	0.685926	29.6393	4.34642e-05	0.000159194
ZNF117	-1.44369	2.23443	83.3109	5.71246e-08	5.26762e-07
ZNF862	-1.44002	1.00948	45.3356	3.4731e-06	1.79512e-05
NUDT7	-1.43769	0.946766	46.4851	2.96414e-06	1.56136e-05
SLC44A3	-1.43631	-0.158953	17.1351	0.000683301	0.00175381
SMAD9	-1.43488	0.8763	33.5858	2.13692e-05	8.63617e-05
THBS4	-1.43311	0.428981	42.066	5.54384e-06	2.69807e-05
CTSF	-1.43296	6.03087	466.389	8.18953e-14	7.56085e-12
TTLL1	-1.43296	2.36306	102.92	1.23142e-08	1.46046e-07
RCAN2	-1.43272	-0.342266	12.1371	0.00283554	0.00614022
DACT1	-1.43174	1.3229	58.0103	6.99677e-07	4.47805e-06
MEIS3	-1.43166	3.58743	158.613	4.67932e-10	9.99248e-09
ALDH1L2	-1.42944	5.4271	478.347	6.64844e-14	6.4469e-12
BMP6	-1.42477	2.94306	100.42	1.47565e-08	1.69157e-07
DDIT3	-1.42407	4.36319	266.556	7.7767e-12	3.18886e-10
ERBB3	-1.42389	8.8138	427.218	1.68415e-13	1.35241e-11
HRK	-1.42329	0.968579	27.8605	6.11095e-05	0.000214036
ATP10B	-1.42193	3.2284	136.946	1.44542e-09	2.47068e-08
LINC02475	-1.4194	0.662278	28.8694	5.02859e-05	0.000180809
KLHL3	-1.41681	0.429965	27.2764	6.8554e-05	0.000236246
PMEPA1	-1.41654	7.56712	534.896	2.644e-14	3.08827e-12
ABHD1	-1.40908	0.289364	13.7973	0.00171827	0.00394407
CERS4	-1.40836	2.65125	96.8004	1.93096e-08	2.11445e-07
TF	-1.40801	3.16734	102.665	1.25411e-08	1.47796e-07
LAMA2	-1.40774	3.36235	156.634	5.1562e-10	1.08902e-08
ANKH	-1.40703	8.48982	421.069	1.89687e-13	1.49979e-11
MEF2C	-1.40688	4.77272	300.854	2.93252e-12	1.40852e-10
KCNMB4	-1.40624	1.5873	73.6458	1.36641e-07	1.11232e-06
FAM184A	-1.40508	2.62567	119.376	4.08489e-09	5.91824e-08
CREB5	-1.40419	1.7213	56.699	8.14862e-07	5.14267e-06
LINC00987	-1.4012	-0.146608	18.373	0.000497546	0.00132788
C5orf58	-1.40115	-0.907769	12.4789	0.00255108	0.00560132
LOC102724814	-1.39944	2.74659	32.3161	2.66797e-05	0.000104218
PYGB	-1.39933	10.2677	303.469	2.73437e-12	1.33232e-10
ARHGEF6	-1.39876	4.8785	365.206	6.07638e-13	3.79294e-11
CSF2RA	-1.3984	-0.195337	14.7258	0.00131542	0.00312644
SPRY2	-1.39694	8.26452	420.029	1.93574e-13	1.50733e-11
FAM66C	-1.39642	0.223581	24.4802	0.000121626	0.00038873
RAMP1	-1.39468	5.32477	220.738	3.50663e-11	1.12636e-09
FAM20C	-1.39444	6.87345	439.033	1.34623e-13	1.15956e-11
LINC00589	-1.39439	0.13208	11.9264	0.00302864	0.00651718
H4C14	-1.39349	3.85571	119.417	4.0744e-09	5.91429e-08
PRKG1	-1.38962	2.00413	62.5063	4.2324e-07	2.90281e-06
VANGL2	-1.38894	3.3352	117.924	4.47756e-09	6.35681e-08
COL9A2	-1.38842	5.22858	241.428	1.71841e-11	6.20478e-10
SOX6	-1.38665	1.50314	44.2743	4.03104e-06	2.03839e-05
H2BC20P	-1.38628	1.82211	45.3693	3.45684e-06	1.78791e-05
ERFE	-1.38484	2.18877	87.3763	4.05909e-08	3.91388e-07
SPATA25	-1.38284	-0.882695	11.0132	0.00405542	0.00847243
TXK	-1.38226	1.84118	69.8568	1.97408e-07	1.52411e-06
PLD1	-1.38225	4.17155	212.819	4.68452e-11	1.42177e-09
TBX19	-1.3814	1.70206	69.605	2.02411e-07	1.55572e-06
EYS	-1.37946	1.35685	49.2892	2.03815e-06	1.13609e-05
H3-2	-1.37874	0.195853	16.8028	0.000745623	0.00189017
ZC3H6	-1.37747	1.67617	78.4935	8.72477e-08	7.54874e-07
SLC13A3	-1.37701	2.20916	77.2351	9.78016e-08	8.34019e-07
CNTN1	-1.37575	4.74402	223.66	3.15885e-11	1.02966e-09
HOTAIR	-1.37398	-0.102075	16.1545	0.000886459	0.00220656
BFSP1	-1.37274	3.77064	206.818	5.87388e-11	1.72831e-09
RFTN2	-1.37233	1.29506	63.1758	3.9369e-07	2.73789e-06
SESN2	-1.37149	4.99063	296.188	3.32734e-12	1.56405e-10
XIST	-1.36891	7.04036	49.6872	1.93515e-06	1.08851e-05
LOC155060	-1.36786	1.41119	36.6899	1.2714e-05	5.50665e-05
IL13RA2	-1.36627	9.46866	395.277	3.18361e-13	2.20112e-11
TTC28	-1.36516	2.68888	93.9385	2.40331e-08	2.54319e-07
ADAM21	-1.36459	-0.681705	14.9227	0.00124437	0.00298053
ZNF385D	-1.36436	1.49619	63.2678	3.89814e-07	2.71339e-06
ARHGDIG	-1.36358	0.847223	37.5037	1.1153e-05	4.9328e-05
LOC105371855	-1.36098	-0.472217	11.7301	0.00322184	0.00689156
NKILA	-1.35856	3.29002	166.542	3.2063e-10	7.33452e-09
ADSS1	-1.35601	1.67206	60.0639	5.54083e-07	3.66174e-06
FARP1	-1.35569	7.50366	402.43	2.74899e-13	1.98986e-11
ABCA5	-1.35457	3.3715	142.371	1.07433e-09	1.94642e-08
SPAG4	-1.35451	2.56186	92.3556	2.71923e-08	2.82514e-07
PDE3B	-1.35441	0.719172	19.7724	0.000352538	0.000982544
GDPD1	-1.35254	2.5427	114.282	5.66246e-09	7.65823e-08
RXRG	-1.35242	4.71581	274.5	6.14168e-12	2.61581e-10
SCART1	-1.35129	2.41388	38.3165	9.80483e-06	4.40622e-05
SLC22A23	-1.35037	0.953811	30.1358	3.96168e-05	0.000146548
YPEL3	-1.34983	3.63545	214.745	4.36194e-11	1.34774e-09
DCSTAMP	-1.34882	0.298755	22.9137	0.000170749	0.000520691
OSMR	-1.34749	6.15714	360.446	6.76239e-13	4.1374e-11
CARF	-1.33945	1.84076	69.5371	2.03784e-07	1.56393e-06
CCDC78	-1.33805	2.87265	60.9128	5.04073e-07	3.36441e-06
MOSMO	-1.33483	7.10749	281.572	5.00455e-12	2.21089e-10
CAMK1	-1.33405	0.739339	31.9873	2.82858e-05	0.000109686
KREMEN1	-1.33396	3.70563	147.347	8.25592e-10	1.57732e-08
ACVR1C	-1.33147	0.054125	15.4585	0.00107183	0.00261313
SNED1	-1.33146	4.59388	190.343	1.12953e-10	2.98205e-09
RAB11B-AS1	-1.33141	1.28023	44.0932	4.1359e-06	2.08254e-05
GMFG	-1.33134	0.0352295	19.0672	0.000418634	0.00114178
SLC45A1	-1.33094	1.22582	45.0101	3.63445e-06	1.86476e-05
IL13RA1	-1.33028	5.71387	437.36	1.38911e-13	1.18328e-11
SH3TC2-DT	-1.33018	1.63412	55.2863	9.63268e-07	5.92408e-06
DNHD1	-1.32948	4.33165	95.2441	2.17346e-08	2.33522e-07
PEX11G	-1.32908	0.834441	28.7615	5.13338e-05	0.000184174
PRSS16	-1.32444	-0.681531	16.0376	0.0009149	0.00226856
SLC2A12	-1.324	0.608794	31.6461	3.00669e-05	0.000115259
ABHD14A-ACY1	-1.32312	1.48963	13.9281	0.00165394	0.00381198
TSPAN19	-1.3211	-0.00382633	17.0743	0.000694259	0.00177779
RAB26	-1.32027	3.77898	105.641	1.01568e-08	1.24283e-07
SUCLG2	-1.31989	6.86975	416.016	2.09428e-13	1.60645e-11
CYP27A1	-1.3183	3.6201	174.744	2.20557e-10	5.30011e-09
CITED1	-1.31756	3.4754	38.7455	9.16742e-06	4.16035e-05
XCL1	-1.3172	-0.524594	15.2159	0.00114639	0.0027695
NR4A2	-1.31615	4.63533	207.752	5.66822e-11	1.68051e-09
MTRNR2L2	-1.31588	-0.703811	13.7616	0.00173636	0.00398202
IDUA	-1.31156	3.50736	74.7737	1.22836e-07	1.0144e-06
SNHG32	-1.31117	5.79819	421.935	1.86517e-13	1.49001e-11
AK9	-1.31095	0.611591	25.6219	9.5785e-05	0.00031502
SPRY4-AS1	-1.31074	1.26361	55.1803	9.75566e-07	5.99015e-06
ZNF521	-1.31059	2.74887	102.89	1.23403e-08	1.46243e-07
FAM221A	-1.30842	-0.615048	14.3633	0.00145852	0.00342067
CASC1	-1.30722	-0.142952	17.1509	0.000680494	0.00174864
PTK2B	-1.30658	1.9702	64.4839	3.42379e-07	2.42815e-06
IGSF11	-1.30539	1.75157	53.7308	1.16263e-06	7.00488e-06
GRIK5	-1.30398	-0.359598	12.0467	0.0029166	0.00629717
SDHAF4	-1.30007	1.21474	40.5665	6.93181e-06	3.28845e-05
LRRK2	-1.29926	3.83039	165.997	3.28901e-10	7.49038e-09
TNFRSF9	-1.29867	-0.159194	14.2042	0.00152677	0.00355157
TENM1	-1.29628	2.73623	85.3597	4.80056e-08	4.54359e-07
RGS20	-1.29531	1.35556	36.6823	1.27298e-05	5.51005e-05
HOXB8	-1.29375	3.95382	130.46	2.09033e-09	3.39965e-08
ALDH6A1	-1.29149	3.77122	207.918	5.63268e-11	1.67331e-09
GDF15	-1.28909	3.73098	122.825	3.29729e-09	4.9357e-08
CLMN	-1.28782	5.45636	389.156	3.61713e-13	2.45678e-11
STRA6	-1.28677	6.54973	342.417	1.02694e-12	5.99749e-11
GAA	-1.28661	6.76866	310.188	2.29038e-12	1.15027e-10
EPAS1	-1.28453	2.27979	72.6391	1.50441e-07	1.20682e-06
HSF4	-1.28419	2.46971	40.3701	7.14081e-06	3.37204e-05
LINC02616	-1.28208	-0.138558	19.796	0.00035054	0.000978212
SH3BP5-AS1	-1.28158	1.1499	20.9194	0.000268555	0.000774665
SH3D21	-1.28071	2.61322	35.6383	1.51055e-05	6.35461e-05
TCP11L2	-1.27795	2.13619	85.7427	4.6488e-08	4.43174e-07
SLC9A9	-1.27574	1.20608	36.4536	1.32121e-05	5.68531e-05
FST	-1.27428	7.09706	345.915	9.45456e-13	5.65002e-11
KCNK2	-1.27389	0.111846	11.9906	0.00296827	0.00639889
LIFR	-1.27263	4.79503	330.103	1.38296e-12	7.53444e-11
GCNA	-1.27229	0.452083	15.2047	0.00114997	0.0027764
MRO	-1.2721	-0.0334052	12.9648	0.00220036	0.00490461
CHL1	-1.27158	-0.485113	17.6702	0.000594852	0.00155028
CCDC7	-1.27116	0.451692	17.1398	0.000682465	0.00175225
MIR100HG	-1.26923	5.72111	372.817	5.1352e-13	3.3407e-11
FOXP2	-1.26668	0.640175	23.9627	0.000135844	0.000427611
DENND2A	-1.26495	2.05058	74.3767	1.27509e-07	1.04849e-06
SMYD1	-1.26487	-0.0744464	11.6123	0.00334449	0.00712426
ZNF853	-1.2637	3.68365	174.114	2.26852e-10	5.42265e-09
IL11RA	-1.26335	3.33828	126.258	2.67813e-09	4.17507e-08
STX1B	-1.26285	0.865346	30.7197	3.55715e-05	0.000133181
SUSD5	-1.26251	4.45533	231.398	2.41019e-11	8.25783e-10
LOC100129917	-1.26182	0.33203	16.666	0.000773125	0.00195283
ST6GAL1	-1.26165	6.70645	335.229	1.22027e-12	6.94246e-11
LARGE2	-1.26161	1.19315	36.0756	1.40547e-05	5.98939e-05
MOXD1	-1.26122	4.45158	260.748	9.28078e-12	3.68792e-10
NIPAL4	-1.26019	1.6003	51.9762	1.44487e-06	8.43828e-06
DICER1-AS1	-1.25975	0.125584	15.1057	0.00118215	0.00284476
HESX1	-1.25875	-0.0376129	14.5257	0.00139238	0.00328603
FAM106A	-1.25585	2.34767	45.2097	3.53455e-06	1.82382e-05
YPEL1	-1.25557	-0.047722	19.8034	0.000349912	0.000976978
LINGO2	-1.25273	0.375983	26.8566	7.45325e-05	0.000253308
COCH	-1.25225	3.60764	96.2054	2.01991e-08	2.18891e-07
GPC6	-1.2502	5.52065	382.282	4.18441e-13	2.78083e-11
GSK3B	-1.24967	7.31772	399.551	2.91543e-13	2.06193e-11
RCN3	-1.24857	3.53985	141.583	1.12095e-09	2.01196e-08
DOP1B	-1.24767	2.78999	107.95	8.65377e-09	1.08862e-07
ICAM5	-1.24345	4.46742	133.771	1.72804e-09	2.88344e-08
TNFSF12	-1.24264	0.433682	25.9739	8.91042e-05	0.000295761
TGFA	-1.24192	9.74231	366.745	5.87153e-13	3.7254e-11
RIPOR2	-1.24067	2.99145	118.116	4.42323e-09	6.29708e-08
EPHA3	-1.24056	6.96657	407.347	2.48873e-13	1.83595e-11
PTPRH	-1.23831	4.22152	220.045	3.59522e-11	1.14764e-09
PHYKPL	-1.23813	4.49753	229.229	2.59779e-11	8.86122e-10
KBTBD11	-1.23806	-0.743135	12.4159	0.00260102	0.00569315
POU6F1	-1.23771	1.0846	37.4666	1.12193e-05	4.95644e-05
FXYD6	-1.23698	3.00592	83.9641	5.4022e-08	5.01754e-07
ATF3	-1.23653	3.50721	120.554	3.7944e-09	5.56632e-08
CHN2	-1.23613	0.771942	25.3759	0.000100786	0.000328873
LOC100128108	-1.2355	-0.384195	11.2202	0.00379213	0.00797206
S100A1	-1.23369	7.01924	345.189	9.61756e-13	5.72523e-11
TSC22D3	-1.2329	2.09737	71.5305	1.67468e-07	1.32405e-06
ACTA2	-1.23275	3.33852	74.6683	1.24057e-07	1.02284e-06
REEP6	-1.23176	2.84712	102.579	1.26191e-08	1.48294e-07
CYP2E1	-1.23176	1.59151	29.2192	4.70485e-05	0.000170761
GPRC5B	-1.23152	2.50392	84.1706	5.3081e-08	4.94205e-07
ATG16L2	-1.22854	2.79426	84.5872	5.12378e-08	4.78778e-07
SIAE	-1.22725	4.68688	236.226	2.04458e-11	7.14814e-10
ICAM1	-1.22706	6.44688	193.534	9.91232e-11	2.66722e-09
SLCO4A1-AS1	-1.22609	3.47522	125.387	2.82188e-09	4.34643e-08
DDN	-1.22606	2.17274	37.5134	1.11358e-05	4.92847e-05
ZNF648	-1.22603	1.13887	27.6685	6.34522e-05	0.000220986
DHRS3	-1.22566	6.48372	334.393	1.24527e-12	7.05869e-11
PTPRO	-1.22555	0.347431	23.7812	0.000141263	0.000442232
COL16A1	-1.22402	4.9329	66.0541	2.90405e-07	2.117e-06
LRAT	-1.22347	3.62442	121.908	3.48863e-09	5.18186e-08
LAMA5	-1.22316	6.61791	237.379	1.9667e-11	6.93882e-10
TMEM130	-1.22242	-0.491408	12.9942	0.00218095	0.00486627
CUBN	-1.22221	1.43517	37.4058	1.1329e-05	4.99771e-05
SPRY1	-1.22192	4.09163	123.429	3.17762e-09	4.78443e-08
PTPRM	-1.2206	4.43532	258.058	1.00854e-11	3.94662e-10
DDR2	-1.21977	7.19557	420.218	1.92861e-13	1.50733e-11
GOLGA8B	-1.21778	4.66603	50.8944	1.65673e-06	9.53612e-06
BRSK1	-1.21685	4.8547	247.829	1.39421e-11	5.1549e-10
ST6GALNAC2	-1.21575	0.474575	22.7167	0.000178369	0.000539764
NELL2	-1.21302	1.19372	28.7532	5.14153e-05	0.000184354
ATOH8	-1.21202	3.18933	126.049	2.71183e-09	4.22334e-08
ANO3	-1.21044	1.73138	62.0469	4.44951e-07	3.02614e-06
MYO7A	-1.20913	1.63247	30.6046	3.63311e-05	0.00013563
GSDMB	-1.20873	1.73667	21.027	0.000261908	0.000758329
COL6A2	-1.20763	7.00591	267.851	7.47982e-12	3.09179e-10
NNMT	-1.2067	6.06502	411.082	2.30941e-13	1.72012e-11
LINC00648	-1.20354	2.11074	53.1423	1.24977e-06	7.44838e-06
ZNF469	-1.20169	4.08618	100.184	1.5013e-08	1.71206e-07
MUC1	-1.20144	1.81955	37.5708	1.10342e-05	4.89288e-05
ANK3	-1.20095	5.12052	279.992	5.23663e-12	2.30114e-10
BIN3	-1.20067	6.37139	335.878	1.20123e-12	6.85945e-11
GOLGA6L9	-1.20037	1.28351	25.9059	9.0354e-05	0.000299136
CLDN1	-1.19909	0.99436	30.7681	3.52572e-05	0.0001322
CDK18	-1.199	5.16027	164.977	3.45017e-10	7.76565e-09
CYP2U1	-1.19872	2.15444	64.5372	3.40454e-07	2.41672e-06
DHRS12	-1.198	1.05623	35.2977	1.59849e-05	6.67539e-05
PPP1R1B	-1.19738	1.89284	61.8537	4.54448e-07	3.088e-06
PXYLP1	-1.19657	6.67094	324.216	1.6004e-12	8.50861e-11
RGPD1	-1.19592	1.31765	42.5307	5.17909e-06	2.54141e-05
VENTXP1	-1.19592	-0.0720202	14.4686	0.00141523	0.00333424
NRN1	-1.19556	4.78406	137.142	1.42979e-09	2.44938e-08
LRMDA	-1.1924	1.09915	30.7693	3.525e-05	0.0001322
MAP3K7CL	-1.19212	-0.126922	13.2301	0.00203193	0.00457815
CDC42EP1	-1.19169	3.04551	106.607	9.49504e-09	1.17569e-07
TLR5	-1.1912	0.3823	17.6045	0.000604979	0.00157268
C1orf54	-1.18951	0.733484	27.6692	6.34432e-05	0.000220986
ITGA9	-1.18927	5.53507	331.554	1.33457e-12	7.37503e-11
OLIG2	-1.18873	2.19205	69.6511	2.01485e-07	1.55015e-06
CRELD1	-1.18782	4.58596	170.637	2.65452e-10	6.23894e-09
CDH8	-1.18769	0.411761	19.1903	0.00040616	0.00111327
HLA-DRB5	-1.18757	0.792868	28.8385	5.05836e-05	0.00018171
MAN2C1	-1.18716	6.09543	114.382	5.62545e-09	7.61486e-08
2001-12-01	-1.18653	4.24878	114.985	5.40884e-09	7.37995e-08
GOLGA8A	-1.18516	5.8537	47.4806	2.59013e-06	1.39339e-05
GTPBP2	-1.18423	6.68225	362.074	6.51841e-13	4.02003e-11
PCDHGA6	-1.18335	0.429998	14.369	0.00145615	0.00341562
MELTF	-1.18273	7.93041	367.27	5.80338e-13	3.71272e-11
NIPAL3	-1.18206	7.26117	421.29	1.88874e-13	1.49979e-11
TBKBP1	-1.18171	3.4684	139.182	1.27748e-09	2.23312e-08
HTRA1	-1.18048	6.46569	348.12	8.97812e-13	5.40721e-11
TMPRSS15	-1.17978	2.94088	121.888	3.49291e-09	5.18322e-08
TMEM159	-1.17978	1.21238	27.471	6.59666e-05	0.00022835
SERPINB1	-1.17915	5.69867	275.846	5.90478e-12	2.54301e-10
RASL10B	-1.17874	0.247929	20.1669	0.000320722	0.000905657
KCNJ12	-1.1738	2.29432	61.3278	4.81473e-07	3.23458e-06
GDF1	-1.1721	1.93761	32.0768	2.78382e-05	0.000108249
AGPAT4	-1.17049	2.76964	84.9136	4.98433e-08	4.68588e-07
TATDN3	-1.17046	4.85729	229.674	2.55801e-11	8.74488e-10
PAPPA	-1.1694	1.52756	29.802	4.2159e-05	0.000154985
LOC101929704	-1.16886	-0.579565	13.4919	0.0018798	0.00426908
BCDIN3D-AS1	-1.16861	0.521147	26.7254	7.65185e-05	0.000259289
SCNN1D	-1.16812	0.973772	23.439	0.000152152	0.000471914
ISG20	-1.16782	6.19304	297.097	3.24594e-12	1.53987e-10
PPIEL	-1.16746	1.38457	30.3804	3.78624e-05	0.000140734
ST3GAL3	-1.16736	3.53929	89.3524	3.45459e-08	3.44298e-07
SLC7A7	-1.1668	-0.295881	13.6862	0.00177517	0.00405895
LHPP	-1.1656	3.2461	111.591	6.76338e-09	8.92789e-08
YPEL2	-1.16498	3.98858	116.586	4.87737e-09	6.79307e-08
ABAT	-1.16388	3.41135	130.67	2.06501e-09	3.36558e-08
UPK3BL2	-1.16175	1.04016	12.4414	0.00258065	0.0056574
PPP1R3F	-1.16086	2.09273	55.1621	9.77692e-07	5.99843e-06
H6PD	-1.16077	6.14844	311.303	2.22482e-12	1.12467e-10
LOC101928489	-1.15898	0.861675	35.627	1.51339e-05	6.3631e-05
FHL1	-1.15892	3.87633	148.583	7.74284e-10	1.49411e-08
BIRC3	-1.15793	2.09903	39.282	8.4345e-06	3.87957e-05
ADCY1	-1.15744	3.73812	111.753	6.69097e-09	8.84746e-08
DNAH1	-1.15719	3.41467	49.731	1.92418e-06	1.08383e-05
S1PR4	-1.1571	-0.273307	12.2961	0.00269899	0.00588169
BMF	-1.15657	3.07813	98.5318	1.69606e-08	1.90597e-07
ACBD4	-1.15423	3.07694	108.652	8.24791e-09	1.04406e-07
TBX6	-1.15321	0.812896	25.0627	0.000107581	0.000348903
LINC00189	-1.15301	1.37832	51.0499	1.62424e-06	9.37573e-06
WDR27	-1.15296	3.63125	42.1756	5.45525e-06	2.65748e-05
SLC9A7	-1.15271	5.15978	319.774	1.78987e-12	9.45077e-11
ENTPD1	-1.15243	0.531901	11.3058	0.00368893	0.00778056
VAT1L	-1.15152	3.76411	152.577	6.31311e-10	1.28581e-08
TRPV4	-1.15108	6.01638	215.842	4.18928e-11	1.30185e-09
NAIP	-1.14988	2.18936	63.4835	3.8089e-07	2.6645e-06
NEK3	-1.14838	0.589746	19.7348	0.000355747	0.000990949
CARD14	-1.14797	0.649913	24.618	0.000118127	0.00037904
CEBPG	-1.14655	5.42729	309.47	2.33376e-12	1.16825e-10
FUOM	-1.14593	3.66526	86.0493	4.53121e-08	4.33119e-07
KCNH5	-1.14222	0.621066	18.577	0.000472749	0.00127161
TESC	-1.14111	5.15574	267.073	7.65663e-12	3.148e-10
TRPM4	-1.14026	4.47732	148.433	7.80296e-10	1.50195e-08
GRIA2	-1.13812	0.778328	25.3697	0.000100915	0.000329224
BCAS3	-1.13792	4.73239	154.255	5.80258e-10	1.19381e-08
USP32P1	-1.1377	2.70638	36.67	1.27553e-05	5.51798e-05
TMEM198B	-1.13531	4.08137	123.868	3.09368e-09	4.68549e-08
LOC100133091	-1.13213	1.70383	45.9957	3.16985e-06	1.65896e-05
PAPLN	-1.13139	2.6273	59.0299	6.22645e-07	4.05156e-06
LOC101930370	-1.13127	-0.142932	13.8495	0.00169229	0.00389283
SERPINA5	-1.12828	5.60861	252.001	1.21988e-11	4.63252e-10
XKR5	-1.12823	0.615446	22.5361	0.000185689	0.000559499
PCOLCE	-1.12818	7.42176	182.07	1.60024e-10	4.03804e-09
MAN2A2	-1.12775	6.22669	211.826	4.86116e-11	1.47248e-09
IFRD1	-1.12723	5.49782	294.453	3.48896e-12	1.6154e-10
CTSK	-1.1272	3.35721	117.854	4.4975e-09	6.37339e-08
RAG1	-1.12704	0.704872	12.7393	0.00235592	0.00521216
PIK3CD-AS2	-1.12679	2.10639	71.1613	1.73608e-07	1.36705e-06
SOX5	-1.12554	7.96438	343.929	9.90802e-13	5.85295e-11
CSPG4	-1.12503	9.67812	135.288	1.58599e-09	2.67536e-08
PAQR6	-1.12462	3.8125	62.9346	4.04063e-07	2.79491e-06
GUSBP3	-1.12418	0.945833	26.6285	7.80244e-05	0.000263696
TLR1	-1.12317	0.532863	22.7769	0.000176	0.000533641
RGL3	-1.1225	3.38373	59.727	5.75452e-07	3.78673e-06
PCDHGA2	-1.12185	1.1863	16.8445	0.000737474	0.00187242
SLFN5	-1.12052	6.56096	249.765	1.31007e-11	4.90258e-10
DLG4	-1.12015	5.38617	154.612	5.70005e-10	1.18282e-08
CRYAB	-1.11896	0.309584	12.7514	0.00234722	0.00519516
TTLL3	-1.11871	3.03355	41.8156	5.75228e-06	2.78807e-05
CD302	-1.11706	4.04787	146.921	8.44154e-10	1.60285e-08
TMEM86A	-1.11646	2.5874	63.7487	3.70229e-07	2.60054e-06
PER3	-1.11607	2.56174	73.3253	1.40875e-07	1.13956e-06
ABCC6	-1.11544	-0.317954	13.2647	0.00201103	0.00453745
SRP14-AS1	-1.11473	1.37822	36.335	1.34703e-05	5.77704e-05
PAQR9	-1.11375	0.350144	11.797	0.00315445	0.00676087
MSR1	-1.11306	2.17956	70.0353	1.93946e-07	1.50231e-06
DYNLT3	-1.11163	6.74034	146.854	8.47116e-10	1.60444e-08
PNMA2	-1.11082	2.34779	62.0893	4.42894e-07	3.01418e-06
CCDC191	-1.11023	0.814876	25.5445	9.7328e-05	0.00031908
ZNF558	-1.10918	4.21849	157.321	4.98472e-10	1.05569e-08
CSGALNACT1	-1.10887	4.71743	206.147	6.0265e-11	1.75978e-09
GPRIN3	-1.10849	1.74582	20.2846	0.000311859	0.000882895
ANKRD24	-1.10795	0.424153	11.6752	0.00327835	0.00699496
ARIH2OS	-1.1078	0.57989	21.8093	0.000218752	0.000646363
CCT6B	-1.1074	-0.106151	11.3242	0.00366714	0.00773778
ECHDC2	-1.10611	3.75901	86.4291	4.39009e-08	4.20412e-07
COX1	-1.10497	12.5916	65.0458	3.22671e-07	2.31285e-06
TLCD5	-1.10473	4.21597	168.545	2.92185e-10	6.7845e-09
NUP50-DT	-1.10437	3.0486	76.7321	1.02414e-07	8.68548e-07
TRPC1	-1.10394	2.75357	42.4998	5.20247e-06	2.54883e-05
ZNF277	-1.10261	4.28313	119.274	4.11118e-09	5.92395e-08
PFKFB3	-1.1023	6.99852	247.874	1.3922e-11	5.1549e-10
SMAD3	-1.10144	6.59794	316.487	1.94624e-12	1.01375e-10
TGDS	-1.10133	5.02352	138.138	1.35303e-09	2.33084e-08
IGIP	-1.1012	1.32522	29.5099	4.45349e-05	0.000162595
CRLF1	-1.10047	4.33323	116.003	5.06375e-09	7.00834e-08
MR1	-1.1004	3.83009	117.091	4.72205e-09	6.60059e-08
GSTA4	-1.10032	3.67345	128.661	2.32221e-09	3.72956e-08
FNDC4	-1.09998	2.03317	42.9725	4.85698e-06	2.4017e-05
PTPRU	-1.09945	4.34669	164.319	3.55882e-10	7.94066e-09
LETMD1	-1.09702	6.18965	264.349	8.31369e-12	3.36432e-10
ARMC4	-1.0965	-0.516914	10.961	0.00412499	0.00859912
INPP5J	-1.09577	1.59443	31.461	3.10859e-05	0.000118517
GJA5	-1.09519	2.97797	72.8342	1.47649e-07	1.18812e-06
FAM227B	-1.09492	0.491678	18.0516	0.000539633	0.00142516
SH3YL1	-1.09394	1.89582	50.1042	1.83347e-06	1.04126e-05
MUC15	-1.09369	2.83088	61.6667	4.63856e-07	3.13535e-06
ICA1	-1.09314	3.73461	125.4	2.81974e-09	4.34643e-08
LOC152048	-1.09287	2.17459	50.1394	1.82517e-06	1.03725e-05
MOCOS	-1.09176	7.20322	327.18	1.48648e-12	7.98557e-11
MORN3	-1.08943	-0.136028	13.6824	0.00177718	0.00406295
IL6ST	-1.08919	7.34451	315.806	1.9805e-12	1.02468e-10
TRIM62	-1.08808	5.64059	166.801	3.16784e-10	7.25733e-09
SEMA4G	-1.08807	3.77958	107.911	8.67734e-09	1.08947e-07
LINC01711	-1.08684	0.595046	15.999	0.000924535	0.00228767
GABRB3	-1.08425	2.97699	87.9935	3.85843e-08	3.76986e-07
FKBP7	-1.08394	2.54481	65.3564	3.12323e-07	2.25018e-06
KLF15	-1.08256	3.54172	107.835	8.72289e-09	1.09341e-07
RPGR	-1.08007	4.8503	240.838	1.7523e-11	6.29765e-10
DLK2	-1.08001	1.76379	39.6979	7.91133e-06	3.67535e-05
GLI3	-1.07875	10.377	45.485	3.40173e-06	1.76422e-05
FAM114A1	-1.0786	5.34753	247.623	1.4035e-11	5.17685e-10
TMCC1-AS1	-1.07829	1.35967	35.252	1.61072e-05	6.72102e-05
LINC02035	-1.07744	1.46284	42.4029	5.27665e-06	2.58107e-05
COL19A1	-1.07649	5.40668	276.008	5.87686e-12	2.53808e-10
ITGA7	-1.07594	3.88878	97.5484	1.8253e-08	2.02901e-07
MAF	-1.07562	5.04175	241.08	1.7383e-11	6.26193e-10
ABCA10	-1.0751	3.88256	136.782	1.45873e-09	2.48516e-08
ANKRD29	-1.07486	2.57018	72.7958	1.48194e-07	1.19079e-06
A4GALT	-1.07348	3.73325	100.852	1.4298e-08	1.65129e-07
PNCK	-1.07207	0.632775	17.7028	0.000589887	0.00153838
TANC2	-1.07207	6.46231	182.903	1.54406e-10	3.92843e-09
THNSL2	-1.07101	4.44501	151.815	6.56146e-10	1.321e-08
CYTB	-1.07099	10.3245	49.6779	1.93751e-06	1.08944e-05
LRRC56	-1.06971	1.86673	40.0195	7.53174e-06	3.53284e-05
HSD17B6	-1.06898	0.0717524	13.1429	0.00208565	0.00467869
LOXL3	-1.06672	7.94057	217.754	3.90648e-11	1.2317e-09
CUL7	-1.06366	5.66613	143.341	1.01991e-09	1.86757e-08
RNF175	-1.06137	1.01269	31.8097	2.91979e-05	0.000112515
KCNT2	-1.05931	1.95759	48.5473	2.24685e-06	1.23501e-05
TNFRSF14	-1.0569	2.6662	48.4809	2.26667e-06	1.24368e-05
NUDT13	-1.05638	1.34885	25.236	0.000103758	0.000337927
CTSS	-1.05551	1.89533	31.6695	2.99412e-05	0.000114863
TBC1D4	-1.05519	6.35936	288.22	4.1465e-12	1.88032e-10
PLEKHH2	-1.05394	3.41516	87.9012	3.88772e-08	3.79133e-07
TESK2	-1.0533	3.26543	105.141	1.05193e-08	1.27894e-07
C1QTNF6	-1.05149	1.63057	35.7162	1.49122e-05	6.28359e-05
MIA	-1.05099	7.27981	199.372	7.84468e-11	2.19111e-09
WDR31	-1.05087	1.90937	46.5392	2.94231e-06	1.55093e-05
BEX4	-1.05023	3.14273	61.7407	4.60108e-07	3.1137e-06
FAM8A1	-1.04828	4.90936	226.877	2.81996e-11	9.45177e-10
SCHIP1	-1.04743	4.66609	127.618	2.46982e-09	3.92176e-08
TNNT1	-1.04563	4.23898	135.748	1.54553e-09	2.61584e-08
FABP6	-1.04477	2.44544	48.1022	2.38349e-06	1.29854e-05
SFRP1	-1.0443	8.49528	287.97	4.17559e-12	1.88795e-10
SLC4A3	-1.04397	4.00236	109.519	7.77529e-09	9.95676e-08
ZCCHC18	-1.04315	-0.0720647	12.2449	0.00274218	0.00596258
RHOBTB1	-1.04157	2.38505	46.7832	2.84617e-06	1.51058e-05
PGAP1	-1.0407	3.52652	92.7865	2.62885e-08	2.74233e-07
HOXB-AS1	-1.03963	1.28299	32.5998	2.53761e-05	9.97575e-05
VMAC	-1.03922	2.2153	66.5825	2.74947e-07	2.02152e-06
CTBS	-1.03855	3.84222	100.952	1.41943e-08	1.64054e-07
RYR1	-1.03802	1.92425	34.8733	1.7162e-05	7.10153e-05
NRCAM	-1.03798	5.27675	223.481	3.1791e-11	1.0319e-09
GALNT5	-1.03765	2.5445	47.0453	2.74676e-06	1.46285e-05
TSPAN13	-1.03763	6.98351	159.222	4.54277e-10	9.76855e-09
MYO1F	-1.03754	0.26836	16.9218	0.0007226	0.00184089
SLC25A37	-1.03748	6.33359	148.919	7.60923e-10	1.47571e-08
ERN1	-1.03628	3.21736	89.3924	3.44346e-08	3.4341e-07
NEK9	-1.03473	5.29865	205.225	6.24376e-11	1.81426e-09
PLCB1	-1.03458	4.2248	127.119	2.5441e-09	4.00265e-08
RNF139-AS1	-1.03428	0.689039	20.3749	0.000305244	0.000865756
GRB10	-1.03235	5.18186	196.068	8.94822e-11	2.44616e-09
C22orf23	-1.03117	-0.0604653	12.3789	0.00263083	0.00574698
UGT2B7	-1.03085	1.47825	26.6601	7.75299e-05	0.000262139
NID1	-1.02951	8.21337	205.157	6.26013e-11	1.81426e-09
MARCHF2	-1.02806	3.27573	80.9935	6.98484e-08	6.28844e-07
SLC16A4	-1.02754	4.48801	166.825	3.1643e-10	7.25733e-09
SHROOM4	-1.02651	4.42393	96.4388	1.98448e-08	2.15774e-07
KIAA1211L	-1.02519	0.540491	19.0805	0.000417265	0.00113845
WWP2	-1.02385	6.6993	184.143	1.46449e-10	3.74634e-09
MXI1	-1.02304	5.26616	205.658	6.14076e-11	1.78976e-09
CADM1	-1.02299	6.43802	295.936	3.35027e-12	1.56663e-10
LOC100505715	-1.02252	0.571378	16.9912	0.000709542	0.00181181
ITGA4	-1.02052	5.27615	157.01	5.0615e-10	1.07048e-08
COL5A2	-1.01949	7.78227	165.87	3.30857e-10	7.52383e-09
SFMBT2	-1.01947	4.78914	148.672	7.70731e-10	1.49263e-08
BHLHB9	-1.01889	0.884556	22.3811	0.000192241	0.000576424
SUGCT	-1.01875	1.44076	29.155	4.76244e-05	0.000172445
PCDHGB2	-1.01807	1.56331	18.4658	0.000486091	0.00130136
IGF2BP2	-1.01681	7.08416	220.839	3.49385e-11	1.1246e-09
ARHGAP25	-1.01479	0.49848	17.4699	0.000626363	0.00162471
TLE6	-1.01408	1.81189	39.7708	7.82344e-06	3.63757e-05
NPIPA8	-1.01341	0.56569	12.6663	0.0024089	0.00531793
ALDH5A1	-1.01327	3.97957	139.701	1.24165e-09	2.18786e-08
LINC00888	-1.01284	3.37128	87.881	3.89417e-08	3.79372e-07
FAM107B	-1.01278	5.26462	211.085	4.998e-11	1.50798e-09
TLX2	-1.01205	0.783122	24.3122	0.00012605	0.000400785
C1RL	-1.01172	4.06359	151.81	6.56303e-10	1.321e-08
ND4	-1.01145	11.9004	40.6214	6.87467e-06	3.26939e-05
DENND6B	-1.01093	0.698188	18.1252	0.000529665	0.00140051
RFTN1	-1.00915	2.62505	54.4086	1.07058e-06	6.50106e-06
GLDC	-1.009	3.94201	89.8393	3.32157e-08	3.32762e-07
TPPP3	-1.00741	1.84927	32.9381	2.39136e-05	9.49522e-05
KDM7A	-1.0071	4.19711	145.115	9.28146e-10	1.72828e-08
RBM26-AS1	-1.00691	0.402535	15.3788	0.0010957	0.00266165
MAPK4	-1.00497	3.13072	14.5425	0.00138572	0.00327233
WDFY3-AS2	-1.00381	0.64904	17.3921	0.000639106	0.00165442
ZKSCAN1	-1.00189	6.83727	207.39	5.74706e-11	1.69747e-09
PAM	-1.00172	7.2959	257.504	1.02608e-11	4.00508e-10
ZC3H12B	-1.00113	0.249278	13.0835	0.00212313	0.00475238
NANOS1	-1.00051	3.14223	57.0741	7.79878e-07	4.94414e-06
APOE	-1.00031	2.6289	44.4596	3.92677e-06	1.99016e-05
NATD1	-0.999423	3.89482	87.3806	4.05764e-08	3.91388e-07
PLA2G4A	-0.997808	4.11386	110.734	7.16278e-09	9.34094e-08
PTGES	-0.995227	5.8615	167.53	3.06234e-10	7.05757e-09
CNTNAP1	-0.994595	5.22976	85.5313	4.73192e-08	4.49518e-07
TTC39A	-0.994519	0.998742	21.0931	0.000257911	0.000747738
RYR2	-0.993805	4.16612	89.0029	3.55376e-08	3.52021e-07
AHSA2P	-0.993252	4.69689	38.7205	9.20319e-06	4.17215e-05
CCDC144A	-0.993224	1.29537	15.0767	0.00119179	0.00286527
ZNF334	-0.993017	2.46356	44.3154	4.00764e-06	2.02856e-05
ELMOD1	-0.992913	1.77726	40.5685	6.92969e-06	3.28845e-05
LRATD2	-0.99122	8.53585	168.98	2.86386e-10	6.66995e-09
AKR1C2	-0.990817	4.54432	163.692	3.66586e-10	8.12072e-09
XYLT1	-0.990242	4.69878	150.645	6.96392e-10	1.38741e-08
SEC14L4	-0.990182	2.21419	39.8184	7.76669e-06	3.61802e-05
IFT80	-0.988422	4.92385	216.202	4.13431e-11	1.28773e-09
FBXO4	-0.988419	3.37246	52.8628	1.29371e-06	7.67465e-06
JAK3	-0.988417	0.839814	19.568	0.000370403	0.00102658
PCED1A	-0.987407	5.72985	120.858	3.72313e-09	5.48789e-08
SCCPDH	-0.986533	6.87878	206.236	6.00611e-11	1.75716e-09
DMPK	-0.985364	4.4684	64.6535	3.36294e-07	2.39491e-06
FAM229B	-0.985205	1.99629	38.8978	8.95228e-06	4.0832e-05
PARD3B	-0.983737	0.355023	12.1698	0.00280681	0.00608484
MTURN	-0.982303	3.8129	118.248	4.38637e-09	6.25037e-08
BTBD19	-0.981163	2.94359	50.4922	1.74418e-06	9.96728e-06
NT5M	-0.981143	2.01175	44.7283	3.78091e-06	1.92644e-05
SPEG	-0.979693	3.48806	77.9419	9.17086e-08	7.88162e-07
PLAG1	-0.979415	3.48751	66.5827	2.74942e-07	2.02152e-06
ACP6	-0.979169	5.76785	253.23	1.17328e-11	4.4999e-10
LONRF2	-0.978634	4.03939	59.0917	6.18293e-07	4.0274e-06
CUTALP	-0.976896	4.62794	124.383	2.99844e-09	4.55468e-08
OGT	-0.976641	7.5818	96.401	1.99017e-08	2.16239e-07
CA5B	-0.976012	4.26905	120.777	3.74206e-09	5.50038e-08
SPATA17	-0.975293	1.28921	28.6709	5.22332e-05	0.000186679
NPIPA2	-0.973625	1.70315	32.8669	2.42135e-05	9.59207e-05
FEZ1	-0.973463	5.33324	128.459	2.35009e-09	3.7665e-08
KLF7	-0.973244	2.98536	74.3261	1.28119e-07	1.05295e-06
SEZ6L2	-0.972871	5.91578	119.364	4.08803e-09	5.91824e-08
CGREF1	-0.97072	4.68298	146.477	8.63985e-10	1.63047e-08
LOC644656	-0.96959	0.292024	11.8032	0.00314831	0.00675019
MFGE8	-0.969436	5.7077	226.287	2.87897e-11	9.56638e-10
PLXNB1	-0.969426	5.50351	85.6003	4.70459e-08	4.47197e-07
TGFB3	-0.969096	1.65606	18.9368	0.000432311	0.00117452
CLYBL	-0.968719	1.67399	26.6673	7.74179e-05	0.000261982
SEMA6C	-0.968572	2.05944	29.2681	4.66142e-05	0.000169384
TP73-AS1	-0.968316	3.76659	82.924	5.90555e-08	5.42151e-07
MANSC1	-0.967394	4.91033	149.963	7.21139e-10	1.41999e-08
FTX	-0.966957	2.31614	18.196	0.000520251	0.00137869
CRISPLD1	-0.965586	4.32755	99.872	1.53611e-08	1.7453e-07
PDZD2	-0.965021	4.2531	124.973	2.89335e-09	4.43877e-08
SLC43A1	-0.963095	3.99197	87.986	3.86082e-08	3.76986e-07
FAM86DP	-0.962543	5.67475	236.435	2.0302e-11	7.1302e-10
FAM86B1	-0.962529	1.48271	31.961	2.84185e-05	0.00011009
HNMT	-0.961871	2.88698	67.3456	2.54221e-07	1.88896e-06
SPEF2	-0.96116	1.8426	27.6502	6.36807e-05	0.000221632
HIPK2	-0.96114	7.46301	120.566	3.79155e-09	5.56632e-08
IDH2	-0.960579	5.61444	161.938	3.98524e-10	8.69087e-09
POU4F1	-0.960388	1.03659	18.2566	0.000512348	0.00136079
IQCH	-0.960132	1.07405	19.9647	0.000336607	0.000944805
THAP9	-0.95967	2.10282	43.7011	4.3736e-06	2.18864e-05
SLC47A1	-0.957985	3.3869	47.2348	2.67729e-06	1.43129e-05
GPX7	-0.957115	2.55623	44.7966	3.74485e-06	1.91059e-05
DMRTA1	-0.956941	3.21126	61.6046	4.67033e-07	3.1513e-06
GSAP	-0.956855	2.99488	65.4604	3.08941e-07	2.2279e-06
RAB7B	-0.956703	4.39651	100.238	1.49546e-08	1.70804e-07
LNX1	-0.956537	1.65569	34.1681	1.93382e-05	7.92127e-05
GAS7	-0.956253	7.90161	155.505	5.45227e-10	1.14061e-08
ZCCHC24	-0.955188	7.04052	246.461	1.45727e-11	5.33687e-10
COPZ2	-0.95506	3.60479	103.617	1.17162e-08	1.40249e-07
ADPRM	-0.954494	3.89787	105.665	1.01395e-08	1.2417e-07
TUBE1	-0.954276	4.40013	140.978	1.15822e-09	2.06683e-08
LRRC4B	-0.953841	5.04594	169.123	2.84506e-10	6.63618e-09
ZFYVE28	-0.953558	2.57593	58.8205	6.37659e-07	4.13606e-06
VAMP4	-0.952817	3.93317	79.6635	7.85651e-08	6.92973e-07
NEURL2	-0.952441	0.565284	14.2438	0.00150946	0.00351873
SRPX	-0.95171	7.2554	259.935	9.51622e-12	3.76983e-10
LHFPL2	-0.951144	6.02513	192.535	1.03236e-10	2.76336e-09
LMF1	-0.950768	3.30814	76.2634	1.06931e-07	8.99433e-07
UBE2F	-0.950406	5.91566	187.661	1.26263e-10	3.29394e-09
PHYHIP	-0.949997	2.04314	34.8462	1.72403e-05	7.13203e-05
ZNF670	-0.949528	3.43559	65.2202	3.16814e-07	2.27829e-06
NAPA-AS1	-0.949023	0.987957	27.3689	6.73101e-05	0.000232219
PIANP	-0.948507	1.96994	40.6144	6.88186e-06	3.27096e-05
ERV3-1	-0.948213	1.00241	10.8384	0.00429387	0.00891982
LRP1	-0.947266	6.8127	81.8232	6.49609e-08	5.90547e-07
ACAD11	-0.946009	4.66145	122.227	3.42066e-09	5.0907e-08
CALCOCO1	-0.945655	5.61475	154.433	5.75138e-10	1.18867e-08
SMIM14	-0.945117	4.20024	106.921	9.29067e-09	1.15426e-07
SOX10	-0.944897	9.20075	135.416	1.57457e-09	2.66192e-08
SLC26A2	-0.944166	9.64387	208.539	5.50138e-11	1.64062e-09
GALNT4	-0.943914	2.93384	21.8318	0.000217634	0.000643305
HLA-DMB	-0.943751	4.19491	90.8285	3.06857e-08	3.12286e-07
GGT7	-0.941922	5.73041	163.81	3.64539e-10	8.08701e-09
MIR4697HG	-0.941081	3.53389	62.9573	4.03076e-07	2.78933e-06
LMCD1	-0.94066	4.93464	155.505	5.45222e-10	1.14061e-08
INTS6-AS1	-0.93952	0.195964	12.434	0.00258654	0.00566734
LINC00886	-0.938226	1.44455	28.677	5.2172e-05	0.00018659
RGPD2	-0.936986	3.90825	79.4648	7.99693e-08	7.02545e-07
ND6	-0.936964	4.34397	18.0322	0.000542301	0.00143171
ABCA2	-0.935185	6.11499	92.3706	2.71603e-08	2.82372e-07
CCDC113	-0.933528	3.37376	63.8294	3.67053e-07	2.58294e-06
PABPC1L	-0.93348	5.46989	48.3356	2.31072e-06	1.26471e-05
MANCR	-0.933188	1.27736	23.6727	0.000144619	0.000451546
PLA2G6	-0.932941	3.02598	49.1287	2.08137e-06	1.15642e-05
ENOX1	-0.93225	0.655063	14.1288	0.00156039	0.00362103
ARSG	-0.932156	2.59704	40.9793	6.51446e-06	3.11538e-05
SERPINE2	-0.931855	12.264	181.193	1.66183e-10	4.13927e-09
MIR34AHG	-0.931779	2.18108	11.8367	0.00311527	0.00668586
LINC01270	-0.930784	2.46143	42.5183	5.18848e-06	2.54368e-05
RHBDF1	-0.929406	6.00516	126.438	2.64953e-09	4.13544e-08
PARM1	-0.92917	2.66815	53.475	1.19965e-06	7.19419e-06
SRGN	-0.927254	1.38943	27.7941	6.19076e-05	0.000216291
E2F5	-0.92708	4.02905	63.6459	3.74322e-07	2.62331e-06
MCOLN3	-0.926944	2.43272	17.1875	0.000674029	0.00173405
ZNF577	-0.926889	2.20307	38.8833	8.97251e-06	4.08921e-05
C9orf72	-0.926611	4.26547	68.5825	2.24231e-07	1.69636e-06
HLA-DRA	-0.926251	7.38822	218.796	3.76136e-11	1.19326e-09
HERPUD1	-0.925622	6.15312	213.089	4.6377e-11	1.41592e-09
MAML3	-0.924873	5.49185	146.31	8.71571e-10	1.63897e-08
MALAT1	-0.923469	7.18812	30.3179	3.83025e-05	0.000142198
ERCC1	-0.923425	7.97398	189.888	1.15095e-10	3.02822e-09
CACNG6	-0.922896	1.56765	36.831	1.24267e-05	5.39705e-05
NIPAL2	-0.922552	3.48994	62.2192	4.36662e-07	2.98293e-06
FZD9	-0.922439	2.19262	30.8721	3.45934e-05	0.000130012
AKT3	-0.92235	7.33518	226.7	2.83751e-11	9.46942e-10
TRIM6	-0.922269	2.43752	44.1496	4.10294e-06	2.06864e-05
LINC02119	-0.922017	2.95421	41.6923	5.8581e-06	2.83139e-05
ZBTB38	-0.921836	7.77847	226.476	2.8599e-11	9.52354e-10
EBF3	-0.92147	5.68763	190.597	1.11776e-10	2.96111e-09
SOX11	-0.921165	5.64278	213.221	4.61502e-11	1.41179e-09
PLTP	-0.92061	6.99897	164.621	3.50854e-10	7.88552e-09
SPSB3	-0.920362	4.99205	145.777	8.96337e-10	1.67919e-08
FAM149A	-0.918735	1.44475	28.005	5.94094e-05	0.000209031
SGCE	-0.918039	4.75353	93.7643	2.436e-08	2.57248e-07
HOXD8	-0.917751	2.62023	50.5367	1.73426e-06	9.92535e-06
LPAR2	-0.916585	2.35781	21.4965	0.00023497	0.000688607
ROBO2	-0.916243	2.03601	35.5632	1.52948e-05	6.41675e-05
AFAP1	-0.916192	7.6192	163.813	3.64502e-10	8.08701e-09
NMRK1	-0.915543	1.42799	27.0902	7.1137e-05	0.000243677
BACH1	-0.914877	4.93677	175.118	2.16906e-10	5.23358e-09
C1orf21	-0.914241	4.97299	149.458	7.40097e-10	1.45176e-08
MAGI2	-0.913577	2.06143	34.5735	1.80517e-05	7.43778e-05
SMOC1	-0.913242	3.54534	70.6627	1.82305e-07	1.42318e-06
PLEKHG1	-0.912968	1.91562	36.2263	1.37118e-05	5.86595e-05
NPIPA1	-0.912785	4.96824	104.985	1.06352e-08	1.28809e-07
NUTM2D	-0.91253	0.867951	17.0411	0.000700324	0.00179124
ZNF337-AS1	-0.912264	1.04471	15.0987	0.00118448	0.00284947
MYEF2	-0.912227	3.64695	95.5211	2.12792e-08	2.29429e-07
B4GALNT4	-0.91199	4.97151	94.1794	2.35894e-08	2.50139e-07
NCAM2	-0.911225	3.72282	73.788	1.34808e-07	1.09914e-06
COL4A2	-0.910877	9.88836	114.429	5.60837e-09	7.60509e-08
NPEPL1	-0.910415	4.84015	159.124	4.56425e-10	9.80106e-09
SRGAP3	-0.909924	2.59749	58.2525	6.80461e-07	4.37322e-06
ZDBF2	-0.909751	3.94845	76.7032	1.02686e-07	8.69584e-07
EFEMP1	-0.907551	2.74022	47.0796	2.73402e-06	1.45758e-05
ADGRA2	-0.907508	4.20215	97.4795	1.83474e-08	2.03658e-07
IFITM2	-0.906812	5.08597	97.0662	1.89266e-08	2.0799e-07
HLA-B	-0.906732	6.77522	144.33	9.6757e-10	1.78873e-08
VASH1	-0.906394	4.72812	139.086	1.2842e-09	2.2398e-08
STAG3L4	-0.906378	3.8916	107.946	8.65645e-09	1.08862e-07
RBPMS	-0.906175	3.64238	78.5488	8.68136e-08	7.52384e-07
NYNRIN	-0.905734	2.03567	32.9642	2.38048e-05	9.4569e-05
RAB39B	-0.905164	1.94653	33.8381	2.04611e-05	8.3084e-05
LINC00327	-0.904456	1.51196	19.4747	0.000378896	0.00104748
C3orf33	-0.904454	2.73258	38.9109	8.93413e-06	4.07654e-05
PRICKLE2	-0.904444	2.37157	45.6625	3.31904e-06	1.72881e-05
CTC-338M12,4	-0.903251	3.12259	66.6173	2.7396e-07	2.01715e-06
PHEX	-0.903011	2.18831	33.2609	2.26056e-05	9.05045e-05
CNTNAP3C	-0.902533	1.83915	42.5152	5.19079e-06	2.54391e-05
LARGE1	-0.90199	2.37302	38.9144	8.92917e-06	4.07548e-05
LINC00461	-0.901209	2.65543	50.5131	1.73952e-06	9.94802e-06
IL12A	-0.900818	1.19515	14.2678	0.00149909	0.00349983
NEAT1	-0.900787	7.06088	38.5442	9.46052e-06	4.26997e-05
ULK2	-0.900517	2.34875	39.7927	7.79722e-06	3.62757e-05
QRFPR	-0.900182	3.02556	54.6958	1.03406e-06	6.30664e-06
ATP10A	-0.899822	4.1249	85.971	4.5609e-08	4.35687e-07
ZNF596	-0.899542	0.535638	12.9852	0.00218684	0.00487728
TM7SF2	-0.899094	2.48821	48.4343	2.2807e-06	1.25005e-05
IFT140	-0.89872	5.13883	118.041	4.44435e-09	6.32131e-08
MIR137HG	-0.898677	1.40669	27.1234	7.06689e-05	0.000242235
HIBADH	-0.897244	6.08869	204.128	6.51369e-11	1.86669e-09
OSBPL10	-0.897225	6.77676	199.684	7.74846e-11	2.16816e-09
RASAL1	-0.897201	2.35434	34.6343	1.78671e-05	7.37344e-05
IRF5	-0.896298	1.02155	18.396	0.000494684	0.00132138
CD40	-0.89494	2.27204	35.3621	1.58144e-05	6.60955e-05
C7orf31	-0.894921	2.44579	44.4839	3.91337e-06	1.98409e-05
CLGN	-0.894745	1.73271	26.9101	7.3739e-05	0.000251028
TRO	-0.893196	1.87661	21.6137	0.000228742	0.000673558
KRCC1	-0.892444	3.42871	53.3441	1.2191e-06	7.29377e-06
TTC21A	-0.892431	1.56802	21.6083	0.000229025	0.000674133
LARP6	-0.891532	4.9074	98.3917	1.71384e-08	1.92174e-07
MYLIP	-0.890951	4.06715	102.85	1.23757e-08	1.46438e-07
MOK	-0.890428	6.73999	148.947	7.59848e-10	1.47548e-08
TMEM67	-0.890133	4.18222	87.9769	3.86369e-08	3.77028e-07
ADAMTS1	-0.889969	3.70918	63.4164	3.83642e-07	2.68132e-06
SLITRK5	-0.889353	4.00809	103.097	1.21593e-08	1.44543e-07
CCDC33	-0.888867	2.68462	48.8129	2.1695e-06	1.19804e-05
AASS	-0.888727	4.89873	149.355	7.44017e-10	1.4539e-08
TMEM42	-0.888636	3.59023	65.1941	3.17685e-07	2.28348e-06
SLC6A15	-0.888204	6.74958	228.222	2.69039e-11	9.11658e-10
FAM227A	-0.887665	0.661138	11.3049	0.00368996	0.00778168
DNM3	-0.887664	4.00875	98.3967	1.71319e-08	1.92174e-07
GPR155	-0.886357	2.4806	56.0194	8.82792e-07	5.49269e-06
COX2	-0.886222	11.4836	49.7992	1.90723e-06	1.07674e-05
SATB1	-0.885898	4.12815	115.972	5.07398e-09	7.00906e-08
SLC35E2B	-0.885247	6.12734	176.446	2.04492e-10	4.96512e-09
IL21R	-0.885131	1.30392	15.1261	0.00117545	0.00283261
AQP3	-0.884904	3.49824	87.4585	4.03172e-08	3.8948e-07
ADAM11	-0.884596	2.86674	46.3955	3.00063e-06	1.57789e-05
CPT1C	-0.883792	1.81999	33.3507	2.22557e-05	8.94057e-05
GEMIN8	-0.883504	3.11915	67.6865	2.4553e-07	1.8341e-06
RHOBTB3	-0.882986	6.14409	184.262	1.45712e-10	3.73807e-09
DNAH9	-0.882616	4.81065	98.7971	1.66298e-08	1.87015e-07
LRCH2	-0.881422	2.98377	49.6177	1.95272e-06	1.0956e-05
IRF2BPL	-0.881209	6.53776	212.996	4.65375e-11	1.41726e-09
FAM225B	-0.878633	4.31755	124.837	2.91718e-09	4.45759e-08
GABBR1	-0.878198	2.67288	33.4552	2.18568e-05	8.80324e-05
HSD3B7	-0.878001	1.13999	18.7942	0.000447855	0.0012129
SLC35E2A	-0.876971	5.36124	139.432	1.26004e-09	2.21017e-08
EGR3	-0.876613	4.57091	97.4509	1.8387e-08	2.0395e-07
PDXDC2P-NPIPB14P	-0.876387	2.91784	35.236	1.61502e-05	6.7353e-05
STARD9	-0.876005	3.00624	51.8416	1.46951e-06	8.56919e-06
OLMALINC	-0.875695	5.18135	155.372	5.48846e-10	1.14663e-08
MCF2L	-0.875385	5.6417	169.583	2.78564e-10	6.51729e-09
ZFAND1	-0.87513	5.56486	90.8481	3.06378e-08	3.12004e-07
B3GAT1	-0.874593	4.03979	108.189	8.51352e-09	1.07327e-07
JHY	-0.87426	2.73536	37.994	1.03167e-05	4.61586e-05
TRIM66	-0.873778	3.0655	37.5116	1.1139e-05	4.92847e-05
ACSF2	-0.873392	3.92816	105.813	1.00354e-08	1.2319e-07
ZNF773	-0.873316	3.53605	80.2101	7.48435e-08	6.65261e-07
ZNF572	-0.873069	0.769808	17.2096	0.000670142	0.00172521
PALM	-0.872467	4.37783	87.4967	4.01906e-08	3.885e-07
BNC1	-0.872337	1.64958	16.1437	0.000889039	0.00221227
LTBP3	-0.872131	8.3024	157.525	4.93499e-10	1.0484e-08
LIN7A	-0.870936	0.23065	10.637	0.00458838	0.00945264
KAT2B	-0.870442	5.15593	146.831	8.48111e-10	1.60444e-08
GPD1L	-0.869261	5.57476	154.257	5.8021e-10	1.19381e-08
ACAD10	-0.868829	5.19576	143.633	1.00412e-09	1.84524e-08
[truncated: 6,368 more rows]

## Sheet: CHL_GLI2_CTRL
Column1	logFC	logCPM	F	PValue	FDR
[truncated: 6,609 more rows]

## Sheet: MEL224_GLI2_CTRL
Column1	logFC	logCPM	F	PValue	FDR
[truncated: 3,209 more rows]

[truncated: 3 more sheets: A375_GLI3_CTRL, CHL_GLI3_CTRL, MEL224_GLI3_CTRL]
