# Supplementary material for: RNA-seq and ChIP-seq Identification of Unique and Overlapping Targets of GLI Transcription Factors in Melanoma Cell Lines
Source: Cancers (Basel). 2022 Sep 19;14(18):4540. doi: 10.3390/cancers14184540 (PMC9497141; doi:10.3390/cancers14184540)
Supplement: Supplementary file 1 [file cancers-14-04540-s001.zip › supplementary_Table_S3_RNAseq_all_lines.xlsx]

## Sheet: GLI1_CTRL
Column1	logFC	logCPM	F	PValue	FDR
RBP4	6.39507	2.36645	379.457	3.42235e-15	4.91794e-11
CNST	-0.804938	6.54116	350.56	7.6928e-15	4.91794e-11
FOXS1	10.2837	3.34968	344.059	9.31075e-15	4.91794e-11
S100A9	11.7054	1.84675	555.719	3.34641e-14	1.28595e-10
HRH3	7.99025	-0.0623423	297.608	4.05766e-14	1.28595e-10
GLI1	10.2174	8.27611	223.339	7.16647e-13	1.89266e-09
PADI3	5.69823	2.41373	206.608	1.54414e-12	2.93474e-09
PRSS22	10.8236	3.28304	205.579	1.62172e-12	2.93474e-09
IL17B	6.00459	3.8704	205.005	1.66683e-12	2.93474e-09
PRB2	10.6767	4.97151	187.99	3.88903e-12	6.16255e-09
PRB1	9.57559	6.50313	177.279	6.87369e-12	9.90187e-09
TNNT3	5.26443	-1.16434	161.331	1.70412e-11	2.25029e-08
MUC5AC	9.82589	4.28215	159.887	1.85731e-11	2.26392e-08
CDC42EP3	-0.711259	6.3136	146.343	4.31464e-11	4.88356e-08
CD177	8.10912	1.54619	142.635	5.49988e-11	5.81008e-08
HAPLN1	-3.40734	6.3293	139.588	6.74221e-11	6.67731e-08
MB	10.4091	0.826118	204.905	9.06456e-11	8.44924e-08
RGS4	4.2326	0.975986	133.801	1.00341e-10	8.83335e-08
EBF3	-1.20053	4.96456	132.863	1.07169e-10	8.93791e-08
TFAP2B	-2.11632	5.64376	131.157	1.20935e-10	9.58167e-08
IGFN1	4.23679	2.58344	130.131	1.30131e-10	9.7863e-08
GZMB	7.21176	-0.515237	129.531	1.35869e-10	9.7863e-08
LGR6	7.45485	1.48187	117.807	3.27164e-10	2.25402e-07
APOA4	6.32345	-0.703374	170.731	3.6688e-10	2.42233e-07
PAMR1	7.47246	-1.74732	168.015	4.14459e-10	2.62701e-07
SOX9	4.83029	0.686119	114.153	4.3686e-10	2.6625e-07
SMPD3	6.99671	1.24716	110.584	5.83918e-10	3.41153e-07
SEMA5B	6.27493	-1.34441	110.198	6.0282e-10	3.41153e-07
NSG1	6.29572	1.02463	108.57	6.90247e-10	3.77161e-07
TMEM92	7.82747	-0.0851763	107.761	7.38714e-10	3.82735e-07
IL1R2	7.2069	1.99243	107.601	7.48755e-10	3.82735e-07
KCNQ2	8.64085	1.18904	107.168	7.76662e-10	3.84593e-07
CADM1	-0.95817	6.63126	105.749	8.76321e-10	4.20794e-07
PTHLH	3.53966	1.66706	105.045	9.30886e-10	4.24379e-07
JPH3	5.68774	-0.499319	104.964	9.37351e-10	4.24379e-07
KRT17	12.1323	5.46429	101.888	1.22565e-09	5.3468e-07
DPEP1	8.9055	2.18068	101.679	1.24846e-09	5.3468e-07
JAG2	4.81182	4.45326	97.037	1.89713e-09	7.91103e-07
COMP	9.12084	3.20177	96.1083	2.06688e-09	8.39788e-07
WNT9A	3.37727	1.94721	94.9945	2.29267e-09	9.0824e-07
NFAM1	6.50081	0.211773	94.4833	2.40522e-09	9.11696e-07
GRM4	7.4956	0.938927	94.4257	2.41828e-09	9.11696e-07
TH	6.22656	-1.38874	132.466	2.47399e-09	9.11696e-07
SLC1A7	7.03249	0.323667	93.7956	2.56624e-09	9.12705e-07
PAPSS1	-0.440009	6.25562	93.6903	2.59193e-09	9.12705e-07
SLURP2	9.15543	-0.248716	130.761	2.72367e-09	9.26363e-07
NRXN2	4.99032	1.94902	92.9954	2.76861e-09	9.26363e-07
NUDT3	-0.644817	6.7005	92.8542	2.8061e-09	9.26363e-07
GPM6B	-1.13426	4.52011	92.5589	2.88631e-09	9.33398e-07
ADGRB1	6.27186	3.3186	92.3332	2.9493e-09	9.34692e-07
PTCH1	2.73736	7.00904	90.7208	3.44549e-09	1.07053e-06
MOXD1	-1.17062	6.89895	90.4643	3.53252e-09	1.07119e-06
SOX18	4.41461	4.22945	90.3192	3.58281e-09	1.07119e-06
CDK14	-0.646648	4.86967	89.2715	3.97004e-09	1.16499e-06
ARPP21	-2.0307	2.07671	88.1442	4.43843e-09	1.27875e-06
LINC02167	8.13214	1.65373	121.598	4.65907e-09	1.31835e-06
SIGLEC1	9.88531	1.07613	120.418	5.0053e-09	1.39147e-06
KIAA1522	1.88812	6.49731	86.2836	5.34917e-09	1.46143e-06
OLIG2	-0.946135	3.30587	86.0614	5.47091e-09	1.46936e-06
ATP9A	-0.641616	6.12725	85.8379	5.59642e-09	1.47802e-06
CAMK2B	5.66743	1.67915	84.5016	6.41589e-09	1.66666e-06
FGF4	6.58937	0.261654	84.0691	6.70849e-09	1.69384e-06
KRT16	12.212	5.1561	84.0319	6.73433e-09	1.69384e-06
IGF2	4.25297	0.361367	83.1385	7.3888e-09	1.82942e-06
TNNC1	4.79508	0.466046	82.9173	7.56133e-09	1.84334e-06
PRSS23	1.02153	6.55096	81.8803	8.43132e-09	2.00696e-06
GAL	2.7291	1.14835	81.8192	8.48584e-09	2.00696e-06
NPPB	9.44865	0.49511	111.344	8.88031e-09	2.06937e-06
MYLK2	4.22159	1.64206	80.7985	9.45686e-09	2.17179e-06
WNT7B	5.95346	1.29468	80.5697	9.69076e-09	2.19371e-06
SYT7	4.12048	2.71979	80.3404	9.93157e-09	2.21656e-06
FOXA2	6.67688	-1.418	108.629	1.06266e-08	2.33873e-06
DRAXIN	5.81776	2.15077	79.492	1.08811e-08	2.36194e-06
GALNT13	-0.494016	4.21773	79.3624	1.10346e-08	2.3629e-06
CALB2	6.53563	5.78174	78.9854	1.14949e-08	2.42689e-06
ULBP1	4.83029	0.500218	78.8702	1.16398e-08	2.42689e-06
TIMP3	-0.938124	10.8479	78.7304	1.18182e-08	2.42751e-06
APOC1P1	7.75322	0.650901	78.6293	1.19491e-08	2.42751e-06
TTL	-0.451428	7.83036	78.3936	1.22605e-08	2.45924e-06
LCMT1-AS2	6.43224	-0.509017	77.7523	1.31536e-08	2.57636e-06
FOSL2	0.977305	5.38378	77.7413	1.31696e-08	2.57636e-06
ARL4C	1.3399	5.95133	77.1367	1.40782e-08	2.70083e-06
PCSK1	-2.88977	3.37216	125.968	1.41467e-08	2.70083e-06
PFKP	0.491572	7.69571	76.6521	1.48558e-08	2.80245e-06
SMTNL2	6.42727	0.661265	76.3865	1.53019e-08	2.85263e-06
HMCN2	5.99302	0.735989	76.0578	1.58744e-08	2.92494e-06
PPIAP46	5.39479	-1.50893	75.6538	1.66103e-08	3.02536e-06
PTRH1	1.22356	3.90009	74.7544	1.83861e-08	3.31075e-06
PDZD2	-1.37052	3.17931	120.484	1.89571e-08	3.37522e-06
TPSAB1	6.09573	1.92692	73.9349	2.01859e-08	3.55407e-06
ANK3	-0.971257	5.81761	73.5561	2.10822e-08	3.67109e-06
NSG2	2.63529	0.564785	73.2157	2.19248e-08	3.77631e-06
SBSN	7.88662	1.06916	72.788	2.30361e-08	3.89584e-06
PARP8	-0.603857	5.60476	72.7447	2.31518e-08	3.89584e-06
LILRB4	7.83904	-0.444435	97.2057	2.36751e-08	3.89584e-06
INSYN1	5.55002	2.87279	72.5138	2.37808e-08	3.89584e-06
UNC5A	7.08703	0.949276	72.4895	2.38481e-08	3.89584e-06
CSF2	7.47529	1.88149	72.3246	2.43098e-08	3.93075e-06
P3H2	1.37976	4.64868	72.0248	2.51751e-08	4.02955e-06
C5orf47	5.15999	-0.959325	71.9078	2.55216e-08	4.04415e-06
EFCAB8	5.35117	-0.0845354	71.0314	2.82906e-08	4.42583e-06
FLG	5.30016	1.0526	70.9723	2.84889e-08	4.42583e-06
GBA3	2.7365	1.13345	70.8439	2.8925e-08	4.44995e-06
DNMBP	0.86229	5.67404	70.7166	2.93644e-08	4.46815e-06
KLHDC7A	8.30973	-0.219804	94.1404	2.9762e-08	4.46815e-06
ARC	6.8072	6.16214	70.5672	2.98892e-08	4.46815e-06
C11orf86	5.11994	-1.75286	70.3679	3.06055e-08	4.53248e-06
PEAR1	4.79838	-0.547077	69.4256	3.4256e-08	5.01457e-06
ARHGEF6	-1.4061	5.05246	69.3681	3.44938e-08	5.01457e-06
CCL26	7.49135	0.654961	68.6784	3.74896e-08	5.3592e-06
MMP11	5.25397	5.68591	68.6672	3.75407e-08	5.3592e-06
GAS2L2	5.21304	-1.27855	68.3565	3.89845e-08	5.51562e-06
WNT11	4.69349	2.41934	68.1686	3.98866e-08	5.5933e-06
INPP4B	-0.860907	6.00172	67.8138	4.1654e-08	5.78991e-06
PPP1R3F	-0.945292	2.54473	67.3663	4.40057e-08	6.0636e-06
GNG2	-0.772218	6.50495	66.9067	4.65724e-08	6.34599e-06
ANGPT4	5.67341	-2.13155	66.8577	4.68561e-08	6.34599e-06
CPZ	6.71897	2.47815	66.7148	4.76928e-08	6.40457e-06
LSAMP	-1.05063	4.90694	66.4242	4.94453e-08	6.58412e-06
STAC2	5.97828	5.00499	66.0356	5.18994e-08	6.82595e-06
PSAPL1	4.03263	0.457143	65.914	5.26945e-08	6.82595e-06
SLPI	5.77327	-1.61406	102.919	5.28534e-08	6.82595e-06
INHBB	4.46265	0.129908	65.8701	5.29844e-08	6.82595e-06
FA2H	5.28434	1.0451	65.361	5.64821e-08	7.21787e-06
MSRB3	-0.518344	4.40723	64.826	6.04312e-08	7.66074e-06
ASMT	5.06286	-2.39311	64.667	6.16628e-08	7.7221e-06
PTCH2	2.80873	2.08823	64.638	6.18898e-08	7.7221e-06
MRO	-1.63402	4.70439	99.3759	6.62249e-08	8.19843e-06
MXRA7	0.910589	6.96706	63.6172	7.0513e-08	8.66162e-06
TOM1L2	-0.438102	6.35396	63.5301	7.13069e-08	8.69176e-06
DOCK1	-0.402758	6.90693	63.4583	7.19693e-08	8.70554e-06
SPP1	1.87497	7.11655	96.7122	7.8831e-08	9.46331e-06
S100A2	2.22584	3.59555	62.6765	7.9631e-08	9.48747e-06
KISS1	8.23753	2.3124	62.5824	8.06123e-08	9.5327e-06
CHRNA3	5.67672	0.881056	62.4433	8.20868e-08	9.59106e-06
PRSS56	8.92305	1.33501	81.4583	8.25416e-08	9.59106e-06
WNT3A	5.87773	-0.153992	62.339	8.32108e-08	9.59106e-06
CYP4F11	3.51003	-0.601966	62.31	8.35268e-08	9.59106e-06
IL37	3.62979	-0.16861	62.0116	8.68516e-08	9.90108e-06
ANKRD13B	0.663716	4.84046	61.6778	9.07443e-08	1.0271e-05
RNF223	10.274	1.63249	80.133	9.25286e-08	1.03331e-05
ZDHHC7	-0.321224	6.47199	61.5243	9.25979e-08	1.03331e-05
P2RX1	4.44979	0.326355	61.2724	9.57297e-08	1.06079e-05
FABP3	4.77439	3.80459	60.8873	1.00744e-07	1.09437e-05
PRB3	11.5248	2.73287	79.1494	1.00818e-07	1.09437e-05
DHRS9	5.28877	-2.26646	79.0757	1.01472e-07	1.09437e-05
NAMPT	0.519522	7.03197	60.8294	1.01522e-07	1.09437e-05
PRSS3	6.08495	-0.813005	60.7535	1.02553e-07	1.09633e-05
UPP1	1.21871	5.88135	60.6882	1.03448e-07	1.09633e-05
CHN1	-0.658959	4.34392	60.6381	1.04141e-07	1.09633e-05
TRPV6	6.9677	-0.0351054	78.7443	1.04472e-07	1.09633e-05
GTF2IP1	-0.361935	7.65971	60.3199	1.08663e-07	1.13035e-05
CAMKK1	2.19032	3.35537	60.2872	1.0914e-07	1.13035e-05
DNM3	-0.741948	3.39205	59.8995	1.14968e-07	1.18298e-05
SRARP	7.08513	-1.32412	130.275	1.16342e-07	1.18939e-05
DRD2	2.58582	2.9051	59.5205	1.20996e-07	1.22904e-05
CACNA2D2	4.11533	0.100043	59.3268	1.24211e-07	1.2518e-05
CDC42EP4	1.09448	6.13777	59.2909	1.24817e-07	1.2518e-05
KCND3	5.35487	-2.0769	59.1507	1.27214e-07	1.26508e-05
KLK10	4.09891	0.619991	59.1204	1.27737e-07	1.26508e-05
SPRY2	-1.04784	7.80413	58.8847	1.319e-07	1.29819e-05
OLIG1	-1.34331	1.71096	58.7909	1.33598e-07	1.30678e-05
TBC1D5	-0.42432	6.27958	58.6013	1.37104e-07	1.33286e-05
BIN1	1.59603	5.95031	58.3269	1.42355e-07	1.37546e-05
HHIP	3.06269	2.25649	58.0396	1.48091e-07	1.42221e-05
CD6	6.27203	-0.494687	74.779	1.49257e-07	1.42478e-05
POMC	5.31746	-2.29719	57.8949	1.51075e-07	1.4335e-05
COL20A1	7.9113	1.15365	57.4281	1.61157e-07	1.52006e-05
FAM221B	6.23623	-1.49454	73.6098	1.66311e-07	1.55939e-05
NBEAL2	0.578537	5.02996	57.0391	1.70123e-07	1.58575e-05
OPHN1	-1.31069	5.24354	56.6359	1.79993e-07	1.66794e-05
BDKRB2	5.53865	0.357546	56.5713	1.81633e-07	1.67335e-05
KCNT1	9.99293	1.60733	72.5918	1.82953e-07	1.67542e-05
LINC01914	4.14965	-0.42774	56.4687	1.84268e-07	1.67542e-05
CTXND1	-1.61648	1.77094	56.4242	1.85426e-07	1.67542e-05
CDK19	-0.502823	6.04982	56.3989	1.86088e-07	1.67542e-05
ATP6V0A4	0.914096	5.07387	55.8509	2.01058e-07	1.79998e-05
GABRD	4.90781	-0.158955	55.4344	2.13315e-07	1.89898e-05
ARL15	-0.579571	3.43116	55.3125	2.17056e-07	1.92149e-05
ST6GAL1	-0.855573	6.40692	54.9754	2.27779e-07	1.99911e-05
RAB34	1.32504	7.59022	54.958	2.28347e-07	1.99911e-05
TMEM117	-0.695948	3.59045	54.765	2.34765e-07	2.044e-05
TMOD2	-0.820587	4.27537	54.7052	2.36792e-07	2.04814e-05
IRS2	-0.642419	8.23348	54.675	2.37825e-07	2.04814e-05
CCDC187	3.81147	-0.282346	54.6153	2.39877e-07	2.05464e-05
ROBO2	-0.868709	4.33903	53.8776	2.66914e-07	2.24915e-05
PLCH2	6.63734	2.69382	53.8628	2.67487e-07	2.24915e-05
GCGR	8.79776	-0.553232	111.372	2.6835e-07	2.24915e-05
SGCB	-0.433227	5.69903	53.7933	2.70207e-07	2.24915e-05
DNAJB4	0.672306	4.71057	53.7822	2.70644e-07	2.24915e-05
S100B	-1.28572	8.37415	53.7707	2.71101e-07	2.24915e-05
TAB3	-0.547463	5.98634	53.516	2.81366e-07	2.32215e-05
RNF130	-0.630579	6.72919	53.4718	2.83191e-07	2.3251e-05
LCN2	4.6422	-0.100508	53.3423	2.88612e-07	2.35739e-05
CXCR4	5.15976	0.424063	53.2993	2.9044e-07	2.36016e-05
ANGPTL4	2.00557	2.34874	53.0099	3.03057e-07	2.45013e-05
SLITRK6	-0.695632	4.69426	52.9153	3.0731e-07	2.47189e-05
GPRC5C	4.29804	1.62201	52.8606	3.09799e-07	2.47448e-05
ALAS1	0.657933	6.51052	52.8397	3.10754e-07	2.47448e-05
TMEM156	3.79445	-0.111368	52.7828	3.13377e-07	2.48289e-05
MARCKSL1	-0.534548	9.00358	52.5519	3.24261e-07	2.55634e-05
LMX1B	2.46553	0.75698	52.47	3.28225e-07	2.57478e-05
SUSD2	3.39373	3.78425	52.3584	3.33708e-07	2.6049e-05
SRRD	-0.356636	5.3001	52.0288	3.50492e-07	2.71151e-05
PAK3	-1.22539	2.36499	76.32	3.50788e-07	2.71151e-05
APPL2	-0.416113	5.04299	51.9773	3.53198e-07	2.71688e-05
TNIK	-0.483344	6.26978	51.9221	3.5612e-07	2.72612e-05
ADAM22	-0.578255	4.38187	51.5995	3.73754e-07	2.84736e-05
MYL3	6.42455	-1.01714	51.1906	3.97485e-07	3.01366e-05
PELO	0.37111	5.43302	50.9807	4.10304e-07	3.09604e-05
NRARP	5.6333	0.193892	50.9213	4.14012e-07	3.10921e-05
SQSTM1	0.968929	9.04876	50.6891	4.28867e-07	3.18252e-05
ABAT	-0.832947	3.27059	50.6878	4.28952e-07	3.18252e-05
GJB4	4.33706	-1.18178	50.6748	4.29799e-07	3.18252e-05
SSBP3	0.74678	5.40831	50.6102	4.34044e-07	3.199e-05
ZNF253	-0.578578	3.66152	50.5471	4.38236e-07	3.21495e-05
TNIP2	0.411114	4.84745	50.2647	4.57541e-07	3.32845e-05
HJURP	0.54132	7.07502	50.2595	4.57908e-07	3.32845e-05
FBXL6	0.444385	4.90674	50.2014	4.62e-07	3.33765e-05
CBFA2T3	6.68512	-1.16105	63.2614	4.63386e-07	3.33765e-05
PDCD1	10.3005	1.84078	100.232	4.67689e-07	3.3417e-05
FRMD8	1.16695	6.69716	50.1148	4.68167e-07	3.3417e-05
VWA5B2	4.66876	0.106925	50.0717	4.71276e-07	3.34881e-05
C10orf90	-0.859204	4.0148	49.9995	4.76523e-07	3.37097e-05
HIPK1	0.498166	6.52344	49.9019	4.83728e-07	3.40673e-05
NAALAD2	-1.8954	-0.0689315	72.3535	4.87728e-07	3.41971e-05
ANKRD1	2.6543	3.21231	49.8051	4.90984e-07	3.42284e-05
PRKAR1A	-0.535204	9.76112	49.7852	4.92495e-07	3.42284e-05
CCM2L	6.29445	1.12233	49.7069	4.98474e-07	3.44927e-05
FYB1	2.30797	4.02781	49.6732	5.01071e-07	3.44929e-05
LILRB2	9.80468	1.24935	98.8561	5.02831e-07	3.44929e-05
CPN1	-1.57921	2.22827	49.5182	5.13207e-07	3.50529e-05
CHRNA4	8.26949	0.291415	62.1686	5.20381e-07	3.53904e-05
EDN1	4.76318	-1.8993	71.429	5.27823e-07	3.57116e-05
HYAL3	0.62093	2.64602	49.315	5.29611e-07	3.57116e-05
EPPK1	3.64028	2.12857	49.2103	5.38293e-07	3.61384e-05
ADAM33	5.15832	0.305122	49.1839	5.40502e-07	3.61384e-05
SH3PXD2A-AS1	1.53136	1.08393	49.0486	5.52e-07	3.67521e-05
FASN	1.40656	10.0978	48.9669	5.5907e-07	3.70362e-05
BPIFB4	6.00393	0.167796	48.9454	5.60942e-07	3.70362e-05
FCN3	7.26285	-0.109824	96.563	5.68536e-07	3.73818e-05
LGALS12	5.73695	-1.81904	48.7852	5.75148e-07	3.76603e-05
METRN	-0.780391	6.09351	48.7467	5.7862e-07	3.77317e-05
SLC29A1	1.36629	6.66548	48.6925	5.83542e-07	3.77439e-05
TTC28	-0.920846	3.53139	48.6922	5.83571e-07	3.77439e-05
GGT1	2.46692	2.91559	48.6443	5.87964e-07	3.78735e-05
TRMT1	0.47605	5.83636	48.5009	6.01329e-07	3.85639e-05
HES4	2.08937	3.01247	48.4774	6.0355e-07	3.85639e-05
BCHE	-1.1889	5.8236	48.3625	6.14549e-07	3.9109e-05
SPATA6	-0.630214	3.61768	48.3149	6.19172e-07	3.92133e-05
GNG7	-1.44708	5.06414	48.2947	6.21137e-07	3.92133e-05
SH3BP4	0.974996	5.46387	48.0928	6.41223e-07	4.03207e-05
RBM15B	-0.305114	6.78861	48.0478	6.458e-07	4.03644e-05
SLC6A8	0.772281	7.15895	48.0359	6.47012e-07	4.03644e-05
LRCH2	-0.85486	2.84152	47.9901	6.51713e-07	4.04982e-05
TMEM119	3.72441	0.611557	47.9536	6.55485e-07	4.05735e-05
SCMH1	-0.496026	5.23535	47.898	6.61279e-07	4.06068e-05
F5	-2.3614	1.46597	47.8811	6.63049e-07	4.06068e-05
PVR	0.438467	6.38242	47.8748	6.63711e-07	4.06068e-05
OLFM1	7.88468	0.596676	47.6291	6.90099e-07	4.20589e-05
FURIN	0.77047	8.37566	47.5784	6.95688e-07	4.2237e-05
TNNI2	4.87889	-1.70167	47.2745	7.30219e-07	4.41643e-05
FNBP1L	-0.375829	5.17504	47.1917	7.39955e-07	4.4583e-05
GYPC	-0.635434	5.27879	47.1205	7.48433e-07	4.48605e-05
AK5	-0.890906	1.96396	47.1056	7.50223e-07	4.48605e-05
S100A7	9.98587	2.37749	58.7242	7.58381e-07	4.51778e-05
TMEM184A	1.37031	1.32285	46.9544	7.68639e-07	4.55372e-05
POR	0.746273	7.03595	46.9421	7.70162e-07	4.55372e-05
TTC17	-0.364164	6.30622	46.8823	7.77589e-07	4.58055e-05
IGSF11	-1.4505	1.72041	46.7614	7.92868e-07	4.65325e-05
ONECUT3	6.9333	-1.33327	58.1415	8.09667e-07	4.73431e-05
GYG2	-1.01456	5.26203	46.5836	8.15923e-07	4.75335e-05
SOHLH1	7.11228	0.98935	46.401	8.40366e-07	4.87782e-05
EFNA5	-0.698238	2.83541	46.2771	8.57415e-07	4.95861e-05
BHLHE41	4.11621	3.7775	46.2419	8.62328e-07	4.96889e-05
NABP1	0.716807	3.41851	46.1435	8.7621e-07	5.03059e-05
FBXO7	-0.62766	7.70806	45.8013	9.26457e-07	5.27315e-05
TAGLN2	0.417398	9.67397	45.796	9.27257e-07	5.27315e-05
LY6D	7.77681	-0.90787	56.8952	9.32963e-07	5.27315e-05
KIF19	5.38547	-0.117719	45.7528	9.3383e-07	5.27315e-05
NCAM1	2.06841	0.881901	45.7445	9.35097e-07	5.27315e-05
ZNF91	-0.507835	4.34304	45.6952	9.42677e-07	5.28101e-05
EIF4A3	0.349476	7.17079	45.6921	9.43157e-07	5.28101e-05
DENND10	-0.46883	4.68328	45.5958	9.58143e-07	5.34472e-05
RPLP0P2	3.11784	-1.53392	45.5759	9.61281e-07	5.34472e-05
RNF167	0.423758	6.81286	45.2544	1.01342e-06	5.61493e-05
PLEC	0.817286	9.16427	45.2276	1.01792e-06	5.62017e-05
ME1	0.7101	5.74739	45.0837	1.04238e-06	5.73207e-05
ALPI	9.53712	0.959799	85.8803	1.04542e-06	5.73207e-05
FOXN1	6.61149	-1.04999	85.7999	1.05049e-06	5.74002e-05
SMPDL3B	4.01095	1.71176	44.9491	1.06583e-06	5.80381e-05
LBX1	5.42296	-1.11586	63.5013	1.0791e-06	5.85598e-05
AASS	-0.743354	4.81541	44.7275	1.10572e-06	5.97996e-05
IL11	3.59154	5.03876	44.6026	1.12892e-06	6.08464e-05
EVA1C	0.683013	4.19399	44.5532	1.13826e-06	6.11418e-05
CAPN11	3.25799	-1.24406	44.4775	1.1527e-06	6.17081e-05
GNAZ	1.31308	3.21991	44.373	1.17297e-06	6.2582e-05
RPS6KA2	-1.26932	6.2888	44.0917	1.22952e-06	6.53794e-05
RNH1	0.331608	6.913	44.0547	1.23719e-06	6.5567e-05
NBEA	-0.712054	3.41507	43.9615	1.2567e-06	6.6379e-05
RBMS3	-1.49803	4.0141	43.9396	1.26134e-06	6.64024e-05
NAA10	0.785431	6.90452	43.9043	1.26884e-06	6.65763e-05
HAGLR	-0.682257	3.72052	43.8815	1.27373e-06	6.66125e-05
MARVELD1	-0.656607	6.91549	43.776	1.29657e-06	6.74911e-05
CCNG1	-0.504612	6.73032	43.7646	1.29905e-06	6.74911e-05
SASH1	-0.592788	6.77907	43.6647	1.32115e-06	6.84149e-05
DOK7	3.92877	0.395905	43.5077	1.35668e-06	6.98167e-05
CRYBG2	4.53533	-1.09559	43.5048	1.35735e-06	6.98167e-05
AMBP	3.69545	-2.45517	43.487	1.36144e-06	6.98167e-05
FAM8A1	-0.65715	5.40044	43.4493	1.37016e-06	7.00372e-05
HMCN1	-1.52949	7.46194	43.36	1.39107e-06	7.08319e-05
ELK3	-0.419617	5.74605	43.3449	1.39465e-06	7.08319e-05
LINGO2	-1.57136	0.968063	43.2355	1.42081e-06	7.19303e-05
CD82	1.79395	3.70712	43.182	1.43379e-06	7.2206e-05
LILRA2	10.6316	2.06047	80.7491	1.43537e-06	7.2206e-05
STX12	-0.356439	5.76085	43.0423	1.46833e-06	7.36304e-05
RIPOR2	-1.3284	5.17203	42.8953	1.50565e-06	7.52633e-05
UGP2	0.624518	7.60718	42.8728	1.51145e-06	7.53158e-05
CTSD	0.455493	8.4209	42.8275	1.52322e-06	7.56644e-05
CHCHD10	1.45963	2.87682	42.7922	1.53244e-06	7.58843e-05
EFNB1	1.81	4.14081	42.7391	1.54645e-06	7.63395e-05
SOX2	1.06312	4.21676	42.6965	1.55779e-06	7.66608e-05
LMO7	-0.503814	6.10271	42.5786	1.58963e-06	7.79855e-05
TEAD4	0.522372	4.84842	42.4768	1.61771e-06	7.9118e-05
MUC6	7.18377	-0.753555	52.213	1.62565e-06	7.92616e-05
S100A11	0.662081	8.22666	42.1331	1.71654e-06	8.34367e-05
TRNP1	-0.525232	5.15841	42.0914	1.72898e-06	8.37575e-05
GRIP2	3.72979	0.900813	42.0756	1.73372e-06	8.37575e-05
GH1	9.60584	0.627936	51.4927	1.77668e-06	8.55723e-05
LOC441666	-0.769424	3.26309	41.8985	1.7878e-06	8.58471e-05
GAS7	-0.673786	8.60958	41.8354	1.80752e-06	8.65042e-05
SHB	0.536053	4.47899	41.8199	1.81241e-06	8.65042e-05
FEZ1	-0.807964	4.87795	41.7938	1.82065e-06	8.6631e-05
CELF2	-0.761149	6.0698	41.777	1.826e-06	8.6631e-05
CFAP97D2	7.99085	-0.918412	51.2458	1.83202e-06	8.66574e-05
NGFR	2.19468	7.42602	41.6755	1.85855e-06	8.74457e-05
CDK5R1	-0.78066	3.62817	41.6719	1.85972e-06	8.74457e-05
ZKSCAN1	-0.621859	6.93068	41.6126	1.87908e-06	8.80944e-05
NUDT14	0.984012	3.11843	41.2858	1.98967e-06	9.28322e-05
ARHGEF19	0.919008	3.76055	41.2795	1.99186e-06	9.28322e-05
PLA2G4E	8.65505	1.46484	50.519	2.00646e-06	9.32387e-05
PREB	0.26922	6.55596	41.2157	2.01429e-06	9.3329e-05
KYAT3	-0.519132	4.60153	41.1106	2.05187e-06	9.47926e-05
PDHA1	0.352749	7.09055	41.0731	2.06546e-06	9.49057e-05
FADS3	2.10959	5.71291	41.0708	2.06629e-06	9.49057e-05
DAPP1	7.03409	-1.47902	50.2478	2.07626e-06	9.49656e-05
ACTR3	0.404524	8.48257	41.0223	2.08402e-06	9.49656e-05
PBX1	-0.874271	3.11436	41.0141	2.08702e-06	9.49656e-05
SLC35E2B	-0.536691	6.07522	41.0018	2.09157e-06	9.49656e-05
AGMO	-1.62099	3.88805	40.9786	2.10014e-06	9.50821e-05
POGLUT3	-0.50834	6.21942	40.9281	2.11893e-06	9.56595e-05
LCK	3.05567	1.01044	40.8878	2.13406e-06	9.6069e-05
DVL1	1.03284	6.79214	40.6196	2.23782e-06	0.000100455
SCARF2	-0.528011	6.48442	40.505	2.28379e-06	0.000102213
SEMA3E	-1.17189	4.51812	40.49	2.28989e-06	0.000102213
HMGCR	-0.326025	7.12864	40.4585	2.30277e-06	0.000102499
EDN2	6.41238	0.155073	40.3935	2.32955e-06	0.000103401
SOD3	-2.1705	4.37494	40.3761	2.33678e-06	0.000103432
RUVBL2	0.336579	7.99289	40.2865	2.3744e-06	0.000104532
CRCT1	9.20174	0.207091	73.1545	2.37482e-06	0.000104532
TRIM29	6.8027	1.3795	40.2342	2.39669e-06	0.000104833
STRADB	-0.695364	5.47772	40.2272	2.39968e-06	0.000104833
FBXW8	-0.632748	4.20334	40.2229	2.4015e-06	0.000104833
BAHCC1	-0.458158	5.26928	40.1909	2.41528e-06	0.000105144
LSP1	3.77579	0.544333	40.126	2.44345e-06	0.000106079
ERBB2	0.837885	7.42043	40.0455	2.47892e-06	0.000107325
TSEN54	0.467943	4.50352	39.9192	2.53571e-06	0.000109485
LINC01819	2.28978	1.61448	39.8857	2.551e-06	0.000109846
ZNF737	-0.575716	2.76865	39.8431	2.57059e-06	0.000110389
SLC23A2	-0.484943	6.84667	39.7354	2.62087e-06	0.000112244
ZNF618	-0.55781	4.12662	39.7057	2.63494e-06	0.000112543
ITK	4.1379	-1.63846	39.6371	2.66771e-06	0.000113636
LRWD1	0.358074	5.7839	39.5311	2.71923e-06	0.000115378
ATP6V0C	0.719675	7.36326	39.5231	2.72317e-06	0.000115378
GDF11	-0.790039	6.27771	39.5042	2.73248e-06	0.000115464
SRGAP3	-0.804912	4.47231	39.2346	2.86923e-06	0.00012092
RAB39B	-0.831133	1.29672	39.1984	2.88816e-06	0.000121395
THBS2	-2.07066	7.49544	53.6624	2.92706e-06	0.000122704
KLK4	2.54964	-0.942418	39.014	2.98673e-06	0.000124875
RNF157	-0.530268	5.38704	38.9464	3.02377e-06	0.000126091
DCHS1	-1.29513	3.64092	38.9108	3.04348e-06	0.00012658
CLDN5	6.8098	-1.83095	47.1749	3.09027e-06	0.00012819
S1PR1	3.50338	-1.73097	38.7822	3.11587e-06	0.000128914
MEF2A	-0.337794	5.75624	38.7483	3.13525e-06	0.000129293
TMEM132A	-0.573166	6.24455	38.7377	3.14134e-06	0.000129293
LEFTY1	4.75034	0.903023	38.7156	3.15411e-06	0.000129482
MAB21L4	6.85167	0.358018	46.943	3.18696e-06	0.000129621
SCARB2	-0.432297	7.96394	38.6537	3.19005e-06	0.000129621
ARNT2	-1.01089	6.83438	38.6457	3.19474e-06	0.000129621
UXS1	0.776434	5.97671	38.6442	3.19561e-06	0.000129621
SEMA3D	-1.03591	2.40908	38.6395	3.19839e-06	0.000129621
RHEBL1	0.739749	2.30518	38.6016	3.22069e-06	0.000130192
ADAM23	-0.621307	7.02235	38.5588	3.24611e-06	0.000130885
UTP6	0.323777	6.58701	38.5288	3.26403e-06	0.000131274
JADE3	0.964063	4.49903	38.4773	3.29511e-06	0.000132188
INTS9	-0.483879	4.88907	38.4381	3.31893e-06	0.000132807
ATP10B	-0.8875	3.96002	38.2945	3.40795e-06	0.000135408
LDAH	-0.332951	5.05306	38.2937	3.40848e-06	0.000135408
PTPN7	4.08499	-0.707341	38.2919	3.40956e-06	0.000135408
ATRNL1	-0.69016	3.03312	38.2108	3.46105e-06	0.000137109
LRATD2	-0.827716	8.1386	38.165	3.49048e-06	0.00013793
KANK1	-0.440389	7.1911	38.1504	3.49992e-06	0.00013796
KRT6B	2.25187	0.63796	38.0789	3.54655e-06	0.000139451
LRRC1	-0.628057	4.57143	37.9201	3.6525e-06	0.000143181
TBC1D4	-0.730629	6.54938	37.9098	3.65949e-06	0.000143181
RYR3	3.32394	-0.56439	37.8565	3.69594e-06	0.000144251
CABP7	5.56841	-2.1026	37.8194	3.72156e-06	0.000144894
KRT13	7.44409	-1.18151	45.6143	3.8107e-06	0.000147653
MUC2	8.16912	1.17028	37.6918	3.81105e-06	0.000147653
RHBG	2.85095	-0.169541	37.656	3.83654e-06	0.000148013
USP40	-0.308186	5.15521	37.6525	3.83903e-06	0.000148013
SHANK3	-0.746317	3.08622	37.6154	3.86571e-06	0.00014868
FOLH1	-1.55544	4.34952	37.5882	3.88539e-06	0.000149075
SEPTIN8	-0.460082	6.1883	37.4444	3.99133e-06	0.00015277
CLIC3	3.70218	-1.6372	37.3906	4.0318e-06	0.000153947
VASH1	-0.698944	6.01295	37.3506	4.06214e-06	0.000154732
STXBP6	-0.698776	4.42819	37.2807	4.11573e-06	0.000156398
PTPN9	-0.277835	5.88723	37.261	4.13106e-06	0.000156454
FTSJ1	0.349275	6.08056	37.2533	4.13696e-06	0.000156454
CCDC92	-0.660269	3.07275	37.1684	4.20356e-06	0.000158594
SLC47A1	-0.718198	3.60512	37.1235	4.23926e-06	0.000159561
FOXD3	-0.920858	3.71642	37.0361	4.30963e-06	0.000161826
ANO9	2.9647	-1.69731	36.9585	4.37322e-06	0.000163825
DCBLD1	0.616454	5.02263	36.9411	4.38763e-06	0.000163977
BTBD11	2.71537	-0.647222	36.8959	4.4253e-06	0.000164996
BNC2	-0.525914	4.49019	36.8273	4.48311e-06	0.000166759
BCKDHB	-0.446966	4.41909	36.7193	4.57577e-06	0.000169807
SAMD5	0.909731	4.35192	36.6958	4.59624e-06	0.000169871
DPEP2NB	5.78678	-0.766424	44.2341	4.60743e-06	0.000169871
ID1	0.856211	6.53448	36.6804	4.60964e-06	0.000169871
MEF2C	-0.957644	6.02996	36.6405	4.64477e-06	0.000170768
CARMIL2	1.7871	3.74632	36.5976	4.68273e-06	0.000171765
PRPS2	0.425981	6.79692	36.5815	4.69707e-06	0.000171893
THBS1	1.347	7.84199	36.5459	4.72904e-06	0.000172664
RAB7B	-0.839214	3.73122	36.512	4.75965e-06	0.000173383
STK32B	-0.602193	6.78031	36.4452	4.82052e-06	0.000175197
ST3GAL5	-0.58057	4.92635	36.4129	4.85032e-06	0.000175877
TGM3	10.1241	1.52341	43.7985	4.89644e-06	0.000177144
DOCK7	-0.384245	6.50944	36.2855	4.96978e-06	0.000179387
ENDOU	3.86875	-1.32375	36.2252	5.02745e-06	0.000181057
TMBIM4	-0.415555	4.98222	36.1606	5.08995e-06	0.000182892
SCN5A	2.35845	2.71449	36.0954	5.15395e-06	0.000184773
HTR3E	6.9878	-1.60105	62.6256	5.17739e-06	0.000185194
EXOC4	-0.404243	6.70052	36.0566	5.1925e-06	0.000185316
SERPINE1	3.60075	3.13043	35.9987	5.25057e-06	0.000186968
STXBP5	-0.376055	7.19756	35.9133	5.33745e-06	0.000189635
FTL	0.612483	9.98854	35.8908	5.36064e-06	0.000190033
TTLL10	7.60397	-1.14769	62.1247	5.38774e-06	0.000190165
CDON	-0.639679	4.6632	35.864	5.38836e-06	0.000190165
GOLM1	-0.27934	7.08029	35.7751	5.48154e-06	0.000193023
SULT1A2	2.9706	-2.29012	35.7065	5.55455e-06	0.000195161
PRXL2A	-0.354724	6.3655	35.6669	5.59727e-06	0.000196227
ERBB3	-0.96439	8.74638	35.6118	5.6572e-06	0.00019789
FKBP4	0.369577	7.46927	35.4508	5.83643e-06	0.000203709
NFIA	-0.747914	2.61111	35.4048	5.88883e-06	0.000205087
DISP2	1.8272	2.11912	35.3116	5.99644e-06	0.000208356
EIF3F	-0.284573	7.64058	35.2798	6.03367e-06	0.000208356
COLGALT2	-0.79216	3.96727	35.2792	6.03433e-06	0.000208356
PPEF1	2.72438	-0.966875	35.2715	6.04344e-06	0.000208356
RAB37	4.45715	-0.0267205	35.2672	6.04845e-06	0.000208356
PIK3CD-AS2	-0.815969	2.30528	35.2459	6.07359e-06	0.000208768
HBA2	4.92665	4.12629	35.1994	6.1289e-06	0.000210213
DENND6A	-0.317578	5.27949	35.1461	6.19296e-06	0.000211311
BAIAP2	0.710424	5.04541	35.1436	6.19589e-06	0.000211311
MACROD2	-0.851611	0.711766	35.1395	6.20091e-06	0.000211311
SNX13	-0.353593	5.74465	34.9414	6.44576e-06	0.000219184
MICA	0.612341	3.58851	34.9106	6.48482e-06	0.000220039
CCDC50	-0.349029	7.14889	34.8627	6.54592e-06	0.000221343
AP3S2	-0.377571	4.93005	34.8587	6.55116e-06	0.000221343
NRBP1	0.300246	7.01822	34.8409	6.57403e-06	0.00022144
APOC1	2.25299	2.5188	34.8347	6.58198e-06	0.00022144
GXYLT2	-1.13097	3.04485	34.788	6.64266e-06	0.000223007
SMAD7	1.38211	3.2536	34.7576	6.68242e-06	0.000223496
PPFIBP1	-0.540382	8.21853	34.7553	6.68543e-06	0.000223496
SLCO4A1	0.888074	5.89097	34.7443	6.69991e-06	0.000223509
HTRA1	-0.799567	5.10629	34.6916	6.76968e-06	0.000225362
ENHO	2.4421	1.76027	34.6753	6.79151e-06	0.000225615
CCDC9B	1.07744	5.72463	34.6419	6.83624e-06	0.000226394
PRB4	8.47717	-0.373726	59.1877	6.84355e-06	0.000226394
PXDC1	-0.517142	6.01775	34.5947	6.90016e-06	0.000227347
ITIH5	-1.76253	7.74247	34.5941	6.90104e-06	0.000227347
THEM4	-0.467374	6.2528	34.5418	6.97255e-06	0.000229226
RNF125	-0.739582	5.43047	34.4072	7.16039e-06	0.000234538
ANO4	-1.18368	3.89713	34.4009	7.16931e-06	0.000234538
ERAP1	-0.404927	5.66339	34.3944	7.17851e-06	0.000234538
RASSF4	1.38393	4.43255	34.3169	7.28958e-06	0.00023721
DAP	-0.497196	6.70967	34.3164	7.29026e-06	0.00023721
TALDO1	0.360716	7.65221	34.3052	7.3065e-06	0.000237252
APBB2	-0.525173	4.94667	34.2912	7.32678e-06	0.000237424
IL6	1.51057	5.35519	34.2614	7.37018e-06	0.000238343
ZFAND2A	0.600379	3.86625	34.1366	7.55511e-06	0.000243366
MMP17	-0.464025	6.32572	34.1358	7.55623e-06	0.000243366
EPB41L5	-0.506173	4.44567	34.0273	7.72121e-06	0.000248175
ECM1	0.407992	6.7667	33.9729	7.80546e-06	0.000250375
PPP2R2C	2.92667	1.37387	33.9037	7.91397e-06	0.000253343
RNF175	-1.01789	2.00712	33.8389	8.01699e-06	0.000256123
RAP1GAP	0.57181	4.11976	33.7938	8.08961e-06	0.000257924
ENO1	0.40932	11.6626	33.6746	8.28519e-06	0.000263629
PXDN	-0.552828	8.98631	33.5897	8.42748e-06	0.000267327
NSUN5	0.259203	5.69333	33.5767	8.44953e-06	0.000267327
LILRB1	7.47959	-0.556303	56.6944	8.45204e-06	0.000267327
CD96	-0.804199	7.39218	33.5626	8.47357e-06	0.000267474
RBM38	0.957112	5.7562	33.5277	8.53316e-06	0.00026882
FUT8	-0.367409	4.69073	33.5023	8.57693e-06	0.000269663
PGAP1	-0.695656	4.87636	33.4677	8.63674e-06	0.000270471
CALY	2.88415	-0.490799	33.4677	8.63678e-06	0.000270471
HTR2B	-1.85323	2.67826	109.77	8.66743e-06	0.000270896
ATG16L1	0.713875	5.56142	33.3524	8.83989e-06	0.000275742
XIRP1	5.27041	-1.79829	33.3289	8.88179e-06	0.000276504
GALNT9	8.23464	1.22338	39.6238	8.98468e-06	0.000278831
MEOX1	4.29478	-0.830438	44.0944	8.99172e-06	0.000278831
CREM	-0.317657	6.11059	33.2114	9.09527e-06	0.000281143
BAK1	0.690016	5.5141	33.2078	9.10176e-06	0.000281143
BMP8A	1.25153	1.83608	33.0423	9.41222e-06	0.000290127
ID3	0.720612	6.79008	33.0334	9.42923e-06	0.000290127
CPA4	2.46434	3.28071	33.012	9.47034e-06	0.000290828
TPCN2	0.284681	4.90233	32.9858	9.52082e-06	0.000291812
PLEKHF1	0.885059	3.11983	32.9539	9.58278e-06	0.000293144
ZBTB39	-0.308904	4.38937	32.9021	9.68431e-06	0.000295679
CALM1	0.795227	7.98684	32.8866	9.71474e-06	0.000296038
PHC1	-0.385268	4.99646	32.8701	9.74757e-06	0.000296468
LYPD6B	1.94036	1.89798	32.833	9.82154e-06	0.000297605
RASGRF2	2.02545	-0.825249	32.8325	9.82252e-06	0.000297605
ARPC1B	-0.37726	8.54052	32.8133	9.86095e-06	0.0002982
SF3A3	0.451806	7.71951	32.7718	9.94473e-06	0.00030016
CUBN	-0.843224	4.91711	32.754	9.98098e-06	0.000300682
ELOC	0.365883	6.28136	32.7321	1.00257e-05	0.000301454
SGK3	-0.465556	4.97795	32.7042	1.00829e-05	0.000302104
PLA1A	2.6636	-0.466206	32.703	1.00854e-05	0.000302104
AHNAK2	1.43785	6.12843	32.6785	1.0136e-05	0.000302986
QPRT	-1.28224	3.79807	32.6679	1.01579e-05	0.000302986
SCN4A	7.6263	-0.213241	38.8073	1.01722e-05	0.000302986
EFHD1	-0.77698	2.61754	32.6406	1.02148e-05	0.000303192
SCN9A	2.47241	1.84927	32.6394	1.02174e-05	0.000303192
VDAC1	0.267439	8.75188	32.6113	1.02761e-05	0.000303552
GDA	1.65284	2.9829	32.6106	1.02777e-05	0.000303552
ZBTB7C	5.43082	-0.0859843	32.5971	1.03061e-05	0.000303552
GIT1	0.520645	7.6525	32.5971	1.03061e-05	0.000303552
CPS1	-0.525451	5.32463	32.5826	1.03367e-05	0.000303888
PIM2	0.3414	4.48162	32.5398	1.04279e-05	0.000306
CHP1	-0.450266	6.80541	32.5167	1.04773e-05	0.000306882
PTGS1	-1.54743	6.6027	32.4519	1.06174e-05	0.000309079
SBF2	-0.399222	5.1873	32.4477	1.06265e-05	0.000309079
TMEM170A	-0.293389	4.65676	32.4438	1.06352e-05	0.000309079
CBX5	-0.273291	7.56638	32.4392	1.06451e-05	0.000309079
PCSK6	-0.940977	3.73428	32.4371	1.06498e-05	0.000309079
PSMC4	0.437025	7.53617	32.4192	1.0689e-05	0.000309649
FLRT3	-0.686664	4.85732	32.3541	1.0833e-05	0.000313247
MAP4K5	-0.354204	5.46358	32.3327	1.08806e-05	0.000314052
CRIP2	0.65383	5.99356	32.3145	1.09215e-05	0.000314657
CD300A	6.45843	-1.73797	38.2992	1.09996e-05	0.000316333
TBX21	4.72926	-1.7752	32.2562	1.10534e-05	0.000317305
FAM155A	-0.863417	1.88399	42.3115	1.13138e-05	0.000324193
GREM1	3.78528	0.9458	101.718	1.13808e-05	0.000325525
DISP1	-0.712041	2.97221	32.0935	1.14308e-05	0.000326366
TMEM170B	-0.526605	3.30896	32.0823	1.14574e-05	0.000326536
NRXN3	1.0568	3.72658	32.0367	1.15659e-05	0.000329037
RASA3	-0.428827	6.40463	31.9835	1.1694e-05	0.000332085
TXNDC5	-0.289558	8.87747	31.9253	1.18358e-05	0.00033537
MAP3K10	-0.557421	4.04955	31.913	1.1866e-05	0.00033537
CRTAP	-0.482557	8.78616	31.8939	1.19133e-05	0.00033537
LINC00836	-1.29481	4.97022	31.891	1.19203e-05	0.00033537
SOX10	-0.650365	9.45002	31.8908	1.19207e-05	0.00033537
ACD	0.479004	5.14988	31.8844	1.19367e-05	0.00033537
PLEKHA6	4.16979	0.756356	31.8625	1.19911e-05	0.000335928
BHLHB9	-0.905622	1.17764	31.8539	1.20124e-05	0.000335928
CNP	-0.530814	8.82913	31.8485	1.20259e-05	0.000335928
CNTN1	-1.23954	3.50744	41.8375	1.20413e-05	0.000335928
ITGB2-AS1	3.03014	0.34035	31.8284	1.20762e-05	0.000336307
SMAD6	0.771952	3.91424	31.8123	1.21168e-05	0.000336848
ASAH1	-0.493125	8.76278	31.6331	1.25772e-05	0.00034861
PADI1	4.96376	-2.00972	31.6306	1.25839e-05	0.00034861
PPL	6.1581	2.81714	31.5576	1.2777e-05	0.000353276
OLFM4	6.65332	-0.0339441	37.3294	1.2797e-05	0.000353276
PRRT4	3.54015	0.464938	31.5358	1.28352e-05	0.000353717
TRPM3	-1.24358	2.24978	31.4846	1.29734e-05	0.000356905
PLEKHM2	-0.274174	6.95956	31.4648	1.30272e-05	0.000357763
NID1	-0.70684	7.79855	31.4107	1.31755e-05	0.000360692
OSBPL3	0.753837	5.55644	31.4017	1.32005e-05	0.000360692
PAPSS2	-1.40548	4.81787	31.4011	1.32022e-05	0.000360692
PPID	0.402194	5.80814	31.3862	1.32434e-05	0.000361197
PA2G4	0.361757	8.80714	31.3688	1.32917e-05	0.00036189
CDC34	0.517911	6.08773	31.3461	1.33554e-05	0.000362488
RPS6KA4	0.499269	5.64662	31.3446	1.33594e-05	0.000362488
ETV1	-0.487613	6.80833	31.2941	1.35018e-05	0.000365725
GLTP	0.444372	5.55401	31.2813	1.35382e-05	0.000366085
EVC	-0.417267	4.57071	31.2682	1.35754e-05	0.000366468
SSR4P1	-0.968191	1.17501	31.2505	1.36259e-05	0.000367203
CDIPT	0.277086	6.32568	31.2006	1.37695e-05	0.000369826
SLAIN1	-0.572283	4.33198	31.1996	1.37726e-05	0.000369826
CD59	0.591895	8.68272	31.1925	1.37932e-05	0.000369826
SPIB	3.62538	-0.215758	31.1589	1.3891e-05	0.000371819
KRT16P3	6.77978	-0.741629	36.7512	1.40241e-05	0.000374749
CACNA1H	3.8422	1.58366	31.0763	1.41349e-05	0.000377073
SLC35F1	-0.721724	5.98009	31.0615	1.41789e-05	0.000377581
FAM210B	-0.449708	6.57845	31.0539	1.42016e-05	0.000377581
EYS	-2.17937	-0.171181	30.9957	1.43773e-05	0.000381612
RTN4R	3.03474	2.89164	30.9424	1.45402e-05	0.00038529
PRKX	0.525655	4.78381	30.8636	1.47846e-05	0.000391114
SLC25A19	0.488453	4.12538	30.8282	1.48958e-05	0.000393398
DHRS3	-0.819415	6.42567	30.8095	1.49549e-05	0.000394301
HLA-DRA	-0.98992	5.68094	30.7816	1.50436e-05	0.000395982
FZD7	-0.905129	5.63693	30.7594	1.51145e-05	0.000397004
SGCE	-0.681313	5.45779	30.7484	1.51499e-05	0.000397004
PSMA5	0.34639	7.14327	30.7345	1.51947e-05	0.000397004
MTFR1L	-0.303974	5.71024	30.7308	1.52066e-05	0.000397004
NTN1	3.3291	1.82543	30.7305	1.52077e-05	0.000397004
ARHGAP32	-0.333474	4.9746	30.7193	1.52437e-05	0.00039729
PTMA	0.686671	10.849	30.7013	1.53022e-05	0.00039816
GGTLC2	1.78875	-0.44521	30.6821	1.53647e-05	0.000398904
ACTL8	1.3041	5.1006	30.6771	1.53812e-05	0.000398904
SYT8	4.36712	-2.1838	30.6469	1.548e-05	0.000400811
ANK2	-0.645133	4.18386	30.6358	1.55168e-05	0.000401108
COL1A1	3.51781	2.52716	30.6196	1.55703e-05	0.000401835
TNIP1	0.636429	6.38522	30.6035	1.56239e-05	0.000402563
NUP85	0.23659	6.11327	30.5958	1.56493e-05	0.000402563
LACTB	1.06701	4.58222	30.5697	1.57367e-05	0.00040403
CYP2U1	-0.845866	3.86727	30.5635	1.57573e-05	0.00040403
EIF1AD	0.392519	5.14649	30.541	1.58332e-05	0.000405321
RGS20	-1.07856	2.87821	30.5289	1.58739e-05	0.000405706
TCF7	3.747	4.45074	30.4826	1.60316e-05	0.000407541
TSPAN18	2.92942	1.41381	30.4817	1.60346e-05	0.000407541
RXRA	0.857404	5.45764	30.4806	1.60383e-05	0.000407541
ZFP36L2	1.07708	6.12986	30.4776	1.60486e-05	0.000407541
UNCX	6.83792	-0.953848	49.6252	1.6095e-05	0.000407634
FERMT1	2.66763	4.63354	30.4615	1.61037e-05	0.000407634
ADAMTS1	-0.850572	4.56112	30.4423	1.61701e-05	0.000408662
NEGR1	-0.552022	2.47765	30.4115	1.62766e-05	0.000410699
PINLYP	2.82041	-0.925374	30.3604	1.64553e-05	0.000414549
PTPN13	-0.462093	5.7491	30.3503	1.64909e-05	0.000414782
CMTM4	-0.310631	5.47986	30.343	1.65169e-05	0.000414782
KIAA0232	0.693778	5.75783	30.3298	1.65635e-05	0.000415146
FES	1.80244	-0.100893	30.3241	1.65838e-05	0.000415146
SLC16A1	0.373846	7.07177	30.3049	1.66522e-05	0.000416199
PCDHGC3	-0.487739	7.49229	30.2704	1.67757e-05	0.000418627
LUARIS	3.38721	-1.8761	30.2466	1.68615e-05	0.000419791
GFRA2	6.78857	1.32845	30.2427	1.68754e-05	0.000419791
G6PD	0.664703	7.51275	30.2334	1.69091e-05	0.000419971
TRAPPC9	-0.580937	4.81768	30.2032	1.7019e-05	0.000421394
CFAP46	6.66793	-0.331588	30.203	1.70196e-05	0.000421394
IL7R	1.36013	4.50406	30.1872	1.70774e-05	0.000422165
PLEKHB2	0.382426	7.47464	30.1776	1.71127e-05	0.000422379
CNN3	0.352742	8.06138	30.1248	1.73078e-05	0.00042614
PEX19	-0.251846	6.65787	30.1219	1.73188e-05	0.00042614
NOC2L	0.369598	8.29621	30.1001	1.74e-05	0.000426572
AKT3	-0.542418	6.95984	30.0959	1.74157e-05	0.000426572
HSP90B1	-0.383016	10.7567	30.0945	1.7421e-05	0.000426572
ADGRF1	2.35799	0.601023	39.0897	1.74707e-05	0.000426572
TXNDC16	-0.507308	3.6781	30.0746	1.74956e-05	0.000426572
TNS1	3.52124	2.71725	30.074	1.74979e-05	0.000426572
DLX3	4.08497	-0.649078	30.0314	1.7659e-05	0.000429216
PLB1	2.33561	2.96053	30.031	1.76605e-05	0.000429216
IPO8	-0.332311	8.01199	29.9933	1.78045e-05	0.000432053
DNAJC18	-0.513427	3.76817	29.9661	1.79095e-05	0.000433936
ALDH7A1	-0.464387	6.18422	29.9401	1.801e-05	0.000435705
IFFO2	1.33468	5.47405	29.8739	1.82692e-05	0.000441303
DENND5A	-0.270249	6.46954	29.8506	1.83613e-05	0.000442469
ACAD10	-0.559126	4.64718	29.8476	1.83734e-05	0.000442469
CCL24	7.21152	-0.423133	35.0479	1.84787e-05	0.00044433
PGF	1.4983	2.57881	29.8072	1.85343e-05	0.000444992
AP4B1	0.391721	4.52977	29.7942	1.85866e-05	0.000445571
ALDH1A3	-1.06012	9.92428	29.7628	1.87135e-05	0.000447937
CGNL1	2.64905	-1.9188	29.7426	1.87953e-05	0.000449215
DGKI	-1.10988	1.44349	29.7037	1.89545e-05	0.000452338
GJA1	1.51279	2.7619	29.636	1.92348e-05	0.000457276
BOK	1.3707	5.26726	29.6342	1.92423e-05	0.000457276
ENDOD1	-0.544937	5.67395	29.6329	1.9248e-05	0.000457276
MSI2	-0.319368	6.6099	29.5843	1.9452e-05	0.000461432
WFS1	0.999076	5.23599	29.5617	1.95479e-05	0.000463013
CHST8	4.42871	1.00369	29.5407	1.96373e-05	0.000464235
MLEC	0.733316	8.57916	29.5358	1.9658e-05	0.000464235
NIBAN2	0.520902	8.82769	29.511	1.97647e-05	0.000466058
PNP	0.375053	5.77558	29.4892	1.98587e-05	0.000467578
UNC13A	1.03415	5.21223	29.4511	2.00239e-05	0.000470601
SOX13	2.14641	5.09534	29.446	2.00464e-05	0.000470601
GDPD5	0.722234	3.67956	29.4188	2.01653e-05	0.000472691
DNAJB8	7.29372	-1.08425	47.3041	2.02194e-05	0.000473155
KCNS3	-0.373752	5.02608	29.4008	2.02448e-05	0.000473155
PIM1	2.42193	5.8567	29.3598	2.04267e-05	0.000476703
SLC16A4	-0.684021	4.09377	29.3257	2.05793e-05	0.000479559
PPT2	0.440735	5.19317	29.3035	2.06795e-05	0.000481185
SLC24A3	-1.33505	5.05756	29.2712	2.08258e-05	0.000483878
KIF26A	4.5232	2.55298	29.2528	2.09097e-05	0.000485117
GMPR	2.03312	2.03649	29.1654	2.1314e-05	0.000493256
TPI1	0.381383	9.83736	29.1635	2.13228e-05	0.000493256
BCL9	-0.373505	5.92809	29.1425	2.14209e-05	0.000494805
CCNA2	0.359783	6.66984	29.1323	2.14691e-05	0.000495196
GNB4	0.325098	6.26453	29.1118	2.15656e-05	0.000496699
GEM	1.11713	4.06922	28.9933	2.21347e-05	0.000508825
NDUFB9	0.283376	6.97607	28.9864	2.21683e-05	0.000508825
PDE2A	3.61484	2.0838	28.9822	2.21884e-05	0.000508825
SDHAP2	0.469272	3.58302	28.9423	2.23842e-05	0.000512097
VWA8	-0.469593	5.03461	28.9336	2.24273e-05	0.000512097
LOC400499	2.81042	-0.969461	28.9294	2.24478e-05	0.000512097
ADGRG6	-0.574157	7.14918	28.9269	2.24604e-05	0.000512097
PRR5L	1.63632	2.49973	28.9031	2.25783e-05	0.000514046
RCBTB1	-0.498457	4.79585	28.8902	2.26427e-05	0.000514773
DNAJB1	0.517015	7.70887	28.8573	2.28075e-05	0.000517775
LINC01184	-0.481511	3.96674	28.8437	2.2876e-05	0.000518206
ADGRA1	5.81132	-1.14249	33.7643	2.28919e-05	0.000518206
L1CAM	1.52861	5.76248	28.8266	2.29625e-05	0.000519063
ITGAL	3.25919	-1.51548	28.7525	2.33414e-05	0.000526535
FAM126B	0.582833	3.49934	28.749	2.33595e-05	0.000526535
NDP	2.49824	2.13335	36.962	2.36279e-05	0.000531829
DUSP16	-0.419572	4.3634	28.6624	2.38115e-05	0.000535202
FKBP7	-0.666404	3.5143	28.6113	2.40823e-05	0.000540522
PHB	0.390656	8.20627	28.5615	2.435e-05	0.000545757
SH3BP2	0.602131	5.18894	28.5494	2.44152e-05	0.000546445
TSPAN11	-0.969245	4.87032	28.5325	2.4507e-05	0.000547727
ADCY9	-0.381781	5.02022	28.5155	2.45997e-05	0.000549024
HGSNAT	-0.445898	4.54237	28.5007	2.46808e-05	0.000549443
TMEM176B	2.95831	-1.44068	28.4966	2.47033e-05	0.000549443
LTF	3.31869	-2.09366	28.4931	2.47225e-05	0.000549443
SYNC	1.95264	5.04708	28.4717	2.48405e-05	0.000551293
CABP1	4.39894	0.783129	28.454	2.49381e-05	0.000552685
TTC3	-0.327536	6.86069	28.4446	2.49907e-05	0.000553077
LINC01137	1.24055	1.6394	28.4368	2.50341e-05	0.000553264
ACOT2	-0.445007	2.82376	28.3777	2.53656e-05	0.00055981
SLC39A8	0.455604	4.47623	28.3686	2.54169e-05	0.000560161
MFSD4A	2.66847	0.931455	28.3185	2.57025e-05	0.000565669
HBA1	4.24546	1.88251	28.2805	2.59211e-05	0.000569688
SHMT1	-0.465254	6.37307	28.2717	2.59721e-05	0.00057002
BLM	0.490216	5.31764	28.2353	2.61845e-05	0.00057269
SH2B2	3.09743	3.57259	28.2295	2.62184e-05	0.00057269
TMSB4X	0.746719	7.37044	28.2284	2.62245e-05	0.00057269
CREBL2	-0.366299	5.42649	28.2261	2.62383e-05	0.00057269
LINC01310	5.70696	-1.93838	32.9423	2.63357e-05	0.000574024
TBC1D9	-0.377491	4.40025	28.1966	2.6412e-05	0.000574895
TMTC4	-0.450803	4.62212	28.1896	2.64533e-05	0.000575005
SAP30	0.50141	4.27416	28.1833	2.64903e-05	0.000575021
MRPS12	0.378523	5.58913	28.1513	2.66808e-05	0.000578051
PCDH10	-0.77651	3.91256	28.1476	2.67028e-05	0.000578051
RPS6KA1	0.643032	6.6547	28.131	2.68023e-05	0.000578954
GTF2IP4	-0.34248	7.26528	28.1248	2.68395e-05	0.000578954
CD200	-1.44934	5.15275	28.1224	2.68542e-05	0.000578954
SYT2	3.91791	-1.20812	28.0799	2.71107e-05	0.000583691
HRCT1	1.49209	0.715185	28.0588	2.72397e-05	0.000585672
CCDC149	-1.88958	3.05772	28.0505	2.72902e-05	0.000585962
RPRD1A	-0.338121	6.77356	28.0103	2.75376e-05	0.000590476
TBC1D1	-0.323507	6.22171	27.9652	2.78179e-05	0.000595679
DOK1	-0.633794	3.7162	27.9178	2.8116e-05	0.00060079
TCAIM	-0.350368	5.04287	27.9152	2.81324e-05	0.00060079
VEZF1	-0.223835	6.5759	27.9005	2.82258e-05	0.000601974
HPCAL4	2.92966	1.68766	27.8469	2.85687e-05	0.000608466
MEDAG	2.20716	-0.179555	35.5938	2.8888e-05	0.000614443
ZNF117	-0.798736	3.31199	27.7856	2.89657e-05	0.000615269
DNAH9	-0.715154	4.72447	27.7433	2.92439e-05	0.000620346
TRIB1	-0.634121	4.96308	27.7225	2.93815e-05	0.000622432
SPRY1	-1.00283	3.64686	27.7025	2.95145e-05	0.000624415
MMRN2	2.56395	2.51726	27.6874	2.96153e-05	0.000625713
CDC37	0.331992	8.19258	27.6784	2.96759e-05	0.000625995
LYPD2	7.59422	-1.43585	43.591	2.97077e-05	0.000625995
PIK3R3	-0.346505	4.19619	27.6367	2.9957e-05	0.000630112
PTPRM	-0.747869	4.19699	27.6329	2.99826e-05	0.000630112
NID2	-0.82067	1.87202	27.6217	3.00589e-05	0.000630879
SLC39A11	-0.433853	4.23282	27.6074	3.01563e-05	0.00063141
TMOD3	0.380092	5.98045	27.6063	3.01639e-05	0.00063141
LAPTM5	3.19912	3.71641	27.5438	3.05939e-05	0.000639567
PTGIR	4.37524	-0.156776	27.5339	3.0663e-05	0.000640166
PRR3	-0.369894	4.48354	27.5018	3.08865e-05	0.000643983
ABI2	-0.264248	6.59139	27.4925	3.09518e-05	0.000644496
CAPN5	0.743714	5.5503	27.4849	3.10055e-05	0.000644768
ABCG2	1.67828	2.56279	27.4709	3.11042e-05	0.000645972
TNFRSF21	1.00966	5.40293	27.4463	3.12788e-05	0.000648631
DUSP7	0.813784	5.4952	27.436	3.1352e-05	0.000648631
GPRC5B	-0.759591	4.47577	27.4356	3.1355e-05	0.000648631
USB1	0.615526	6.31577	27.4262	3.14215e-05	0.00064916
GNPTAB	-0.539349	6.33653	27.4047	3.15759e-05	0.000651499
NTNG2	2.74843	2.52087	27.3808	3.17479e-05	0.000654196
HLCS	-0.403894	4.92271	27.3387	3.20533e-05	0.000659633
CABP5	6.2427	-1.43668	42.822	3.22784e-05	0.000662742
ITIH3	3.97933	-1.83161	27.3067	3.22881e-05	0.000662742
LEPROT	-0.424036	5.57016	27.2984	3.23495e-05	0.000663144
BMP8B	0.926951	6.12451	27.2917	3.23987e-05	0.000663294
DNAJC6	-0.486612	4.06376	27.2366	3.28082e-05	0.000670244
PAM	-0.593291	9.2454	27.2347	3.28227e-05	0.000670244
SLC9A3R1	1.15975	5.82705	27.2283	3.28704e-05	0.000670353
TPSB2	6.13407	1.37859	27.1995	3.30873e-05	0.000673909
STK32C	1.0988	4.37806	27.1875	3.31787e-05	0.000674904
GANC	-0.443975	4.03334	27.1617	3.33749e-05	0.000678024
VGLL4	-0.407926	6.83324	27.0775	3.40238e-05	0.000690321
HS6ST1	0.620937	5.20656	27.0705	3.40788e-05	0.000690553
BCAR1	0.885067	6.33016	27.0504	3.42361e-05	0.000692854
PLEK2	2.03645	-0.418395	27.0277	3.44143e-05	0.000695572
ZNF138	-0.451684	3.42711	27.0034	3.46068e-05	0.000698573
EFHD2	0.714411	6.78879	26.9973	3.46547e-05	0.00069865
ZNF124	-0.49416	3.12577	26.978	3.48092e-05	0.000700243
KCTD13	-0.440796	4.30672	26.9763	3.48221e-05	0.000700243
ZCCHC24	-0.582294	6.64585	26.9453	3.50709e-05	0.000704353
TRIM51	-1.57744	2.36308	26.9316	3.51816e-05	0.00070568
KCNK5	-0.594514	3.09904	34.2352	3.54696e-05	0.000710243
JUP	-0.641326	5.24371	26.8891	3.55272e-05	0.000710243
COL4A5	-1.16096	3.11576	26.8871	3.55435e-05	0.000710243
ZNF107	-0.335713	4.29316	26.8708	3.56767e-05	0.000712007
PADI4	4.26281	-1.66804	26.8558	3.58001e-05	0.000712852
ERMP1	-0.49904	5.21469	26.8469	3.58739e-05	0.000712852
MLKL	0.613029	3.70871	26.8468	3.58749e-05	0.000712852
ACP7	2.25698	-1.09193	26.8438	3.5899e-05	0.000712852
B3GAT1	-0.726559	6.13885	26.833	3.59888e-05	0.000713051
NOS2	2.49559	0.615515	26.8297	3.6016e-05	0.000713051
CHRM3	-1.19181	2.87298	26.8263	3.6044e-05	0.000713051
POLRMT	0.323163	6.25105	26.8155	3.61343e-05	0.000713946
SUCO	-0.301936	6.30362	26.7855	3.63851e-05	0.000718005
STAP1	5.92882	-0.4768	41.6799	3.65944e-05	0.000721238
RBM43	-0.501781	2.73625	26.7477	3.67028e-05	0.000722475
PTPRZ1	-1.31931	6.6739	26.7337	3.68216e-05	0.000723914
KCNT2	-1.26763	0.742756	33.9378	3.71286e-05	0.000729046
TGFB1	0.423882	6.37401	26.6535	3.75105e-05	0.000735633
H19	0.997465	3.75533	26.6451	3.75833e-05	0.000736149
BBS9	-0.458083	3.67016	26.6293	3.7721e-05	0.000737853
IL3	11.1985	2.06539	41.3976	3.77634e-05	0.000737853
MYCBP	0.348807	5.00029	26.5806	3.81485e-05	0.000742679
LMO2	2.32761	-0.00721154	33.7573	3.81786e-05	0.000742679
MAP3K13	-0.339404	4.70254	26.5728	3.82174e-05	0.000742679
DYM	-0.334285	5.47503	26.5716	3.8228e-05	0.000742679
C6orf120	-0.505717	5.05675	26.5697	3.82447e-05	0.000742679
GUCA2B	6.16668	-2.24654	41.1781	3.87027e-05	0.000750652
FKBP9	-0.457627	7.55195	26.4937	3.89238e-05	0.000753996
KPNA5	-0.464843	3.13356	26.4886	3.89703e-05	0.000753996
ELOVL2	-0.699538	3.89268	26.4523	3.93001e-05	0.000759451
RFC3	0.329169	6.06779	26.4444	3.93723e-05	0.000759919
CDH8	-1.23324	0.472643	33.5135	3.96511e-05	0.000764369
C7orf57	1.83541	1.1426	26.3788	3.99773e-05	0.00076972
UST	-0.492073	3.82941	26.3415	4.03255e-05	0.000774758
FCGR2A	-1.53107	4.24309	26.3332	4.04029e-05	0.000774758
EPS15	-0.267807	6.21912	26.3319	4.04154e-05	0.000774758
AURKAIP1	0.332352	6.75697	26.3254	4.04772e-05	0.000774758
TBC1D10C	3.19151	-2.05374	26.3247	4.04834e-05	0.000774758
PLEKHG1	-0.477253	4.45146	26.3085	4.06365e-05	0.000776751
MICAL2	1.46783	5.47313	26.2798	4.09091e-05	0.000781018
HDHD2	-0.499523	4.72447	26.2068	4.1611e-05	0.000793464
TAP2	0.424095	5.01534	26.1734	4.1937e-05	0.000798718
GAS2L1	0.50933	4.27433	26.1032	4.26309e-05	0.00080988
TMPRSS15	-1.36761	1.31367	33.0431	4.26782e-05	0.00080988
STK39	-0.39231	5.46562	26.0965	4.26976e-05	0.00080988
SLC35B2	-0.405829	7.66412	26.0936	4.27275e-05	0.00080988
MAN1C1	1.67651	3.49496	26.087	4.27933e-05	0.000810159
CD302	-0.657581	4.29604	26.066	4.30042e-05	0.00081318
INSL4	4.54229	-2.03641	30.1606	4.31075e-05	0.000813705
FAM83C	5.63261	-1.9667	30.1572	4.31347e-05	0.000813705
EIF3L	-0.280094	9.18745	26.0369	4.3298e-05	0.000815815
KLHL36	-0.383714	4.87327	26.0082	4.35898e-05	0.000819274
TMEM268	-0.357053	4.69422	26.0047	4.36261e-05	0.000819274
SGSM1	5.64075	-1.2079	26.0037	4.36367e-05	0.000819274
PSMB10	0.394097	3.85658	25.989	4.37873e-05	0.000821128
EFNB3	-0.606895	3.90946	25.9798	4.38811e-05	0.000821915
PLEKHH3	-0.530988	4.62709	25.9643	4.40412e-05	0.00082394
RCOR1	0.938797	5.98681	25.9534	4.4154e-05	0.000824689
RBPMS	-0.578126	4.03559	25.9504	4.41854e-05	0.000824689
EMX1	4.39134	-2.38015	25.9402	4.42915e-05	0.000825642
RUNX1	0.42915	6.55432	25.9355	4.43406e-05	0.000825642
SLC27A4	0.58409	5.9373	25.8976	4.47371e-05	0.000832047
YWHAZ	0.474264	11.3516	25.8904	4.48128e-05	0.000832479
ALG6	-0.317909	4.85192	25.8811	4.49103e-05	0.000833312
XDH	3.33294	-0.214132	25.8691	4.50371e-05	0.000834688
RAVER2	-0.408803	4.84979	25.8465	4.52777e-05	0.000838166
STK25	0.225592	7.45568	25.7798	4.59948e-05	0.000850448
HIPK2	-0.594178	7.67289	25.7624	4.6183e-05	0.000852932
ZNF423	2.95788	-1.75545	25.7499	4.632e-05	0.000854466
LARGE1	-0.565062	4.39366	25.7242	4.66009e-05	0.000858226
ZNF706	0.370735	6.93188	25.7214	4.66321e-05	0.000858226
C11orf96	3.92148	3.86299	25.6961	4.69112e-05	0.00086236
GPX3	1.87844	4.36666	25.6884	4.6997e-05	0.000862937
MECP2	-0.361816	6.23709	25.6714	4.71857e-05	0.0008654
GCLM	1.04511	5.1744	25.6579	4.73372e-05	0.000867173
SAA2	4.83622	-2.32778	25.6473	4.74557e-05	0.00086834
CYP26A1	2.42549	-0.162254	32.3351	4.77441e-05	0.000872611
PSMA6	0.316971	6.85546	25.6091	4.78864e-05	0.000874203
ZBTB10	-0.327464	5.11353	25.5788	4.82303e-05	0.000878696
SLC6A3	4.68464	-0.880347	29.5443	4.8279e-05	0.000878696
SENP2	-0.208625	5.88548	25.5728	4.82989e-05	0.000878696
COPZ1	-0.240101	7.39899	25.5596	4.84503e-05	0.00088044
AP5B1	-0.356173	5.0264	25.5471	4.85939e-05	0.000881162
CCNY	-0.274449	5.73232	25.5465	4.86012e-05	0.000881162
MYEOV	1.49138	3.65691	25.4951	4.9196e-05	0.000890926
CAT	-0.327031	6.09318	25.4565	4.96486e-05	0.000898096
RNF150	-1.17437	4.85118	25.4438	4.97991e-05	0.000899678
TFAP2A	-0.474577	5.49796	25.4395	4.98496e-05	0.000899678
IDH1	-0.557745	6.92982	25.4326	4.99314e-05	0.000899754
SNRPB	0.31867	8.09215	25.4271	4.99969e-05	0.000899754
CARD9	1.19378	0.00202261	25.4248	5.00242e-05	0.000899754
SMYD3	-0.433672	4.50939	25.4161	5.01275e-05	0.000900591
KIAA0355	-0.263511	4.65567	25.3979	5.03444e-05	0.000903462
FAM114A1	-0.749808	5.87248	25.369	5.06924e-05	0.00090809
RHCG	2.11373	1.54294	25.3669	5.07169e-05	0.00090809
KIF23	0.406203	6.77583	25.3556	5.08536e-05	0.00090951
KAT2B	-0.65747	5.94508	25.3409	5.10325e-05	0.000911682
TTC7A	0.643398	4.11196	25.3252	5.12231e-05	0.000914054
PDP1	0.569886	6.5541	25.3205	5.12807e-05	0.000914054
MEOX2	-0.924227	5.50581	25.2708	5.18911e-05	0.000923895
RGS19	0.728837	4.04066	25.2574	5.20576e-05	0.000925819
TMEM229B	-0.781811	3.99972	25.2247	5.24647e-05	0.000932014
LIF	1.44858	7.08891	25.1871	5.29374e-05	0.000939358
CNGB1	6.70482	-1.4626	29.0076	5.33545e-05	0.000944714
BIRC7	3.47717	-0.814007	25.154	5.33585e-05	0.000944714
MCU	0.398502	5.2494	25.1431	5.34967e-05	0.000946103
NUCB2	-0.434361	6.40777	25.1313	5.36481e-05	0.000947723
SPDEF	3.4612	-0.103309	25.1069	5.39618e-05	0.000950184
SLC25A43	-0.536513	4.62058	25.1069	5.39628e-05	0.000950184
ZNF559	-0.306855	3.67289	25.1065	5.39673e-05	0.000950184
ZNF343	0.308871	4.09255	25.0967	5.40945e-05	0.000951367
SEMA5A	-0.654497	3.29966	25.0694	5.44494e-05	0.000956547
RHOJ	-0.676589	3.3912	25.0118	5.5206e-05	0.000967836
NPBWR2	9.30853	0.371988	38.1058	5.52142e-05	0.000967836
MAFA	3.58518	1.63945	24.9482	5.60539e-05	0.000981469
WNT5A	1.05512	3.87894	24.9279	5.63282e-05	0.000985185
SHISAL1	1.38131	3.78011	24.9097	5.65752e-05	0.000988413
MAP2K5	-0.348101	4.28403	24.8972	5.67458e-05	0.000990301
NOS1	4.06238	-0.70087	24.8857	5.69025e-05	0.000991945
FAM50A	0.239322	6.44373	24.8705	5.71115e-05	0.000994493
OSTM1	0.433616	6.39363	24.8608	5.7244e-05	0.000995706
GRAMD2B	-0.412991	4.24532	24.8321	5.76409e-05	0.00100134
DUSP1	1.5246	4.78207	24.8283	5.76943e-05	0.00100134
LIMK2	0.347716	5.44926	24.822	5.77807e-05	0.00100174
CALHM3	2.26659	-1.31189	31.1216	5.81036e-05	0.00100624
PLP1	-1.20787	8.75345	24.7863	5.8281e-05	0.00100658
ST6GALNAC3	-0.907126	3.31002	24.7857	5.82892e-05	0.00100658
ZNF16	-0.442911	3.53421	24.7839	5.83139e-05	0.00100658
SNX24	-0.496404	4.46348	24.7551	5.872e-05	0.00101249
SEL1L	-0.189002	6.65882	24.747	5.88358e-05	0.0010125
SLC30A9	-0.257046	6.40859	24.7461	5.88486e-05	0.0010125
CCDC120	1.28271	2.58957	24.7403	5.89308e-05	0.00101282
SLC3A2	0.371804	8.56355	24.7062	5.9417e-05	0.00101967
WDR89	0.322114	3.80516	24.7034	5.94581e-05	0.00101967
UFD1	0.544869	6.03409	24.6771	5.9836e-05	0.00102504
PSMB3	0.308853	7.35068	24.6661	5.9996e-05	0.00102667
TAFA2	-1.65481	0.0461228	24.6458	6.02912e-05	0.00103036
SLC5A11	3.16676	-1.99583	24.6423	6.03416e-05	0.00103036
CDK6-AS1	2.42616	-1.45702	24.6223	6.06349e-05	0.00103406
AHCYL2	-0.380193	4.55138	24.6186	6.06887e-05	0.00103406
SFT2D3	-0.485605	3.50047	24.6062	6.08714e-05	0.00103606
WIPF3	-1.45718	0.795871	24.596	6.10221e-05	0.00103751
PPME1	0.253742	6.76358	24.5846	6.11904e-05	0.00103925
CD9	0.500374	6.98645	24.5377	6.18896e-05	0.00105
KLF5	0.53134	5.83142	24.5271	6.20489e-05	0.00105122
LINC00327	-0.798461	2.11761	24.5199	6.21574e-05	0.00105122
WHRN	-0.694329	4.39155	24.5174	6.2194e-05	0.00105122
ACADSB	-0.492145	4.75833	24.5153	6.22265e-05	0.00105122
CDH23	3.33119	-1.21199	24.4989	6.24746e-05	0.00105428
PLOD3	-0.309844	9.3034	24.4594	6.30767e-05	0.00106331
TPT1	-0.453544	10.3482	24.4478	6.32537e-05	0.00106516
SLC14A1	2.08971	3.35467	24.4396	6.33801e-05	0.00106616
OLFML2B	-0.942295	5.15586	24.4234	6.363e-05	0.00106923
LILRA1	9.77522	1.20199	36.9075	6.38124e-05	0.0010704
CFC1	6.3829	-1.807	36.8998	6.3873e-05	0.0010704
SYTL5	-1.23	7.37063	24.4018	6.3965e-05	0.0010704
TLE3	0.503892	5.63091	24.4015	6.39699e-05	0.0010704
TRIQK	-0.46819	4.61986	24.3958	6.40583e-05	0.00107075
PTPN3	-0.421412	4.83679	30.5236	6.4136e-05	0.00107092
BAG3	0.343788	6.83245	24.3779	6.43385e-05	0.00107303
CYB5R2	1.31155	4.32874	24.3741	6.43979e-05	0.00107303
IKBIP	0.342799	5.59535	24.3629	6.45729e-05	0.00107481
SIPA1L1	0.821445	4.87412	24.3545	6.47045e-05	0.00107587
NOTCH1	1.53352	5.92822	24.3196	6.52572e-05	0.00108393
MYLK4	-1.18574	-0.610299	24.29	6.57302e-05	0.00109064
ZXDA	-0.5542	1.37711	24.285	6.58098e-05	0.00109082
EBNA1BP2	0.483361	7.37106	24.242	6.65045e-05	0.00110118
GUSB	0.352302	6.77223	24.227	6.67484e-05	0.00110374
CXADR	-0.680711	2.15312	24.2239	6.67986e-05	0.00110374
PIGN	-0.341363	5.10872	24.2105	6.70175e-05	0.00110621
ERF	0.223532	6.6707	24.1903	6.73488e-05	0.00111052
DPYSL2	0.660509	6.46864	24.1781	6.75495e-05	0.00111267
MKNK2	1.15965	6.36908	24.1648	6.77691e-05	0.00111513
SDCCAG8	-0.409823	4.72464	24.1604	6.78426e-05	0.00111518
POU3F1	3.41716	-1.45629	24.1525	6.79744e-05	0.00111598
GRAMD1C	1.6701	2.95718	24.149	6.80318e-05	0.00111598
RIN1	0.716087	4.99189	24.1176	6.8556e-05	0.00112341
RRP9	0.499912	5.92953	24.1035	6.87942e-05	0.00112615
DCHS2	-1.00479	2.01361	24.0787	6.92129e-05	0.00113183
GLA	0.370728	5.64885	24.0513	6.96789e-05	0.00113828
MBTPS1	-0.237074	7.33092	24.0258	7.01161e-05	0.00114424
LINC01315	2.20154	0.350443	24.0189	7.02352e-05	0.00114501
EDNRB	-1.07186	7.25557	23.9901	7.07318e-05	0.00115192
KLK11	5.37309	-1.36811	36.0264	7.11462e-05	0.00115748
LINC00909	-0.479041	3.23697	23.958	7.12927e-05	0.00115808
GRB7	2.81218	-0.390871	23.9559	7.13292e-05	0.00115808
LINC00326	-0.865572	3.04078	23.9467	7.14914e-05	0.00115952
MOSPD1	-0.294391	4.48122	23.9297	7.17899e-05	0.00116206
PRKCD	0.604794	6.90683	23.9294	7.17943e-05	0.00116206
TMEM200A	2.03867	-0.677203	23.9181	7.19947e-05	0.00116394
CAP2	-0.378269	5.13674	23.9146	7.20573e-05	0.00116394
AZI2	-0.295919	5.47783	23.904	7.22443e-05	0.00116547
KIAA1109	-0.34372	4.93117	23.9009	7.22993e-05	0.00116547
EPB41L1	1.47787	6.05768	23.8844	7.2594e-05	0.00116903
CUL7	-0.648632	5.44945	23.8515	7.31844e-05	0.00117734
INPPL1	-0.324695	7.65488	23.8441	7.33172e-05	0.00117828
TCEA2	0.707417	4.4326	23.8328	7.35229e-05	0.00118039
ZNF92	-0.437209	4.37016	23.82	7.37546e-05	0.00118188
SERPINI1	-1.07162	3.77558	23.8194	7.37652e-05	0.00118188
MAML3	-0.558811	4.90975	23.8149	7.38472e-05	0.001182
PLCB2	1.28488	1.42977	23.8054	7.40207e-05	0.00118241
SLC35D2	-0.479549	4.88059	23.8053	7.4022e-05	0.00118241
SIK1B	1.01808	3.74453	23.7574	7.49022e-05	0.00119516
PAQR9	-1.39666	-1.12702	23.7537	7.49706e-05	0.00119516
GNG12	-0.289486	8.46097	23.745	7.51322e-05	0.00119653
NCAM2	-0.745205	3.62414	23.7361	7.52963e-05	0.00119705
TUBD1	0.460783	3.04064	23.7342	7.5332e-05	0.00119705
PIGK	-0.275438	5.80419	23.731	7.53919e-05	0.00119705
FAM207A	0.755602	4.38413	23.722	7.55592e-05	0.00119834
C11orf54	-0.496105	3.96211	23.7178	7.56374e-05	0.00119834
CEP63	-0.248157	4.88239	23.7145	7.56996e-05	0.00119834
ERCC8	-0.331284	3.54798	23.7031	7.5913e-05	0.00119906
RASD2	4.42833	2.27653	23.6995	7.59811e-05	0.00119906
DUSP6	-0.908872	7.38608	23.6975	7.60188e-05	0.00119906
TXN	0.413887	7.46888	23.6959	7.6048e-05	0.00119906
TRAF4	-0.248968	6.34573	23.6831	7.629e-05	0.00120101
CHGA	2.14711	-1.81452	23.6813	7.63233e-05	0.00120101
ABCA4	4.01755	-1.94569	23.6632	7.6665e-05	0.00120519
NT5C3B	-0.299961	6.01817	23.6511	7.68953e-05	0.00120762
ANKRD46	-0.360114	3.85325	23.6297	7.73029e-05	0.00121281
SUCLG2	-0.787936	6.59742	23.6099	7.76833e-05	0.00121758
KCTD1	-0.377869	3.46804	23.5983	7.79065e-05	0.00121987
ESRP1	-1.21566	3.16179	23.5717	7.84232e-05	0.00122675
SLC5A12	-2.03988	-0.539142	23.5558	7.87325e-05	0.0012298
CACNB1	0.824256	3.15583	23.5537	7.87735e-05	0.0012298
MMP10	3.15032	-2.2734	29.2966	7.88858e-05	0.00123034
KIAA0319L	-0.571795	6.67955	23.5134	7.95651e-05	0.00123909
ZNF496	-0.274041	6.05302	23.5089	7.96537e-05	0.00123909
NR2F1-AS1	-1.45155	-0.0976881	23.5013	7.98036e-05	0.00123909
PRKD1	-0.919176	4.56455	23.4998	7.98328e-05	0.00123909
HOPX	4.02753	-1.58241	23.4992	7.98458e-05	0.00123909
BCAS3	-0.694871	5.81465	23.4956	7.99161e-05	0.00123909
MCTP1	-0.516341	3.89048	23.4914	8.00008e-05	0.00123919
ETV5	-0.359143	7.28925	23.4671	8.04841e-05	0.00124546
TUFT1	0.585967	3.6912	23.4313	8.12052e-05	0.00125478
RYK	-0.327638	6.31539	23.4293	8.12447e-05	0.00125478
BTBD2	-0.375276	6.31737	23.4206	8.14201e-05	0.00125556
SLC24A2	-2.52168	3.22764	29.1098	8.14539e-05	0.00125556
MFSD13A	0.365057	3.37965	23.4085	8.16657e-05	0.00125658
CRYL1	-1.23147	5.35332	23.4079	8.16784e-05	0.00125658
ALDOA	0.426611	10.6309	23.4027	8.17842e-05	0.00125699
HSPA6	-0.811555	1.93503	23.3927	8.1988e-05	0.0012589
RIMBP2	5.75182	-1.03871	26.7293	8.27153e-05	0.00126883
SMIM5	1.80743	-0.928836	23.3272	8.33357e-05	0.00127645
PCNT	0.602897	6.0678	23.3254	8.33731e-05	0.00127645
NANOS1	-0.978602	1.7457	23.3187	8.35128e-05	0.00127736
GPD1L	-0.512619	5.37102	23.3131	8.36301e-05	0.00127792
CCDC9	0.4388	4.45038	23.3074	8.37481e-05	0.00127849
SAMMSON	-1.29422	1.57734	23.2794	8.43361e-05	0.001285
KIAA1324	2.7431	-0.660613	23.2794	8.43366e-05	0.001285
TNFSF4	-1.12628	-0.338819	23.2579	8.47902e-05	0.00129067
DDX39A	0.429915	6.8703	23.2489	8.49811e-05	0.00129129
SLC46A1	-0.368602	3.90996	23.246	8.50436e-05	0.00129129
GSN	-0.877415	9.22314	23.242	8.51265e-05	0.00129129
ADCY6	-0.420495	6.01035	23.2406	8.5157e-05	0.00129129
SIRT7	0.266938	4.52191	23.2151	8.57016e-05	0.00129818
PKDCC	1.24077	4.38501	23.2117	8.57751e-05	0.00129818
PKNOX2	-0.589503	4.20814	23.1938	8.61603e-05	0.00130276
FBLN1	-1.24127	4.1322	23.1725	8.6619e-05	0.00130845
SLFNL1	2.03577	-1.35803	23.168	8.67166e-05	0.00130868
SMARCE1	-0.213183	7.3424	23.1617	8.68533e-05	0.00130949
TROAP	0.252358	5.81391	23.1519	8.7068e-05	0.00131148
NEK9	-0.594361	5.65358	23.1234	8.76904e-05	0.0013196
APPBP2	-0.265027	5.34637	23.0851	8.85368e-05	0.00133108
SLC35B4	-0.337339	5.80377	23.0732	8.88024e-05	0.0013338
SPRED1	-0.356151	5.83628	23.0665	8.89505e-05	0.00133476
VDR	0.770833	3.92628	23.0514	8.92891e-05	0.00133858
FHOD1	0.608533	6.27587	23.0439	8.94557e-05	0.00133981
FAM230H	2.68469	-1.95783	23.0299	8.97722e-05	0.00134328
HAUS7	0.31718	4.41067	23.0247	8.98901e-05	0.00134377
RDH10	1.85871	4.73032	23.0151	9.01066e-05	0.00134574
SH3BGRL	-0.431846	5.84946	23.0033	9.0374e-05	0.00134756
NFKBIB	0.308597	5.07794	23.0022	9.03989e-05	0.00134756
PPP1R21	-0.328112	4.15522	22.9824	9.08496e-05	0.00135185
DYNC2LI1	-0.559032	4.72538	22.9821	9.08571e-05	0.00135185
PDE3A	-1.65002	5.86915	28.4054	9.20325e-05	0.00136775
MRAS	3.36852	4.72317	22.9281	9.20982e-05	0.00136775
SMO	-0.473754	5.77021	22.919	9.23104e-05	0.00136962
PSKH1	-0.563472	5.19223	22.9094	9.25328e-05	0.00137163
STPG1	-0.3886	4.81938	22.8978	9.28045e-05	0.00137333
CSMD2	2.16207	-1.12659	22.8971	9.28204e-05	0.00137333
CISD3	0.43261	5.42538	22.8887	9.30181e-05	0.00137497
HINT3	-0.339776	4.36471	22.8742	9.33584e-05	0.00137871
GSTA4	-0.801709	4.44518	22.8281	9.44487e-05	0.00139351
PARD3	-0.232207	5.94748	22.8071	9.49513e-05	0.00139963
CTAG1A	-0.818351	4.66255	28.2016	9.53798e-05	0.00140221
WWOX	-0.372728	3.29816	22.789	9.53854e-05	0.00140221
KIF1A	3.21457	4.63752	22.7887	9.53919e-05	0.00140221
TTC1	0.269499	6.05266	22.7818	9.55589e-05	0.00140336
EVC2	3.84771	-2.29781	22.7612	9.60572e-05	0.00140929
NT5DC1	-0.444533	5.23566	22.7578	9.61407e-05	0.00140929
CACNA1B	3.82215	-1.3396	22.7494	9.63442e-05	0.00141097
BAIAP2-DT	-0.451772	3.97146	22.7317	9.67765e-05	0.00141599
DCAF10	-0.348951	4.9467	22.7063	9.74014e-05	0.00142382
SLC25A45	0.936634	2.84628	22.7002	9.75522e-05	0.00142471
VPS41	-0.259837	6.14153	22.6683	9.83412e-05	0.00143491
RASAL2	0.596769	5.58958	22.6616	9.85094e-05	0.00143604
WDFY1	-0.34896	6.40917	22.6012	0.000100028	0.00145684
CASKIN2	0.646589	5.06049	22.5969	0.000100139	0.00145712
ANKIB1	-0.326547	6.29841	22.5916	0.000100272	0.00145772
PNPO	0.282859	5.7468	22.5762	0.000100665	0.00146209
LFNG	1.63549	2.25453	22.5611	0.000101052	0.00146636
PSMC6	0.32783	6.58231	22.5436	0.000101504	0.00147157
NIPAL3	-0.656569	7.28856	22.4926	0.000102827	0.00148849
ANKLE1	0.350561	3.37064	22.489	0.000102921	0.00148849
SULT1A1	1.41152	1.81486	22.4878	0.000102953	0.00148849
EEF1AKMT4	0.415363	3.07774	22.4746	0.0001033	0.00149215
NDUFB3	0.341673	5.44014	22.4678	0.000103478	0.00149332
ST3GAL3	-0.712107	3.88058	22.4633	0.000103597	0.00149332
LPAR3	-0.667681	4.53439	22.4607	0.000103664	0.00149332
TMEM167B	-0.268977	5.01147	22.4409	0.000104188	0.00149931
YIPF6	-0.387165	6.05969	22.4379	0.000104268	0.00149931
CMTM3	-0.279759	6.06641	22.4244	0.000104626	0.00150309
DDX28	-0.287622	4.46989	22.4207	0.000104726	0.00150315
UGT3A2	2.80387	-2.15398	22.4047	0.000105154	0.00150794
PRSS2	6.6221	-1.93049	32.9746	0.000105447	0.00151077
ELK1	0.195118	6.4002	22.3865	0.000105644	0.00151222
SLC48A1	0.505839	4.42956	22.3828	0.000105742	0.00151226
PDGFRL	-0.85036	2.5758	22.3662	0.000106192	0.00151703
SIK1	1.14256	4.35088	22.3614	0.000106321	0.00151703
KCNH2	2.28638	-0.00698272	22.3565	0.000106453	0.00151703
FGF12	-1.19976	4.6214	22.3564	0.000106458	0.00151703
SNX7	-0.3602	4.88359	22.3404	0.000106892	0.00152184
WWTR1	-0.476892	9.24621	22.335	0.000107041	0.00152236
SPNS1	0.388048	6.47516	22.3321	0.000107121	0.00152236
DEDD2	0.618513	4.75462	22.3162	0.000107556	0.0015265
CTSW	3.31162	-1.24037	22.312	0.00010767	0.0015265
GOLGA7B	1.12798	4.52368	22.3109	0.000107701	0.0015265
MME	-0.64246	4.31793	22.2906	0.00010826	0.00153306
URI1	-0.229454	6.85805	22.2865	0.000108376	0.00153332
RBMXL1	-0.298298	5.34441	22.2829	0.000108475	0.00153336
GRHL1	1.03974	1.90175	22.2674	0.000108906	0.00153808
LHX3	3.26706	-1.55296	22.2566	0.000109207	0.00153967
NDUFS4	-0.257734	5.2659	22.2564	0.000109213	0.00153967
TEC	0.576284	1.33232	22.236	0.000109783	0.00154498
SECISBP2	-0.346668	5.43382	22.236	0.000109785	0.00154498
ZEB2	-0.355368	6.40502	22.2178	0.000110297	0.00154979
INAVA	-0.417644	4.47542	22.2169	0.000110322	0.00154979
NRIP1	-0.450349	5.72526	22.2065	0.000110617	0.00155255
ROBO1	-0.337142	6.15761	22.1911	0.000111053	0.00155637
LEPR	-0.711205	3.43077	22.1868	0.000111175	0.00155637
KNDC1	3.95008	-0.490983	22.1865	0.000111184	0.00155637
STX17	-0.320076	3.81151	22.1815	0.000111327	0.00155701
ATOX1	0.440347	6.58863	22.1725	0.000111583	0.00155922
CNTNAP2	-0.889936	6.18942	22.1642	0.000111821	0.00156116
THOC5	0.356071	6.30481	22.1607	0.000111921	0.00156118
USP6NL	-0.352748	5.46095	22.1407	0.000112498	0.00156577
CDKN1C	0.899476	2.88915	22.1381	0.000112572	0.00156577
BFSP1	-1.03751	2.91302	22.1342	0.000112686	0.00156577
LGALS9	3.30769	-0.862588	22.1303	0.000112799	0.00156577
PSMD13	0.255911	7.30398	22.1236	0.000112992	0.00156577
LIPH	2.82648	0.237073	22.1235	0.000112996	0.00156577
EN2	-0.534294	3.88572	22.1232	0.000113005	0.00156577
INPP5E	-0.330909	4.25819	22.1219	0.00011304	0.00156577
BPIFB3	8.00935	-1.02056	32.4167	0.000113651	0.00157213
SPOCK3	-1.51564	-1.08003	27.2137	0.000113698	0.00157213
CRNN	7.09935	-0.840985	44.3405	0.000114011	0.00157509
FLOT2	-0.420463	7.03135	22.0852	0.000114111	0.00157509
PRMT5	0.269645	7.19051	22.0739	0.000114445	0.00157763
MS4A15	4.39865	-1.62962	25.117	0.000114494	0.00157763
ST3GAL1	0.872124	5.95689	22.0682	0.000114613	0.00157789
FITM2	-0.355826	4.55716	22.064	0.000114735	0.0015782
OTOR	-0.756607	7.49061	27.1258	0.000115513	0.00158753
BCAP31	0.417227	8.0984	22.0233	0.000115941	0.00159203
PDZK1	1.60222	-0.410951	22.0105	0.000116324	0.00159591
B3GALT1	-0.873893	2.941	22.0019	0.000116583	0.00159807
GALNT5	-0.915765	4.32585	21.9897	0.000116949	0.0016017
ARHGAP12	-0.436177	6.37438	21.9854	0.00011708	0.00160212
COBLL1	-0.544259	4.77813	21.9682	0.000117599	0.00160782
SLCO2A1	4.49343	-1.22747	21.9349	0.000118612	0.00162028
MMUT	-0.303624	5.40586	21.9205	0.000119054	0.00162492
GNAI2	0.393366	8.29023	21.9104	0.000119364	0.00162774
MMP24OS	-0.317719	5.33709	21.9035	0.000119575	0.00162923
KLF13	0.569758	4.74742	21.8905	0.000119977	0.00163327
CARHSP1	-0.354934	6.87821	21.8873	0.000120078	0.00163327
AVPI1	-0.382769	6.00865	21.8741	0.000120487	0.00163742
GPR142	6.64527	-1.13623	31.9596	0.000120935	0.0016421
KRTAP3-1	4.76905	-2.21874	31.9307	0.000121414	0.00164719
SRSF5	-0.238387	6.73969	21.8403	0.000121544	0.00164755
COQ4	0.278643	5.00049	21.8356	0.000121691	0.00164813
SCRN3	-0.377159	4.08591	21.8217	0.000122129	0.00165197
RAB5IF	0.447251	6.6946	21.82	0.000122183	0.00165197
ACSS2	-0.74847	5.58657	21.8138	0.000122379	0.00165321
DPY19L3	-0.570877	4.98563	21.8055	0.000122643	0.00165537
CYP11A1	2.4268	-0.410986	21.8009	0.00012279	0.00165594
FAM72D	0.361499	4.19451	21.7651	0.000123932	0.00166993
GPR55	2.23807	0.625307	21.7475	0.000124497	0.00167611
CFDP1	-0.370227	5.7834	21.7394	0.00012476	0.00167823
PCDH15	-2.25003	-1.42781	26.6865	0.000125096	0.00168039
PHC2	-0.305606	8.07598	21.7278	0.000125133	0.00168039
EIF4B	-0.311454	9.47723	21.7242	0.000125251	0.00168054
DLG5	-0.249511	5.50263	21.6977	0.000126115	0.0016907
CCDC69	-0.610984	1.61391	21.6937	0.000126245	0.00169102
GRM8	-0.981764	2.19672	21.6823	0.000126619	0.0016946
TPSD1	6.92241	-0.655042	24.6224	0.000126839	0.00169611
ANKS6	-0.258147	5.21993	21.6481	0.00012775	0.00170686
KIF18B	0.362629	6.15746	21.6407	0.000127996	0.0017087
MYO7B	2.86814	-0.56412	21.6126	0.000128934	0.00171976
CDC45	0.361333	5.44168	21.6058	0.000129161	0.00172135
IL13RA2	-0.924437	7.64692	21.5773	0.000130121	0.00173269
SLITRK4	-0.924579	1.00098	26.405	0.000131714	0.00175242
ALDH5A1	-0.679723	4.03608	21.5195	0.000132092	0.00175599
EMC3	0.290052	6.13532	21.4775	0.000133546	0.00177382
WDR4	0.396825	4.29522	21.4424	0.000134778	0.00178868
HNF4A	4.68607	-2.51695	24.3189	0.00013515	0.00179213
TRIL	-1.41106	1.14964	26.2534	0.000135441	0.00179448
PRNP	0.494622	9.21197	21.4169	0.000135674	0.00179607
CCT4	0.242122	8.84244	21.3875	0.000136721	0.00180842
MAPKBP1	-0.348634	5.54792	21.3774	0.000137085	0.00181145
PTK2	-0.198548	7.45258	21.3695	0.000137368	0.00181145
GATAD1	-0.389019	5.66218	21.3659	0.000137495	0.00181145
LOC103344931	-0.503492	2.24816	21.3629	0.000137603	0.00181145
ISLR2	2.61376	-0.716585	26.167	0.000137618	0.00181145
CD80	2.06907	0.23598	21.362	0.000137636	0.00181145
SLC35E2A	-0.45168	5.23541	21.35	0.000138069	0.00181563
GNAQ	-0.318932	6.50722	21.3454	0.000138234	0.0018163
ABCB5	-1.43722	3.32639	26.1236	0.000138728	0.00182128
PLPPR5	-1.39658	-0.382922	21.3108	0.000139494	0.00182981
IPCEF1	2.82252	-2.51493	21.2881	0.000140324	0.00183754
FBXL17	-0.500074	3.84256	21.2859	0.000140406	0.00183754
PTPRA	-0.254264	6.49387	21.2843	0.000140464	0.00183754
EEF1A2	3.18711	6.77462	21.2821	0.000140546	0.00183754
CSTF2	0.283467	5.85368	21.2565	0.000141493	0.00184839
ARHGEF10	-0.345099	5.56174	21.2354	0.000142276	0.00185709
TK1	0.364116	6.90783	21.2299	0.000142483	0.00185826
L3MBTL3	0.516919	4.00733	21.2165	0.000142983	0.00186324
SNRNP25	0.450509	5.26238	21.2042	0.000143448	0.00186777
PADI2	3.77397	5.27754	21.1984	0.000143667	0.00186908
FAM78B	-1.22218	3.09644	21.1913	0.000143934	0.00187094
MGAT5B	0.517584	4.96484	21.1883	0.000144045	0.00187094
TAF12	-0.293693	4.74507	21.1832	0.000144241	0.00187195
LOC101927809	-1.18367	2.62066	21.1749	0.000144555	0.00187263
RASGRP1	-1.00429	0.0170139	21.1724	0.000144649	0.00187263
ATPAF1	-0.2813	5.91123	21.1699	0.000144745	0.00187263
NFATC2	-1.03368	6.92554	21.1671	0.000144853	0.00187263
CHRNA2	5.72813	-1.24818	23.989	0.000144885	0.00187263
NHSL1	-0.439691	6.09298	21.1628	0.000145015	0.00187278
TMEM176A	5.13275	-1.96003	23.928	0.000146769	0.00189389
NTS	-0.856258	5.81232	21.1057	0.000147211	0.00189805
NCOA7	-0.837494	5.8766	21.1002	0.000147424	0.00189839
ZNF658	-0.548113	2.68865	21.0967	0.000147561	0.00189839
TIAM1	0.77784	5.07411	21.0957	0.000147596	0.00189839
KRT15	2.02392	2.06687	21.0805	0.00014819	0.00190448
ARSG	-0.878954	2.43337	21.077	0.000148327	0.00190469
WNT7A	6.34089	-2.36406	41.2082	0.000148951	0.00191115
ZNF493	-0.559452	2.96164	21.054	0.000149229	0.00191318
HOXB2	-0.45599	4.94931	21.0419	0.000149703	0.00191769
ARID5A	-0.548432	4.69297	21.0282	0.000150246	0.00192158
GABRA3	-0.612419	2.72601	21.0281	0.000150249	0.00192158
PTK7	-0.457033	6.11658	21.0081	0.000151044	0.00193019
P2RY6	2.29935	-1.22324	20.967	0.000152694	0.00194925
KAT14	-0.394479	4.23857	20.9642	0.000152807	0.00194925
PARD3B	-0.651197	3.04891	20.9591	0.000153012	0.00194925
FAM86DP	-0.564453	4.71465	20.9587	0.000153027	0.00194925
ABI3BP	-1.92215	0.706974	20.9427	0.000153676	0.00195595
ALX4	1.89817	0.788865	20.9129	0.000154891	0.00196949
HSPA1A	1.27059	3.52152	20.9105	0.000154989	0.00196949
TICAM1	0.559509	4.79353	20.9033	0.000155284	0.00197166
UNC93B1	0.73506	4.82571	20.8985	0.000155481	0.00197257
GPR3	-0.597168	3.78284	20.8652	0.000156857	0.00198845
MBD5	-0.384751	3.76482	20.8592	0.000157109	0.00199004
PDGFA	1.91335	1.03618	20.848	0.000157574	0.00199393
TXNL1	0.34049	6.16136	20.8458	0.000157667	0.00199393
ESPL1	0.389866	6.41834	20.8383	0.000157983	0.00199512
LDLRAD3	-0.304558	5.72928	20.8366	0.000158053	0.00199512
SPATA2L	-0.36144	3.54568	20.8341	0.000158155	0.00199512
MTMR4	-0.253895	6.29121	20.8315	0.000158265	0.00199512
RAPGEF2	-0.326352	5.29494	20.8133	0.00015903	0.00200317
CNOT6L	0.272038	4.47635	20.7969	0.000159723	0.0020103
ABL1	-0.229092	6.65861	20.7911	0.00015997	0.00201181
ZNF710-AS1	-1.03434	1.10927	20.7874	0.000160128	0.00201221
TMEM242	-0.522706	4.46032	20.7726	0.000160759	0.00201741
KIAA2026	-0.322469	4.86904	20.7717	0.000160797	0.00201741
AZGP1	-1.26483	5.30986	20.7534	0.00016158	0.00202563
HSD17B10	0.330251	6.69425	20.7464	0.00016188	0.00202627
DBH	10.7993	2.31088	29.868	0.000162128	0.00202627
IMPACT	-0.362212	4.88934	20.7386	0.000162217	0.00202627
DIRAS1	-0.530838	5.93582	20.7364	0.000162308	0.00202627
NUDC	0.425002	8.02485	20.7364	0.00016231	0.00202627
HLA-DOA	-1.85325	0.309807	47.1833	0.000162398	0.00202627
ITIH6	-2.2364	1.31729	20.7227	0.000162903	0.00203096
PSMD14	0.307607	7.32779	20.7151	0.000163232	0.00203348
ATM	-0.579228	5.66288	20.7075	0.000163563	0.00203536
PLXND1	0.550511	6.73762	20.7057	0.000163641	0.00203536
PRKN	-1.92372	-1.29655	20.6534	0.000165933	0.0020622
ATP6V0B	0.311299	7.33466	20.6505	0.000166059	0.0020622
FAT1	0.500637	8.1189	20.6341	0.000166788	0.00206929
APOB	6.44256	-2.1966	78.4271	0.000166891	0.00206929
SHROOM2	-0.508498	4.88867	20.6252	0.000167184	0.00207131
CHST5	3.31674	0.0886483	20.5983	0.000168385	0.00208455
TMEM245	-0.250461	6.58608	20.5903	0.000168745	0.00208726
TWIST2	0.895239	1.80815	20.5876	0.000168867	0.00208726
VSIR	1.23919	4.1236	20.5814	0.000169146	0.00208908
ZBTB40	0.345363	5.58	20.576	0.00016939	0.00209046
SNCA	-0.47979	5.14436	20.5628	0.00016999	0.00209623
MTMR10	-0.370849	3.97576	20.5477	0.000170677	0.00210307
IRS1	0.728053	5.03635	20.5383	0.000171104	0.00210669
FCMR	-0.757197	3.02444	20.5144	0.0001722	0.00211854
CHRDL1	-2.11007	8.30705	24.9655	0.000172444	0.0021199
IFRD2	0.333093	6.44829	20.5037	0.000172692	0.0021213
HMOX1	1.07336	4.38663	20.489	0.000173372	0.002128
SCRT1	4.30006	-1.36627	20.4612	0.000174668	0.00214225
DSE	-0.68317	2.06756	20.4354	0.000175876	0.0021554
TRAF2	0.36708	4.98374	20.4302	0.000176121	0.00215673
CHAMP1	-0.468171	6.12678	20.4271	0.000176269	0.00215687
TTC7B	-0.285961	4.48775	20.4124	0.000176961	0.00216231
GBE1	0.29844	6.88987	20.4119	0.000176986	0.00216231
ARID3B	0.559375	2.70692	20.3874	0.000178152	0.00217455
TMEM150C	-1.53632	1.22333	20.3851	0.000178262	0.00217455
GPI	0.397801	8.78046	20.3785	0.00017858	0.0021765
ZBTB34	-0.328825	4.06377	20.376	0.000178697	0.0021765
DNMT3A	-0.507703	4.09248	20.3676	0.000179103	0.00217977
NANOS3	3.31623	-1.19047	20.3472	0.000180085	0.00218876
CBWD5	0.316468	3.90732	20.3465	0.000180118	0.00218876
VPS13D	-0.330174	5.83907	20.3399	0.000180435	0.00219094
ANK1	-1.37436	1.59718	20.3159	0.000181603	0.0022013
ART3	-1.4895	2.72689	20.3143	0.000181681	0.0022013
ZNF24	-0.251743	6.59988	20.3138	0.000181706	0.0022013
TXK	-1.14508	1.49638	20.2589	0.000184404	0.00223229
MYL9	-0.425628	4.41674	20.2538	0.000184657	0.00223365
HPS4	-0.350842	5.9379	20.2391	0.00018539	0.00224026
JAG1	1.1759	4.07316	20.2372	0.000185487	0.00224026
SETMAR	-0.319754	3.43313	20.2282	0.000185937	0.00224398
SLIT1	1.98834	-0.371385	20.2168	0.000186507	0.00224915
CDK2AP1	-0.352757	7.74812	20.1925	0.000187733	0.00226214
TRIM58	0.493014	5.64679	24.519	0.000187869	0.00226214
FGF18	1.82142	-1.93256	20.1701	0.000188868	0.00227244
SEMA3B	1.0819	7.89055	20.1669	0.000189033	0.0022727
TTC13	-0.264281	5.57603	20.1513	0.000189828	0.00228053
SEZ6L	-0.592205	8.37954	24.4483	0.000190456	0.00228633
MCCC1	-0.323208	5.35949	20.1294	0.000190953	0.00229057
FGFR1	0.646664	5.18513	20.1249	0.000191184	0.00229161
GNB1L	0.573742	2.92588	20.1051	0.000192209	0.00230066
NLGN3	-0.749217	2.32476	20.1047	0.00019223	0.00230066
KCTD20	-0.263233	7.58808	20.0971	0.000192626	0.00230366
GAS1	-0.679369	3.09676	20.0936	0.000192808	0.0023041
RAB3IL1	1.1411	3.78731	20.0828	0.000193371	0.00230909
LINC00467	-0.42026	3.34689	20.0607	0.00019453	0.00232091
ICOSLG	2.28585	1.55063	20.0583	0.000194654	0.00232091
WDR72	-0.677165	3.39101	20.0439	0.000195416	0.00232672
LRRC3	3.74108	1.20383	20.0435	0.000195435	0.00232672
CADPS2	-0.689731	5.52281	20.039	0.000195673	0.00232781
PAQR8	-0.705097	4.86853	20.0341	0.00019593	0.00232912
GOLPH3	-0.207852	6.24103	19.9925	0.000198151	0.00235375
CPT1A	0.612952	6.3803	19.9741	0.000199143	0.00236353
AKR1C3	1.07617	3.53311	19.9717	0.000199273	0.00236353
FAM149A	-0.82126	0.854671	19.9484	0.000200531	0.00237667
ACSS3	-1.01243	3.63274	24.1782	0.000200707	0.00237698
GSTA3	-1.78647	-0.817743	24.173	0.000200908	0.00237759
TET1	0.545687	2.5866	19.9365	0.000201181	0.00237867
JPT2	0.52699	7.61022	19.9343	0.0002013	0.00237867
PDE10A	-0.576473	3.47722	19.9245	0.000201834	0.00238321
COL13A1	0.998246	4.0518	19.9117	0.00020254	0.00238976
ABCA3	-0.804123	3.14442	19.9079	0.000202749	0.00239045
UNK	-0.188117	5.60053	19.8988	0.00020325	0.00239301
C5orf34	0.289914	3.52411	19.8985	0.000203268	0.00239301
CHGB	1.61231	-0.275601	19.8929	0.000203578	0.00239477
VAMP2	-0.425299	5.4834	19.8903	0.00020372	0.00239477
FAM66C	-1.10532	-0.221247	19.8787	0.000204361	0.00239796
UNC13B	-0.558411	6.14384	19.8778	0.000204411	0.00239796
BBS2	-0.411972	5.40907	19.8769	0.000204463	0.00239796
DDHD2	-0.270324	5.8798	19.8745	0.000204597	0.00239796
MAP2K6	-0.812261	4.08283	19.8617	0.00020531	0.00240453
MLLT6	-0.38441	7.23342	19.8214	0.000207569	0.0024292
TCAF1	-0.217581	6.74236	19.8132	0.000208034	0.00243284
RTL10	0.914729	4.5234	19.8086	0.000208294	0.00243409
TEFM	0.305208	3.28449	19.7965	0.000208977	0.00244014
CAB39L	-0.393999	3.45491	19.7923	0.000209217	0.00244014
SLC17A6	-2.7512	-1.80926	23.9621	0.00020936	0.00244014
DPYSL3	0.465856	5.58843	19.7886	0.000209428	0.00244014
CERS4	-0.964551	2.83955	19.7709	0.000210444	0.00245018
DEPP1	1.90371	3.96389	19.7623	0.000210933	0.00245407
SYTL2	0.974183	4.63822	19.7513	0.000211568	0.00245965
PDCD1LG2	1.7619	-0.345197	19.7459	0.00021188	0.00246147
CHRNB4	6.86984	-1.74213	28.0271	0.000212582	0.00246782
MARCHF4	2.23468	-1.54891	19.7285	0.000212887	0.00246955
RMDN1	-0.320422	5.68819	19.7202	0.000213369	0.00247333
RET	2.57999	-0.975872	19.7089	0.000214029	0.00247917
DYSF	3.37117	3.32874	19.7028	0.000214385	0.00248148
LINC01198	-0.949051	1.5305	19.6887	0.000215213	0.00248796
CYTH2	-0.180546	6.40776	19.6879	0.000215259	0.00248796
FAT4	-0.836201	1.13467	19.6726	0.000216159	0.00249654
LYNX1	3.20408	0.707814	19.6451	0.000217791	0.00251356
DOK6	-1.1232	1.46667	19.6394	0.000218131	0.00251565
KYNU	0.427265	6.03211	19.6276	0.000218836	0.00252194
FAM30A	10.6227	2.17765	27.8161	0.000219469	0.0025274
HIBADH	-0.576919	5.7324	19.6118	0.000219782	0.00252917
GLB1	-0.318165	6.49555	19.5865	0.000221305	0.00254485
FAM229B	-0.591919	3.24705	19.5837	0.000221479	0.002545
DCAF15	0.328847	5.24623	19.5721	0.000222181	0.00255122
CMTM7	-0.785193	6.55308	19.5622	0.000222785	0.0025563
GREB1L	1.38948	1.55755	19.5437	0.000223915	0.00256741
FAN1	-0.340233	4.2868	19.5379	0.00022427	0.00256962
EPHA3	-0.787377	6.0189	19.4835	0.000227645	0.00260641
SHANK2	7.37606	-0.0980035	27.5439	0.000228747	0.00261713
ABCF2	0.39347	6.87554	19.4586	0.000229207	0.0026205
RPS27L	0.488644	5.94451	19.4542	0.00022948	0.00262173
PES1	0.37636	7.05553	19.4386	0.000230469	0.00263113
BCAM	2.65568	5.7421	19.4276	0.000231164	0.00263717
RTP5	6.30594	-1.55179	21.8359	0.000231617	0.00264043
ZBED3	-0.432126	4.26162	19.3806	0.000234173	0.00266765
CDH2	-0.306874	6.28577	19.3242	0.000237835	0.00270742
NLGN1	-0.683632	5.53021	19.3167	0.000238329	0.00271058
ITGB2	2.87722	3.24348	19.3148	0.000238455	0.00271058
SESN1	0.319949	3.62057	19.3042	0.000239155	0.00271659
SH2B3	0.818497	8.01157	19.2967	0.000239649	0.00271973
LIMS2	1.71053	3.20928	19.2931	0.000239883	0.00271973
CEP55	0.375709	6.79696	19.2922	0.000239946	0.00271973
TNFRSF19	-0.676096	7.72394	19.284	0.00024049	0.00272395
FGFR1OP	0.346687	4.39118	19.2752	0.000241072	0.00272529
JAM2	-1.25118	-0.85947	19.2747	0.000241104	0.00272529
XAGE1B	0.594089	5.68499	23.2483	0.000241124	0.00272529
UTRN	-0.432683	6.19067	19.271	0.000241353	0.00272593
CLPX	0.236374	5.94953	19.2649	0.000241758	0.00272727
APEX2	0.258192	5.74077	19.264	0.000241816	0.00272727
SNX9	-0.233707	6.80509	19.261	0.000242019	0.00272761
C15orf39	0.943776	5.67457	19.2519	0.00024263	0.00273182
LINC01537	1.64518	1.29464	23.2149	0.000242737	0.00273182
ZNF93	-0.309064	4.15198	19.235	0.000243766	0.00274146
CLDN11	1.00994	5.52748	19.2202	0.000244761	0.0027507
PIK3CB	-0.276612	6.14091	19.2111	0.000245381	0.00275481
B4GALT3	-0.224767	6.19199	19.2097	0.000245475	0.00275481
RAB15	-0.354246	4.00281	19.2065	0.000245692	0.00275529
CYTL1	0.986147	3.94627	19.2037	0.000245879	0.00275535
MRPL52	0.350493	5.14017	19.2013	0.000246044	0.00275535
RFLNB	-0.395037	6.62132	19.1873	0.000246995	0.00276405
VIPR1	2.34776	0.96507	19.1767	0.000247721	0.00277021
CHL1	-0.782633	6.76053	19.1709	0.000248124	0.00277276
SLC31A1	-0.358483	6.33506	19.1635	0.000248627	0.00277642
EPS8	-0.346773	6.79901	19.143	0.000250042	0.00279026
PSIP1	-0.289156	7.66377	19.1387	0.000250342	0.00279164
PCDHB11	-0.674756	2.57212	19.1258	0.000251239	0.00279799
PRR14	0.272905	4.98318	19.1254	0.000251265	0.00279799
ZNF502	-0.529554	1.79329	19.1158	0.000251936	0.00280209
MGST1	0.557382	7.85576	19.1151	0.000251986	0.00280209
ZNF675	-0.339864	3.57048	19.1105	0.000252304	0.00280365
TXNDC17	0.317592	5.65622	19.1023	0.000252882	0.00280779
BFAR	-0.395396	7.07757	19.1001	0.000253031	0.00280779
KIAA1958	-0.4229	2.88697	19.0959	0.000253331	0.00280916
DGAT2	0.517264	3.65726	19.0726	0.000254969	0.00282534
TCOF1	0.433894	7.77296	19.0688	0.00025524	0.00282637
MPEG1	5.97541	-1.88323	35.4363	0.000255849	0.00283113
SLITRK2	-0.560238	2.84976	22.9416	0.000256433	0.00283562
FLNB	0.632512	8.33331	19.0401	0.000257282	0.00284302
MAN1A2	-0.324297	5.9424	19.0311	0.000257926	0.00284815
FLCN	0.285271	4.81095	19.0227	0.000258526	0.00285279
FBN1	-0.453054	6.3632	19.0136	0.000259185	0.00285807
FGF14	-1.2127	-0.685486	22.8805	0.000259609	0.00286039
FAM168A	-0.23853	6.22796	19.0056	0.000259757	0.00286039
CRYBA2	2.9516	-1.33069	18.9981	0.000260302	0.0028644
TNFSF18	3.78202	-1.06562	22.8568	0.000260859	0.00286687
MAGED2	-0.494819	7.24381	18.99	0.000260888	0.00286687
CGGBP1	-0.238188	6.54384	18.9873	0.000261083	0.00286703
PHLPP1	-0.299182	5.00474	18.9838	0.000261339	0.00286786
CDC123	0.249275	6.82005	18.9691	0.000262408	0.00287675
SOX5	-0.669462	6.81936	18.9677	0.000262513	0.00287675
CD2AP	0.419043	5.86954	18.9637	0.000262804	0.00287795
AFG3L2	0.276458	6.64509	18.954	0.000263515	0.00288374
PLXNA4	3.40695	-1.6193	18.933	0.000265056	0.00289861
LRMDA	-0.98265	1.73721	18.9075	0.000266951	0.00291709
DHX34	0.580956	5.24133	18.9053	0.000267114	0.00291709
QDPR	-0.429944	6.44418	18.8993	0.000267562	0.00291807
DHRS7	0.696941	5.40639	18.8991	0.000267573	0.00291807
HOXA3	-0.442317	3.55747	18.8756	0.000269332	0.00293523
APOLD1	-0.895219	2.57807	18.8691	0.000269818	0.00293851
APOD	1.18524	2.65871	18.8599	0.000270512	0.00294405
TIGD4	-0.883133	1.10679	18.8498	0.000271277	0.0029494
DCPS	-0.314512	5.80818	18.8485	0.000271376	0.0029494
ARNTL	0.522938	3.62291	18.824	0.000273242	0.00296729
FGD1	-0.311098	4.88608	18.8219	0.000273397	0.00296729
DLGAP4	0.362095	6.9777	18.7993	0.000275128	0.00298225
CC2D2A	-0.468859	4.79267	18.7968	0.000275325	0.00298225
LGALSL	-0.614216	3.24423	18.7966	0.00027534	0.00298225
KLK5	4.1378	-1.49965	21.0546	0.000276515	0.00299293
ATP1A3	2.50452	0.689638	18.7781	0.000276766	0.00299361
IK	0.208665	7.29891	18.7707	0.00027734	0.0029974
CAMK2A	1.67638	-2.089	18.7687	0.000277495	0.0029974
PTPRO	-0.777492	2.91244	18.752	0.000278795	0.00300939
CTRL	0.952403	0.472046	18.7479	0.000279115	0.00301079
CFI	-1.85629	3.85181	18.743	0.000279495	0.00301144
ZNF853	-0.874548	3.73483	18.7423	0.000279555	0.00301144
LINC01013	-2.46688	-1.71483	22.4971	0.000280625	0.00302092
LANCL1	-0.434518	6.57948	18.7156	0.000281651	0.0030299
POLD1	0.245218	6.37018	18.701	0.000282801	0.00304021
SMARCA1	-0.433385	6.8488	18.6903	0.000283651	0.00304573
NOC4L	0.280025	5.0613	18.6897	0.000283699	0.00304573
KRT3	8.06321	-0.687192	26.1371	0.000284706	0.00305447
COLEC12	1.38334	4.06525	22.4177	0.000285216	0.00305787
PAQR4	-0.284578	6.3967	18.6678	0.000285451	0.00305829
SLC18B1	-0.68733	4.84611	18.6654	0.000285641	0.00305829
ZC3H12C	-0.65193	4.55193	18.643	0.000287443	0.00307551
EIF2S1	0.278392	7.02076	18.6341	0.000288164	0.00308113
FGF17	2.76832	-0.676298	18.6216	0.000289171	0.00308861
DNTTIP1	0.274683	5.35707	18.6206	0.000289253	0.00308861
HES1	0.952336	4.52081	18.6149	0.000289721	0.00308968
MAGEA6	0.316201	5.68094	18.6146	0.000289743	0.00308968
WASF3	-0.364416	3.88456	18.6061	0.000290432	0.00309094
RIPOR1	0.257369	6.5434	18.605	0.000290528	0.00309094
FAM189A2	-0.647243	1.24861	18.6048	0.000290544	0.00309094
HMGXB3	0.317097	6.65903	18.6019	0.000290777	0.00309094
GSK3B	-0.623797	6.88968	18.6012	0.000290836	0.00309094
CRELD1	-0.754201	4.65705	18.5957	0.000291286	0.00309365
TAF1A	0.387491	3.60693	18.5846	0.000292196	0.00310123
SENP7	-0.475594	3.78556	18.5763	0.000292878	0.00310639
RBM42	0.264868	6.57097	18.572	0.000293235	0.00310743
PSMD12	0.452309	6.92687	18.5703	0.000293368	0.00310743
UBE2M	0.235186	6.87223	18.5599	0.000294234	0.00311452
ACSL6	1.78628	0.404106	18.5574	0.000294441	0.00311462
H4C14	-0.876994	3.0363	18.5356	0.000296246	0.00313096
NBPF3	-0.320804	3.76951	18.534	0.000296381	0.00313096
ALDH1L2	-0.770549	5.06824	18.5262	0.000297038	0.00313582
TRIM4	-0.381936	5.06783	18.5228	0.000297321	0.00313671
PIP4K2B	-0.239202	6.51426	18.5178	0.000297738	0.00313903
CHTF18	0.387982	5.63208	18.5131	0.00029813	0.00314107
OXCT2P1	1.0412	0.0315644	18.5063	0.000298701	0.00314371
CASKIN1	-1.28646	0.573583	18.5021	0.000299061	0.00314371
MBOAT7	0.33146	5.11883	18.5016	0.000299102	0.00314371
TTBK2	-0.453717	4.26199	18.5007	0.000299174	0.00314371
ROPN1B	-0.682664	1.82046	18.4973	0.000299459	0.00314462
PPP2R1B	0.377546	5.60863	18.4847	0.000300525	0.00315372
TCF3	0.352409	6.9473	18.4647	0.000302228	0.00316949
NME4	-0.421619	7.33512	18.4318	0.000305041	0.00319688
KIAA1324L	-0.792548	3.6988	18.4253	0.000305602	0.00320064
ARHGAP29	2.06096	4.34983	18.4183	0.000306208	0.00320487
BZW1	0.39834	8.35997	18.4047	0.000307392	0.00321429
HMGB4	4.84977	-3.03736	33.6339	0.000307514	0.00321429
ARHGAP21	-0.391316	6.81869	18.3945	0.000308273	0.00321936
MITF	-0.490849	6.7156	18.3917	0.000308522	0.00321936
TTC16	2.08202	0.841941	18.3898	0.000308688	0.00321936
SC5D	-0.279047	5.14521	18.3883	0.000308812	0.00321936
ABCF3	0.25167	5.97085	18.369	0.000310504	0.00323445
IYD	5.19358	-2.76647	25.5908	0.000310667	0.00323445
GRID2	-1.73967	0.271898	18.3563	0.000311623	0.00324227
ID2	1.44254	4.01958	18.3505	0.000312132	0.00324543
PDIA6	-0.254084	9.70462	18.3417	0.000312914	0.00325143
TMEM179	1.0519	0.592422	18.3368	0.000313348	0.00325281
ACSM1	4.33275	-2.60866	21.9592	0.000313457	0.00325281
C3orf33	-0.615404	2.42874	18.33	0.000313951	0.00325581
ALDH6A1	-0.851337	4.12699	18.3205	0.000314795	0.00326242
ICE2	-0.267372	5.09254	18.3147	0.00031531	0.00326562
EPB41L2	0.305898	7.44481	18.3063	0.000316062	0.00327128
SNU13	0.310993	7.2088	18.3018	0.000316467	0.00327333
HCN4	3.72465	-1.92232	18.2868	0.000317811	0.00328508
PTPN5	2.66202	-1.5929	18.2759	0.000318797	0.00329215
SMIM19	-0.485775	3.13193	18.2747	0.00031891	0.00329215
SLC26A6	0.322517	5.9468	18.2575	0.000320462	0.00330601
DTX2	0.577359	3.93656	18.2427	0.000321809	0.00331776
TRIP10	0.322004	5.5859	18.2378	0.000322264	0.00332029
SKA1	0.310715	4.75304	18.2333	0.000322676	0.00332237
SLC25A22	0.483007	5.76654	18.228	0.000323154	0.00332473
ULBP3	0.747276	2.65873	18.2262	0.000323325	0.00332473
ZC3H7A	-0.307688	6.41987	18.2175	0.00032412	0.00333074
TRIM47	1.19891	4.10573	18.2122	0.000324613	0.00333364
RAET1K	1.09418	-0.307542	18.2008	0.000325663	0.00334226
MYEF2	-0.523751	5.43175	18.1962	0.000326087	0.00334445
RNF141	-0.413239	4.18048	18.1826	0.00032735	0.00335457
CSE1L	0.344944	8.40904	18.18	0.000327594	0.00335457
ASH2L	-0.220164	5.97536	18.1788	0.000327708	0.00335457
PAFAH1B2	0.186674	6.70275	18.1688	0.000328634	0.00336187
GET3	0.227888	6.43291	18.1585	0.000329601	0.00336959
CARD10	1.79172	5.66415	18.1453	0.000330846	0.00338013
LINC01739	-1.75107	-0.224612	18.1428	0.000331077	0.00338031
GABRG2	-1.15352	-0.0184961	21.6729	0.000332704	0.00339261
SLC9A3R2	0.432331	6.03461	18.1255	0.00033271	0.00339261
PLXNA1	0.4608	6.28302	18.123	0.000332944	0.00339282
LPL	-0.561042	3.90767	18.1184	0.000333382	0.00339434
APOOL	-0.241447	4.82093	18.1158	0.000333633	0.00339434
USP37	0.379096	4.91536	18.1147	0.000333736	0.00339434
HNF4G	-1.09502	0.585746	18.1079	0.000334386	0.00339876
CPE	-1.41089	2.74371	18.1032	0.000334833	0.00340113
TRPC1	-0.630458	2.88328	18.0941	0.000335703	0.00340616
SMTN	0.839378	6.91257	18.0935	0.000335758	0.00340616
MPDZ	-0.40909	5.96948	18.089	0.00033619	0.00340836
CNTN4	-1.18182	1.95396	21.6115	0.000337004	0.00341443
GAS2L3	-0.352944	5.08949	18.0753	0.0003375	0.00341726
ADRM1	0.425809	7.50496	18.0717	0.000337847	0.00341859
RNF170	-0.375894	3.6609	18.06	0.000338982	0.00342789
DNMT3B	1.24155	3.71182	18.0483	0.000340113	0.00343713
DISC1	-0.618001	3.07174	18.0397	0.000340943	0.00344333
NKAIN3-IT1	-1.32302	-1.27689	18.0337	0.000341534	0.0034471
PSMA3	0.351079	6.50801	18.0257	0.000342308	0.00345271
FNDC3A	-0.345818	6.35569	18.0224	0.000342636	0.00345382
SLC25A10	0.500368	5.9337	18.0195	0.00034292	0.00345441
LPAR6	-0.826118	4.03047	18.0153	0.000343325	0.00345441
SOST	5.89722	-2.18875	24.9709	0.000343571	0.00345441
NAPEPLD	0.739877	3.90139	18.0112	0.000343729	0.00345441
SMARCD1	-0.290305	7.48605	18.0099	0.000343855	0.00345441
ADAMTS15	0.678896	4.20241	18.0084	0.000344003	0.00345441
B3GALT6	-0.30141	5.53459	18.0011	0.000344727	0.0034595
ELF4	0.346093	5.55715	17.9985	0.000344983	0.00345988
IQSEC1	-0.280893	4.59339	17.9879	0.000346026	0.00346814
TTC21B	-0.387008	4.62854	17.9824	0.00034657	0.00347139
MARCHF1	-2.01407	-0.971745	17.9768	0.000347126	0.00347477
LRRC4B	-0.732964	5.10075	17.9642	0.000348382	0.00348514
MIR1915HG	1.13998	1.85264	17.9569	0.000349107	0.00349018
TMEM222	-0.240173	5.39484	17.9478	0.000350016	0.00349707
SLC22A17	-1.10902	3.99093	17.9387	0.000350927	0.00350234
STMN3	1.14466	5.54966	17.9369	0.000351107	0.00350234
HDGF	0.240191	9.15794	17.9357	0.00035123	0.00350234
FAM92B	3.30239	-2.03448	17.9337	0.000351428	0.00350234
AGAP3	-0.365956	6.95422	17.9292	0.000351882	0.00350392
DZIP3	-0.342569	4.99891	17.9277	0.000352029	0.00350392
ANO10	-0.306499	5.03713	17.9246	0.000352346	0.00350488
RAB11FIP3	-0.27414	4.94341	17.9131	0.000353504	0.00351187
SCNN1B	5.3775	-2.01423	24.7973	0.000353507	0.00351187
PPARA	-0.294434	3.73041	17.9105	0.000353772	0.00351187
UGDH-AS1	-0.803903	-0.975292	17.9089	0.000353935	0.00351187
COPRS	0.323306	6.06407	17.9018	0.000354658	0.00351667
BLMH	0.240178	6.77231	17.8997	0.000354863	0.00351667
SUCNR1	5.10876	-2.92746	44.9323	0.000355237	0.00351818
PGAP3	-0.452813	3.20248	17.8889	0.000355962	0.00352131
ZNF441	-0.582589	2.63746	17.8886	0.000355997	0.00352131
SLC25A23	-0.36236	5.27389	17.8838	0.000356488	0.00352396
ZNF678	-0.55163	3.26861	17.8804	0.000356839	0.00352403
LOC101928858	2.42965	-0.741007	17.8794	0.00035694	0.00352403
AIG1	-0.509157	3.96645	17.8665	0.00035826	0.0035329
MRPL21	0.280538	5.48745	17.8663	0.000358284	0.0035329
MAMLD1	1.29735	3.04006	17.8509	0.000359865	0.00354383
F2RL1	1.03016	3.85536	17.8494	0.000360017	0.00354383
BUD23	0.232048	6.7328	17.849	0.000360063	0.00354383
ZNF516	-0.346871	4.61759	17.8349	0.000361522	0.00355598
WBP1	-0.570181	5.46055	17.8293	0.0003621	0.00355946
USO1	-0.238728	6.74487	17.8173	0.000363354	0.00356957
PTP4A3	2.94235	4.37223	17.8138	0.000363719	0.00357062
RNF139	-0.257397	5.39325	17.8119	0.000363912	0.00357062
B3GAT2	-0.985081	4.30592	17.8053	0.000364607	0.00357522
ZCCHC17	-0.309128	6.54066	17.8005	0.000365112	0.00357746
ATP10A	-1.12488	2.40336	21.2288	0.000365287	0.00357746
PITPNM3	1.47297	1.35491	17.7938	0.000365807	0.00358034
NFIB	-0.765662	3.76963	17.7901	0.000366201	0.00358199
NCEH1	0.606388	5.64832	17.7861	0.00036662	0.00358388
MOBP	2.29543	-0.0161732	17.7603	0.000369346	0.00360722
PARP16	-0.400034	3.3824	17.7592	0.000369463	0.00360722
PLVAP	5.95424	-2.2683	31.8957	0.000370075	0.00361087
NR2C2AP	0.286375	4.91533	17.7514	0.000370293	0.00361087
PPP1R15B	-0.298224	6.88138	17.7404	0.000371475	0.00362016
PRDX1	0.519047	9.00832	17.7352	0.000372022	0.00362236
KDELR3	-0.63114	5.81698	17.7329	0.000372274	0.00362236
LOC102723996	2.06986	1.23791	17.7316	0.000372414	0.00362236
CMKLR1	2.80335	-1.55281	17.7297	0.000372615	0.00362236
ISOC1	0.40563	4.28901	17.7197	0.000373688	0.00363057
THAP9	-0.504528	2.71049	17.7167	0.000374012	0.00363121
ERV3-1	-0.712099	2.5255	17.7148	0.000374212	0.00363121
PAQR5	1.68988	3.14451	17.6902	0.000376873	0.00365479
NUDT16	-0.241989	5.11852	17.6876	0.000377154	0.00365528
ZNF83	-0.363955	4.01182	17.6846	0.000377488	0.00365628
NLRC5	1.32839	3.53521	17.6777	0.000378233	0.00366126
C15orf56	3.04983	-1.16352	17.6718	0.000378884	0.00366533
CCT3	0.326121	9.64535	17.6479	0.000381498	0.00368826
DRC7	2.03541	-1.44487	17.6459	0.000381721	0.00368826
TXNRD3	-0.470041	2.95488	17.6388	0.000382506	0.0036936
CLCN2	0.926846	5.14605	17.6122	0.000385449	0.00371975
ABHD13	-0.295717	4.44636	17.6049	0.000386261	0.00372531
LINC01239	-1.28194	3.08612	17.5996	0.000386857	0.0037288
TEX41	-0.892162	2.6599	20.945	0.000388003	0.00373638
GAPDH	0.291	12.6469	17.5874	0.000388222	0.00373638
LINC01588	0.88531	2.02144	17.5849	0.000388504	0.00373638
NOP53	-0.372618	7.52611	17.5823	0.000388798	0.00373638
TCF25	-0.317403	6.4165	17.582	0.000388823	0.00373638
APP	-0.386861	9.7724	17.5652	0.000390715	0.00375228
BRMS1	0.412151	5.94746	17.5496	0.000392491	0.00376706
UVSSA	-0.365422	4.30496	17.5097	0.000397041	0.00380842
CAMK2D	-0.412324	5.12554	17.5017	0.000397961	0.00381494
APLP2	-0.265528	8.18586	17.4803	0.000400435	0.00383623
SDHA	0.27876	7.19995	17.4778	0.000400726	0.00383623
AURKA	0.309921	7.43045	17.4744	0.000401123	0.00383623
PGPEP1	-0.43791	5.91015	17.4742	0.000401151	0.00383623
MTR	-0.279306	6.2147	17.4644	0.000402292	0.00384482
CDC14B	-0.292541	4.50234	17.4315	0.000406142	0.00387928
NEO1	-0.357852	4.41076	17.4237	0.000407071	0.00388455
SLC25A6	-0.314297	8.85662	17.4227	0.000407184	0.00388455
SNHG32	-0.71725	5.87022	17.4147	0.000408131	0.00389124
RANGAP1	0.405871	8.09604	17.4074	0.000408999	0.00389718
TMEM87A	-0.472042	6.36181	17.4039	0.000409413	0.00389878
IGF2BP2-AS1	2.49326	-2.12874	20.6791	0.000410773	0.00390911
MTERF3	0.254249	4.9175	17.3892	0.000411161	0.00390911
LSMEM2	1.62003	-1.45481	17.3886	0.000411238	0.00390911
PRKAB1	-0.290154	4.55115	17.3862	0.000411523	0.00390947
IGHMBP2	0.387281	4.64738	17.3813	0.00041211	0.0039127
AK3	-0.399188	6.06673	17.3773	0.000412589	0.00391299
MLLT1	-0.277392	7.31814	17.3765	0.000412679	0.00391299
LINGO1	3.46365	4.47071	17.3749	0.000412881	0.00391299
CEP85L	-0.383885	4.13044	17.37	0.000413466	0.00391619
RNF216P1	0.307106	4.36741	17.3638	0.000414211	0.0039209
TFE3	0.449	6.1745	17.3407	0.000417001	0.00394296
NCSTN	-0.271557	7.76058	17.3398	0.000417117	0.00394296
GPC6	-0.852392	3.87933	17.3383	0.000417288	0.00394296
SLC1A1	-0.835307	5.31554	17.3297	0.000418334	0.00395048
ZP1	-1.69691	-0.817664	17.3237	0.000419069	0.00395507
SLC22A12	6.19534	-1.73787	23.7267	0.00042282	0.0039881
SLC38A8	3.16372	-0.649949	17.287	0.000423576	0.00399285
CFC1B	5.88596	-2.01609	23.6881	0.0004256	0.00400616
BAHD1	0.350989	5.4674	17.2706	0.0004256	0.00400616
TPRG1L	0.33301	5.15286	17.2694	0.000425747	0.00400616
KANK2	0.708539	6.25038	17.2633	0.000426514	0.00400776
KLF12	-0.349527	4.55611	17.2626	0.000426599	0.00400776
GEMIN8	-0.581667	3.03904	17.262	0.000426675	0.00400776
STEAP1	0.528066	2.00319	17.259	0.000427047	0.00400888
ITM2C	-0.381272	8.11784	17.2564	0.000427368	0.00400952
SF3A1	0.374599	7.67504	17.2519	0.000427931	0.00401121
RBL2	-0.37205	6.1375	17.2509	0.000428055	0.00401121
IL24	-1.28315	4.80359	17.2355	0.000429984	0.00402691
TPP1	-0.395143	6.67966	17.2165	0.000432373	0.0040464
NPHP4	-0.398523	5.03406	17.2149	0.000432577	0.0040464
HRH1	1.36113	2.33943	17.2054	0.000433773	0.0040552
PLPP1	-0.373852	4.18776	17.1943	0.000435188	0.00406604
GTF2I	-0.261451	6.87239	17.1828	0.000436653	0.00407731
BCL9L	0.505563	5.98359	17.1725	0.00043797	0.00408681
LIPC	-2.02151	-1.82765	20.3803	0.000438185	0.00408681
FSTL3	1.36872	5.06607	17.1685	0.000438477	0.00408702
PPP2R5C	-0.202271	6.64692	17.1666	0.000438724	0.00408702
ATP13A2	0.877885	6.28558	17.1636	0.000439105	0.00408752
GTF2IRD1	0.246561	5.29744	17.1621	0.000439293	0.00408752
DZIP1	-0.38585	5.46603	17.1586	0.000439748	0.00408914
ABI1	0.240692	5.87253	17.1533	0.000440436	0.00408914
EVI5L	-0.517484	4.19916	17.1529	0.000440482	0.00408914
PQBP1	0.247713	5.94865	17.1528	0.0004405	0.00408914
HP1BP3	-0.288739	7.65543	17.1396	0.000442201	0.00410253
SALL1	0.586962	4.69117	17.1339	0.00044293	0.00410688
SUCLG2-AS1	-0.732975	0.37956	17.1309	0.000443325	0.0041072
SSBP1	0.275954	7.11272	17.1297	0.000443482	0.0041072
MAPKAPK2	-0.190239	6.90865	17.1231	0.000444339	0.00411273
MROH6	0.665559	4.20863	17.1099	0.000446054	0.0041262
TMEM158	1.30515	5.23066	17.1039	0.000446846	0.00413111
HNRNPA1	-0.20854	10.756	17.0953	0.000447972	0.0041391
SLC19A2	0.292859	4.54813	17.0847	0.000449366	0.00414957
TJAP1	0.206373	5.58074	17.0733	0.000450861	0.00416069
TANC2	-0.566856	5.36677	17.0716	0.000451096	0.00416069
KLHDC4	0.254337	5.04273	17.058	0.000452895	0.0041736
ZNF708	-0.515875	2.62534	17.057	0.000453023	0.0041736
MSR1	-1.39133	0.654293	20.2232	0.000453436	0.00417499
ALG12	-0.311002	4.53545	17.0498	0.000453982	0.00417759
NIPSNAP1	-0.567708	6.51672	17.0475	0.000454293	0.00417802
CEP70	-0.431247	4.85248	17.0424	0.000454977	0.00417992
NFX1	0.241904	6.01764	17.0415	0.000455098	0.00417992
GAB1	-0.347401	3.70814	17.0399	0.000455304	0.00417992
ZC3H12A	1.30805	3.43792	17.038	0.000455555	0.00417992
RUNDC1	0.274997	5.05231	17.0307	0.000456535	0.00418649
R3HDM2	-0.332959	5.40606	17.0221	0.000457694	0.00419261
ATAD3B	0.724948	5.70204	17.0213	0.000457795	0.00419261
ASB1	-0.224057	5.41494	17.0198	0.000457996	0.00419261
MIB1	-0.366147	5.65196	17.0138	0.000458806	0.0041976
ZFYVE9	-0.202814	4.82866	16.9794	0.000463471	0.0042374
PODXL	2.80619	5.72695	16.9777	0.000463691	0.0042374
AHSA1	0.320653	7.34601	16.9663	0.000465257	0.00424926
GSTM2	-0.497699	4.29826	16.9525	0.000467144	0.00426404
LINC01234	0.463971	3.5885	16.9358	0.000469448	0.00427953
EMC7	0.191024	6.13179	16.9355	0.000469493	0.00427953
HOXB9	-0.928683	4.70457	16.9343	0.000469652	0.00427953
CALU	-0.216865	9.55538	16.9243	0.000471037	0.00428969
TM7SF2	-0.677437	2.96145	16.9193	0.000471737	0.00429359
NDC80	0.24024	5.53494	16.9109	0.0004729	0.00430154
DRAP1	0.414568	7.11162	16.9091	0.000473153	0.00430154
C5orf51	-0.190367	5.70911	16.9068	0.000473467	0.00430192
WRAP53	0.428691	4.85148	16.9037	0.000473904	0.00430343
FBXO42	-0.194195	5.02643	16.8987	0.000474597	0.00430725
TRIOBP	-0.354497	6.52979	16.8948	0.000475153	0.00430746
IL1RAPL1	-0.428298	3.18952	16.8947	0.000475163	0.00430746
SNRNP27	-0.193706	5.31245	16.8812	0.000477055	0.00432213
NOTUM	2.21319	1.80827	16.8669	0.000479068	0.00433589
LAMA4	-0.655718	8.27879	16.8666	0.00047912	0.00433589
GLT8D1	-0.358761	5.82935	16.8595	0.000480121	0.00434247
C20orf194	-0.347914	3.97271	16.8473	0.000481842	0.00435373
PSMF1	0.251722	6.39918	16.8468	0.000481916	0.00435373
EXOSC9	0.229992	5.80971	16.8355	0.000483536	0.00436588
ADGRB2	-0.528209	4.16021	16.8262	0.000484863	0.00437536
IGSF8	-0.371395	6.2942	16.823	0.00048532	0.00437624
ARHGAP30	3.29732	-1.5163	16.8216	0.000485512	0.00437624
GEMIN7	0.256544	4.03345	16.8112	0.000487005	0.0043872
VPS26B	-0.301683	6.00611	16.8051	0.00048789	0.00439267
JAGN1	-0.254169	5.52114	16.7997	0.000488669	0.00439597
SEPTIN3	-0.553574	2.41187	16.7978	0.000488941	0.00439597
STEAP3	0.493919	4.74965	16.7962	0.000489178	0.00439597
CDH19	-0.809235	7.33721	16.7949	0.000489365	0.00439597
MBD2	0.216431	5.93452	16.7862	0.000490615	0.00440435
TCFL5	-0.301158	4.06857	16.7846	0.000490855	0.00440435
LIN52	-0.32361	3.76997	16.7664	0.000493499	0.00442558
TMED4	-0.347237	7.13204	16.751	0.000495756	0.0044433
ARHGAP31	-0.472178	4.68545	16.747	0.000496336	0.00444599
MYO1G	1.90337	-1.34011	16.7443	0.000496741	0.00444709
HACE1	-0.387863	4.0463	16.7362	0.000497924	0.00445348
ARHGAP23	0.754466	3.91528	16.7356	0.000498017	0.00445348
STC1	0.788944	6.20529	16.7334	0.000498341	0.00445387
PEX1	-0.378891	4.97946	16.7304	0.000498779	0.00445528
TPPP	2.46646	3.60899	16.7271	0.000499275	0.00445719
INPP5F	-0.805289	8.50329	16.7197	0.00050037	0.00446445
CYGB	1.51017	0.403989	16.7145	0.00050114	0.00446656
WDFY4	7.25263	-1.23603	22.7406	0.00050117	0.00446656
GNAT1	5.02499	-2.16379	18.5471	0.000501961	0.00447109
EMP1	0.642295	7.53989	16.6993	0.000503394	0.0044812
MAD2L1BP	-0.257003	5.64798	16.6975	0.000503661	0.0044812
BDH2	-0.46969	4.56012	16.6946	0.000504107	0.00448243
RHOF	0.932183	4.41125	16.6928	0.000504365	0.00448243
RFC5	0.300957	6.20192	16.6761	0.000506865	0.00450125
LINC00707	2.87468	3.53655	16.6749	0.000507051	0.00450125
TMSB15A	-0.834409	2.45179	16.6702	0.000507762	0.00450321
ITGB4	1.40215	4.34271	16.6697	0.000507841	0.00450321
GREM2	1.76029	1.5637	16.665	0.000508547	0.00450696
GAK	0.249038	7.77851	16.6599	0.000509308	0.00451118
SEPTIN6	-0.413661	6.55405	16.6461	0.000511396	0.0045247
ACAT1	-0.261469	6.00145	16.6461	0.000511405	0.0045247
PLTP	-0.637246	6.11722	16.6407	0.000512215	0.00452898
PLEKHH1	-0.765984	3.79231	16.6391	0.000512461	0.00452898
UGT8	-0.475507	4.83957	16.6358	0.000512962	0.00453088
NDRG1	0.386369	6.92028	16.6336	0.000513303	0.00453137
MYCL	1.22351	1.09843	16.624	0.000514772	0.00453969
PLS3	-0.223494	8.04739	16.6237	0.000514819	0.00453969
TACC2	0.544995	5.51792	16.6158	0.000516028	0.00454638
TM7SF3	-0.271546	7.37179	16.615	0.000516151	0.00454638
ASIC1	-0.5383	4.12249	16.6113	0.000516715	0.00454881
FKBP9P1	-0.352465	2.59229	16.5971	0.000518891	0.00456544
BSN	0.983257	1.57815	16.5889	0.000520161	0.00457179
GANAB	-0.247321	9.54562	16.5885	0.000520225	0.00457179
MCTP2	-0.878639	3.2767	19.5974	0.000520479	0.00457179
ADGRG3	3.81747	-0.790546	16.5785	0.000521772	0.00458061
SIX3	1.85359	-1.26124	16.5754	0.000522249	0.00458226
BAZ2B	-0.342391	4.45022	16.5646	0.000523929	0.00459446
ANKS1A	-0.403578	5.87287	16.5445	0.000527078	0.00461951
ACOT7	0.259052	7.80378	16.5327	0.000528927	0.00463145
ADARB2	-0.932397	2.6932	16.532	0.000529044	0.00463145
USP13	-0.325049	5.75291	16.5287	0.000529566	0.00463145
ACVR1C	-1.08273	1.322	16.5266	0.000529892	0.00463145
DOCK4	-0.493236	4.79808	16.5266	0.000529901	0.00463145
SREBF2	-0.464964	7.59583	16.5155	0.000531645	0.0046422
RHOQ	-0.424466	6.26364	16.5151	0.000531717	0.0046422
NFKBIE	0.398538	4.65953	16.5115	0.000532289	0.00464255
ARMH4	-0.934821	-0.0318899	16.5111	0.000532344	0.00464255
LINC02475	-1.28613	-0.0539837	19.4914	0.000532915	0.00464498
RNF187	0.277749	7.35796	16.4789	0.000537476	0.00467873
SLC30A1	0.825093	5.4949	16.4788	0.000537492	0.00467873
BAG2	0.492554	4.80387	16.4777	0.000537673	0.00467873
TM4SF1	0.415229	7.88966	16.4703	0.000538857	0.00468503
BEX3	-0.286584	7.34681	16.4677	0.000539271	0.00468503
ZNF385A	0.531704	5.06777	16.4676	0.000539284	0.00468503
FAM234B	-0.538282	4.17447	16.4617	0.000540246	0.00469082
HCFC1R1	-0.506191	5.20212	16.4594	0.000540618	0.00469148
DENND1B	-0.328285	3.50904	16.4543	0.000541442	0.00469606
LOC105374952	0.569561	0.589252	16.4321	0.000545034	0.00472462
SPRYD3	0.265385	4.9966	16.4275	0.000545781	0.00472851
TRAF3IP2	0.34872	5.89721	16.4209	0.000546854	0.00473521
KIF1C	0.28273	7.50182	16.4145	0.000547902	0.00474146
FLRT2	0.817959	3.90968	16.4129	0.000548174	0.00474146
SEC14L1	0.604114	6.29939	16.3988	0.000550488	0.00475888
TONSL	0.382307	5.97967	16.3813	0.000553375	0.00478123
RNPEPL1	-0.401665	5.87942	16.3722	0.000554871	0.00479016
LRRFIP2	-0.191035	6.46255	16.3704	0.000555179	0.00479016
GABRG1	-1.2854	-0.600758	16.3696	0.000555315	0.00479016
CTSL	0.646477	7.01541	16.3551	0.000557725	0.00480833
STX11	1.53201	-0.851417	16.3279	0.000562281	0.00484497
SCRN1	-0.23511	8.02506	16.3221	0.000563259	0.00485076
MT1X	0.554324	3.8043	16.3113	0.000565095	0.00485722
TGFB3	-0.676483	2.29092	16.3111	0.000565125	0.00485722
GUSBP3	-0.95328	0.309639	16.3098	0.000565348	0.00485722
LINC02015	1.93514	-1.71651	19.2278	0.000565357	0.00485722
LOC100128317	-2.4462	-1.70052	19.2264	0.000565542	0.00485722
LAS1L	0.228628	6.52352	16.3034	0.000566426	0.00486218
LHB	-2.13506	-1.94544	16.2908	0.000568567	0.00487792
ZNF506	-0.31197	3.89734	16.2761	0.000571074	0.00489677
PLLP	-0.973999	0.219474	16.267	0.000572643	0.00490757
GLRB	-0.566959	1.76387	16.2626	0.000573396	0.00491137
SLC30A3	2.96614	1.16722	16.2529	0.000575077	0.00492059
SYN1	1.13923	0.326251	16.2528	0.000575094	0.00492059
DDX59	-0.367386	4.82221	16.2462	0.000576227	0.00492637
RNASET2	0.534138	3.47656	16.2434	0.00057672	0.00492637
PGAP6	0.464462	6.64412	16.2423	0.00057691	0.00492637
TK2	-0.338257	4.07786	16.2417	0.000577012	0.00492637
PACS2	0.254559	5.13548	16.2365	0.000577908	0.00493136
MFAP1	0.200022	5.60997	16.2345	0.000578258	0.00493169
CRTAC1	2.17155	1.79626	16.2253	0.000579852	0.00494262
MYO3B-AS1	-2.47035	-1.51227	31.7844	0.000584265	0.00497756
LINC01128	0.370134	3.98179	16.1962	0.000584942	0.00498065
VPS54	-0.213843	5.19177	16.1815	0.000587541	0.00500009
ACOT13	-0.43123	4.45721	16.1768	0.000588376	0.00500452
GAMT	-0.404002	5.29061	16.1721	0.000589197	0.00500881
ECT2	0.292262	7.54515	16.162	0.000591005	0.00502021
IDH2	-0.587828	6.43485	16.1586	0.000591593	0.00502021
RHOA	0.270325	9.22754	16.1577	0.000591761	0.00502021
RAB4A	-0.386381	5.15326	16.1575	0.000591805	0.00502021
SH3KBP1	0.350519	7.92195	16.1479	0.000593505	0.00503193
ADAMTS8	1.82177	-1.89596	16.1243	0.000597747	0.00506519
PITRM1	0.321237	6.74592	16.1052	0.0006012	0.00509056
DENND11	-0.357745	5.28232	16.1041	0.000601384	0.00509056
CREB3L2	-0.266376	6.9031	16.0963	0.000602799	0.00509982
EMC8	0.326222	5.54202	16.0928	0.00060344	0.00510251
EMC9	0.337908	3.61539	16.0874	0.000604437	0.00510822
ANKRD44	-0.328814	3.99099	16.0835	0.000605133	0.00511137
POMGNT1	-0.262536	7.12491	16.0806	0.000605675	0.00511323
LIMD2	-0.526918	4.51871	16.0786	0.000606042	0.0051136
DHRS12	-0.835693	0.500451	16.061	0.000609267	0.00513808
SCAPER	-0.389628	3.45281	16.0347	0.000614118	0.00517623
KBTBD2	-0.198033	6.60105	16.0325	0.000614525	0.0051769
LDHA	0.374862	10.6409	16.0295	0.000615076	0.00517864
WWC1	0.658434	3.33935	16.0274	0.000615479	0.00517864
COL5A3	1.40786	1.31977	16.0261	0.000615711	0.00517864
GDF15	-0.87889	5.23911	16.0116	0.000618425	0.00519655
ADAMTS6	-0.994173	-0.186885	16.0112	0.000618496	0.00519655
NOX4	-1.52226	3.01292	16.0026	0.000620098	0.00520512
TMEM254	-0.359168	3.75197	16.0022	0.000620173	0.00520512
ALK	-1.5186	1.59261	15.9915	0.00062219	0.00521928
ENTPD7	0.59567	3.90777	15.9894	0.000622593	0.0052199
AGPAT3	0.180916	6.62619	15.9765	0.000625013	0.00523742
SPATS2	0.283592	5.53864	15.9742	0.000625464	0.00523842
HVCN1	2.08322	-1.29474	15.964	0.000627391	0.00525046
MPRIP	0.570566	8.1488	15.9631	0.000627564	0.00525046
PLCB1	-0.700234	3.60495	15.9584	0.000628448	0.00525508
MRPL39	0.260564	5.16599	15.9262	0.000634618	0.00530388
ABRAXAS1	-0.434824	4.14229	15.9198	0.000635842	0.00531131
PHKA1	-0.36605	5.07625	15.9083	0.000638069	0.00532711
FOLH1B	-1.15939	2.77487	15.9023	0.000639224	0.00533394
TRPA1	2.14912	-1.40687	15.9004	0.000639587	0.00533415
DLEC1	3.5472	1.02903	15.896	0.000640439	0.00533578
XKR5	-1.31716	1.0922	18.6786	0.000640455	0.00533578
CNIH2	-0.561194	2.618	15.8909	0.000641443	0.0053412
FAM214A	-0.33174	3.89213	15.8777	0.000644016	0.00535981
CNTNAP3	-0.364578	4.85667	15.8715	0.000645218	0.00536682
ZNF776	-0.26803	4.10067	15.8699	0.000645535	0.00536682
CCDC124	0.31158	6.59955	15.8677	0.000645963	0.00536756
TXNDC9	0.352015	5.3926	15.854	0.000648661	0.00538715
TMEM135	-0.211757	4.64599	15.8493	0.000649598	0.0053921
KATNB1	0.338329	5.86025	15.8338	0.00065265	0.00541456
PGD	0.208702	7.66128	15.8307	0.00065328	0.00541456
EVI5	-0.240731	4.96385	15.8288	0.000653648	0.00541456
UGGT2	-0.410008	5.05632	15.8287	0.00065367	0.00541456
TRAPPC12	-0.216885	5.21568	15.8239	0.000654625	0.00541727
CRISPLD1	-0.578247	4.58056	18.5821	0.000654785	0.00541727
HSBP1	-0.257975	7.53764	15.8219	0.000655023	0.00541727
TDRD9	2.02058	-0.982979	15.8092	0.000657556	0.00543538
CRHBP	1.17751	0.787038	15.8074	0.000657921	0.00543557
AJUBA	0.690843	3.90398	15.7921	0.000660988	0.00545806
LINC00461	-0.690569	2.12813	15.7878	0.000661857	0.00546239
MAPK15	1.40802	-0.488607	15.7654	0.000666374	0.00549681
TXNRD1	0.400112	8.44741	15.763	0.000666869	0.00549803
AUP1	0.2119	7.85812	15.7495	0.000669611	0.00551776
MXI1	-0.535286	5.68972	15.7462	0.000670293	0.00552051
AMIGO2	0.964118	4.56421	15.7428	0.000670988	0.00552337
IL1RAP	-0.994245	5.60648	15.7403	0.000671495	0.0055241
FHOD3	-0.515425	4.34821	15.7389	0.000671775	0.0055241
PYCR1	-0.395178	6.71786	15.7338	0.000672817	0.0055298
MIS18BP1	0.348693	5.25198	15.7244	0.000674755	0.00554285
MBOAT2	0.535085	6.0017	15.7203	0.000675594	0.00554687
DENND1A	-0.242966	5.2151	15.715	0.000676694	0.00555302
CEP112	-0.555956	3.0816	15.6936	0.00068111	0.00558544
DCTPP1	0.504728	5.62357	15.6925	0.000681349	0.00558544
DDX56	0.33721	6.87376	15.6897	0.000681925	0.00558727
PPP1R7	0.218238	6.05894	15.675	0.000685007	0.00560707
SEMA3G	3.05498	2.73724	15.6748	0.000685049	0.00560707
SOCS2-AS1	-1.85097	0.04141	15.6727	0.000685476	0.00560767
ATF4	-0.393252	9.04161	15.6601	0.000688126	0.00562644
TMEM50B	-0.409373	3.99084	15.6568	0.000688819	0.00562921
RDH13	0.289895	3.61668	15.6495	0.000690355	0.00563885
TWF2	0.320536	6.65361	15.6457	0.000691153	0.00564246
ATAD5	0.295664	4.64897	15.6348	0.000693454	0.00565832
KCNMB4	-0.816352	2.64314	15.6325	0.000693942	0.00565939
CARD11	0.482891	4.69682	15.621	0.000696388	0.00567435
KNSTRN	0.222427	5.92821	15.6205	0.000696491	0.00567435
UBE2A	0.182033	6.36953	15.6179	0.000697058	0.00567436
DNMT1	0.297421	8.21346	15.6172	0.00069721	0.00567436
SARDH	2.19799	-0.493353	15.6141	0.000697862	0.00567676
CAMSAP3	3.6443	-0.264974	15.6074	0.00069929	0.00568545
S100A6	0.410095	9.71411	15.601	0.000700672	0.00569377
SNRPD3	0.406706	6.85574	15.5919	0.000702616	0.00570664
PPP1R9A	-0.469254	3.61089	15.5692	0.00070752	0.00574352
SCCPDH	-0.517728	7.09271	15.5661	0.00070819	0.00574602
S100A3	0.920485	2.59056	15.5603	0.000709448	0.00575328
ADO	-0.239229	5.29035	15.5531	0.000711021	0.00576309
HSPH1	0.692685	8.30375	15.55	0.000711693	0.00576544
TOMM34	0.151972	6.70622	15.5484	0.000712039	0.00576544
GPX4	-0.304931	7.07257	15.5444	0.000712915	0.00576958
PML	0.544641	5.35989	15.541	0.00071366	0.00577267
PTPDC1	-0.27067	4.72066	15.5356	0.000714842	0.00577928
LRRK2	-0.856517	3.04548	18.1996	0.000715333	0.0057803
CCDC25	-0.281557	5.4681	15.5236	0.000717469	0.00579413
PRSS16	-0.730846	1.68971	15.5222	0.000717776	0.00579413
TUBA3C	3.00382	-1.6689	17.126	0.000718465	0.00579674
POLB	-0.312065	4.31383	15.4966	0.000723437	0.00583389
CDC7	0.245279	5.32802	15.4915	0.000724588	0.00583868
FGF19	3.78431	0.157374	15.4906	0.000724769	0.00583868
SYT11	-0.254453	6.18924	15.4789	0.000727392	0.00585683
NDUFAF3	-0.286612	5.49281	15.4723	0.000728851	0.0058656
INPP5B	-0.310845	4.70077	15.4608	0.00073145	0.00588354
MAGED1	-0.380056	7.76881	15.4585	0.000731949	0.00588456
BEST1	-1.64069	3.39693	15.4529	0.000733214	0.00589174
TKFC	-0.348153	5.22719	15.4483	0.000734253	0.0058971
TOMM20	-0.328146	8.78366	15.4371	0.000736783	0.00591442
DTD2	-0.397982	4.3577	15.4293	0.000738548	0.00592558
ERVK3-1	0.330451	5.48506	15.4235	0.000739865	0.00593315
UNC5B	3.32232	2.11814	15.4218	0.000740275	0.00593343
EYA4	-0.371548	4.92257	15.4146	0.000741905	0.00594306
MAP4K3-DT	-0.740919	2.39515	15.4132	0.000742226	0.00594306
COL4A2	-0.475076	9.41167	15.4107	0.000742806	0.00594441
CD300LB	4.15889	-2.31876	20.5649	0.000743144	0.00594441
GAP43	-0.605253	4.7986	15.405	0.0007441	0.00594863
TMEM45A	0.712722	3.7968	15.4031	0.000744541	0.00594863
TTYH2	-0.430889	3.49583	15.4019	0.000744799	0.00594863
E2F8	0.371066	4.007	15.3959	0.000746175	0.00595662
P2RX7	-1.00553	4.64665	15.3936	0.000746714	0.00595792
RASSF7	0.699226	2.49557	15.3849	0.000748722	0.00596712
C16orf74	1.62148	1.41185	15.3837	0.000749006	0.00596712
GNE	-0.374145	6.51947	15.3832	0.000749108	0.00596712
ERBB4	-1.97851	-0.679595	15.3821	0.000749373	0.00596712
GPRC5A	0.784201	7.71308	15.3613	0.000754182	0.00600239
TIMM23	0.252114	6.5078	15.3529	0.000756136	0.00601493
DUSP4	-0.549693	8.11573	15.3474	0.000757413	0.00602206
CLK1	0.532616	4.49575	15.3385	0.000759498	0.00603561
SOX6	-0.712667	3.43304	15.3361	0.000760057	0.00603702
DDX49	0.207858	6.58385	15.3255	0.000762556	0.00605384
KTI12	-0.28456	4.24138	15.3219	0.000763403	0.00605733
PTTG1IP	0.409992	8.13987	15.3204	0.00076376	0.00605733
TRIM5	-0.395691	4.21632	15.315	0.000765032	0.00606239
[truncated: 13,847 more rows]

## Sheet: GLI2_CTRL
Column1	logFC	logCPM	F	PValue	FDR
RBP4	6.46898	2.36645	385.649	2.89913e-15	4.59396e-11
CNST	-0.722547	6.54116	282.803	6.78882e-14	3.67845e-10
APOA4	9.0233	-0.703374	507.451	6.96413e-14	3.67845e-10
LCK	6.99652	1.01044	262.096	1.45699e-13	5.77185e-10
IL17B	6.62995	3.8704	252.528	2.1135e-13	6.6981e-10
TPSAB1	10.0034	1.92692	247.349	2.59918e-13	6.86443e-10
SLC4A1	7.70337	-0.901906	224.794	6.72056e-13	1.52134e-09
PRB2	11.3571	4.97151	221.101	7.91665e-13	1.56809e-09
IGF2	6.41556	0.361367	214.327	1.07626e-12	1.89494e-09
HRH3	7.06759	-0.0623423	211.045	1.25292e-12	1.98538e-09
JPH3	7.17154	-0.499319	194.324	2.81502e-12	4.04738e-09
LGR6	9.11878	1.48187	192.565	3.07632e-12	4.04738e-09
NRXN2	7.04341	1.94902	191.064	3.32045e-12	4.04738e-09
FOXS1	8.01978	3.34968	185.876	4.34143e-12	4.91387e-09
CALY	5.80607	-0.490799	180.452	5.7882e-12	5.45426e-09
NSG1	7.91099	1.02463	179.993	5.93294e-12	5.45426e-09
PRB1	9.52978	6.50313	179.494	6.09475e-12	5.45426e-09
TH	8.02064	-1.38874	289.03	6.19568e-12	5.45426e-09
KIF19	8.81563	-0.117719	175.784	7.46051e-12	6.22206e-09
IL1R2	8.69076	1.99243	170.697	9.90638e-12	7.84882e-09
CPZ	9.86745	2.47815	168.11	1.1477e-11	8.66022e-09
PRSS22	9.91921	3.28304	165.605	1.32593e-11	9.55034e-09
KLK10	6.36652	0.619991	162.137	1.62464e-11	1.07495e-08
GJB4	6.67121	-1.18178	162.101	1.6281e-11	1.07495e-08
GAS2L2	7.05791	-1.27855	161.306	1.7066e-11	1.08171e-08
CD6	9.42017	-0.494687	250.072	1.92964e-11	1.17604e-08
CD5	8.05256	-1.71682	248.328	2.03804e-11	1.1961e-08
MUC5AC	9.76555	4.28215	156.719	2.24891e-11	1.23103e-08
DPEP1	10.5031	2.18068	156.69	2.25292e-11	1.23103e-08
PSD2	4.07071	-0.386526	148.835	3.67642e-11	1.94188e-08
CCDC187	5.82988	-0.282346	147.907	3.90115e-11	1.99412e-08
VWA5B2	7.12414	0.106925	137.748	7.63886e-11	3.78267e-08
ARPP21	-2.63827	2.07671	135.976	8.62657e-11	4.14232e-08
PSAPL1	5.67603	0.457143	134.641	9.4629e-11	4.38494e-08
FGF4	8.10361	0.261654	134.307	9.68527e-11	4.38494e-08
INHBB	6.19836	0.129908	132.832	1.07407e-10	4.72771e-08
KCNQ2	9.35749	1.18904	131.848	1.15141e-10	4.93116e-08
KRT17	13.3802	5.46429	131.15	1.20996e-10	4.98889e-08
GABRD	6.92744	-0.158955	130.944	1.22786e-10	4.98889e-08
CHRNA3	7.77708	0.881056	130.246	1.29065e-10	5.11293e-08
TNNT3	4.82901	-1.16434	129.185	1.39299e-10	5.38373e-08
WNT3A	7.77475	-0.153992	128.176	1.49856e-10	5.65387e-08
GPRC5C	6.73853	1.62201	127.784	1.54186e-10	5.68194e-08
C11orf86	6.31345	-1.75286	125.537	1.81831e-10	6.54839e-08
SMPD3	7.37033	1.24716	125.025	1.88858e-10	6.65031e-08
SLC1A7	7.86935	0.323667	124.209	2.00678e-10	6.77176e-08
COMP	10.1515	3.20177	124.198	2.00854e-10	6.77176e-08
GRM4	8.3086	0.938927	122.692	2.24882e-10	7.27791e-08
RGS4	4.07784	0.975986	122.682	2.25052e-10	7.27791e-08
IGFN1	4.02736	2.58344	121.073	2.54252e-10	8.05775e-08
NSG2	3.35419	0.564785	119.185	2.93926e-10	9.13247e-08
CD177	7.48881	1.54619	117.242	3.41936e-10	1.01384e-07
PTCH2	3.85248	2.08823	117.115	3.45364e-10	1.01384e-07
GSG1L	5.41496	-1.96022	117.11	3.45496e-10	1.01384e-07
SBSN	9.53863	1.06916	115.683	3.86686e-10	1.11408e-07
GZMB	6.87702	-0.515237	114.576	4.22308e-10	1.19498e-07
PRRT4	6.33438	0.464938	113.915	4.45301e-10	1.23057e-07
FOXA2	7.77706	-1.418	166.184	4.50418e-10	1.23057e-07
TUBA3C	6.94339	-1.6689	164.197	4.93441e-10	1.32527e-07
CDC42EP3	-0.623284	6.3136	112.03	5.18671e-10	1.36981e-07
SLIT1	4.37993	-0.371385	109.992	6.13177e-10	1.59285e-07
CAMK2B	6.49011	1.67915	108.907	6.71071e-10	1.71513e-07
TFAP2B	-1.921	5.64376	108.134	7.15889e-10	1.80063e-07
HAPLN1	-3.01401	6.3293	107.675	7.44073e-10	1.84228e-07
TRIM29	10.0565	1.3795	106.458	8.24898e-10	1.99632e-07
ITIH3	6.33055	-1.83161	106.364	8.31485e-10	1.99632e-07
CCL26	8.9096	0.654961	105.796	8.72816e-10	2.06428e-07
TPSB2	10.1197	1.37859	104.74	9.5565e-10	2.22694e-07
RET	5.14609	-0.975872	104.553	9.71195e-10	2.23037e-07
SEMA5B	6.18292	-1.34441	103.25	1.08749e-09	2.42784e-07
KNDC1	7.2149	-0.490983	103.247	1.08783e-09	2.42784e-07
PRSS56	10.884	1.33501	146.719	1.15342e-09	2.48462e-07
ATP1A3	5.5179	0.689638	102.569	1.15435e-09	2.48462e-07
WNT9A	3.50205	1.94721	102.51	1.1603e-09	2.48462e-07
INSYN1	6.58826	2.87279	100.813	1.34818e-09	2.84844e-07
ABAT	-1.18325	3.27059	99.9414	1.45739e-09	3.03866e-07
IL1RL1	1.04615	4.527	98.8463	1.60853e-09	3.31023e-07
GLI2	4.74537	7.60788	97.797	1.76954e-09	3.54714e-07
UNC5A	7.98572	0.949276	97.6951	1.78609e-09	3.54714e-07
TMEM176B	5.10821	-1.44068	97.5342	1.81256e-09	3.54714e-07
SMTNL2	7.18611	0.661265	97.5304	1.81319e-09	3.54714e-07
RBFOX3	5.45936	-0.996669	96.2597	2.03811e-09	3.89761e-07
SYT7	4.45465	2.71979	96.2415	2.04154e-09	3.89761e-07
FGF17	5.52988	-0.676298	95.4469	2.19785e-09	4.14609e-07
TMEM92	7.52814	-0.0851763	95.0837	2.27363e-09	4.23859e-07
LILRB4	8.87847	-0.444435	133.168	2.37869e-09	4.36189e-07
APPL2	-0.563502	5.04299	94.4845	2.40494e-09	4.36189e-07
INSL4	7.43643	-2.03641	132.842	2.42236e-09	4.36189e-07
SIGLEC1	10.1984	1.07613	130.945	2.69537e-09	4.79898e-07
LHX3	5.60856	-1.55296	93.1166	2.73687e-09	4.81872e-07
LINC02167	8.41311	1.65373	129.523	2.92267e-09	5.0893e-07
PTHLH	3.32338	1.66706	92.1502	3.00147e-09	5.1697e-07
TMEM184A	1.89245	1.32285	90.4112	3.55082e-09	6.05013e-07
LOC100129697	7.13177	-2.3753	125.883	3.60901e-09	6.08388e-07
CBFA2T3	8.34537	-1.16105	125.314	3.73174e-09	6.22454e-07
TRPV6	8.26327	-0.0351054	125.08	3.78358e-09	6.24528e-07
KISS1	9.5924	2.3124	89.2642	3.97289e-09	6.46444e-07
MYO7B	5.30312	-0.56412	89.2003	3.99795e-09	6.46444e-07
KRT16	12.5428	5.1561	88.6324	4.22857e-09	6.7041e-07
BDKRB2	6.78298	0.357546	88.5334	4.27023e-09	6.7041e-07
EBF3	-0.977689	4.96456	88.5266	4.27309e-09	6.7041e-07
PTCH1	2.76421	7.00904	88.195	4.41607e-09	6.86049e-07
CYP4F11	4.11019	-0.601966	87.4156	4.77315e-09	7.34323e-07
S100A9	6.4826	1.84675	119.563	5.27456e-09	8.00717e-07
WNT7B	6.30339	1.29468	86.3641	5.30578e-09	8.00717e-07
SOHLH1	9.00841	0.98935	85.6871	5.68294e-09	8.49545e-07
HCN4	6.33751	-1.92232	85.5775	5.74669e-09	8.49941e-07
CRYBG2	5.90155	-1.09559	85.499	5.79286e-09	8.49941e-07
LYPD6B	3.06566	1.89798	85.1228	6.0197e-09	8.75121e-07
FCN3	9.54008	-0.109824	221.936	6.35537e-09	9.1552e-07
SLC5A11	5.05816	-1.99583	84.3486	6.51777e-09	9.30455e-07
GAL	2.81193	1.14835	84.2051	6.61491e-09	9.35892e-07
ATP9A	-0.634227	6.12725	83.8138	6.888e-09	9.6299e-07
PLEKHG1	-0.878028	4.45146	83.758	6.92799e-09	9.6299e-07
ANO9	4.15414	-1.69731	83.6143	7.03202e-09	9.68952e-07
KLHDC7A	9.05783	-0.219804	114.412	7.28303e-09	9.94887e-07
ADGRA1	8.77279	-1.14249	114.1	7.42951e-09	1.00622e-06
SYT2	5.96284	-1.20812	82.5165	7.88542e-09	1.05892e-06
MRO	-2.0097	4.70439	136.836	8.18236e-09	1.08956e-06
ADGRB1	5.68292	3.3186	82.0187	8.30909e-09	1.09722e-06
PPP2R2C	4.60641	1.37387	81.8011	8.50209e-09	1.11342e-06
LSAMP	-1.176	4.90694	81.6852	8.60686e-09	1.1179e-06
CHRNA4	10.1578	0.291415	111.203	8.9628e-09	1.15467e-06
PCSK1	-3.00969	3.37216	134.264	9.28022e-09	1.18592e-06
PAPSS1	-0.407098	6.25562	80.1247	1.0164e-08	1.28848e-06
CLEC17A	8.98075	-0.910217	108.912	1.0428e-08	1.31144e-06
GALNT9	11.6667	1.22338	108.726	1.05578e-08	1.31731e-06
NPPB	9.3986	0.49511	107.721	1.12944e-08	1.38999e-06
RPLP0P2	3.91958	-1.53392	79.1302	1.13157e-08	1.38999e-06
ADAM33	6.32698	0.305122	78.8208	1.17026e-08	1.42645e-06
DRD2	2.98722	2.9051	78.3833	1.22743e-08	1.48473e-06
NUDT3	-0.5891	6.7005	77.6175	1.33502e-08	1.60263e-06
KCNT1	11.328	1.60733	104.904	1.36837e-08	1.63031e-06
VSX2	4.78811	-1.30285	77.032	1.42423e-08	1.68421e-06
PADI3	3.42943	2.41373	76.8726	1.44964e-08	1.70155e-06
CDKN1C	1.69643	2.88915	76.5878	1.49626e-08	1.74336e-06
MATK	5.6601	-1.79719	76.3846	1.53052e-08	1.77027e-06
CAMKK1	2.45833	3.35537	76	1.59774e-08	1.83463e-06
CADM1	-0.810468	6.63126	75.7766	1.63829e-08	1.86765e-06
OLFML2B	-1.79658	5.15586	75.5764	1.67556e-08	1.88519e-06
OLFM4	9.53535	-0.0339441	101.984	1.67747e-08	1.88519e-06
C5orf47	5.32556	-0.959325	75.4667	1.69637e-08	1.8885e-06
FOXN1	8.44071	-1.04999	185.576	1.70425e-08	1.8885e-06
TBX21	6.37525	-1.7752	74.9336	1.80164e-08	1.98256e-06
RHCG	3.71441	1.54294	74.4737	1.8982e-08	2.07441e-06
GPM6B	-1.00206	4.52011	72.4416	2.39811e-08	2.60277e-06
CALB2	6.21372	5.78174	72.0867	2.49936e-08	2.6942e-06
FA2H	5.40955	1.0451	71.9896	2.52787e-08	2.70652e-06
CLEC11A	1.63403	1.68777	71.7405	2.60267e-08	2.76791e-06
TNNC1	4.53721	0.466046	71.6492	2.63066e-08	2.77359e-06
SRARP	7.77888	-1.32412	171.284	2.64301e-08	2.77359e-06
COL20A1	8.65227	1.15365	71.5228	2.66999e-08	2.78347e-06
CMTM4	-0.478208	5.47986	71.2826	2.74648e-08	2.84449e-06
NFAM1	5.75393	0.211773	70.6819	2.94852e-08	3.02926e-06
JAG2	3.91082	4.45326	70.6403	2.96311e-08	3.02926e-06
SLC6A8	0.934569	7.15895	70.5007	3.01261e-08	3.06012e-06
MUC6	8.63132	-0.753555	93.5322	3.11679e-08	3.14577e-06
RNF223	10.9396	1.63249	92.7366	3.31209e-08	3.31137e-06
SOX2	1.37615	4.21676	69.6584	3.33119e-08	3.31137e-06
ANKLE1	0.617124	3.37064	69.6275	3.34355e-08	3.31137e-06
ARC	6.46105	6.16214	68.7396	3.72126e-08	3.66256e-06
GGT1	2.87854	2.91559	68.5113	3.82576e-08	3.74216e-06
STAP1	9.28943	-0.4768	158.104	4.08888e-08	3.97499e-06
GTF2IP1	-0.383305	7.65971	67.6121	4.26965e-08	4.12542e-06
PLCH2	7.44575	2.69382	67.5323	4.31166e-08	4.14076e-06
RIMBP2	8.73293	-1.03871	88.984	4.43878e-08	4.23716e-06
NAMPT	0.545598	7.03197	67.0734	4.56232e-08	4.32901e-06
TTL	-0.416985	7.83036	66.8276	4.7031e-08	4.43603e-06
UNC13A	1.58285	5.21223	66.1623	5.10851e-08	4.78991e-06
CSF2	7.28934	1.88149	66.0876	5.15633e-08	4.80631e-06
TMEM119	4.29407	0.611557	65.7246	5.39594e-08	5.00024e-06
CCDC85A	3.71978	-0.31629	65.6483	5.44782e-08	5.01896e-06
OLFM1	8.8778	0.596676	65.3966	5.62294e-08	5.15035e-06
ANK3	-0.913891	5.81761	65.1733	5.78347e-08	5.26694e-06
CBX5	-0.387214	7.56638	64.9648	5.9379e-08	5.35859e-06
FKBP4	0.500757	7.46927	64.9464	5.95173e-08	5.35859e-06
PRB3	11.7486	2.73287	85.0474	6.1048e-08	5.44496e-06
ONECUT3	7.90103	-1.33327	85.0244	6.11639e-08	5.44496e-06
KCNH2	3.82301	-0.00698272	64.6271	6.1976e-08	5.48643e-06
SLC6A3	7.14249	-0.880347	84.688	6.28893e-08	5.53636e-06
SSTR3	6.69372	-2.57911	84.0218	6.64694e-08	5.808e-06
TOM1L2	-0.440996	6.35396	64.0498	6.67081e-08	5.808e-06
MYLK2	3.80914	1.64206	63.9096	6.79159e-08	5.88085e-06
PEAR1	4.65424	-0.547077	63.5898	7.0762e-08	6.09399e-06
KLK11	8.40074	-1.36811	142.089	7.29258e-08	6.24639e-06
LSP1	4.71444	0.544333	63.2172	7.42427e-08	6.325e-06
PAMR1	5.81307	-1.74732	82.459	7.57996e-08	6.4231e-06
CACNA2D2	4.30028	0.100043	62.991	7.64472e-08	6.44353e-06
HMCN2	5.5585	0.735989	62.9313	7.70406e-08	6.45918e-06
GGTLC2	2.49408	-0.44521	62.638	8.00314e-08	6.61241e-06
CLIC3	4.54414	-1.6372	62.6178	8.0242e-08	6.61241e-06
HMGCR	-0.406414	7.12864	62.6144	8.02768e-08	6.61241e-06
MOXD1	-0.968699	6.89895	62.5895	8.05373e-08	6.61241e-06
DOK7	4.69074	0.395905	62.5271	8.1195e-08	6.63204e-06
EPPK1	4.07528	2.12857	62.2246	8.44634e-08	6.86363e-06
RUVBL2	0.417994	7.99289	62.0352	8.65835e-08	7.00001e-06
TNNI2	5.40958	-1.70167	61.9696	8.73312e-08	7.02462e-06
PTPN7	5.06367	-0.707341	61.9097	8.80199e-08	7.02628e-06
ALDH1L1	4.44907	-1.29805	61.8764	8.84057e-08	7.02628e-06
OLIG1	-1.37826	1.71096	61.8526	8.86821e-08	7.02628e-06
PDCD1	11.4673	1.84078	135.47	9.43024e-08	7.40435e-06
HAGLR	-0.811204	3.72052	61.3792	9.43884e-08	7.40435e-06
MYL3	6.87385	-1.01714	61.1427	9.73877e-08	7.60199e-06
ITGAL	4.42184	-1.51548	61.0957	9.79961e-08	7.61199e-06
ZBTB7C	7.11257	-0.0859843	60.9695	9.96506e-08	7.70275e-06
INPP4B	-0.812994	6.00172	60.9074	1.00476e-07	7.72882e-06
CACNA1H	5.64273	1.58366	60.8466	1.01291e-07	7.75388e-06
ZKSCAN1	-0.75409	6.93068	60.81	1.01784e-07	7.75419e-06
GNG2	-0.732204	6.50495	59.9363	1.14401e-07	8.67365e-06
MUC2	9.64303	1.17028	59.6354	1.19134e-07	8.98952e-06
DOCK1	-0.389916	6.90693	59.4423	1.22283e-07	9.17164e-06
STAC2	5.54284	5.00499	59.4168	1.22705e-07	9.17164e-06
CHRNA2	8.51783	-1.24818	76.6728	1.25633e-07	9.34639e-06
NFKBIB	0.495911	5.07794	59.1915	1.26511e-07	9.36775e-06
TTC9	2.15963	-0.596731	58.9745	1.30298e-07	9.59784e-06
NBEA	-0.832235	3.41507	58.9445	1.3083e-07	9.59784e-06
GRIK3	6.20766	-2.91235	76.0717	1.32644e-07	9.68607e-06
EFCAB8	4.86227	-0.0845354	58.8027	1.33384e-07	9.69541e-06
PLA2G4E	10.076	1.46484	75.9299	1.34361e-07	9.72183e-06
TGFB1	0.629284	6.37401	58.6155	1.36838e-07	9.85604e-06
TNFRSF21	1.47328	5.40293	58.4685	1.39618e-07	1.00108e-05
FGFBP2	3.59122	1.84534	58.4328	1.40302e-07	1.00146e-05
LILRB2	10.669	1.24935	125.675	1.4105e-07	1.00228e-05
DRAXIN	4.93061	2.15077	58.0998	1.46869e-07	1.03897e-05
GRIN2A	4.91666	-2.08317	57.9093	1.50774e-07	1.06185e-05
SLC35E2B	-0.638434	6.07522	57.7877	1.53328e-07	1.07506e-05
CDK19	-0.510513	6.04982	57.7042	1.55108e-07	1.07771e-05
SCNN1G	7.82092	-1.82891	123.397	1.55537e-07	1.07771e-05
TMEM176A	7.64923	-1.96003	74.3173	1.55746e-07	1.07771e-05
CARMIL2	2.2237	3.74632	57.3173	1.63657e-07	1.12752e-05
ZNF423	4.19257	-1.75545	57.1033	1.68605e-07	1.15659e-05
WNT11	4.10864	2.41934	56.8305	1.75154e-07	1.19633e-05
SPIB	4.73052	-0.215758	56.7321	1.77584e-07	1.20772e-05
KIF1A	5.48943	4.63752	56.588	1.81207e-07	1.22709e-05
SMAD7	1.79518	3.2536	56.5308	1.82669e-07	1.23174e-05
NOS2	3.71864	0.615515	56.4247	1.85413e-07	1.24494e-05
ST6GAL1	-0.864908	6.40692	56.3619	1.87058e-07	1.25069e-05
OLIG2	-0.765866	3.30587	56.204	1.91267e-07	1.27345e-05
TDRD9	3.65728	-0.982979	56.1157	1.93665e-07	1.28402e-05
GBA3	2.42757	1.13345	56.0725	1.9485e-07	1.2865e-05
GFRA2	8.87829	1.32845	56.001	1.96829e-07	1.29417e-05
PDZD2	-1.13901	3.17931	83.598	1.98675e-07	1.30091e-05
TBC1D5	-0.414495	6.27958	55.8109	2.02201e-07	1.30421e-05
ME1	0.793147	5.74739	55.8064	2.02329e-07	1.30421e-05
APOC1P1	6.78356	0.650901	55.7958	2.02635e-07	1.30421e-05
DLX3	5.34808	-0.649078	55.7655	2.03508e-07	1.30421e-05
PLXNA4	5.18625	-1.6193	55.7554	2.03797e-07	1.30421e-05
PA2G4	0.482923	8.80714	55.7444	2.04117e-07	1.30421e-05
MB	7.24694	0.826118	71.1309	2.10193e-07	1.33764e-05
NRBP1	0.379208	7.01822	55.4726	2.12157e-07	1.34473e-05
WFIKKN2	2.11693	3.39446	55.4257	2.1358e-07	1.34836e-05
ATP2B3	7.4493	-1.91718	70.488	2.236e-07	1.40601e-05
KCND3	5.26303	-2.0769	54.8516	2.3186e-07	1.44919e-05
IRS2	-0.643519	8.23348	54.8386	2.32295e-07	1.44919e-05
LCN2	4.80603	-0.100508	54.6707	2.3797e-07	1.47877e-05
SPDEF	4.95234	-0.103309	54.5754	2.41259e-07	1.49336e-05
FAM83C	7.32467	-1.9667	69.6242	2.43144e-07	1.49917e-05
ACAD10	-0.756734	4.64718	54.1658	2.55973e-07	1.56879e-05
PCDH10	-1.08887	3.91256	54.1293	2.57332e-07	1.56879e-05
NSUN5	0.329453	5.69333	54.1273	2.57406e-07	1.56879e-05
LRCH2	-0.9098	2.84152	53.9906	2.62563e-07	1.59409e-05
PRSS23	0.836003	6.55096	53.8605	2.67579e-07	1.61834e-05
ANGPTL4	2.03831	2.34874	53.6542	2.75745e-07	1.66139e-05
DNM3	-0.703102	3.39205	53.5834	2.7861e-07	1.67229e-05
S100A2	2.04132	3.59555	53.4378	2.84606e-07	1.70184e-05
CCL24	8.92462	-0.423133	67.7875	2.91405e-07	1.73594e-05
SEPTIN8	-0.548099	6.1883	52.9357	3.06385e-07	1.81197e-05
MMRN2	3.56923	2.51726	52.9342	3.06455e-07	1.81197e-05
FLG	4.52837	1.0526	52.908	3.0764e-07	1.81222e-05
AMBP	4.03051	-2.45517	52.8546	3.10073e-07	1.81978e-05
TEAD4	0.580811	4.84842	52.3418	3.34529e-07	1.95607e-05
EFNA5	-0.744252	2.83541	52.2865	3.37294e-07	1.96498e-05
SMIM5	2.63217	-0.928836	52.1868	3.42332e-07	1.98478e-05
ALPI	10.2732	0.959799	106.306	3.43198e-07	1.98478e-05
EVC	-0.540611	4.57071	51.9958	3.5222e-07	2.02955e-05
CACNA1B	5.34423	-1.3396	51.9397	3.55187e-07	2.03294e-05
S100A7	10.4373	2.37749	65.82	3.55373e-07	2.03294e-05
TMEM179	1.74964	0.592422	51.8439	3.60309e-07	2.04621e-05
AGMO	-1.8272	3.88805	51.8274	3.61203e-07	2.04621e-05
SCRT1	6.06613	-1.36627	51.8206	3.61567e-07	2.04621e-05
LINC01310	7.40586	-1.93838	65.565	3.6476e-07	2.05694e-05
ABCA4	5.39665	-1.94569	51.7229	3.66895e-07	2.06164e-05
DPP6	5.55075	-2.0599	75.0375	3.89601e-07	2.18149e-05
LCMT1-AS2	5.54127	-0.509017	50.868	4.1737e-07	2.32463e-05
TTC28	-0.944234	3.53139	50.8404	4.19121e-07	2.32463e-05
SCN4A	8.96947	-0.213241	64.2095	4.19567e-07	2.32463e-05
RPS6KA2	-1.36644	6.2888	50.7451	4.25229e-07	2.3478e-05
SCN9A	3.20376	1.84927	50.6817	4.29351e-07	2.36232e-05
PRAMEF20	5.75309	-0.61017	63.9411	4.31483e-07	2.36584e-05
ID3	0.894958	6.79008	50.5213	4.39961e-07	2.40401e-05
PNP	0.491032	5.77558	50.3511	4.5154e-07	2.4588e-05
MBTPS1	-0.342654	7.33092	50.0435	4.73315e-07	2.56263e-05
P2RX1	3.9469	0.326355	50.036	4.73864e-07	2.56263e-05
ACTR3	0.446917	8.48257	50.0141	4.75459e-07	2.56263e-05
HHIP	2.75176	2.25649	49.9678	4.78852e-07	2.57217e-05
LILRA2	11.5468	2.06047	99.542	4.84938e-07	2.59606e-05
SOX9	3.14539	0.686119	49.8418	4.88216e-07	2.60481e-05
RAB39B	-0.945915	1.29672	49.778	4.9304e-07	2.62172e-05
SLN	-1.4661	3.73007	49.6843	5.00215e-07	2.65097e-05
CRYBA2	4.4456	-1.33069	49.6202	5.05188e-07	2.6684e-05
MOBP	3.61809	-0.0161732	49.592	5.07392e-07	2.67114e-05
CREBL2	-0.486693	5.42649	49.5139	5.13547e-07	2.69459e-05
RTN4RL1	2.13603	-0.602753	49.3906	5.23443e-07	2.73745e-05
KLK4	2.85495	-0.942418	49.3674	5.25328e-07	2.73827e-05
TRIM53AP	3.32791	-0.747163	49.3193	5.29265e-07	2.74975e-05
TTC17	-0.373803	6.30622	49.2907	5.31617e-07	2.75294e-05
KLK5	6.11576	-1.49965	61.8642	5.37624e-07	2.77498e-05
IL7R	1.71825	4.50406	49.1684	5.41808e-07	2.7875e-05
ELOC	0.447789	6.28136	48.9165	5.63474e-07	2.88958e-05
GNG7	-1.46542	5.06414	48.8496	5.69388e-07	2.91049e-05
LY6D	7.90656	-0.90787	61.2513	5.74328e-07	2.91736e-05
EIF4A3	0.361227	7.17079	48.7934	5.74414e-07	2.91736e-05
SCMH1	-0.500446	5.23535	48.6717	5.85447e-07	2.94998e-05
UNCX	8.55929	-0.953848	96.0116	5.85803e-07	2.94998e-05
ARHGEF6	-1.15259	5.05246	48.6611	5.86422e-07	2.94998e-05
USP40	-0.351029	5.15521	48.5813	5.93799e-07	2.97764e-05
TBC1D1	-0.426638	6.22171	48.4448	6.0665e-07	3.03248e-05
TRNP1	-0.564736	5.15841	48.3677	6.14049e-07	3.05982e-05
MARVELD1	-0.689813	6.91549	48.282	6.22382e-07	3.08857e-05
RNF130	-0.59927	6.72919	48.2684	6.23718e-07	3.08857e-05
FOLH1	-1.80167	4.34952	48.1414	6.36326e-07	3.14119e-05
CD300LB	7.06612	-2.31876	93.6799	6.65975e-07	3.27734e-05
TAB3	-0.517814	5.98634	47.8237	6.69106e-07	3.28256e-05
HUNK	4.86484	-1.71804	47.723	6.79881e-07	3.32512e-05
SLC25A22	0.784607	5.76654	47.6595	6.8677e-07	3.34848e-05
SREBF2	-0.796446	7.59583	47.6265	6.90389e-07	3.34984e-05
PVR	0.437481	6.38242	47.607	6.92526e-07	3.34984e-05
PFKP	0.387085	7.69571	47.5935	6.94015e-07	3.34984e-05
LILRB1	9.03345	-0.556303	92.9028	6.95505e-07	3.34984e-05
SGSM1	6.91434	-1.2079	47.5535	6.98445e-07	3.35381e-05
BMP8A	1.51366	1.83608	47.4717	7.07598e-07	3.38749e-05
ZFAND2A	0.707274	3.86625	47.2415	7.34087e-07	3.4998e-05
RNF157	-0.586256	5.38704	47.2297	7.35474e-07	3.4998e-05
PIM2	0.411836	4.48162	47.0855	7.52643e-07	3.57077e-05
ULBP1	3.77777	0.500218	47.0358	7.58663e-07	3.58859e-05
CYGB	2.54461	0.403989	46.9959	7.63531e-07	3.60087e-05
PELO	0.356656	5.43302	46.9464	7.6962e-07	3.61881e-05
ITK	4.43708	-1.63846	46.7653	7.92363e-07	3.71473e-05
TMEM156	3.56534	-0.111368	46.415	8.38462e-07	3.91115e-05
CFAP74	3.08611	-1.37955	46.4096	8.39197e-07	3.91115e-05
COLGALT2	-0.917634	3.96727	46.361	8.45828e-07	3.9305e-05
BHLHE41	4.30794	3.7775	46.3133	8.52399e-07	3.94067e-05
OPALIN	-3.46736	1.50486	66.0226	8.52991e-07	3.94067e-05
LINC01914	3.80557	-0.42774	46.2869	8.56048e-07	3.94329e-05
DAPP1	7.35374	-1.47902	57.6114	8.59732e-07	3.94879e-05
TNFSF18	5.82344	-1.06562	65.7516	8.7451e-07	4.00505e-05
PLEC	0.825908	9.16427	46.1341	8.77553e-07	4.00741e-05
STXBP5-AS1	-1.69615	2.3396	46.017	8.9443e-07	4.07274e-05
FBXW8	-0.67762	4.20334	45.94	9.05718e-07	4.11232e-05
SOX18	2.97176	4.22945	45.9097	9.10211e-07	4.12092e-05
PPID	0.486357	5.80814	45.8063	9.25706e-07	4.16742e-05
CRB2	3.37884	-2.04608	45.806	9.25743e-07	4.16742e-05
NRARP	5.41055	0.193892	45.7839	9.29098e-07	4.17068e-05
TRIM7	0.590248	3.21158	45.7143	9.39732e-07	4.2065e-05
CCM2L	5.95464	1.12233	45.6589	9.48289e-07	4.23284e-05
SOD3	-2.32129	4.37494	45.631	9.5264e-07	4.24032e-05
TBC1D4	-0.804791	6.54938	45.5053	9.72473e-07	4.31647e-05
ADAM22	-0.544215	4.38187	45.4563	9.80327e-07	4.33918e-05
GNAT1	7.20498	-2.16379	56.4129	9.86217e-07	4.34313e-05
MGST1	0.860902	7.85576	45.4168	9.86701e-07	4.34313e-05
KIAA1109	-0.475388	4.93117	45.3722	9.93977e-07	4.36304e-05
CABP5	8.0547	-1.43668	86.3964	1.01356e-06	4.43409e-05
FNBP1L	-0.368413	5.17504	45.2391	1.016e-06	4.43409e-05
BTBD11	3.06115	-0.647222	45.216	1.01986e-06	4.43409e-05
ITIH5	-2.05486	7.74247	45.2071	1.02136e-06	4.43409e-05
ST3GAL5	-0.64838	4.92635	45.0621	1.04609e-06	4.52211e-05
ECM1	0.47089	6.7667	45.0549	1.04734e-06	4.52211e-05
GALNT13	-0.371835	4.21773	44.9207	1.07086e-06	4.61108e-05
BCHE	-1.15738	5.8236	44.8914	1.07607e-06	4.62098e-05
CCNG1	-0.510528	6.73032	44.751	1.10142e-06	4.71705e-05
AASS	-0.743969	4.81541	44.696	1.11153e-06	4.7291e-05
DNMBP	0.686147	5.67404	44.6959	1.11154e-06	4.7291e-05
AADACP1	4.61876	-2.27971	44.687	1.11319e-06	4.7291e-05
COL17A1	4.39853	-1.06167	44.5196	1.14464e-06	4.84971e-05
ADAMTSL2	3.92605	-2.08878	44.4243	1.16297e-06	4.9085e-05
MAB21L4	7.21859	0.358018	54.9867	1.16471e-06	4.9085e-05
TMOD2	-0.737117	4.27537	44.3711	1.17334e-06	4.91875e-05
ERMP1	-0.645872	5.21469	44.3711	1.17335e-06	4.91875e-05
SGCB	-0.393436	5.69903	44.3097	1.18545e-06	4.95639e-05
DCHS2	-1.40552	2.01361	44.2424	1.19887e-06	4.99914e-05
MYH11	5.50241	-1.01644	44.2269	1.20199e-06	4.99914e-05
CYP51A1	-0.339867	6.22504	44.1512	1.21733e-06	5.04968e-05
DENND6A	-0.356607	5.27949	44.1017	1.22746e-06	5.07823e-05
CD300A	7.43796	-1.73797	54.5211	1.23062e-06	5.07823e-05
PARP8	-0.468989	5.60476	43.9695	1.25502e-06	5.16547e-05
TPSD1	8.95713	-0.655042	54.2258	1.27457e-06	5.23235e-05
C6orf120	-0.651121	5.05675	43.5769	1.34089e-06	5.49039e-05
S100A11	0.674336	8.22666	43.5446	1.34823e-06	5.50349e-05
BMP8B	1.186	6.12451	43.5121	1.35567e-06	5.50349e-05
PTPN5	3.83005	-1.5929	43.5048	1.35736e-06	5.50349e-05
EDN1	4.53801	-1.8993	61.1139	1.35799e-06	5.50349e-05
TMEM132A	-0.608457	6.24455	43.4642	1.36672e-06	5.52475e-05
NDUFB9	0.347156	6.97607	43.4465	1.37081e-06	5.52719e-05
HES4	1.96941	3.01247	43.3744	1.38769e-06	5.58104e-05
EVA1C	0.675394	4.19399	43.3257	1.39919e-06	5.61304e-05
TGM3	10.8408	1.52341	53.2608	1.43099e-06	5.72611e-05
SLC23A2	-0.505154	6.84667	43.1456	1.44271e-06	5.75848e-05
LGALS12	5.44792	-1.81904	43.0705	1.46129e-06	5.81799e-05
SCN1B	1.22313	2.42199	42.8844	1.50845e-06	5.99072e-05
PBX1	-0.900439	3.11436	42.865	1.51346e-06	5.99462e-05
GLI1	3.8148	8.27611	42.8381	1.52044e-06	5.99462e-05
NANOS3	4.49313	-1.19047	42.8368	1.52078e-06	5.99462e-05
ABI1	0.381189	5.87253	42.8147	1.52656e-06	6.00245e-05
CTXND1	-1.41484	1.77094	42.7596	1.54101e-06	6.04427e-05
WSCD2	-0.783133	6.4271	42.6532	1.5694e-06	6.14041e-05
MFSD4A	3.23176	0.931455	42.5218	1.60523e-06	6.26514e-05
FAM8A1	-0.650893	5.40044	42.4592	1.62261e-06	6.31742e-05
FBXL6	0.408896	4.90674	42.3708	1.64752e-06	6.39868e-05
KIAA1217	-1.11291	4.50776	42.2641	1.67811e-06	6.48818e-05
ENDOU	4.16298	-1.32375	42.2619	1.67875e-06	6.48818e-05
EXOC4	-0.43793	6.70052	42.226	1.68921e-06	6.51271e-05
S100B	-1.12843	8.37415	42.208	1.69446e-06	6.51709e-05
GH1	9.57948	0.627936	51.48	1.77948e-06	6.82382e-05
SP6	2.47022	-1.46368	41.9146	1.78282e-06	6.82382e-05
ZNF618	-0.57416	4.12662	41.7585	1.83187e-06	6.98917e-05
CNTN1	-1.47977	3.50744	58.0999	1.83485e-06	6.98917e-05
NCAN	3.38467	-0.86582	41.6865	1.85499e-06	7.04895e-05
TAGLN2	0.396993	9.67397	41.4365	1.9378e-06	7.34601e-05
TRAPPC9	-0.683573	4.81768	41.4217	1.94282e-06	7.34749e-05
SLFNL1	2.65021	-1.35803	41.3267	1.97545e-06	7.44792e-05
SCRN1	-0.374674	8.02506	41.317	1.97878e-06	7.44792e-05
GPR37L1	5.52925	-1.94484	41.2865	1.98942e-06	7.44989e-05
FAM221B	5.53311	-1.49454	50.5743	1.99254e-06	7.44989e-05
GJB3	3.77356	2.0238	41.2696	1.99533e-06	7.44989e-05
PHC1	-0.433007	4.99646	41.2616	1.99811e-06	7.44989e-05
UTP6	0.335171	6.58701	41.2078	2.01708e-06	7.50297e-05
MGAT5	-0.496149	7.08915	41.0867	2.0605e-06	7.64652e-05
TMTC4	-0.546571	4.62212	41.054	2.07241e-06	7.67278e-05
TEKT5	4.3173	-2.22663	41.0289	2.08159e-06	7.68879e-05
CPN1	-1.42855	2.22827	40.9445	2.1128e-06	7.7859e-05
LTF	3.88969	-2.09366	40.903	2.12833e-06	7.82493e-05
PKNOX2	-0.791352	4.20814	40.7481	2.18741e-06	8.02356e-05
MRPS12	0.455956	5.58913	40.684	2.21238e-06	8.0964e-05
DHRS9	4.57306	-2.26646	49.7124	2.22221e-06	8.10424e-05
GSTA3	-3.06914	-0.817743	56.2161	2.22906e-06	8.10424e-05
PIGN	-0.444288	5.10872	40.6396	2.22987e-06	8.10424e-05
RBPMS	-0.725798	4.03559	40.4798	2.29406e-06	8.31164e-05
ELK3	-0.405942	5.74605	40.463	2.30093e-06	8.31164e-05
KRT13	7.7656	-1.18151	49.4338	2.30267e-06	8.31164e-05
CNTNAP3C	-0.872868	2.10658	40.3835	2.3337e-06	8.4045e-05
ARHGAP31	-0.737508	4.68545	40.3236	2.35875e-06	8.47545e-05
SNAI3	4.28404	-1.48092	40.2125	2.40596e-06	8.62553e-05
PDE2A	4.42288	2.0838	40.1779	2.42088e-06	8.65943e-05
EMX1	5.14431	-2.38015	40.1378	2.43829e-06	8.70206e-05
POR	0.688154	7.03595	40.1098	2.45056e-06	8.71955e-05
VWA2	2.96803	0.203727	40.1015	2.4542e-06	8.71955e-05
PTGIR	5.09917	-0.156776	40.0588	2.473e-06	8.76671e-05
CHST8	5.06601	1.00369	39.9627	2.51598e-06	8.89915e-05
GNB4	0.380614	6.26453	39.8374	2.5732e-06	9.08129e-05
TNIP2	0.36574	4.84745	39.6736	2.6502e-06	9.33224e-05
ROBO2	-0.750204	4.33903	39.5987	2.68623e-06	9.43815e-05
PPP1R3F	-0.722873	2.54473	39.5587	2.70573e-06	9.47952e-05
SLC24A3	-1.55466	5.05756	39.549	2.71048e-06	9.47952e-05
HLCS	-0.487641	4.92271	39.5378	2.71595e-06	9.47952e-05
KCNS3	-0.43421	5.02608	39.4702	2.74934e-06	9.57496e-05
FLT4	4.40796	-0.923536	39.3555	2.80699e-06	9.75429e-05
TPI1	0.442833	9.83736	39.3376	2.81611e-06	9.76457e-05
CNTNAP3	-0.584939	4.85667	39.3183	2.82602e-06	9.77753e-05
DPEP2NB	5.94013	-0.766424	47.6946	2.88535e-06	9.92071e-05
SFT2D3	-0.6179	3.50047	39.1952	2.88983e-06	9.92071e-05
PIGM	-0.47446	4.62208	39.1933	2.89086e-06	9.92071e-05
CCL22	8.20708	-1.48614	70.3554	2.89245e-06	9.92071e-05
TMEM135	-0.334454	4.64599	39.1741	2.90096e-06	9.92832e-05
MAP6	4.02324	-1.32627	39.1623	2.90719e-06	9.92832e-05
C19orf38	3.23737	-0.381103	39.0488	2.96785e-06	0.000101137
TSPAN11	-1.13214	4.87032	39.0015	2.99353e-06	0.000101793
OPHN1	-1.08398	5.24354	38.9727	3.00928e-06	0.000102109
HTR3E	7.30803	-1.60105	69.6259	3.04839e-06	0.000103215
ASMT	4.26484	-2.39311	38.8744	3.06375e-06	0.000103514
STRADB	-0.684949	5.47772	38.8473	3.07898e-06	0.000103807
DNAJB1	0.600365	7.70887	38.8287	3.08947e-06	0.00010394
THBS1	1.40872	7.84199	38.7406	3.1397e-06	0.000105406
SERPINE1	3.6468	3.13043	38.7172	3.15313e-06	0.000105633
PXDN	-0.596076	8.98631	38.696	3.16543e-06	0.000105821
DUSP16	-0.489085	4.3634	38.6745	3.17795e-06	0.000106016
KIAA1522	1.23407	6.49731	38.6424	3.1967e-06	0.000106418
LBX1	5.07683	-1.11586	52.7654	3.22895e-06	0.000107266
UGP2	0.592401	7.60718	38.5177	3.27071e-06	0.00010839
TMEM170B	-0.580411	3.30896	38.5082	3.27645e-06	0.00010839
PEG13	2.6002	-2.06381	38.475	3.29651e-06	0.000108826
ANKRD13B	0.523675	4.84046	38.4567	3.30763e-06	0.000108966
BIRC7	4.14142	-0.814007	38.4436	3.3156e-06	0.000109002
MMAB	-0.631182	4.95214	38.4261	3.3263e-06	0.000109127
GDPD5	0.822959	3.67956	38.3987	3.34311e-06	0.000109452
ADK	0.418973	5.39997	38.3746	3.35803e-06	0.000109714
NTN1	3.76532	1.82543	38.3629	3.36526e-06	0.000109724
EVC2	4.69897	-2.29781	38.2517	3.43497e-06	0.000111767
NOMO3	-0.241237	6.91183	38.1514	3.49928e-06	0.000113626
COL4A5	-1.39308	3.11576	38.0485	3.56657e-06	0.000115417
ANK2	-0.719768	4.18386	38.0448	3.56899e-06	0.000115417
NRXN3	1.16476	3.72658	38.025	3.58212e-06	0.000115605
DNAJB4	0.567153	4.71057	38.0043	3.5959e-06	0.000115814
ANO4	-1.25868	3.89713	37.9755	3.61515e-06	0.000116198
PLEKHA6	4.68918	0.756356	37.9405	3.6387e-06	0.000116718
KLHL36	-0.464537	4.87327	37.9204	3.65229e-06	0.000116917
PDIA5	-0.607458	5.04954	37.8459	3.70321e-06	0.000118308
CNGB1	7.7614	-1.4626	45.778	3.72691e-06	0.000118826
BAIAP2	0.73968	5.04541	37.7997	3.73522e-06	0.000118852
GPR142	8.53819	-1.13623	66.7769	3.75986e-06	0.000119396
RAB34	1.08375	7.59022	37.7197	3.79129e-06	0.000120154
WNK2	3.32675	0.207862	37.6203	3.86221e-06	0.000122157
FAM92B	4.40545	-2.03448	37.4972	3.95211e-06	0.000124751
GRIP2	3.4318	0.900813	37.3937	4.02942e-06	0.000126939
PGPEP1	-0.645813	5.91015	37.3568	4.0574e-06	0.000127567
PSMA5	0.38194	7.14327	37.3235	4.08285e-06	0.000128113
FRMD8	1.00454	6.69716	37.1731	4.19986e-06	0.00013112
RNH1	0.304716	6.913	37.1624	4.20834e-06	0.00013112
LMX1B	2.0798	0.75698	37.1446	4.22245e-06	0.00013112
TMBIM4	-0.421841	4.98222	37.1402	4.22597e-06	0.00013112
SCNN1B	7.42568	-2.01423	65.2285	4.22768e-06	0.00013112
CRCT1	8.88693	0.207091	65.2264	4.22834e-06	0.00013112
GCGR	7.44578	-0.553232	65.1403	4.25632e-06	0.000131527
ZBTB39	-0.328396	4.38937	37.0789	4.27503e-06	0.000131527
CFAP97D2	7.71123	-0.918412	44.7742	4.27531e-06	0.000131527
GDF11	-0.765427	6.27771	37.0729	4.27987e-06	0.000131527
MME	-0.834809	4.31793	37.069	4.28298e-06	0.000131527
PRPS2	0.428979	6.79692	36.9387	4.38959e-06	0.00013454
PIK3CD-AS2	-0.840739	2.30528	36.904	4.41854e-06	0.000135031
DNAJB8	8.20748	-1.08425	64.6416	4.42262e-06	0.000135031
ARHGAP32	-0.365907	4.9746	36.801	4.50542e-06	0.000137256
SHANK2	10.0206	-0.0980035	64.3608	4.5196e-06	0.000137256
KCTD20	-0.356551	7.58808	36.7823	4.5215e-06	0.000137256
EPHA8	5.7973	0.43302	36.7559	4.54414e-06	0.00013768
SCARB2	-0.422072	7.96394	36.7331	4.56386e-06	0.000138013
PSMC4	0.465245	7.53617	36.7096	4.58417e-06	0.000138185
PRKAR1A	-0.459739	9.76112	36.7064	4.58697e-06	0.000138185
ADARB2	-1.4686	2.6932	36.6208	4.66218e-06	0.000140184
CXCR4	4.19487	0.424063	36.6071	4.67433e-06	0.000140283
OBSCN	1.95367	4.26338	36.5804	4.69806e-06	0.000140729
SORT1	-0.392303	7.50687	36.5582	4.71797e-06	0.000141058
UTP18	0.396285	6.4009	36.478	4.79052e-06	0.00014271
FEZ1	-0.754901	4.87795	36.4772	4.79122e-06	0.00014271
RTP5	7.93513	-1.55179	43.9015	4.82632e-06	0.000143486
LMOD2	-2.40469	0.0490958	49.156	4.86033e-06	0.000143928
DOK1	-0.728407	3.7162	36.3971	4.86497e-06	0.000143928
KCTD13	-0.51418	4.30672	36.3934	4.86843e-06	0.000143928
ACOT7	0.384481	7.80378	36.3814	4.8796e-06	0.000143989
KLF5	0.649179	5.83142	36.2985	4.95739e-06	0.000145973
CLDN5	6.66003	-1.83095	43.699	4.96526e-06	0.000145973
CHGA	2.5963	-1.81452	36.2491	5.0045e-06	0.000146854
SPATA6	-0.545968	3.61768	36.2162	5.03603e-06	0.000147336
CCDC50	-0.356539	7.14889	36.2126	5.0395e-06	0.000147336
RASA3	-0.457292	6.40463	36.183	5.06814e-06	0.0001479
KIAA0319L	-0.713546	6.67955	36.1575	5.09304e-06	0.000148354
SASH1	-0.539727	6.77907	36.1473	5.10296e-06	0.00014837
MTFR1L	-0.32985	5.71024	36.0672	5.18194e-06	0.00015039
SPP1	1.32991	7.11655	48.5717	5.20448e-06	0.000150436
DHRS3	-0.88383	6.42567	36.0385	5.2106e-06	0.000150436
COL9A1	-2.2108	3.52364	36.0371	5.212e-06	0.000150436
HGSNAT	-0.502848	4.54237	36.0214	5.22766e-06	0.000150614
HPCAL4	3.31712	1.68766	35.9746	5.27488e-06	0.000151698
BUD23	0.329392	6.7328	35.9477	5.30222e-06	0.000152208
TTLL10	7.62698	-1.14769	62.0326	5.4275e-06	0.000155523
SLCO2A1	5.69136	-1.22747	35.7888	5.46703e-06	0.000156373
TRMT1	0.409366	5.83636	35.771	5.48583e-06	0.000156487
GBA2	-0.441544	5.61189	35.7663	5.49078e-06	0.000156487
TSEN54	0.443334	4.50352	35.7378	5.52112e-06	0.000157069
TBC1D3B	2.43084	-1.11296	35.7219	5.53807e-06	0.000157269
PRSS3	5.00138	-0.813005	35.6918	5.57032e-06	0.000157902
PPP1R21	-0.410064	4.15522	35.6106	5.65853e-06	0.000160116
FAM149B1	-0.723931	3.56362	35.5672	5.70623e-06	0.000161178
FABP3	3.62535	3.80459	35.4824	5.80082e-06	0.000163558
LRWD1	0.339514	5.7839	35.4641	5.82141e-06	0.000163661
CAMK2A	2.23199	-2.089	35.4608	5.8251e-06	0.000163661
C7orf61	2.11672	-0.356402	35.4298	5.86031e-06	0.000164358
DAP	-0.506005	6.70967	35.3814	5.91565e-06	0.000165617
ASB1	-0.323957	5.41494	35.3609	5.93927e-06	0.000165985
MSI2	-0.348751	6.6099	35.2283	6.09449e-06	0.000170023
EXOSC9	0.332079	5.80971	35.0535	6.30597e-06	0.000175301
SLURP2	6.40016	-0.248716	42.0141	6.31247e-06	0.000175301
POU4F1	-0.611346	3.20216	35.0446	6.31686e-06	0.000175301
POMC	4.45628	-2.29719	34.8545	6.55644e-06	0.000181632
C10orf90	-0.719487	4.0148	34.8214	6.59916e-06	0.000182496
LMO7	-0.456496	6.10271	34.7964	6.63169e-06	0.000183076
CPS1	-0.543841	5.32463	34.757	6.68328e-06	0.0001839
ERF	0.268111	6.6707	34.7558	6.68474e-06	0.0001839
TAPT1-AS1	-1.52663	-1.50064	34.7399	6.70574e-06	0.000184158
KRT16P3	7.18191	-0.741629	41.5595	6.74303e-06	0.000184811
SYT8	4.56464	-2.1838	34.7043	6.75284e-06	0.000184811
CHN1	-0.500048	4.34392	34.6699	6.79869e-06	0.000185745
STX12	-0.319955	5.76085	34.5928	6.90273e-06	0.000187985
PPFIBP1	-0.538838	8.21853	34.5916	6.90442e-06	0.000187985
KCNMB4	-1.24226	2.64314	34.5393	6.97594e-06	0.000189607
PRB4	8.48222	-0.373726	58.9302	6.9919e-06	0.000189715
SLC35E2A	-0.575388	5.23541	34.4574	7.08964e-06	0.000192038
RNASET2	0.777772	3.47656	34.4245	7.13601e-06	0.000192965
ATP10B	-0.84305	3.96002	34.4114	7.15452e-06	0.000193135
TBC1D10C	3.58403	-2.05374	34.3871	7.18895e-06	0.000193526
PRMT5	0.336872	7.19051	34.384	7.1934e-06	0.000193526
ADGRF1	2.55542	0.601023	45.831	7.23781e-06	0.00019439
SH3PXD2A-AS1	1.28948	1.08393	34.3312	7.26887e-06	0.000194894
CCDC114	3.08941	-0.448241	34.289	7.32994e-06	0.0001962
BIN1	1.22042	5.95031	34.2179	7.43413e-06	0.000198653
MMP10	3.74765	-2.2734	45.502	7.53782e-06	0.000201085
MSRB3	-0.376436	4.40723	34.1382	7.55271e-06	0.000201143
ALDH1L2	-1.06554	5.06824	34.0619	7.66819e-06	0.000203876
LINGO2	-1.39765	0.968063	34.0421	7.69844e-06	0.000204337
RASD2	5.35453	2.27653	34.0008	7.76209e-06	0.000205682
PTPN9	-0.265583	5.88723	33.9813	7.79227e-06	0.000206069
SPOCK3	-2.09211	-1.08003	45.2237	7.8027e-06	0.000206069
AMZ1	3.96129	-0.639145	33.963	7.82078e-06	0.000206203
NAALAD2	-1.45864	-0.0689315	45.1786	7.84661e-06	0.00020654
C20orf194	-0.497179	3.97271	33.9318	7.86964e-06	0.000206803
UPP1	0.905012	5.88135	33.8844	7.94451e-06	0.000208177
HMCN1	-1.35222	7.46194	33.8821	7.94818e-06	0.000208177
MAP2K5	-0.407013	4.28403	33.8604	7.98267e-06	0.000208397
SRGAP3	-0.749922	4.47231	33.8603	7.98288e-06	0.000208397
PSMB3	0.361999	7.35068	33.8406	8.0143e-06	0.000208873
CDK14	-0.396798	4.86967	33.8283	8.03407e-06	0.000209044
PREB	0.243983	6.55596	33.8163	8.05334e-06	0.000209202
OXCT2P1	1.41594	0.0315644	33.7924	8.09188e-06	0.000209859
BCKDHB	-0.4299	4.41909	33.7773	8.11647e-06	0.000210016
LRRC10B	3.93928	-2.42872	33.7678	8.13187e-06	0.000210016
GYG2	-0.857956	5.26203	33.7642	8.13767e-06	0.000210016
TNIK	-0.389655	6.26978	33.7449	8.16929e-06	0.000210464
KYAT3	-0.470816	4.60153	33.7373	8.18161e-06	0.000210464
KIAA1324L	-1.08557	3.6988	33.7011	8.2412e-06	0.000211653
SPRY2	-0.791444	7.80413	33.6883	8.26241e-06	0.000211855
GGT3P	3.92388	-1.31198	33.5805	8.44313e-06	0.000216139
ANGPT4	4.49455	-2.13155	33.5385	8.51459e-06	0.000217616
HBA2	4.59615	4.12629	33.446	8.67467e-06	0.000221351
PSKH1	-0.686064	5.19223	33.4349	8.69394e-06	0.000221486
CMTM3	-0.342107	6.06641	33.3931	8.76749e-06	0.000222696
CDH10	-1.71269	-0.709076	44.292	8.76954e-06	0.000222696
CHRFAM7A	0.97227	3.58422	33.3716	8.80557e-06	0.000223253
RBMS3	-1.30197	4.0141	33.3486	8.84652e-06	0.000223933
ESRP1	-1.43958	3.16179	33.3226	8.89321e-06	0.000224756
CDON	-0.616235	4.6632	33.311	8.91396e-06	0.000224863
AZGP1	-1.63075	5.30986	33.3044	8.92582e-06	0.000224863
HES1	1.27313	4.52081	33.2022	9.11216e-06	0.000229098
DISP2	1.7607	2.11912	33.1964	9.12287e-06	0.000229098
ACSS2	-0.926962	5.58657	33.1782	9.15652e-06	0.00022958
GCH1	0.740767	2.77516	33.1682	9.17499e-06	0.000229679
CNN3	0.370308	8.06138	33.1561	9.19756e-06	0.000229881
ZAN	7.63956	-2.0022	55.6363	9.26613e-06	0.00023123
PTGS1	-1.57647	6.6027	33.0816	9.33757e-06	0.000232646
ZNF296	1.91025	0.533709	33.0081	9.47778e-06	0.000235769
EIF1AD	0.408266	5.14649	32.9937	9.50562e-06	0.000236091
IL11	2.9797	5.03876	32.9417	9.60649e-06	0.000238097
DNAH9	-0.779142	4.72447	32.9366	9.61645e-06	0.000238097
FAM210B	-0.463512	6.57845	32.9253	9.6387e-06	0.000238276
MMP11	3.26067	5.68591	32.8544	9.77873e-06	0.000241361
SMPDL3B	3.30393	1.71176	32.8319	9.82363e-06	0.0002418
ENO1	0.404194	11.6626	32.8302	9.82704e-06	0.0002418
SLC16A4	-0.723187	4.09377	32.7951	9.89751e-06	0.000242918
BAK1	0.685032	5.5141	32.7924	9.90313e-06	0.000242918
CUL7	-0.762087	5.44945	32.7821	9.92397e-06	0.000243053
SEMA3E	-1.05696	4.51812	32.7472	9.99476e-06	0.000244409
VPS13D	-0.419444	5.83907	32.6646	1.01649e-05	0.000248186
MAP3K10	-0.565616	4.04955	32.622	1.02537e-05	0.000249969
DECR1	-0.427726	5.43191	32.5745	1.0354e-05	0.000251728
PSMD14	0.385731	7.32779	32.5728	1.03576e-05	0.000251728
FKBP9	-0.508264	7.55195	32.488	1.0539e-05	0.000255745
INTS9	-0.44466	4.88907	32.459	1.06021e-05	0.000256882
SH3BP4	0.798975	5.46387	32.4456	1.06311e-05	0.000257091
CFC1	7.2972	-1.807	54.0736	1.06432e-05	0.000257091
FBXO7	-0.527393	7.70806	32.4322	1.06605e-05	0.000257118
HMGXB3	0.418362	6.65903	32.3208	1.09073e-05	0.00026267
SNX13	-0.340186	5.74465	32.2684	1.10256e-05	0.000265117
PHB	0.414717	8.20627	32.1719	1.12473e-05	0.000270037
PRKX	0.537036	4.78381	32.1514	1.12948e-05	0.000270683
ZNF117	-0.864711	3.31199	32.1456	1.13083e-05	0.000270683
CAPN11	2.87461	-1.24406	32.1276	1.13505e-05	0.000271282
LRATD2	-0.763505	8.1386	32.097	1.14227e-05	0.000272596
QPRT	-1.27529	3.79807	32.0862	1.14481e-05	0.000272792
METRN	-0.629672	6.09351	32.0723	1.14809e-05	0.000273163
GTF2IP4	-0.365383	7.26528	32.0046	1.16429e-05	0.000276601
RNF175	-0.994558	2.00712	31.9786	1.17059e-05	0.000277482
RAB7B	-0.784758	3.73122	31.9685	1.17303e-05	0.000277482
MYEF2	-0.70182	5.43175	31.9658	1.17369e-05	0.000277482
GNB1L	0.723868	2.92588	31.9604	1.175e-05	0.000277482
MROH6	0.908282	4.20863	31.9468	1.17831e-05	0.00027785
RFLNA	3.73249	-1.72231	31.9084	1.18774e-05	0.000279658
WFS1	1.0353	5.23599	31.874	1.19624e-05	0.000280887
PDGFA	2.42925	1.03618	31.8729	1.19651e-05	0.000280887
SC5D	-0.36839	5.14521	31.8205	1.20961e-05	0.000283156
EFHD2	0.779825	6.78879	31.82	1.20975e-05	0.000283156
HOPX	4.75938	-1.58241	31.8064	1.21316e-05	0.000283537
UVSSA	-0.4946	4.30496	31.7675	1.22302e-05	0.000285316
PDE6B	3.34529	0.654912	31.7621	1.22438e-05	0.000285316
RNF141	-0.548534	4.18048	31.7261	1.23359e-05	0.000286052
PSMC6	0.389097	6.58231	31.726	1.23361e-05	0.000286052
RDH13	0.413716	3.61668	31.7216	1.23474e-05	0.000286052
APPBP2	-0.311381	5.34637	31.7216	1.23476e-05	0.000286052
ST3GAL3	-0.849562	3.88058	31.673	1.24731e-05	0.000288539
JUP	-0.699634	5.24371	31.5699	1.27443e-05	0.000294382
PRXL2A	-0.333884	6.3655	31.5583	1.27751e-05	0.000294665
RRP9	0.57421	5.92953	31.5394	1.28256e-05	0.0002954
NUDT16	-0.32369	5.11852	31.5176	1.28843e-05	0.000295962
ENHO	2.27642	1.76027	31.5109	1.29022e-05	0.000295962
CRNN	8.74804	-0.840985	78.633	1.29061e-05	0.000295962
CCNA2	0.3745	6.66984	31.483	1.29778e-05	0.000297176
NOC2L	0.378196	8.29621	31.4465	1.30771e-05	0.000299019
LDAH	-0.302073	5.05306	31.4238	1.31395e-05	0.000300011
TTC1	0.316527	6.05266	31.3982	1.32102e-05	0.000301193
EBNA1BP2	0.551538	7.37106	31.3826	1.32535e-05	0.000301521
TRIM58	0.638256	5.64679	41.1107	1.32627e-05	0.000301521
MEF2C	-0.883975	6.02996	31.3681	1.32937e-05	0.000301793
RIN1	0.824288	4.99189	31.346	1.33555e-05	0.000302381
ENDOD1	-0.560494	5.67395	31.3452	1.33577e-05	0.000302381
ZBTB10	-0.363241	5.11353	31.3141	1.34452e-05	0.000303927
EPS15	-0.29236	6.21912	31.3065	1.34667e-05	0.00030398
FAM214A	-0.468668	3.89213	31.2889	1.35166e-05	0.000304672
FURIN	0.621408	8.37566	31.2708	1.35679e-05	0.000305394
ZNF253	-0.455217	3.66152	31.264	1.35873e-05	0.000305396
ERAP1	-0.386648	5.66339	31.2038	1.37604e-05	0.000308849
LINC01819	2.04984	1.61448	31.1486	1.3921e-05	0.000311907
LRRC1	-0.568589	4.57143	31.1435	1.3936e-05	0.000311907
ATP11B	-0.229141	6.58864	31.0944	1.40811e-05	0.000314709
SLC44A5	-1.40173	0.799784	31.0843	1.4111e-05	0.000314933
DIPK1C	-2.38664	2.88983	31.046	1.42255e-05	0.000317043
CDH8	-1.38974	0.472643	40.5697	1.42634e-05	0.000317441
SRRD	-0.275448	5.3001	31.0261	1.42852e-05	0.000317479
SLC16A1	0.377995	7.07177	31.0022	1.43576e-05	0.00031853
COL1A1	3.40344	2.52716	30.9972	1.43726e-05	0.00031853
NGFR	1.87712	7.42602	30.9545	1.4503e-05	0.00032097
DNAJC18	-0.523244	3.76817	30.9388	1.4551e-05	0.000321583
CXCL12	1.11727	4.19276	94.5144	1.47804e-05	0.000326199
C7orf57	2.06146	1.1426	30.8158	1.49349e-05	0.00032915
ANKRD1	2.06973	3.21231	30.7612	1.5109e-05	0.000332524
ERBB3	-0.891641	8.74638	30.691	1.53359e-05	0.000337049
CARD9	1.32781	0.00202261	30.6831	1.53615e-05	0.000337144
CDC42EP4	0.78011	6.13777	30.6616	1.54319e-05	0.00033822
TRARG1	7.82562	-1.67952	50.0087	1.55128e-05	0.000339215
PLA1A	2.65843	-0.466206	30.6348	1.55201e-05	0.000339215
ARL4C	0.842316	5.95133	30.5927	1.56596e-05	0.000341794
CDH23	3.80277	-1.21199	30.5302	1.58696e-05	0.000345901
SERPINI1	-1.26732	3.77558	30.5168	1.5915e-05	0.000346195
TRPC4AP	-0.233676	6.90955	30.5091	1.59411e-05	0.000346195
KIF26A	4.33993	2.55298	30.5069	1.59487e-05	0.000346195
MAPKBP1	-0.417697	5.54792	30.479	1.60439e-05	0.000347786
ALDH7A1	-0.469166	6.18422	30.4681	1.60811e-05	0.000347799
BICRAL	-0.390631	3.94224	30.466	1.60884e-05	0.000347799
TMEM117	-0.518289	3.59045	30.4305	1.62109e-05	0.000349261
SESTD1	-0.488489	4.67188	30.4299	1.62127e-05	0.000349261
RYR3	3.02181	-0.56439	30.4272	1.62221e-05	0.000349261
STK32B	-0.548504	6.78031	30.3693	1.64243e-05	0.000353133
MMUT	-0.358185	5.40586	30.3281	1.65696e-05	0.000355774
HS6ST1	0.657382	5.20656	30.3125	1.66251e-05	0.000356483
RELT	0.394748	4.92347	30.2783	1.67471e-05	0.000358615
CYP2U1	-0.841909	3.86727	30.2516	1.68431e-05	0.000360183
BAG3	0.383486	6.83245	30.2408	1.68823e-05	0.000360534
CHST5	4.11391	0.0886483	30.2156	1.69738e-05	0.000361548
FOSL2	0.607769	5.38378	30.2152	1.69754e-05	0.000361548
MRPL39	0.359213	5.16599	30.2068	1.70059e-05	0.000361713
TTC13	-0.324443	5.57603	30.1887	1.70721e-05	0.000362634
DMKN	2.78992	0.703996	30.1756	1.71202e-05	0.000363169
EIF5	0.363563	7.75908	30.1122	1.7355e-05	0.000367656
NOS1	4.36576	-0.70087	30.0523	1.75798e-05	0.000371921
INPPL1	-0.364481	7.65488	30.0322	1.76562e-05	0.00037304
WIPF3	-1.64774	0.795871	29.9998	1.77798e-05	0.000374714
COPZ1	-0.260277	7.39899	29.999	1.77827e-05	0.000374714
ZP1	-2.28278	-0.817664	29.9711	1.78901e-05	0.000376118
MARCHF4	2.66427	-1.54891	29.9693	1.78968e-05	0.000376118
TXNDC16	-0.507489	3.6781	29.9449	1.79913e-05	0.000377603
CFI	-2.29857	3.85181	29.8994	1.81688e-05	0.000380824
HS3ST6	6.62968	-2.52297	35.1269	1.824e-05	0.000381812
SECISBP2	-0.401878	5.43382	29.8111	1.8519e-05	0.000386827
FZD4	-0.617689	3.74334	29.8087	1.85285e-05	0.000386827
CRTAC1	3.09564	1.79626	29.7219	1.88797e-05	0.000393643
GANC	-0.465664	4.03334	29.7122	1.89198e-05	0.000393959
TMOD3	0.39443	5.98045	29.6877	1.90205e-05	0.000395132
CCDC92	-0.590649	3.07275	29.6755	1.90708e-05	0.000395132
FES	1.79064	-0.100893	29.6754	1.90711e-05	0.000395132
CTRL	1.19635	0.472046	29.6743	1.90759e-05	0.000395132
CUBN	-0.800785	4.91711	29.6184	1.93083e-05	0.000399425
XAGE1B	0.765926	5.68499	38.3348	1.94181e-05	0.000400423
ANO10	-0.395305	5.03713	29.5894	1.94304e-05	0.000400423
ARNT2	-0.882097	6.83438	29.5831	1.94571e-05	0.000400423
SBF2	-0.381614	5.1873	29.5722	1.95032e-05	0.000400423
MCU	0.433184	5.2494	29.5718	1.9505e-05	0.000400423
KCNT2	-1.36552	0.742756	38.2925	1.95345e-05	0.000400423
SENP7	-0.60246	3.78556	29.5634	1.95404e-05	0.000400423
JAM2	-1.6358	-0.85947	29.5555	1.95742e-05	0.000400423
NUDC	0.508955	8.02485	29.5511	1.95929e-05	0.000400423
FHOD1	0.691475	6.27587	29.5473	1.96093e-05	0.000400423
HIBADH	-0.707803	5.7324	29.5007	1.98087e-05	0.000402765
BBS9	-0.484676	3.67016	29.4957	1.98303e-05	0.000402765
ATAD5	0.406558	4.64897	29.4921	1.98461e-05	0.000402765
TXNDC5	-0.278161	8.87747	29.4921	1.98462e-05	0.000402765
IGSF1	-1.22086	1.20445	29.4909	1.9851e-05	0.000402765
PLPP6	-0.608584	3.94103	29.4731	1.99281e-05	0.000403812
ARMH4	-1.29813	-0.0318899	29.4527	2.0017e-05	0.000405096
LILRA1	10.8202	1.20199	47.3298	2.01674e-05	0.000407619
CIRBP	-0.439912	6.81408	29.3943	2.02735e-05	0.000408838
ABCA8	-2.3428	3.2489	29.3907	2.02892e-05	0.000408838
NACAD	0.681423	5.25377	29.3757	2.0356e-05	0.000408838
PSMD6	0.344886	7.18942	29.3757	2.03561e-05	0.000408838
SF3A3	0.428038	7.71951	29.3755	2.03568e-05	0.000408838
EFNB1	1.46304	4.14081	29.3617	2.04182e-05	0.000409554
TNS1	3.35933	2.71725	29.3284	2.0567e-05	0.000412015
QDPR	-0.536286	6.44418	29.2752	2.08076e-05	0.000416309
STPG1	-0.441955	4.81938	29.2609	2.0873e-05	0.00041705
RBM15B	-0.238053	6.78861	29.2525	2.09112e-05	0.00041705
CYB5D2	-0.514841	3.66055	29.2482	2.09309e-05	0.00041705
PGBD5	1.86858	1.62846	29.2414	2.09618e-05	0.00041705
AKT3	-0.534381	6.95984	29.2308	2.10109e-05	0.00041705
TXN	0.459891	7.46888	29.2275	2.1026e-05	0.00041705
FBXO17	-0.396193	4.60159	29.2269	2.10289e-05	0.00041705
RHBG	2.51336	-0.169541	29.1918	2.11907e-05	0.000419734
CLTCL1	-0.602859	2.73817	29.1727	2.12798e-05	0.000420974
CHRM3	-1.26237	2.87298	29.1274	2.14919e-05	0.00042464
BMP7	2.58437	1.64343	29.1173	2.15397e-05	0.000425054
SUSD2	2.56127	3.78425	29.0647	2.179e-05	0.000428852
LOC400499	2.80995	-0.969461	29.0647	2.179e-05	0.000428852
C1R	-1.40922	3.59892	29.0598	2.18134e-05	0.000428852
FAM114A1	-0.802822	5.87248	29.0391	2.19126e-05	0.000430269
PPL	5.71329	2.81714	29.0248	2.19815e-05	0.000431089
UTRN	-0.533026	6.19067	29.0131	2.20384e-05	0.000431669
ZFP36L2	1.04088	6.12986	28.9954	2.21242e-05	0.000432815
CCDC120	1.41608	2.58957	28.987	2.2165e-05	0.00043288
TALDO1	0.33186	7.65221	28.9805	2.21967e-05	0.00043288
TRDMT1	-0.425212	2.82374	28.9779	2.22095e-05	0.00043288
FAN1	-0.415333	4.2868	28.9451	2.23703e-05	0.000435479
FCRLA	-1.68632	5.10452	28.9353	2.24188e-05	0.000435734
C15orf48	1.98706	2.27804	28.9313	2.24384e-05	0.000435734
ABCA3	-0.98284	3.14442	28.8986	2.2601e-05	0.000438067
CHKA	0.687513	4.59632	28.8934	2.26267e-05	0.000438067
IL37	2.51449	-0.16861	28.8904	2.26415e-05	0.000438067
GANAB	-0.326672	9.54562	28.864	2.27737e-05	0.000440088
NUP85	0.229998	6.11327	28.856	2.2814e-05	0.000440329
SMARCD3	1.07688	4.60807	28.8476	2.28562e-05	0.000440607
WDR86	-2.33331	0.436579	37.1074	2.3136e-05	0.000445179
ARHGEF19	0.763909	3.76055	28.7898	2.31495e-05	0.000445179
CDC123	0.307149	6.82005	28.7412	2.33995e-05	0.00044944
NID1	-0.676738	7.79855	28.6948	2.3641e-05	0.000453529
GGT7	-0.619475	5.20613	28.6843	2.3696e-05	0.000454034
GSN	-0.971981	9.22314	28.6762	2.37388e-05	0.000454306
CCDC149	-1.90434	3.05772	28.6667	2.37886e-05	0.00045471
H19	1.04043	3.75533	28.6358	2.39521e-05	0.000457284
MYO1F	-0.902175	0.0817521	28.6263	2.40022e-05	0.000457688
ALX4	2.20633	0.788865	28.569	2.43096e-05	0.000462494
S1PR1	3.0734	-1.73097	28.5684	2.43126e-05	0.000462494
MEF2A	-0.290183	5.75624	28.5467	2.44297e-05	0.000463415
HSPA1A	1.48671	3.52152	28.5438	2.44459e-05	0.000463415
CNOT6L	0.319319	4.47635	28.5432	2.44488e-05	0.000463415
FKBP7	-0.669114	3.5143	28.5257	2.45444e-05	0.00046443
HRCT1	1.51858	0.715185	28.5226	2.45609e-05	0.00046443
PDHA1	0.293958	7.09055	28.4969	2.47019e-05	0.000466516
TMEM150C	-1.89256	1.22333	28.4917	2.47301e-05	0.000466516
OIP5-AS1	-0.397788	6.14618	28.461	2.48998e-05	0.000468945
UST	-0.512562	3.82941	28.4577	2.49181e-05	0.000468945
TRIQK	-0.50683	4.61986	28.4209	2.51225e-05	0.000472232
SLC9A3R2	0.541098	6.03461	28.4112	2.51768e-05	0.000472691
ALAS1	0.480995	6.51052	28.3882	2.53062e-05	0.000474559
PLOD3	-0.33384	9.3034	28.3733	2.53906e-05	0.000475579
VASH1	-0.609231	6.01295	28.351	2.5517e-05	0.000476598
GRM8	-1.13531	2.19672	28.3492	2.55274e-05	0.000476598
PRNP	0.569063	9.21197	28.3478	2.55352e-05	0.000476598
SNRPB	0.336314	8.09215	28.3304	2.56344e-05	0.000477825
EIF3L	-0.292099	9.18745	28.3209	2.56888e-05	0.000477825
PSMD12	0.559669	6.92687	28.3204	2.56915e-05	0.000477825
PTPN13	-0.446641	5.7491	28.3094	2.57545e-05	0.000478188
LHX4	3.01026	1.32176	28.3023	2.57958e-05	0.000478188
LOC101928858	2.95639	-0.741007	28.2993	2.58129e-05	0.000478188
SIRT7	0.295334	4.52191	28.296	2.58317e-05	0.000478188
F5	-1.78168	1.46597	28.2854	2.58931e-05	0.000478766
HIPK1	0.37439	6.52344	28.2413	2.61492e-05	0.000482937
COG4	-0.319017	6.61014	28.2193	2.62783e-05	0.000484757
GPRC5B	-0.774639	4.47577	28.2023	2.63783e-05	0.000486036
PPME1	0.27173	6.76358	28.169	2.65752e-05	0.000489095
FITM2	-0.40284	4.55716	28.1282	2.68194e-05	0.000493017
TRAF4	-0.271449	6.34573	28.114	2.69049e-05	0.000493505
RARA	0.659193	5.4356	28.1134	2.69083e-05	0.000493505
RNF167	0.334092	6.81286	28.0865	2.7071e-05	0.000495915
WDR11	-0.478793	5.94942	28.0583	2.72428e-05	0.000498487
TMEM8B	-0.581199	3.51276	27.9484	2.79233e-05	0.000510349
RASGEF1B	2.4463	-0.877219	27.9344	2.80111e-05	0.00051083
HYAL3	0.468404	2.64602	27.934	2.80141e-05	0.00051083
NIBAN2	0.506177	8.82769	27.922	2.80894e-05	0.000511614
ARL15	-0.41118	3.43116	27.8997	2.82306e-05	0.000513217
KLHDC2	-0.581906	4.64254	27.8979	2.82422e-05	0.000513217
ZCCHC24	-0.592029	6.64585	27.7941	2.89102e-05	0.000524754
NUDT11	0.685396	2.33958	27.7718	2.90561e-05	0.000526364
NOTUM	2.75773	1.80827	27.7704	2.90653e-05	0.000526364
CHRM4	2.14492	-1.38176	27.7486	2.92087e-05	0.000528357
CDC7	0.328323	5.32802	27.6605	2.97962e-05	0.00053837
KCNC1	3.33551	-1.94811	27.6481	2.98798e-05	0.000538875
SLITRK6	-0.500547	4.69426	27.6463	2.98922e-05	0.000538875
FTSJ1	0.300999	6.08056	27.621	3.00636e-05	0.000541133
SCARF2	-0.437305	6.48442	27.6177	3.00857e-05	0.000541133
OLMALINC	-0.768696	4.29946	27.6065	3.01625e-05	0.000541898
PLEKHB2	0.365928	7.47464	27.5886	3.02849e-05	0.000543286
PCDHGC3	-0.466492	7.49229	27.5852	3.03083e-05	0.000543286
ACSS3	-1.22422	3.63274	35.2428	3.04442e-05	0.000545106
OLFM2	3.21893	0.671839	27.5535	3.05266e-05	0.000545964
C6orf89	-0.289423	6.60494	27.5418	3.06075e-05	0.000546794
RUNX1	0.442197	6.55432	27.5262	3.07164e-05	0.000548121
MATN2	-0.769392	5.4995	27.4948	3.09362e-05	0.000551423
SNRPA1	0.33322	6.03255	27.4719	3.1097e-05	0.000553296
SIK1B	1.08004	3.74453	27.4699	3.11111e-05	0.000553296
MAGED2	-0.596093	7.24381	27.4605	3.11777e-05	0.000553859
SLPI	3.67924	-1.61406	35.0672	3.12587e-05	0.000554387
BEAN1	3.25275	-1.59356	27.4465	3.12774e-05	0.000554387
UBE3B	-0.296796	5.69366	27.4127	3.15185e-05	0.000558037
GOLM1	-0.244621	7.08029	27.4075	3.15556e-05	0.00055807
NID2	-0.825082	1.87202	27.3848	3.17191e-05	0.000560336
FYCO1	-0.296016	5.28301	27.3599	3.18989e-05	0.00056203
VEZF1	-0.221858	6.5759	27.3533	3.19475e-05	0.00056203
SQSTM1	0.707924	9.04876	27.3507	3.19658e-05	0.00056203
BAIAP2-DT	-0.49854	3.97146	27.3422	3.20282e-05	0.00056203
LINC00205	-0.437214	4.54319	27.3394	3.20481e-05	0.00056203
GIPC3	1.34246	3.36127	27.339	3.20512e-05	0.00056203
CRTAP	-0.446253	8.78616	27.3374	3.20633e-05	0.00056203
MLC1	4.2028	-1.26889	27.2865	3.24368e-05	0.000567949
GNPTAB	-0.536791	6.33653	27.2579	3.26493e-05	0.000571038
PPP2R5C	-0.255101	6.64692	27.2405	3.27793e-05	0.000572681
CREG1	-0.3583	5.53816	27.2347	3.2823e-05	0.000572812
HSP90B1	-0.364541	10.7567	27.2247	3.28978e-05	0.000573485
LINC01184	-0.469337	3.96674	27.2196	3.29359e-05	0.000573519
LRRC3	4.43026	1.20383	27.2086	3.3019e-05	0.000573892
ALDH1A3	-1.01602	9.92428	27.2072	3.30297e-05	0.000573892
TPP1	-0.496553	6.67966	27.1871	3.31814e-05	0.000575896
CFC1B	7.24331	-2.01609	42.5288	3.33267e-05	0.000577784
ZNF708	-0.653869	2.62534	27.1518	3.34503e-05	0.00057875
CARF	-1.07729	1.81755	27.1469	3.34879e-05	0.00057875
DBH	12.4045	2.31088	42.4836	3.3492e-05	0.00057875
CCNA1	1.5363	1.17788	27.1176	3.37127e-05	0.00058193
TXNRD3	-0.585562	2.95488	27.0631	3.41365e-05	0.000588604
CCT4	0.272417	8.84244	27.0567	3.41864e-05	0.000588824
ARSL	-0.551515	3.64157	27.0474	3.42596e-05	0.000589444
CNTNAP2	-0.997652	6.18942	27.0381	3.43323e-05	0.000590055
STK32C	1.10145	4.37806	27.0193	3.44808e-05	0.000591964
ATPAF1	-0.318322	5.91123	27.0083	3.45681e-05	0.000592821
JRK	-0.359635	4.69655	26.988	3.47289e-05	0.000594888
PXDC1	-0.457074	6.01775	26.9837	3.47638e-05	0.000594888
MAFA-AS1	2.77946	-2.04709	26.9443	3.50793e-05	0.00059964
SLC47A1	-0.6131	3.60512	26.9236	3.52465e-05	0.000601849
GPR35	2.68301	-0.571715	26.8031	3.62375e-05	0.000618104
NUMBL	0.779952	5.56575	26.7948	3.63072e-05	0.000618406
GABRG1	-1.74218	-0.600758	26.7893	3.63531e-05	0.000618406
THBS2	-1.62846	7.49544	34.0656	3.64051e-05	0.000618406
ALYREF	0.476209	7.04857	26.7823	3.64112e-05	0.000618406
HTR2B	-1.49005	2.67826	73.0491	3.65781e-05	0.000620034
MLLT6	-0.446845	7.23342	26.7616	3.65853e-05	0.000620034
CPD	-0.313201	7.38562	26.7336	3.68227e-05	0.000623389
ACOT2	-0.432439	2.82376	26.7016	3.7096e-05	0.000627347
SYNC	1.93604	5.04708	26.6607	3.74476e-05	0.000632617
ULBP3	0.902018	2.65873	26.6473	3.75639e-05	0.000633338
CACYBP	0.456774	7.92454	26.6427	3.76037e-05	0.000633338
CHD6	-0.354449	5.55974	26.642	3.76102e-05	0.000633338
ALG6	-0.323188	4.85192	26.6308	3.77081e-05	0.000634313
ALDH6A1	-1.03619	4.12699	26.6215	3.77888e-05	0.000634996
PLEKHH1	-0.977841	3.79231	26.6044	3.79391e-05	0.000636291
GUCA2B	6.2967	-2.24654	41.3544	3.79462e-05	0.000636291
RPRD1A	-0.329374	6.77356	26.576	3.81886e-05	0.000639679
CRYL1	-1.31573	5.35332	26.5238	3.86535e-05	0.000646783
KRTAP3-1	5.29914	-2.21874	41.1531	3.88116e-05	0.000647684
RASSF7	0.922124	2.49557	26.505	3.88224e-05	0.000647684
MPEG1	7.3193	-1.88323	59.1315	3.88409e-05	0.000647684
GEMIN8	-0.723193	3.03904	26.4996	3.88709e-05	0.000647684
PLEKHF1	0.800052	3.11983	26.4816	3.90338e-05	0.00064916
DENND11	-0.46063	5.28232	26.4808	3.90413e-05	0.00064916
AGPAT4	-0.859609	3.23091	26.4437	3.93788e-05	0.000654085
SLC22A12	7.4602	-1.73787	40.9863	3.95461e-05	0.000656176
FERMT1	2.48723	4.63354	26.414	3.96513e-05	0.000657232
NEUROG2	-2.16233	1.78921	26.3949	3.98271e-05	0.000659457
CYTH2	-0.209353	6.40776	26.3768	3.99954e-05	0.000661552
ADAM23	-0.51298	7.02235	26.3628	4.01263e-05	0.000663026
SLC30A9	-0.265585	6.40859	26.3565	4.01852e-05	0.000663308
FCGR2A	-1.51352	4.24309	26.3467	4.02764e-05	0.000664121
KC6	-1.80651	-0.975658	33.3535	4.06524e-05	0.000669321
TRPM3	-1.14141	2.24978	26.3043	4.06763e-05	0.000669321
CALM1	0.707949	7.98684	26.2879	4.08317e-05	0.000671182
GPR161	-0.339508	4.94481	26.2807	4.09001e-05	0.000671609
TLCD5	-0.744367	3.49361	26.2311	4.13763e-05	0.000678327
RMND5B	-0.321662	4.84003	26.2292	4.13948e-05	0.000678327
ABCG2	1.67788	2.56279	26.198	4.16975e-05	0.000682268
HHIPL1	4.13584	-1.81012	26.1918	4.17579e-05	0.000682268
BCL2L13	-0.329724	6.2593	26.1885	4.17897e-05	0.000682268
PEX19	-0.234965	6.65787	26.1823	4.18503e-05	0.000682268
THAP9	-0.618508	2.71049	26.1823	4.18506e-05	0.000682268
SCN5A	1.97435	2.71449	26.1714	4.19567e-05	0.000683294
GET3	0.273603	6.43291	26.1212	4.24518e-05	0.000690649
ZDHHC7	-0.209327	6.47199	26.1107	4.25568e-05	0.000691646
FLOT2	-0.457451	7.03135	26.1016	4.26472e-05	0.000692405
IL1RAPL1	-0.538966	3.18952	26.0873	4.27899e-05	0.00069401
BBS2	-0.47375	5.40907	26.0813	4.28501e-05	0.000694277
SUPT3H	-0.501052	3.26179	26.0533	4.3132e-05	0.000698131
BPIFB4	4.68564	0.167796	26.041	4.32568e-05	0.00069902
PSMD13	0.277595	7.30398	26.0392	4.32752e-05	0.00069902
C16orf58	-0.413539	6.63297	25.9955	4.37199e-05	0.000705485
FRG1	0.236432	5.39807	25.9762	4.39191e-05	0.00070721
NEK9	-0.63161	5.65358	25.9755	4.39256e-05	0.00070721
GRPEL1	0.401971	6.14668	25.9721	4.39607e-05	0.00070721
STX17	-0.347305	3.81151	25.9541	4.41468e-05	0.000709484
ITGB2	3.59934	3.24348	25.9402	4.42909e-05	0.000711077
AK3	-0.488395	6.06673	25.9358	4.43371e-05	0.0007111
ALPP	4.71147	-0.779651	25.9277	4.44217e-05	0.000711736
PAFAH1B2	0.223066	6.70275	25.9135	4.457e-05	0.000713339
THEM4	-0.40518	6.2528	25.9095	4.46118e-05	0.000713339
ABI2	-0.256615	6.59139	25.9023	4.46877e-05	0.000713832
BCAS3	-0.730091	5.81465	25.8854	4.48654e-05	0.000715949
TMEM268	-0.356564	4.69422	25.8774	4.495e-05	0.000716577
CCT2	0.384684	8.62814	25.8729	4.4997e-05	0.000716606
FAM30A	12.2052	2.17765	39.7402	4.55809e-05	0.000725175
ITPKA	1.44866	1.59929	25.8095	4.56737e-05	0.00072539
MAMLD1	1.61468	3.04006	25.8084	4.5686e-05	0.00072539
RASD1	2.1828	2.41061	25.7977	4.58005e-05	0.000726482
BLMH	0.28862	6.77231	25.7828	4.59619e-05	0.000727534
DDX39A	0.453579	6.8703	25.7824	4.59657e-05	0.000727534
L3MBTL3	0.569934	4.00733	25.7785	4.60082e-05	0.000727534
LINC01137	1.1804	1.6394	25.7746	4.60506e-05	0.000727534
KRT9	3.34598	0.268467	25.7656	4.61488e-05	0.000728361
NKAIN4	3.17942	-1.69093	25.7443	4.63807e-05	0.000729989
GSTA4	-0.859167	4.44518	25.7426	4.63993e-05	0.000729989
RASGEF1A	3.217	-1.25636	25.742	4.64062e-05	0.000729989
HLA-DRA	-0.908818	5.68094	25.7392	4.64363e-05	0.000729989
MBOAT2	0.689189	6.0017	25.7198	4.66495e-05	0.000730737
MYO9A	-0.410658	4.87099	25.7193	4.66557e-05	0.000730737
DCHS1	-1.04467	3.64092	25.7187	4.6662e-05	0.000730737
CDC37	0.320179	8.19258	25.7181	4.66683e-05	0.000730737
TAF5	0.432322	4.27741	25.7127	4.67285e-05	0.000730957
ADCY6	-0.44272	6.01035	25.6901	4.69775e-05	0.000733597
SLC39A11	-0.419168	4.23282	25.689	4.69899e-05	0.000733597
CRISPLD1	-0.768033	4.58056	32.4135	4.71502e-05	0.000735376
LSM12	0.251294	5.66975	25.6395	4.75425e-05	0.000740765
VDAC1	0.237032	8.75188	25.6264	4.76904e-05	0.00074234
SDK2	1.9908	-0.722996	25.6011	4.79764e-05	0.000744897
SOX10	-0.581355	9.45002	25.5987	4.80041e-05	0.000744897
MYCBP	0.343063	5.00029	25.596	4.80348e-05	0.000744897
LAMB2	-0.442225	7.67928	25.5953	4.80427e-05	0.000744897
LAMA4	-0.807888	8.27879	25.5685	4.83481e-05	0.000748208
CERS4	-1.09862	2.83955	25.5683	4.83507e-05	0.000748208
PES1	0.432757	7.05553	25.5443	4.86262e-05	0.000751737
MYL10	3.11545	-1.24352	25.531	4.87797e-05	0.000753375
AIG1	-0.611371	3.96645	25.5196	4.8911e-05	0.000754668
PEX1	-0.469255	4.97946	25.4758	4.94224e-05	0.00076163
HP1BP3	-0.351849	7.65543	25.4727	4.94583e-05	0.00076163
STARD4	-0.491952	5.05497	25.4636	4.95657e-05	0.000762541
DOCK7	-0.321793	6.50944	25.4552	4.96648e-05	0.000762623
NAA20	0.27804	5.94521	25.455	4.96672e-05	0.000762623
JADE3	0.785169	4.49903	25.4474	4.97566e-05	0.000763255
RGS19	0.733027	4.04066	25.3985	5.03382e-05	0.000771431
AMIGO1	-0.543858	2.89592	25.3835	5.05173e-05	0.000773427
RHOBTB3	-0.654862	6.03043	25.3487	5.09371e-05	0.000778865
PSMA3	0.415838	6.50801	25.3459	5.09708e-05	0.000778865
TMEM41A	0.312854	4.54736	25.337	5.10793e-05	0.000779771
SEMA3D	-0.834035	2.40908	25.2731	5.18627e-05	0.000790968
DZIP3	-0.407936	4.99891	25.2568	5.20645e-05	0.000792865
ZNF559	-0.308413	3.67289	25.255	5.20871e-05	0.000792865
SOD1	0.347008	7.81735	25.2375	5.23052e-05	0.000795421
CADPS2	-0.777505	5.52281	25.2051	5.2711e-05	0.000799986
USB1	0.589629	6.31577	25.2033	5.27337e-05	0.000799986
GPRASP2	-0.427608	3.07927	25.2014	5.27569e-05	0.000799986
PLEKHB1	-0.379826	5.21915	25.1799	5.30283e-05	0.000803334
MAGEA6	0.365677	5.68094	25.1675	5.31864e-05	0.000804959
SPG11	-0.348804	5.52416	25.1627	5.32478e-05	0.000805119
GATA4	-0.52672	6.81097	25.1563	5.33289e-05	0.000805176
TENM2	1.44403	3.84471	25.1544	5.33532e-05	0.000805176
CELF2	-0.584129	6.0698	25.1206	5.37862e-05	0.000810279
GPR55	2.45762	0.625307	25.1181	5.38184e-05	0.000810279
EIF2S1	0.323613	7.02076	25.116	5.38447e-05	0.000810279
CLSTN1	-0.329444	7.80178	25.071	5.44281e-05	0.000818281
EIF4B	-0.334302	9.47723	25.053	5.46632e-05	0.000821036
RCBTB1	-0.464137	4.79585	25.0072	5.52664e-05	0.000829309
GABRB3	-0.896478	4.29206	31.4217	5.53223e-05	0.000829364
NOL9	0.45265	4.86657	24.9769	5.5669e-05	0.000833665
TLE3	0.509041	5.63091	24.9735	5.57144e-05	0.000833665
UNC13B	-0.62871	6.14384	24.9644	5.58371e-05	0.000834252
RBM42	0.307376	6.57097	24.9627	5.5859e-05	0.000834252
FCGR2B	-2.02752	-0.407721	24.9571	5.59343e-05	0.000834403
IFRD2	0.368358	6.44829	24.9541	5.59744e-05	0.000834403
AHNAK2	1.27003	6.12843	24.9465	5.60766e-05	0.000835141
BAHCC1	-0.360012	5.26928	24.8557	5.73151e-05	0.00085269
ITM2C	-0.458085	8.11784	24.8522	5.73626e-05	0.00085269
LDHA	0.465252	10.6409	24.7825	5.83344e-05	0.000866324
TOMM34	0.191904	6.70622	24.7436	5.88842e-05	0.000873215
SUMF2	-0.60306	7.84561	24.7418	5.89087e-05	0.000873215
FDFT1	-0.420642	7.5057	24.7184	5.92425e-05	0.000877343
COBLL1	-0.577949	4.77813	24.7127	5.93241e-05	0.000877731
PHYHIP	-0.757902	2.15148	24.6953	5.95738e-05	0.000880603
WIPI1	-0.993098	5.44454	24.676	5.98523e-05	0.000883098
TMEM229B	-0.77504	3.99972	24.6759	5.98541e-05	0.000883098
CISD3	0.449659	5.42538	24.6637	6.00299e-05	0.000884868
SHB	0.412595	4.47899	24.6303	6.05169e-05	0.000891219
COPRS	0.379853	6.06407	24.6166	6.07184e-05	0.000893355
UBE2M	0.27103	6.87223	24.605	6.08881e-05	0.000895021
HJURP	0.378034	7.07502	24.5763	6.13125e-05	0.000900424
GLB1	-0.356911	6.49555	24.5198	6.2158e-05	0.000911996
PLP1	-1.18922	8.75345	24.4736	6.28589e-05	0.000921427
SGCE	-0.608238	5.45779	24.4649	6.29916e-05	0.000922518
GEM	1.01993	4.06922	24.4449	6.32991e-05	0.000926166
PSMA6	0.309535	6.85546	24.4354	6.34444e-05	0.000927436
STAT5B	-0.578079	7.80598	24.4299	6.35293e-05	0.00092782
FOXD3	-0.743622	3.71642	24.4109	6.3823e-05	0.000929997
TMEM11	0.281805	4.8733	24.4095	6.38455e-05	0.000929997
CRKL	0.240602	7.84264	24.4089	6.38544e-05	0.000929997
TMEM94	-0.308015	6.20494	24.3926	6.41089e-05	0.000932846
RCC1	0.411147	7.35322	24.375	6.43829e-05	0.000935973
CES1	2.42238	-1.6546	30.4837	6.45631e-05	0.000937734
GPN1	0.399819	6.04835	24.3562	6.46787e-05	0.000938552
PLA2R1	-1.14247	1.6923	24.3459	6.48414e-05	0.000940052
HINT3	-0.351699	4.36471	24.3314	6.50697e-05	0.00094179
ASIC1	-0.658369	4.12249	24.3308	6.50801e-05	0.00094179
GPX4	-0.38157	7.07257	24.3228	6.52059e-05	0.000942748
LEPROT	-0.401262	5.57016	24.3181	6.52815e-05	0.000942783
TMEM230	-0.334537	6.60493	24.3152	6.53273e-05	0.000942783
TK1	0.389862	6.90783	24.2907	6.57183e-05	0.000947563
SLC18B1	-0.781566	4.84611	24.2768	6.59413e-05	0.000949915
RASAL2	0.619479	5.58958	24.2638	6.61513e-05	0.000952074
TXNDC17	0.358102	5.65622	24.2505	6.6366e-05	0.000954297
ARHGAP23	0.906102	3.91528	24.2218	6.68321e-05	0.000960128
FAXDC2	-1.44952	3.60228	24.2128	6.69796e-05	0.000961376
ADRM1	0.492764	7.50496	24.1999	6.71904e-05	0.000963529
TUBD1	0.465721	3.04064	24.1834	6.7462e-05	0.000966548
HOXA3	-0.502257	3.55747	24.1529	6.79677e-05	0.000972914
CCDC9	0.448614	4.45038	24.1428	6.81354e-05	0.000974434
NCSTN	-0.321048	7.76058	24.1325	6.83077e-05	0.000976018
VILL	1.72103	1.66206	24.1262	6.84128e-05	0.00097664
ST6GALNAC3	-0.889951	3.31002	24.096	6.89206e-05	0.000982277
WDTC1	-0.496407	5.90929	24.0953	6.89318e-05	0.000982277
IDH2	-0.722374	6.43485	24.0722	6.93225e-05	0.000986959
AATF	0.516794	6.81148	24.0503	6.9696e-05	0.000991334
P2RX7	-1.29482	4.64665	24.0468	6.9755e-05	0.000991334
SELENOP	-2.17087	-1.5754	24.0276	7.00853e-05	0.000994104
CPA4	2.12828	3.28071	24.0275	7.00864e-05	0.000994104
DYNC1LI1	0.300041	6.12586	24.0245	7.01381e-05	0.000994104
NUCB2	-0.425805	6.40777	23.9876	7.07762e-05	0.00100225
SOST	6.7538	-2.18875	36.0553	7.089e-05	0.00100297
SP9	2.20379	-1.13877	23.9696	7.10891e-05	0.00100489
ADGRG6	-0.521096	7.14918	23.9638	7.11911e-05	0.00100543
SP5	1.21644	1.30139	23.919	7.19787e-05	0.00101549
CTDP1	0.323404	4.70309	23.916	7.20316e-05	0.00101549
NPTX1	3.86886	3.97524	23.8991	7.23322e-05	0.00101882
GCLM	1.00274	5.1744	23.8918	7.24616e-05	0.0010194
PAF1	0.357871	6.44327	23.8896	7.25017e-05	0.0010194
TAF1A	0.439906	3.60693	23.8819	7.26396e-05	0.00102043
ASNSP1	-2.00098	-0.903902	23.8741	7.2779e-05	0.00102148
FAM155A	-0.725971	1.88399	29.7646	7.28457e-05	0.00102152
ARPC1B	-0.321716	8.54052	23.8537	7.31445e-05	0.0010248
ANGEL2	-0.298178	5.64987	23.8346	7.34904e-05	0.00102874
PRSS33	-2.12699	2.12909	23.822	7.37183e-05	0.00103021
MINDY3	-0.26775	4.52684	23.8216	7.37261e-05	0.00103021
TMEM258	-0.304209	5.63914	23.8029	7.40666e-05	0.00103406
MSMO1	-0.429194	5.20256	23.7834	7.44224e-05	0.00103641
ATP1B2	-2.32476	0.94342	23.7813	7.44622e-05	0.00103641
YWHAZ	0.454138	11.3516	23.7798	7.449e-05	0.00103641
TRO	-0.596495	4.49469	23.7794	7.44965e-05	0.00103641
C3	2.59006	1.93824	23.7674	7.47178e-05	0.00103769
FUT8	-0.309846	4.69073	23.7673	7.47194e-05	0.00103769
NUDCD1	0.314357	5.85022	23.7596	7.48609e-05	0.00103874
MFGE8	-0.720632	6.17967	23.7507	7.50265e-05	0.00104013
MYBPC2	2.63782	-2.1767	23.6866	7.62241e-05	0.00105581
UAP1	0.630492	6.5072	23.6778	7.63895e-05	0.00105718
MARCHF1	-2.32537	-0.971745	23.6711	7.65156e-05	0.00105745
FBXO15	1.92138	-0.260048	23.6697	7.65424e-05	0.00105745
VGLL4	-0.380643	6.83324	23.634	7.72214e-05	0.0010659
CISH	1.10258	0.704958	23.6242	7.74098e-05	0.00106757
ADAMTS6	-1.25335	-0.186885	23.6142	7.7601e-05	0.00106927
PKP3	1.39382	3.29348	23.6065	7.775e-05	0.0010704
ZNF493	-0.594864	2.96164	23.5967	7.79378e-05	0.00107205
IFT80	-0.60718	5.09151	23.564	7.85727e-05	0.00107929
RAB11FIP3	-0.315102	4.94341	23.5626	7.86004e-05	0.00107929
RFC3	0.31136	6.06779	23.5554	7.87399e-05	0.00108027
POGLUT3	-0.384667	6.21942	23.5429	7.89847e-05	0.00108209
ZNF91	-0.364104	4.34304	23.5406	7.90302e-05	0.00108209
AGO4	-0.506185	4.41687	23.5366	7.91077e-05	0.00108209
CHD1	0.437795	6.29342	23.5329	7.91807e-05	0.00108209
SPART	0.457664	5.21457	23.5295	7.92479e-05	0.00108209
WBP1	-0.65928	5.46055	23.5277	7.92823e-05	0.00108209
GREM1	2.79903	0.9458	58.2383	7.98782e-05	0.00108929
ANKS6	-0.269252	5.21993	23.4919	7.99905e-05	0.00108988
SLC25A19	0.427333	4.12538	23.4561	8.07053e-05	0.00109858
GRIN1	3.73315	0.993854	23.453	8.07675e-05	0.00109858
FZD5	0.467893	3.36305	23.4455	8.09171e-05	0.00109967
CCDC80	-0.916363	2.52719	23.4364	8.11013e-05	0.00110031
GAS7	-0.503809	8.60958	23.4363	8.11036e-05	0.00110031
TEFM	0.332804	3.28449	23.4313	8.12042e-05	0.00110074
UTP11	0.340227	6.23445	23.421	8.14123e-05	0.00110262
GPR78	7.65749	-1.68027	34.8995	8.20167e-05	0.00110985
FOXO6	2.46801	0.235086	23.3771	8.23063e-05	0.00111254
SLC35D2	-0.475829	4.88059	23.3747	8.2356e-05	0.00111254
CDIPT	0.239977	6.32568	23.3649	8.25573e-05	0.00111354
PAN2	-0.561565	5.48025	23.3625	8.26067e-05	0.00111354
CD96	-0.673888	7.39218	23.3604	8.26495e-05	0.00111354
MT1X	0.665785	3.8043	23.3574	8.27112e-05	0.00111354
GPI	0.425638	8.78046	23.3343	8.31891e-05	0.00111784
HSPA14	0.570795	4.8295	23.3322	8.32322e-05	0.00111784
ABCF3	0.283951	5.97085	23.3231	8.34219e-05	0.00111784
CLTA	0.309945	7.57517	23.323	8.34244e-05	0.00111784
LYAR	0.56965	5.68547	23.3228	8.34271e-05	0.00111784
LINC00707	3.66893	3.53655	23.3183	8.35213e-05	0.00111784
SLC22A18	-0.610635	3.74601	23.3182	8.35241e-05	0.00111784
STON1	-1.6813	3.75288	23.3046	8.38066e-05	0.00112067
KRT15	2.22676	2.06687	23.298	8.39467e-05	0.0011216
CSMD3	-2.0975	-0.366672	28.8887	8.46173e-05	0.00112961
FGFR1	0.688861	5.18513	23.2576	8.47955e-05	0.00113104
COPS3	0.311583	6.98283	23.2444	8.50768e-05	0.00113383
ABCA10	-1.30099	2.47225	23.2322	8.53368e-05	0.00113634
PLXNB3	-0.57322	6.17192	23.2177	8.56466e-05	0.00113951
GDA	1.3782	2.9829	23.1924	8.61903e-05	0.00114578
TIMP3	-0.512133	10.8479	23.1807	8.64414e-05	0.00114816
ACD	0.408667	5.14988	23.1712	8.66479e-05	0.00114994
PRKAR1B	1.00545	3.91392	23.1671	8.67374e-05	0.00115016
GPM6A	-2.37118	-0.726048	28.7368	8.68718e-05	0.00115098
ERBB4	-2.65102	-0.679595	23.1188	8.77924e-05	0.0011622
PINLYP	2.52223	-0.925374	23.0916	8.8392e-05	0.00116902
NCMAP	4.04135	-2.39797	23.087	8.84945e-05	0.00116902
ACTL8	1.13146	5.1006	23.0855	8.85283e-05	0.00116902
EPB41L1	1.40509	6.05768	23.046	8.94099e-05	0.00117967
ART3	-1.56172	2.72689	23.0412	8.95163e-05	0.0011801
CTNNBIP1	-0.547323	5.12158	23.0358	8.96388e-05	0.00118073
PTPRM	-0.681708	4.19699	23.0299	8.97706e-05	0.00118132
RBL2	-0.430344	6.1375	23.0272	8.98325e-05	0.00118132
LINC02475	-1.59295	-0.0539837	28.4939	9.06206e-05	0.00119069
ACAT1	-0.307586	6.00145	22.9883	9.07153e-05	0.00119095
DPH1	-0.326866	5.50594	22.9727	9.10706e-05	0.00119462
SHC2	-2.02528	2.5576	22.9587	9.13914e-05	0.00119698
DLEC1	4.44258	1.02903	22.9583	9.14011e-05	0.00119698
MAML3	-0.549179	4.90975	22.9308	9.20366e-05	0.0012043
SLC34A2	4.5381	-1.1205	22.8961	9.28437e-05	0.00121386
STRADA	-0.28368	5.08484	22.892	9.29405e-05	0.00121413
SLC8A2	2.21976	-1.905	22.8691	9.34784e-05	0.00121963
GPD1L	-0.508185	5.37102	22.8652	9.35702e-05	0.00121963
LYPD2	6.87013	-1.43585	33.8777	9.35924e-05	0.00121963
DHTKD1	-0.435128	6.09546	22.848	9.39771e-05	0.00122363
TTBK2	-0.505073	4.26199	22.8304	9.43935e-05	0.00122805
NR2C2AP	0.325205	4.91533	22.8271	9.44721e-05	0.00122806
PRDM10	0.378772	3.70147	22.7992	9.5141e-05	0.00123517
RHOBTB1	-0.912815	3.3593	22.7978	9.51746e-05	0.00123517
PAM	-0.543077	9.2454	22.7822	9.55496e-05	0.00123902
FKBP9P1	-0.415537	2.59229	22.7772	9.56715e-05	0.00123958
CHP1	-0.376129	6.80541	22.7679	9.5896e-05	0.00124148
CACNB1	0.805946	3.15583	22.7562	9.61796e-05	0.00124317
MYCL	1.42054	1.09843	22.756	9.61836e-05	0.00124317
NIPSNAP1	-0.657272	6.51672	22.7479	9.63817e-05	0.00124471
SH3BGRL	-0.430426	5.84946	22.7381	9.66205e-05	0.00124678
AURKAIP1	0.308997	6.75697	22.7298	9.68233e-05	0.00124838
L1CAM	1.35693	5.76248	22.7186	9.70981e-05	0.0012506
SNX7	-0.36413	4.88359	22.7164	9.71529e-05	0.0012506
H6PD	-0.996599	5.57638	22.7054	9.74218e-05	0.00125251
GAPDH	0.330647	12.6469	22.7039	9.74597e-05	0.00125251
HLA-DOA	-2.03524	0.309807	54.9017	9.76167e-05	0.00125351
RAB5IF	0.455434	6.6946	22.6895	9.78152e-05	0.00125504
IPMK	0.562185	3.29798	22.667	9.83752e-05	0.00126121
LIPH	2.84564	0.237073	22.6512	9.87693e-05	0.00126524
GRB7	2.74275	-0.390871	22.6412	9.902e-05	0.00126538
TRIOBP	-0.411418	6.52979	22.6394	9.90648e-05	0.00126538
GLRX3	0.335199	7.00678	22.6384	9.90903e-05	0.00126538
FBLN2	2.4395	2.78236	22.638	9.90998e-05	0.00126538
TTC3	-0.29225	6.86069	22.6306	9.92853e-05	0.00126673
FASTKD2	0.385081	5.76735	22.6189	9.95808e-05	0.00126947
NMB	1.69814	4.07026	22.6063	9.98987e-05	0.00127217
RFX5	-0.273872	6.73599	22.6042	9.99525e-05	0.00127217
SSBP3	0.498161	5.40831	22.5898	0.000100318	0.00127579
IYD	5.7323	-2.76647	33.336	0.000100502	0.00127615
TRPC1	-0.707721	2.88328	22.5824	0.000100507	0.00127615
LOC101927809	-1.22084	2.62066	22.5712	0.000100794	0.00127792
SAA2	4.63215	-2.32778	22.5685	0.000100862	0.00127792
ODC1	0.473262	8.35643	22.5675	0.000100888	0.00127792
KRT6B	1.79528	0.63796	22.5609	0.000101056	0.00127802
LINC01239	-1.42495	3.08612	22.5609	0.000101057	0.00127802
RAB37	3.70507	-0.0267205	22.5528	0.000101265	0.00127962
WDFY1	-0.348413	6.40917	22.5185	0.000102152	0.00128955
LARGE2	-1.30889	1.95679	22.5161	0.000102213	0.00128955
SLC35F1	-0.614591	5.98009	22.4991	0.000102658	0.00129412
SEPTIN6	-0.482053	6.55405	22.4831	0.000103076	0.00129752
OS9	-0.320736	7.79953	22.4825	0.000103091	0.00129752
PCNX2	-0.507208	4.32586	22.4737	0.000103323	0.00129941
ISOC1	0.456845	4.28901	22.4651	0.000103548	0.00130047
TPT1	-0.43447	10.3482	22.4642	0.000103572	0.00130047
PPAN	0.385749	5.72884	22.4503	0.00010394	0.00130406
NUP58	0.33302	6.87524	22.4171	0.000104822	0.00131409
RARA-AS1	-1.4203	0.933083	22.4118	0.000104965	0.00131444
GLRX	0.870526	4.21911	22.4099	0.000105016	0.00131444
OXCT2	1.03728	1.52053	22.4047	0.000105154	0.00131513
RARB	-0.815654	2.88035	22.3939	0.000105443	0.0013177
ALDOA	0.416689	10.6309	22.3653	0.000106216	0.00132567
PARD3	-0.230486	5.94748	22.3641	0.000106247	0.00132567
FAM122C	-0.609046	2.8785	22.3517	0.000106584	0.00132882
TTC31	-0.272441	5.306	22.3336	0.00010708	0.00133395
DNAJC4	-0.604331	4.17294	22.3253	0.000107305	0.0013357
TECPR1	-0.44748	5.20888	22.3156	0.000107573	0.00133704
ERVK3-1	0.398493	5.48506	22.3144	0.000107605	0.00133704
EPHB1	3.17394	1.29006	22.3122	0.000107666	0.00133704
ZNF710-AS1	-1.08597	1.10927	22.3056	0.000107847	0.00133825
C1RL	-0.94152	3.60093	22.2797	0.000108564	0.00134566
CEP72	0.512264	2.76092	22.2767	0.000108648	0.00134566
EFHD1	-0.649085	2.61754	22.2742	0.000108715	0.00134566
ITGB2-AS1	2.6096	0.34035	22.2718	0.000108784	0.00134566
LINC02289	-2.61503	-0.793291	22.2632	0.000109023	0.00134756
KLHL9	-0.281762	5.87869	22.2536	0.00010929	0.00134982
P3H2	0.767023	4.64868	22.2452	0.000109527	0.00135168
CACNA1I	2.79907	-1.52002	22.2401	0.000109667	0.00135176
IDH1	-0.521854	6.92982	22.2389	0.000109704	0.00135176
PSMB6	0.358928	6.92121	22.2334	0.000109856	0.00135241
TAP2	0.391865	5.01534	22.2286	0.000109992	0.00135241
RNF150	-1.10203	4.85118	22.2279	0.000110012	0.00135241
SYN3	-1.20218	0.740177	22.2045	0.000110673	0.00135947
CCT3	0.365561	9.64535	22.1804	0.000111357	0.00136682
PRPF40A	0.280602	7.46834	22.1625	0.000111872	0.00137112
TCF25	-0.356703	6.4165	22.1621	0.000111881	0.00137112
SLC4A1AP	0.200525	5.8976	22.1586	0.000111984	0.00137132
NPBWR2	9.01163	0.371988	32.5042	0.000112317	0.00137434
RBM38	0.778056	5.7562	22.1292	0.000112831	0.00137957
KCTD1	-0.366566	3.46804	22.1231	0.000113007	0.00138065
CYTL1	1.05726	3.94627	22.109	0.000113415	0.00138452
C11orf54	-0.481619	3.96211	22.1062	0.000113498	0.00138452
CCDC9B	0.85566	5.72463	22.1029	0.000113594	0.00138462
HADHA	-0.289411	8.13918	22.0787	0.000114302	0.00139219
SLC22A17	-1.26953	3.99093	22.0726	0.000114481	0.00139329
C11orf49	-0.393909	4.73873	22.0691	0.000114585	0.00139348
ENTPD2	3.74655	-2.05505	22.023	0.00011595	0.00140901
SULT1A2	2.45748	-2.29012	22.0148	0.000116197	0.00141092
CBLN1	2.18735	-1.65531	27.0699	0.000116686	0.0014156
HBA1	3.58829	1.88251	21.996	0.00011676	0.0014156
PKHD1	-1.39951	0.572297	21.9873	0.000117023	0.00141679
IL3	10.2819	2.06539	32.1948	0.00011712	0.00141679
PAQR8	-0.738487	4.86853	21.9838	0.000117127	0.00141679
PRR14	0.293109	4.98318	21.9767	0.000117341	0.0014183
TCEAL7	-0.992766	3.89851	51.9622	0.00011756	0.00141986
CHADL	-1.34843	2.45527	21.9621	0.000117782	0.00142146
APEX2	0.276003	5.74077	21.9578	0.000117915	0.00142199
MMP24OS	-0.318661	5.33709	21.9546	0.000118011	0.00142206
TXNL1	0.349253	6.16136	21.9504	0.000118139	0.00142252
HSPG2	-0.653233	6.9854	21.9055	0.000119516	0.001438
CTSW	3.28209	-1.24037	21.8993	0.000119708	0.00143922
ADD2	-0.494764	5.77228	21.8881	0.000120053	0.00144227
SEZ6L	-0.621616	8.37954	26.9027	0.000120272	0.00144381
IDH3A	0.3039	6.18437	21.861	0.000120895	0.00144954
MAGED1	-0.454203	7.76881	21.8583	0.000120981	0.00144954
SIK1	1.11083	4.35088	21.854	0.000121115	0.00144954
FAM167A	1.87363	1.52696	21.854	0.000121115	0.00144954
ABCF2	0.416968	6.87554	21.8408	0.000121529	0.00145339
PSMA4	0.363498	7.34776	21.8286	0.000121912	0.00145431
HOXB9	-1.05698	4.70457	21.8282	0.000121923	0.00145431
MXD4	-0.472813	4.84129	21.8246	0.000122038	0.00145431
SSR4P1	-0.814341	1.17501	21.824	0.000122057	0.00145431
AHSA1	0.364127	7.34601	21.8233	0.000122081	0.00145431
GNAZ	0.915786	3.21991	21.82	0.000122183	0.00145431
SNX24	-0.467106	4.46348	21.818	0.000122248	0.00145431
PAPOLA	0.253444	7.99452	21.8141	0.00012237	0.00145467
RAB11B-AS1	-0.859051	1.4835	21.7967	0.000122922	0.00146013
LARGE1	-0.521209	4.39366	21.7711	0.00012374	0.00146876
FLCN	0.305755	4.81095	21.7659	0.000123907	0.00146905
NLRC5	1.49571	3.53521	21.7645	0.00012395	0.00146905
PGAP1	-0.560568	4.87636	21.7317	0.00012501	0.0014805
CMTM7	-0.827197	6.55308	21.7124	0.000125635	0.00148679
TGFBI	0.672202	7.8777	21.7069	0.000125815	0.00148763
TTLL1	-0.979004	2.89293	21.7045	0.000125893	0.00148763
DENND5A	-0.230377	6.46954	21.6777	0.00012677	0.00149687
NT5DC1	-0.434173	5.23566	21.6705	0.000127009	0.00149857
ZNF658	-0.55648	2.68865	21.6602	0.000127348	0.00150054
ZBED3	-0.457461	4.26162	21.6585	0.000127403	0.00150054
SUGCT	-0.816791	1.9817	21.6553	0.00012751	0.00150054
ETV1	-0.406252	6.80833	21.654	0.000127554	0.00150054
PDE3A	-1.5814	5.86915	26.5648	0.00012791	0.00150361
FAT1	0.513372	8.1189	21.6287	0.000128395	0.00150819
XBP1	-0.538019	6.70161	21.5806	0.000130011	0.00152604
ATP8B4	-1.61614	0.0768869	21.5731	0.000130264	0.00152703
ZNF200	0.303792	4.4212	21.5724	0.000130288	0.00152703
HSPA1B	1.29759	7.26007	21.5298	0.000131741	0.00154291
CALHM3	2.12609	-1.31189	26.3756	0.000132427	0.00154981
PLCB1	-0.812288	3.60495	21.5027	0.000132672	0.00155153
AIRE	7.28986	-1.81647	31.2636	0.000133106	0.00155546
SLC27A1	-0.823706	5.71107	21.4798	0.000133468	0.00155853
NRIP1	-0.44615	5.72526	21.4684	0.000133865	0.00156202
CSTF2	0.285053	5.85368	21.4569	0.000134266	0.00156497
CNTRL	-0.446752	5.69199	21.4555	0.000134315	0.00156497
PRSS2	6.63717	-1.93049	31.1773	0.000134714	0.00156846
DYNC2LI1	-0.541259	4.72538	21.4387	0.000134908	0.00156956
LOC441666	-0.547427	3.26309	21.435	0.000135035	0.00156989
WDR5B	-0.545123	3.20475	21.4252	0.000135381	0.00157276
GNS	-0.253212	7.58243	21.4095	0.000135939	0.00157806
FAM135B	1.53991	0.910259	26.2296	0.000136036	0.00157806
STC1	0.888148	6.20529	21.3754	0.000137156	0.00158988
ELFN2	4.97787	0.71171	21.3566	0.000137833	0.00159656
ABCB9	0.880566	4.21479	21.3342	0.000138642	0.00160443
SSBP1	0.308154	7.11272	21.3322	0.000138714	0.00160443
EDNRB	-1.00965	7.25557	21.3294	0.000138816	0.00160444
UFD1	0.506049	6.03409	21.3188	0.000139201	0.00160771
LGALS9	3.27895	-0.862588	21.2933	0.000140133	0.00161542
PPARA	-0.322357	3.73041	21.2931	0.000140142	0.00161542
DELE1	-0.382174	5.58902	21.2922	0.000140174	0.00161542
NIPAL2	-0.597387	2.23337	21.2584	0.000141421	0.0016286
FAM66C	-1.14244	-0.221247	21.2483	0.000141796	0.00163174
DENND1B	-0.374219	3.50904	21.2426	0.00014201	0.00163207
ATG101	0.544171	6.26912	21.2373	0.000142206	0.00163207
CDS2	-0.347305	5.70685	21.2367	0.00014223	0.00163207
HSPA4	0.444522	8.40606	21.2365	0.000142237	0.00163207
MLKL	0.544302	3.70871	21.228	0.000142554	0.00163452
GPATCH2L	-0.293444	4.9241	21.2198	0.000142861	0.00163524
FCMR	-0.776147	3.02444	21.2185	0.00014291	0.00163524
PLEKHH3	-0.481915	4.62709	21.2181	0.000142926	0.00163524
B3GAT1	-0.64858	6.13885	21.1982	0.000143671	0.00164258
TMEM177	-0.35827	4.37225	21.191	0.000143946	0.00164454
TECPR2	-0.469664	4.54469	21.1803	0.00014435	0.00164692
LOC103344931	-0.503089	2.24816	21.18	0.000144363	0.00164692
LIFR-AS1	-1.56953	0.0950572	21.1674	0.00014484	0.00165075
PLVAP	6.57071	-2.2683	41.518	0.000144955	0.00165075
FBLN1	-1.19767	4.1322	21.1629	0.000145011	0.00165075
BLM	0.424837	5.31764	21.16	0.000145121	0.00165082
BDH2	-0.531309	4.56012	21.154	0.000145352	0.00165225
SLC29A1	0.890917	6.66548	21.1408	0.000145857	0.00165682
BBS4	-0.425955	4.41029	21.1287	0.000146322	0.00165917
BZW1	0.426252	8.35997	21.1279	0.000146351	0.00165917
MMP15	1.27875	7.66509	21.1246	0.000146481	0.00165917
ATOX1	0.430645	6.58863	21.1245	0.000146484	0.00165917
MPDZ	-0.441797	5.96948	21.1191	0.000146692	0.00166034
GALNT5	-0.899986	4.32585	21.1077	0.000147132	0.00166355
IER5	0.77093	5.30007	21.1053	0.000147225	0.00166355
MORC4	-0.345181	4.94378	21.1036	0.000147291	0.00166355
NOMO2	-0.20519	8.85074	21.0996	0.000147447	0.00166414
ZFYVE9	-0.226541	4.82866	21.0941	0.000147661	0.00166424
SBNO1	0.372207	6.49497	21.0939	0.000147667	0.00166424
KANK1	-0.327076	7.1911	21.0876	0.000147912	0.00166498
YIPF3	-0.308454	6.46852	21.0869	0.000147942	0.00166498
COBL	-0.742542	3.73151	21.0824	0.000148117	0.00166576
USP37	0.409081	4.91536	21.0782	0.00014828	0.00166641
ARSD	-0.518777	4.35643	21.073	0.000148482	0.0016675
VIT	1.768	0.817568	21.0565	0.000149128	0.00167358
CCT7	0.269949	9.32687	21.0508	0.000149354	0.00167492
MARCKSL1	-0.33735	9.00358	21.0399	0.000149782	0.00167854
PHC2	-0.300909	8.07598	21.0128	0.000150857	0.00168939
RBMXL1	-0.290046	5.34441	21.0045	0.000151187	0.00169189
IKBIP	0.318398	5.59535	21.0002	0.000151362	0.00169265
APP	-0.42228	9.7724	20.9935	0.000151629	0.00169444
SEMA5A	-0.598693	3.29966	20.972	0.000152492	0.0017024
SRPX2	-0.926052	2.79142	20.9704	0.000152556	0.0017024
PTPDC1	-0.315751	4.72066	20.9675	0.000152674	0.00170252
HNF4A	4.72301	-2.51695	23.7163	0.000153528	0.00171083
STK32A	-1.40073	0.600098	20.9354	0.000153975	0.0017146
ZNF324	0.80831	3.75889	20.9222	0.00015451	0.00171936
TENT4B	0.63352	4.12272	20.9133	0.000154876	0.00172222
BCCIP	0.382983	6.75947	20.8998	0.000155428	0.00172715
GLRB	-0.647058	1.76387	20.891	0.000155791	0.00172943
MIR600HG	-0.467324	2.0121	20.8895	0.000155852	0.00172943
LINC01198	-0.994117	1.5305	20.8659	0.00015683	0.00173907
PPP1R9A	-0.54674	3.61089	20.8508	0.000157457	0.0017448
PCYOX1L	-0.564974	4.70223	20.8452	0.000157691	0.00174617
CFAP46	5.97001	-0.331588	20.8376	0.000158009	0.00174847
BCAM	2.57109	5.7421	20.826	0.000158497	0.00175178
NPHP4	-0.438828	5.03406	20.8252	0.000158529	0.00175178
TIMM23	0.293921	6.5078	20.8205	0.000158728	0.00175276
PTGES3	0.424291	9.09709	20.8145	0.000158981	0.00175433
PRSS16	-0.861862	1.68971	20.7913	0.000159961	0.00176392
ATP6V0C	0.52245	7.36326	20.7823	0.000160346	0.00176693
TRAF2	0.37129	4.98374	20.7785	0.000160505	0.00176745
CMTM5	-1.50115	2.38671	20.7561	0.000161463	0.00177676
SLC25A23	-0.391455	5.27389	20.7524	0.000161624	0.0017773
NCAM1	1.39366	0.881901	20.7467	0.000161867	0.00177802
LAMC1	-0.266624	8.93654	20.7445	0.000161961	0.00177802
SLC39A10	-0.327706	5.57475	20.743	0.000162026	0.00177802
CCT8	0.314701	8.66156	20.7344	0.000162398	0.00178087
HSPH1	0.801426	8.30375	20.719	0.000163064	0.00178628
LRSAM1	-0.413356	4.28187	20.7155	0.000163213	0.00178628
LIMK2	0.318092	5.44926	20.7131	0.00016332	0.00178628
CPT1A	0.624534	6.3803	20.7126	0.000163342	0.00178628
DDHD2	-0.27633	5.8798	20.6949	0.000164109	0.00179343
DKK1	1.54864	4.34429	20.6612	0.000165587	0.00180834
EFNB3	-0.541068	3.90946	20.6581	0.000165724	0.00180858
FBN1	-0.472314	6.3632	20.6544	0.00016589	0.00180914
MT1E	1.016	3.97059	46.8489	0.000166289	0.00181109
STAB1	2.13006	-2.07115	20.6452	0.000166296	0.00181109
BAHD1	0.383965	5.4674	20.6356	0.000166722	0.00181406
CSE1L	0.367272	8.40904	20.6311	0.000166923	0.00181406
MEOX1	3.23588	-0.830438	25.1333	0.000167027	0.00181406
HPCAL1	0.328519	7.0068	20.6287	0.000167027	0.00181406
CD82	1.22838	3.70712	20.6139	0.000167686	0.00181997
EPB41L5	-0.394311	4.44567	20.6077	0.000167966	0.00182176
C16orf70	0.279297	4.4929	20.5691	0.000169702	0.00183933
INTS13	0.364941	6.5713	20.565	0.000169887	0.00184008
BHLHB9	-0.726215	1.17764	20.5606	0.000170089	0.001841
CCT5	0.344542	9.43889	20.5564	0.000170281	0.00184182
MPPED2	-1.18614	0.16113	20.5512	0.000170516	0.00184311
PLPPR3	-1.88931	1.2281	20.5464	0.000170734	0.00184421
SLC35B2	-0.359599	7.66412	20.5325	0.000171367	0.00184946
PTP4A3	3.51891	4.37223	20.5281	0.000171569	0.00184946
PTPRA	-0.249834	6.49387	20.5281	0.000171571	0.00184946
C6orf136	0.350813	3.59416	20.5191	0.000171983	0.00185265
HOXC11	-0.545978	1.2083	20.5064	0.000172567	0.0018561
BTBD2	-0.351197	6.31737	20.5057	0.000172601	0.0018561
EVI5L	-0.568814	4.19916	20.5035	0.0001727	0.0018561
MGAT4B	-0.234495	7.11345	20.502	0.000172772	0.0018561
NUBP1	0.267608	5.25605	20.4946	0.000173114	0.00185851
POLRMT	0.282673	6.25105	20.4904	0.000173307	0.00185933
ITFG1	-0.267798	6.00723	20.4785	0.000173861	0.00186401
DTX3	-0.450903	4.49249	20.4689	0.000174307	0.00186696
RPS6KA4	0.404615	5.64662	20.4675	0.000174372	0.00186696
MAP3K13	-0.29847	4.70254	20.4533	0.000175035	0.00187279
PLA2G4A	-0.809564	5.05873	20.4465	0.000175354	0.00187494
NGDN	0.282725	5.30431	20.4038	0.000177372	0.00189524
RCOR1	0.825685	5.98681	20.3896	0.000178046	0.00190116
ACSM1	4.57512	-2.60866	24.7669	0.000179123	0.00191136
ST7-AS1	-1.45657	-0.363787	20.3338	0.00018073	0.00192722
SMNDC1	0.366876	5.98033	20.2876	0.000182989	0.00195
CD302	-0.58039	4.29604	20.2821	0.000183258	0.00195155
C11orf98	0.300938	5.96032	20.2781	0.000183457	0.00195232
SMARCA1	-0.45207	6.8488	20.2757	0.000183577	0.00195232
MRPS31P5	-0.86086	2.37004	20.2614	0.000184281	0.00195849
DENND10	-0.312153	4.68328	20.2417	0.000185262	0.00196709
DYM	-0.292039	5.47503	20.2379	0.000185449	0.00196709
DNMT3A	-0.50714	4.09248	20.2377	0.000185462	0.00196709
WDR75	0.319869	6.25886	20.233	0.000185694	0.00196823
ADRB2	1.14716	2.96819	20.2275	0.000185971	0.00196985
WDFY4	7.89244	-1.23603	28.8857	0.000187047	0.0019794
FAM72D	0.349049	4.19451	20.2026	0.000187221	0.0019794
TUBB3	0.527466	8.679	20.2021	0.000187247	0.0019794
PDK4	-1.13738	3.11042	20.1588	0.000189446	0.00200131
SPATA20	-0.440139	5.41898	20.1531	0.000189737	0.00200187
SNRPD3	0.463132	6.85574	20.1528	0.000189752	0.00200187
NABP1	0.473994	3.41851	20.1299	0.000190927	0.00201292
HMCES	0.282309	6.14515	20.1036	0.000192289	0.00202594
TIMP2	-0.418122	9.03057	20.062	0.00019446	0.00204642
TMED8	-0.278214	5.2569	20.0614	0.000194491	0.00204642
ZNF24	-0.25036	6.59988	20.0523	0.00019497	0.0020501
PCDHB9	-0.556634	2.33667	20.0334	0.000195972	0.00205898
SPDL1	0.317732	5.63523	20.0297	0.000196168	0.00205898
MXRA7	0.508196	6.96706	20.029	0.000196205	0.00205898
CAT	-0.290318	6.09318	20.0263	0.000196346	0.0020591
KCNJ10	-1.19217	1.83754	20.0182	0.000196776	0.00206113
CCDC58	0.421261	4.46877	20.0178	0.0001968	0.00206113
LOC101930085	-0.554779	3.41895	20.0141	0.000196994	0.0020618
TRMT10B	-0.510958	3.01675	20.0036	0.000197559	0.00206635
EFS	-0.746076	4.82945	44.444	0.000198039	0.00206929
FTL	0.457012	9.98854	19.9915	0.000198207	0.00206929
CAMP	2.41606	-1.73255	19.991	0.000198232	0.00206929
VWA8	-0.391102	5.03461	19.9885	0.000198364	0.00206931
SCCPDH	-0.588078	7.09271	19.9733	0.000199185	0.0020765
PITPNM2	-0.474251	4.40868	19.9564	0.0002001	0.00208406
TSPAN18	2.32672	1.41381	19.955	0.000200173	0.00208406
SHISAL1	1.23537	3.78011	19.9518	0.000200346	0.0020845
TPCN1	-0.474066	5.44321	19.9284	0.000201625	0.00209642
CSMD2	2.00313	-1.12659	19.925	0.00020181	0.00209697
TRIP10	0.33654	5.5859	19.9156	0.000202327	0.00210096
BCL9	-0.30818	5.92809	19.8517	0.000205865	0.00213631
RELN	-2.10976	2.45206	19.8476	0.000206097	0.00213731
SORCS2	1.52387	2.96334	19.8322	0.000206961	0.00214487
LUARIS	2.8565	-1.8761	19.8226	0.000207499	0.00214891
TTC22	6.36282	-2.58322	28.1841	0.000207622	0.00214891
PRCP	-0.42629	5.96636	19.8128	0.000208058	0.0021507
GALNT12	-0.902456	4.34063	19.8126	0.000208067	0.0021507
GNG12-AS1	-1.62815	-1.10292	19.8073	0.000208366	0.00215239
MOG	-1.72384	2.6113	23.9696	0.000209055	0.0021581
VANGL2	-0.835067	4.51388	19.7896	0.000209375	0.00216
HNF4G	-1.15128	0.585746	19.7686	0.000210574	0.00216998
HSD11B2	2.22819	-0.365871	19.7665	0.000210692	0.00216998
LINC00294	-0.362601	3.54606	19.7655	0.000210753	0.00216998
NOP53	-0.39474	7.52611	19.762	0.000210951	0.00217061
SLCO4A1	0.665634	5.89097	19.7579	0.00021119	0.00217165
SPACA9	-0.522309	2.90225	19.7332	0.000212616	0.0021849
SUZ12	0.370693	6.33949	19.7295	0.000212828	0.00218566
FAM229B	-0.596994	3.24705	19.7228	0.000213217	0.00218824
CELSR2	-0.470135	6.47897	19.7151	0.000213665	0.00219106
DIO2	2.28112	4.14782	19.7133	0.000213769	0.00219106
SEL1L	-0.168714	6.65882	19.697	0.000214722	0.00219941
BEST1	-1.85652	3.39693	19.6748	0.000216032	0.00221124
RASGRP1	-0.976217	0.0170139	19.6727	0.000216156	0.00221124
MYL9	-0.420579	4.41674	19.6627	0.000216743	0.00221581
KLF11	0.292559	4.24379	19.6542	0.000217249	0.00221926
PDP1	0.50236	6.5541	19.6523	0.000217361	0.00221926
NDST3	2.36149	-1.20079	23.7594	0.000217866	0.00222206
MAP2	-0.745285	5.80455	19.643	0.000217915	0.00222206
AURKA	0.328734	7.43045	19.6376	0.000218234	0.00222388
NBPF19	-0.37756	4.82319	19.6338	0.000218461	0.00222477
CXXC4	-1.15503	-0.0461657	19.6078	0.000220021	0.00223922
SENP3	0.226162	6.83875	19.6049	0.000220196	0.00223956
FBXW7	-0.305738	4.43593	19.5896	0.000221121	0.00224624
ESS2	0.290922	4.48861	19.5893	0.000221137	0.00224624
TP73-AS1	-0.583248	3.66063	19.5767	0.000221905	0.0022526
DNAJA1	0.511511	8.4899	19.5671	0.000222488	0.00225707
CAP2	-0.342912	5.13674	19.5638	0.000222685	0.00225754
SLC30A3	3.34662	1.16722	19.5616	0.000222819	0.00225754
IGFL2-AS1	3.19028	-2.00202	19.5307	0.000224713	0.00227528
MBD2	0.233662	5.93452	19.5246	0.000225093	0.00227767
PSMB10	0.342418	3.85658	19.5163	0.000225602	0.00228136
DCAF10	-0.323559	4.9467	19.5099	0.000225999	0.00228391
RARS1	0.328265	7.22865	19.5034	0.000226405	0.00228656
LSG1	0.419222	6.28656	19.496	0.000226861	0.0022897
ATP6V1E2	-0.516335	2.73644	19.4905	0.000227207	0.00229174
ZNF343	0.272631	4.09255	19.4869	0.000227429	0.00229252
IFFO2	1.06108	5.47405	19.4764	0.000228086	0.00229589
RNF139	-0.269428	5.39325	19.4751	0.000228168	0.00229589
UHRF1	0.537165	6.72348	19.4746	0.000228198	0.00229589
PSMD8	0.218785	7.81135	19.462	0.000228988	0.0023014
ERBB2	0.584708	7.42043	19.4613	0.000229036	0.0023014
CHRNB4	6.95536	-1.74213	27.5191	0.000229614	0.00230575
ZNF786	0.378585	3.24916	19.4487	0.00022983	0.00230645
DIRAS1	-0.515881	5.93582	19.4408	0.000230327	0.00230998
DERA	-0.298639	5.96685	19.4308	0.000230962	0.0023148
LRRK2	-0.973665	3.04548	23.4612	0.000231108	0.0023148
NCAM2	-0.673605	3.62414	19.4263	0.000231247	0.0023148
E2F8	0.418019	4.007	19.4126	0.000232117	0.00232205
SNORD3B-1	1.28537	-0.552314	19.4025	0.000232768	0.00232709
RAPGEF2	-0.315218	5.29494	19.3961	0.000233178	0.00232972
TMSB4X	0.622984	7.37044	19.387	0.000233761	0.00233408
PPEF1	2.09096	-0.966875	19.378	0.000234341	0.00233804
SRI	-0.381666	6.74096	19.3762	0.000234453	0.00233804
ABCB4	-1.51296	3.50075	19.3627	0.000235326	0.00234526
CCDC12	0.272409	4.88929	19.3598	0.000235519	0.00234546
LUZP2	-1.47091	1.40792	23.3632	0.000235656	0.00234546
PLCXD1	-0.276568	4.55236	19.3556	0.000235789	0.00234546
EIF3F	-0.210642	7.64058	19.3347	0.00023715	0.00235677
ASAH1	-0.384585	8.76278	19.3336	0.000237223	0.00235677
F3	1.32675	3.53086	19.3302	0.000237442	0.00235746
SDCCAG8	-0.366245	4.72464	19.3091	0.000238828	0.00236974
MAZ	0.252417	8.0411	19.287	0.000240288	0.00238124
CISD1	0.302637	4.69622	19.287	0.000240288	0.00238124
CRELD1	-0.770656	4.65705	19.2635	0.00024185	0.00239523
DSE	-0.666875	2.06756	19.2555	0.000242387	0.00239905
AK9	-0.735997	1.42417	19.2483	0.00024287	0.0024015
JOSD1	0.294122	6.80698	19.246	0.00024302	0.0024015
ACAN	-2.59442	5.89652	19.245	0.000243091	0.0024015
HMGB4	5.0306	-3.03736	35.9052	0.000244204	0.002411
ZNF92	-0.393367	4.37016	19.2195	0.000244809	0.00241547
DNAJC30	-0.304197	3.76247	19.2133	0.000245228	0.0024181
SAFB	0.417685	7.35543	19.189	0.000246881	0.00243288
SF3A1	0.395743	7.67504	19.1853	0.000247135	0.00243313
FAM168A	-0.239764	6.22796	19.1842	0.000247213	0.00243313
DEPTOR	-0.709179	4.62954	19.1749	0.000247846	0.00243784
HOXB3	-0.593314	3.46479	19.1664	0.000248433	0.0024421
ITIH6	-2.1067	1.31729	19.1503	0.000249539	0.00245061
WDYHV1	-0.349067	4.48653	19.1474	0.00024974	0.00245061
ADO	-0.265844	5.29035	19.1471	0.000249763	0.00245061
GPX3	1.60235	4.36666	19.1336	0.000250695	0.00245824
NFIA	-0.547894	2.61111	19.125	0.000251294	0.00246259
ANKRD44	-0.360232	3.99099	19.1204	0.000251617	0.0024629
C7orf31	-0.543077	2.58574	19.1183	0.00025176	0.0024629
NOMO1	-0.187492	7.78193	19.1178	0.000251792	0.0024629
AHCYL2	-0.335388	4.55138	19.1048	0.000252704	0.00246958
LINC00648	-1.24665	0.867561	23.0127	0.000252786	0.00246958
SESN1	0.318793	3.62057	19.0544	0.00025626	0.00250197
MBD5	-0.369	3.76482	19.051	0.000256501	0.00250278
SHMT1	-0.38073	6.37307	19.0305	0.00025797	0.00251536
PRSS12	-0.721235	3.50717	19.0286	0.000258108	0.00251536
XKR5	-1.50033	1.0922	22.8778	0.000259754	0.00252985
POLD3	0.217133	5.25294	19.0012	0.00026008	0.00253147
BRMS1	0.429096	5.94746	18.9908	0.00026083	0.00253721
ENTPD5	-0.407204	3.99972	18.9792	0.000261672	0.00254384
SAP30	0.41231	4.27416	18.9705	0.000262306	0.00254844
ATG10	-0.465172	3.3297	18.9484	0.000263925	0.00256122
CNTN6	-1.4659	0.304075	22.7976	0.000263999	0.00256122
CLMN	-0.638029	4.83468	18.9459	0.000264107	0.00256122
MFAP1	0.216229	5.60997	18.9408	0.000264487	0.002562
FBLN7	-1.60832	2.18177	18.9404	0.00026451	0.002562
PLPPR2	0.352641	5.44737	18.9375	0.00026473	0.00256221
APOB	6.06154	-2.1966	65.7847	0.000264856	0.00256221
CYB5R2	1.16349	4.32874	18.9314	0.000265173	0.00256299
PRDX1	0.535274	9.00832	18.9303	0.00026526	0.00256299
CLYBL	-0.893622	1.36524	18.9151	0.000266386	0.0025703
RNF170	-0.38604	3.6609	18.9116	0.000266643	0.0025703
SURF1	-0.396258	4.69752	18.909	0.000266836	0.0025703
SLC25A45	0.845733	2.84628	18.9086	0.000266864	0.0025703
MXI1	-0.586463	5.68972	18.9067	0.000267009	0.0025703
WDSUB1	-0.348945	3.07943	18.9061	0.000267052	0.0025703
H2BC20P	-0.80921	1.53341	18.9048	0.000267152	0.0025703
MEGF8	-0.361945	6.84705	18.8804	0.000268971	0.00258623
ARHGAP21	-0.396568	6.81869	18.8698	0.000269771	0.00259235
EBI3	2.98813	0.795455	18.8631	0.000270276	0.00259563
GOLPH3	-0.20204	6.24103	18.8527	0.00027106	0.00260106
SLITRK5	-0.754379	3.66413	18.8512	0.00027117	0.00260106
RASSF1	0.467968	4.14929	18.8447	0.000271663	0.00260422
RHOU	0.956225	4.68391	18.8024	0.000274895	0.00263361
SHANK3	-0.527308	3.08622	18.7984	0.000275201	0.00263494
KRT3	8.23046	-0.687192	26.3447	0.000275511	0.00263632
FREM2	-0.579592	5.71414	18.7917	0.000275717	0.0026367
AP3S2	-0.277266	4.93005	18.7879	0.000276009	0.0026379
PDZK1	1.50018	-0.410951	18.7809	0.000276553	0.00264151
ARSA	-0.614642	4.09468	18.7771	0.000276841	0.00264246
PGF	1.18178	2.57881	18.774	0.000277085	0.00264246
TMEM70	0.376785	4.8159	18.7731	0.000277154	0.00264246
SUCLG2	-0.700245	6.59742	18.7637	0.000277886	0.00264785
TXK	-1.10598	1.49638	18.7592	0.000278232	0.00264956
KIF18B	0.337719	6.15746	18.7366	0.000279999	0.00266479
APBB2	-0.38832	4.94667	18.7225	0.000281103	0.00267369
CACNA1G	2.16148	-1.71825	18.7197	0.000281326	0.00267379
NOC4L	0.280671	5.0613	18.7181	0.000281451	0.00267379
PARP3	-0.428247	3.9357	18.7153	0.000281676	0.00267431
FAM86DP	-0.535069	4.71465	18.7069	0.000282335	0.00267814
AFG3L2	0.275045	6.64509	18.7059	0.000282416	0.00267814
INPP5E	-0.304553	4.25819	18.6895	0.00028372	0.00268721
SEZ6	3.74032	-1.53145	18.6878	0.000283856	0.00268721
SOX5	-0.660463	6.81936	18.6874	0.000283881	0.00268721
PHKB	-0.399505	5.51274	18.6661	0.000285588	0.00270175
SNX9	-0.23022	6.80509	18.6533	0.000286615	0.00270845
ELOVL2	-0.589104	3.89268	18.653	0.000286639	0.00270845
TMEM161B-AS1	-0.568548	2.07187	18.6392	0.000287749	0.00271732
ACY1	-0.474439	5.6507	18.6109	0.000290047	0.00273739
PSMC3	0.375575	7.54797	18.6002	0.000290921	0.002744
TAOK3	-0.218391	5.44389	18.5902	0.000291735	0.00275005
CX3CL1	1.85101	3.12049	18.5862	0.000292062	0.0027515
CFAP410	-0.484811	3.25121	18.5824	0.000292377	0.00275243
DIPK2A	0.571133	4.14088	18.5808	0.000292509	0.00275243
CABP7	4.34848	-2.1026	18.574	0.000293066	0.00275603
UCA1	1.59335	0.5792	22.2762	0.000293609	0.00275951
PLEKHM2	-0.210646	6.95956	18.5626	0.000294009	0.00276139
RFWD3	0.373642	7.06358	18.5608	0.000294157	0.00276139
AUNIP	0.344943	3.79061	18.5555	0.000294594	0.00276385
STK25	0.191433	7.45568	18.5504	0.000295022	0.00276623
STEAP3	0.518346	4.74965	18.5449	0.000295474	0.00276882
NOP56	0.461476	8.15028	18.5426	0.000295666	0.00276898
MYEOV	1.32494	3.65691	18.5392	0.000295954	0.00277004
TMEM198B	-0.752774	3.68048	18.5342	0.000296365	0.00277159
EMC7	0.200025	6.13179	18.533	0.000296469	0.00277159
MBTPS2	-0.300963	6.269	18.5277	0.000296907	0.00277405
MAN1C1	1.40956	3.49496	18.5221	0.000297379	0.00277682
RAB5B	-0.35494	6.7549	18.5171	0.000297796	0.00277845
EIF3I	0.296594	8.74216	18.5158	0.000297904	0.00277845
RDH10	1.69561	4.73032	18.5107	0.000298334	0.00278082
PRR3	-0.303769	4.48354	18.5024	0.000299033	0.0027825
AIMP2	0.423338	5.79765	18.5022	0.000299046	0.0027825
DCAF15	0.320067	5.24623	18.4997	0.000299262	0.0027825
NELL1	-1.60279	0.486026	22.1826	0.000299314	0.0027825
UBE2A	0.198282	6.36953	18.4953	0.000299632	0.0027825
MYC	-0.282335	6.84013	18.4951	0.000299652	0.0027825
JPH4	-1.77197	-1.06557	18.494	0.000299743	0.0027825
SLC25A43	-0.460087	4.62058	18.4904	0.000300044	0.00278366
RSAD2	3.13937	2.17854	18.4867	0.000300356	0.00278493
KLHDC8B	0.530194	4.12406	18.478	0.000301097	0.00279016
KAT2B	-0.55929	5.94508	18.4679	0.000301958	0.00279651
PURB	-0.270674	6.05199	18.4635	0.000302329	0.00279699
CEP68	-0.29558	4.4501	18.4621	0.000302448	0.00279699
RPS6KA1	0.518957	6.6547	18.461	0.00030254	0.00279699
IGSF8	-0.389873	6.2942	18.4569	0.000302894	0.00279863
CCNE1	0.426505	4.21245	18.4548	0.000303071	0.00279864
RTN4R	2.23644	2.89164	18.4471	0.000303731	0.00280243
APOOL	-0.244264	4.82093	18.4459	0.000303835	0.00280243
DDX56	0.366375	6.87376	18.4406	0.000304292	0.00280501
LINC00888	-0.596985	3.4732	18.4366	0.000304631	0.00280651
TMEM170A	-0.221406	4.65676	18.4177	0.000306263	0.00281989
ANGEL1	-0.371113	4.29569	18.4148	0.000306516	0.00282059
TEDC2	0.342077	4.13454	18.4126	0.000306703	0.00282067
PWP2	0.520257	4.98309	18.3979	0.000307982	0.00283079
MTMR4	-0.238723	6.29121	18.3944	0.000308285	0.00283193
STXBP6	-0.490145	4.42819	18.3814	0.000309415	0.00284067
ARMC7	0.442234	3.85749	18.3771	0.000309796	0.00284251
SLC46A1	-0.328514	3.90996	18.3664	0.00031073	0.00284816
NEO1	-0.367222	4.41076	18.366	0.00031077	0.00284816
FENDRR	1.58889	1.39827	18.3585	0.00031143	0.00285255
ABCA2	-0.667334	6.49429	18.3404	0.000313024	0.0028655
NDRG4	-0.585344	4.72132	18.3331	0.000313674	0.00286979
RGS16	0.599045	2.39885	18.3198	0.000314861	0.00287752
OSBPL3	0.574371	5.55644	18.3195	0.000314882	0.00287752
LINC00909	-0.419732	3.23697	18.3147	0.000315314	0.00287981
ID1	0.599095	6.53448	18.3042	0.000316253	0.00288672
PBXIP1	-0.691996	6.30972	18.2976	0.000316844	0.00289045
ZNF627	-0.462363	3.79858	18.2915	0.000317387	0.00289374
MYT1	2.00147	1.22352	18.2815	0.000318294	0.00289877
BCAR1	0.726065	6.33016	18.2814	0.000318305	0.00289877
BIVM	-0.519891	4.58442	18.2728	0.000319082	0.00290417
ZW10	0.325782	5.31494	18.263	0.000319965	0.00291054
WDR4	0.367056	4.29522	18.2549	0.000320703	0.00291528
IL6	1.11493	5.35519	18.2524	0.000320929	0.00291528
NXF1	0.364727	6.4736	18.2512	0.000321038	0.00291528
P2RY6	2.16805	-1.22324	18.2483	0.000321305	0.00291603
FAM189A2	-0.646629	1.24861	18.2451	0.000321596	0.00291701
DPY19L3	-0.522653	4.98563	18.2335	0.000322651	0.0029249
NEGR1	-0.42859	2.47765	18.2313	0.000322855	0.00292508
ZNF266	-0.289985	4.94101	18.2225	0.000323662	0.00293071
TNKS	-0.372677	6.35521	18.2097	0.000324837	0.00293968
POLE4	0.303972	4.88441	18.206	0.000325185	0.00294114
HHAT	-0.495566	2.8013	18.1918	0.000326501	0.00294903
FBXO45	0.291893	5.61526	18.1915	0.000326525	0.00294903
SIPA1L2	-0.789088	5.98185	18.1905	0.000326615	0.00294903
MAFB	1.41654	-2.02197	18.1863	0.000327009	0.0029509
LFNG	1.43909	2.25453	18.1674	0.000328766	0.00296507
SSH3	-0.393365	4.27237	18.1489	0.000330501	0.00297902
NCOA7	-0.775956	5.8766	18.1418	0.00033117	0.00298335
GSTM2	-0.517829	4.29826	18.1324	0.000332056	0.00298963
ZNF516	-0.350779	4.61759	18.1275	0.000332522	0.00299213
AP4B1	0.306163	4.52977	18.1254	0.000332723	0.00299224
PPP6R1	0.353506	7.51425	18.1185	0.000333372	0.00299638
TSPEAR-AS1	-1.74307	-0.927931	21.6518	0.000334169	0.00300184
MAP3K5	0.663534	3.22146	18.1009	0.000335047	0.00300802
DHX30	0.203141	7.43644	18.0966	0.000335463	0.00301005
CD24	3.31204	5.54808	18.0795	0.000337102	0.00302305
OSBPL7	-0.530652	2.85014	18.0753	0.000337498	0.00302489
DNAJC7	0.327159	7.34043	18.0657	0.000338432	0.00303154
ATM	-0.540609	5.66288	18.0518	0.000339767	0.00304178
COL5A3	1.50154	1.31977	18.044	0.000340528	0.00304687
SUMF1	-0.360008	4.6285	18.0374	0.000341166	0.00305086
HNMT	-0.592471	2.65697	18.0313	0.000341767	0.0030545
JAK2	0.801276	4.19289	18.0025	0.000344581	0.00307792
AGXT	7.53333	-1.34784	20.0925	0.000345806	0.00308712
TCTN1	-0.455132	4.62229	17.9834	0.000346469	0.0030913
FSTL3	1.34934	5.06607	17.9771	0.000347095	0.00309514
TMEM167B	-0.241063	5.01147	17.9741	0.000347395	0.00309607
PDIA6	-0.251554	9.70462	17.9701	0.000347786	0.00309751
NUP210	-0.421261	5.59795	17.9673	0.00034807	0.00309751
ZC3H6	-1.15941	2.67364	17.9666	0.000348143	0.00309751
IGSF11	-0.883876	1.72041	17.9641	0.000348388	0.00309795
BCAP31	0.376796	8.0984	17.9615	0.000348645	0.0030985
TCP1	0.48762	8.5646	17.9542	0.000349374	0.00310324
BCDIN3D	-0.426309	3.08628	17.9507	0.000349726	0.00310462
GAR1	0.448769	4.70323	17.9487	0.000349927	0.00310467
ZNF16	-0.377007	3.53421	17.9391	0.00035089	0.00311147
TRAPPC11	-0.270908	5.42534	17.9328	0.000351525	0.00311469
XAGE1A	0.742991	4.64348	37.2724	0.000351814	0.00311469
DNAJC6	-0.39638	4.06376	17.9296	0.000351842	0.00311469
MECP2	-0.302462	6.23709	17.927	0.000352101	0.00311524
LACC1	-0.463518	2.72231	17.9072	0.000354104	0.00313121
HDHD2	-0.412671	4.72447	17.8962	0.000355218	0.00313931
UGDH-AS1	-0.818812	-0.975292	17.8919	0.000355657	0.00314144
CNKSR3	0.617269	4.71381	17.874	0.000357487	0.00315584
EEF1AKMT4	0.371144	3.07774	17.8668	0.000358225	0.0031606
TOMM40	0.497874	7.35056	17.8626	0.00035866	0.00316267
SORBS2	0.84984	5.30653	17.8583	0.000359099	0.00316479
PRG2	4.30194	-2.21281	17.8543	0.000359512	0.00316666
TKFC	-0.374507	5.22719	17.8521	0.00035974	0.00316691
CREB3L2	-0.280574	6.9031	17.8473	0.000360238	0.00316954
YIPF6	-0.345977	6.05969	17.8433	0.00036065	0.0031714
TMEM9B-AS1	-1.07854	-1.00479	17.8381	0.000361187	0.00317436
POU3F2	-0.67923	5.40086	17.8338	0.000361634	0.00317653
ADCY8	2.74504	-0.784824	17.8239	0.000362666	0.00318382
MAFK	0.530885	5.25656	17.8189	0.000363179	0.00318395
TNXB	2.93882	1.36114	17.8179	0.000363286	0.00318395
COL7A1	0.810725	3.3254	17.8176	0.000363321	0.00318395
OAS2	2.34657	4.09387	17.8149	0.000363605	0.00318395
VPS13C	-0.408113	5.32943	17.8141	0.000363685	0.00318395
SUCNR1	5.08785	-2.92746	44.5601	0.000363993	0.00318489
SHCBP1	0.43295	6.64886	17.8054	0.000364589	0.00318834
CASKIN1	-1.26524	0.573583	17.796	0.000365578	0.00319523
MTPN	0.246234	8.63264	17.7937	0.000365817	0.00319555
ARHGAP17	0.558532	6.51658	17.7855	0.000366681	0.00319842
ZNF75D	-0.45822	3.36698	17.785	0.000366742	0.00319842
GNE	-0.403953	6.51947	17.7849	0.00036675	0.00319842
LOC101928728	-0.814086	0.0732781	17.778	0.000367475	0.00320297
ILDR2	1.87221	-1.05744	17.7735	0.000367946	0.00320532
PLEKHH2	-0.789659	3.30132	17.7711	0.000368205	0.00320581
GHR	-0.76679	0.994171	17.7615	0.000369225	0.00321293
RBM27	0.272679	5.72554	17.7583	0.000369562	0.00321409
GMPS	0.262358	7.69417	17.7543	0.000369989	0.00321604
ERV3-1	-0.719297	2.5255	17.7478	0.000370684	0.00321877
MCMBP	0.335233	7.25146	17.7475	0.00037071	0.00321877
FGF12	-1.06827	4.6214	17.7437	0.000371114	0.00321921
MBOAT7	0.324978	5.11883	17.7432	0.000371166	0.00321921
YAF2	0.331038	3.42409	17.7344	0.000372112	0.00322565
LOC101059948	-1.76382	-0.916784	17.7323	0.000372334	0.00322581
TJP3	3.64396	0.119039	17.7299	0.00037259	0.00322627
DIPK1B	-0.986373	3.92837	17.7229	0.000373343	0.00323101
BARX2	-1.50182	6.47456	17.7154	0.000374147	0.00323548
GTPBP4	0.330774	7.31384	17.7136	0.000374343	0.00323548
PPM1G	0.327576	8.21799	17.7124	0.000374471	0.00323548
GPX7	-0.740174	2.79062	21.0962	0.000375706	0.00324438
MPHOSPH6	0.434707	4.54826	17.6917	0.000376711	0.00325128
RIPOR2	-0.850273	5.17203	17.6852	0.000377424	0.00325566
CARHSP1	-0.318676	6.87821	17.6665	0.000379461	0.00327107
ATRNL1	-0.469786	3.03312	17.665	0.000379622	0.00327107
NAA15	0.416416	6.88829	17.6541	0.000380819	0.00327959
LOC105369201	-1.19464	1.50533	17.6443	0.000381897	0.00328709
PCNX1	-0.33399	5.40807	17.6366	0.000382744	0.00329259
NIPAL3	-0.579899	7.28856	17.6222	0.000384334	0.00330442
CIP2A	0.403234	5.84591	17.6204	0.000384536	0.00330442
ZNF488	2.43778	1.32696	17.6111	0.000385572	0.00331042
PRELID1	0.237577	7.75989	17.6104	0.000385651	0.00331042
ZBED3-AS1	-0.76264	0.602739	17.6053	0.000386219	0.00331329
SKA1	0.305918	4.75304	17.6036	0.000386404	0.00331329
R3HDM2	-0.338497	5.40606	17.5999	0.000386819	0.00331506
PTK2	-0.180177	7.45258	17.5875	0.000388211	0.00332519
FDCSP	-2.44509	-1.70908	36.1127	0.000389467	0.00333414
ZNF496	-0.237046	6.05302	17.5724	0.000389903	0.00333607
SLC14A1	1.70384	3.35467	17.5673	0.000390483	0.00333923
HSPB2-C11orf52	-2.75208	-1.93883	20.9033	0.000391477	0.00334593
HIPK2	-0.490421	7.67289	17.5016	0.000397975	0.00339963
DEDD2	0.548772	4.75462	17.4944	0.000398807	0.0034049
SET	0.32626	9.29949	17.4707	0.000401556	0.00342652
RBM19	0.388247	5.63944	17.4615	0.000402631	0.00343384
ULK2	-0.641225	3.71964	17.457	0.000403156	0.00343529
CDC34	0.386028	6.08773	17.4563	0.000403233	0.00343529
TM7SF2	-0.692706	2.96145	17.4542	0.000403477	0.00343552
PCGF6	0.342279	4.32491	17.4476	0.000404251	0.00344026
IFT140	-0.552865	4.92305	17.4368	0.00040552	0.00344851
STIP1	0.501756	8.87991	17.4357	0.000405656	0.00344851
ARL8A	-0.326845	5.39842	17.433	0.000405973	0.00344936
ZNF706	0.305268	6.93188	17.4306	0.00040625	0.00344986
XPR1	-0.172301	6.17488	17.4232	0.000407121	0.0034554
IPO8	-0.253028	8.01199	17.3946	0.000410515	0.00348234
PRR20E	3.47827	-1.75211	35.4914	0.000411742	0.00349089
MTR	-0.278565	6.2147	17.37	0.000413468	0.00350364
TMEM63B	-0.268509	5.9577	17.3654	0.000414023	0.00350647
NECTIN3	0.365365	5.37931	17.3582	0.000414883	0.00351188
TMEM106B	-0.419061	5.2246	17.341	0.000416968	0.00352583
RBM26	0.32697	6.05132	17.3409	0.000416976	0.00352583
RAPGEF1	-0.363073	5.88596	17.3329	0.000417948	0.00353216
PDCD5	0.377602	5.78469	17.3162	0.00041999	0.00354705
LINC01285	-1.52	-1.70424	20.5727	0.000420302	0.00354705
TPD52L1	-0.624536	3.93847	17.313	0.000420381	0.00354705
PLB1	1.70623	2.96053	17.2985	0.000422152	0.0035601
PUM3	0.430374	7.11468	17.2866	0.000423617	0.00357055
TMCC2	-0.359893	3.61275	17.2817	0.000424223	0.00357376
POMGNT1	-0.272428	7.12491	17.2781	0.000424675	0.00357567
DMXL1	-0.279597	4.91779	17.2759	0.00042495	0.00357608
RUBCN	-0.254392	4.93525	17.2711	0.00042554	0.00357915
GAS2L1	0.415983	4.27433	17.2682	0.0004259	0.00358027
FAM111B	0.588441	5.10541	17.2582	0.000427141	0.0035888
C3orf18	-0.617612	2.08985	17.2542	0.000427644	0.00359112
NUDT14	0.636481	3.11843	17.2518	0.000427947	0.00359126
SDHAP2	0.363582	3.58302	17.2499	0.00042818	0.00359126
PXYLP1	-0.614358	5.34288	17.2486	0.00042834	0.00359126
MISP	2.22688	-0.0700073	17.239	0.000429539	0.0035994
DCTPP1	0.530015	5.62357	17.2336	0.000430219	0.00360238
SUCO	-0.242058	6.30362	17.2326	0.000430349	0.00360238
VTA1	0.234353	6.328	17.2256	0.000431223	0.00360779
NDUFB3	0.299574	5.44014	17.2225	0.000431614	0.00360916
PADI1	4.03003	-2.00972	17.205	0.000433831	0.00362578
COQ5	-0.447271	4.82821	17.1957	0.000435005	0.00363222
B3GALT6	-0.294957	5.53459	17.1939	0.000435238	0.00363222
ASS1	2.53334	3.65477	17.1935	0.000435289	0.00363222
PPP2R1B	0.364713	5.60863	17.1884	0.000435931	0.00363567
POU3F1	2.98248	-1.45629	17.1828	0.000436648	0.00363973
NBPF10	-0.403886	4.32806	17.1719	0.000438037	0.00364939
PRKD1	-0.783662	4.56455	17.1675	0.0004386	0.00365216
GSR	0.224004	6.54857	17.1631	0.000439167	0.00365439
DKK2	1.21491	-0.442615	20.3683	0.000439329	0.00365439
DOK6	-1.06525	1.46667	17.1489	0.000440994	0.00366632
SZT2	-0.364274	5.55598	17.142	0.000441888	0.00367182
EXO1	0.422944	6.21495	17.139	0.000442278	0.00367313
PSAP	-0.429905	10.3256	17.1301	0.000443424	0.00368072
BFSP1	-0.897862	2.91302	17.1243	0.000444185	0.0036817
G6PD	0.499729	7.51275	17.1231	0.000444345	0.0036817
ZNF518A	-0.34843	4.16803	17.1228	0.000444372	0.0036817
KIAA1958	-0.401565	2.88697	17.1209	0.00044463	0.0036817
UGGT2	-0.427176	5.05632	17.1203	0.000444704	0.0036817
MMP17	-0.328774	6.32572	17.1182	0.000444983	0.00368209
WDFY3-AS2	-1.04206	0.14042	17.1139	0.00044554	0.00368478
SLIRP	0.328418	5.57384	17.11	0.000446051	0.00368708
DCAF13	0.410933	6.99787	17.1006	0.000447277	0.00369207
PUS1	0.389819	5.06118	17.1	0.00044735	0.00369207
ACP6	-0.540415	5.32172	17.1	0.000447354	0.00369207
CDH3	1.9706	-0.609498	17.0972	0.000447721	0.00369317
ACLY	-0.209612	9.04818	17.0866	0.000449109	0.0037027
POLR3GL	-0.524876	4.79041	17.083	0.000449582	0.00370467
SMOC2	1.85432	-0.498396	34.4761	0.000451727	0.00371979
LRRC8A	0.256119	6.75318	17.0642	0.000452067	0.00371979
FARSB	0.341737	6.83429	17.0638	0.000452121	0.00371979
GABARAP	-0.25441	7.14064	17.0602	0.000452601	0.0037218
MRTFB	-0.357813	4.75897	17.058	0.000452893	0.00372227
CNGA1	-1.32128	-0.144053	17.0476	0.000454274	0.00373135
KLHL14	-1.64501	3.06703	20.2127	0.000454469	0.00373135
TMEM129	-0.615762	5.12089	17.0391	0.000455408	0.00373713
CDC14B	-0.289735	4.50234	17.0342	0.000456072	0.00374064
LRRC24	-0.957352	0.699007	17.032	0.000456368	0.00374113
MGAT4A	-0.737007	3.189	17.0244	0.000457384	0.00374752
NTMT1	0.284169	5.71353	17.0206	0.000457895	0.0037492
PC	-0.441828	5.8601	17.0154	0.000458597	0.0037492
COL6A3	2.59747	2.77102	17.015	0.000458649	0.0037492
ARPC5L	0.252781	5.86012	17.0142	0.000458746	0.0037492
CEP63	-0.210459	4.88239	17.0141	0.000458772	0.0037492
NAA10	0.487274	6.90452	17.0099	0.000459338	0.00375189
ZNF737	-0.375465	2.76865	17.004	0.000460134	0.00375635
CLCN5	-0.576225	4.72845	17.0023	0.000460358	0.00375635
PBLD	-0.470901	1.64872	16.9968	0.000461108	0.00376016
PSMC1	0.286881	7.28554	16.9953	0.000461299	0.00376016
GABRA3	-0.549279	2.72601	16.9884	0.000462236	0.00376456
SYN1	1.18063	0.326251	16.9876	0.000462345	0.00376456
SOX8	1.37704	6.59521	16.985	0.000462702	0.00376456
FZD7	-0.674485	5.63693	16.9844	0.000462789	0.00376456
HYKK	-0.542275	1.84188	16.9807	0.000463292	0.00376672
IL32	2.00908	-1.51369	16.9686	0.000464933	0.00377812
FASN	0.818559	10.0978	16.9665	0.000465231	0.0037786
CCDC153	-1.45095	-0.666095	16.9578	0.000466415	0.00378613
OGFR	0.292238	6.30247	16.9562	0.000466635	0.00378613
IL13RA2	-0.818008	7.64692	16.9531	0.000467064	0.00378766
DNAJA2	0.231005	6.79593	16.9499	0.000467503	0.00378928
VAMP2	-0.393439	5.4834	16.938	0.000469138	0.00380059
INPP5B	-0.325919	4.70077	16.9275	0.000470602	0.0038105
PGAM5	0.35772	6.43593	16.9201	0.000471621	0.00381681
LINC01588	0.869442	2.02144	16.9114	0.000472831	0.00382432
PXMP4	-0.347753	3.81704	16.91	0.000473032	0.00382432
LRBA	-0.300355	4.84425	16.9038	0.000473889	0.00382929
RFTN2	-1.25164	2.45298	16.9005	0.000474351	0.00383107
CNTFR	2.76701	1.21066	16.8976	0.000474756	0.00383239
RNPS1	0.234984	7.96016	16.8915	0.000475616	0.00383738
EMP1	0.662206	7.53989	16.8868	0.000476276	0.00384075
FIG4	-0.363714	4.97774	16.8815	0.000477019	0.00384479
FLRT3	-0.496703	4.85732	16.8684	0.000478864	0.00385769
PRPF3	0.376617	6.57797	16.8427	0.000482502	0.00388503
NTNG2	2.06467	2.52087	16.8383	0.000483127	0.00388808
ADORA1	2.13377	1.86698	16.831	0.000484177	0.00389455
DUS3L	0.307548	5.51512	16.822	0.000485456	0.00390212
TMEM116	-0.466985	2.48509	16.8209	0.000485611	0.00390212
CYB5RL	-0.351866	3.25325	16.7935	0.000489563	0.00393189
UXS1	0.508575	5.97671	16.7858	0.000490677	0.00393884
CYP26A1	1.94004	-0.162254	19.8403	0.000493199	0.00395708
FAM120B	-0.225795	5.07367	16.7582	0.000494698	0.00396709
CTBS	-0.635307	3.94597	16.7556	0.000495078	0.00396813
BSN	0.993439	1.57815	16.7521	0.000495597	0.00396852
ASH2L	-0.211582	5.97536	16.7518	0.000495634	0.00396852
WWOX	-0.320367	3.29816	16.749	0.000496052	0.00396852
ENPP2	-1.02302	7.18331	16.7485	0.000496127	0.00396852
FOXF1	1.67503	2.59483	16.7467	0.000496388	0.0039686
ZNF14	-0.450946	2.61654	16.7425	0.000497002	0.00397066
TCAF1	-0.2001	6.74236	16.7415	0.000497147	0.00397066
MS4A15	3.91043	-1.62962	18.5792	0.000498012	0.00397557
TRIM28	0.419541	8.89184	16.7319	0.000498562	0.00397795
CIAPIN1	0.203945	6.40221	16.7291	0.000498982	0.0039793
FOLH1B	-1.21648	2.77487	16.7256	0.00049949	0.00398091
SH3BGRL3	0.35418	8.07526	16.7218	0.000500059	0.00398091
STX11	1.55176	-0.851417	16.7211	0.000500162	0.00398091
RAB3IP	0.406903	3.22404	16.7209	0.000500188	0.00398091
GLT8D1	-0.358118	5.82935	16.7163	0.000500869	0.00398432
IMPACT	-0.32561	4.88934	16.7106	0.000501711	0.00398859
KRT80	1.39434	5.00014	16.7093	0.000501909	0.00398859
RAB13	-0.261019	7.30314	16.7065	0.000502333	0.00398996
ICOSLG	1.98896	1.55063	16.7047	0.0005026	0.00398999
WNT2B	-0.970228	-0.283991	16.703	0.000502841	0.00398999
KIF23	0.330214	6.77583	16.6997	0.00050334	0.00399196
SNRPF	0.37788	6.19029	16.6965	0.000503824	0.00399326
[truncated: 13,847 more rows]

## Sheet: GLI3_CTRL
Column1	logFC	logCPM	F	PValue	FDR
GLI3	6.20417	9.57943	135.795	8.73466e-11	1.38409e-06
CNST	-0.474256	6.54116	122.894	2.21476e-10	1.75475e-06
IL1RL1	1.10856	4.527	112.113	5.15196e-10	2.72126e-06
FLG	5.38473	1.0526	72.8782	2.27967e-08	9.0309e-05
SLC39A10	-0.604669	5.57475	70.2182	3.11557e-08	9.87387e-05
ERF	0.342365	6.6707	56.6646	1.7927e-07	0.000473452
OAS2	4.01665	4.09387	54.8357	2.32392e-07	0.00051809
ATP9A	-0.508442	6.12725	54.0009	2.62173e-07	0.00051809
CXCL10	3.84755	-2.08832	53.2103	2.94258e-07	0.00051809
CNTNAP3C	-0.99718	2.10658	52.4854	3.27475e-07	0.000518916
RSAD2	5.2963	2.17854	50.2874	4.55955e-07	0.000610453
PCSK1	-2.1453	3.37216	72.986	4.6229e-07	0.000610453
CDC42EP3	-0.404098	6.3136	47.5013	7.04277e-07	0.000858459
CBX5	-0.327693	7.56638	46.5856	8.15658e-07	0.000872968
HAPLN1	-1.79516	6.3293	46.5049	8.26361e-07	0.000872968
IFI44L	3.73105	2.26225	45.4042	9.88762e-07	0.000979245
OLIG1	-1.16186	1.71096	44.5851	1.13222e-06	0.00105536
BBS2	-0.616226	5.40907	44.0011	1.24837e-06	0.00109898
ANGPTL4	1.806	2.34874	43.0407	1.46873e-06	0.00121551
CNTNAP3	-0.608507	4.85667	42.6662	1.5659e-06	0.00121551
APPL2	-0.376455	5.04299	42.5014	1.61086e-06	0.00121551
CDK14	-0.440685	4.86967	41.6644	1.86218e-06	0.00134127
CDK19	-0.429445	6.04982	41.0724	2.06568e-06	0.00142317
OAS1	2.48979	3.7453	40.7912	2.17079e-06	0.00143326
MOXD1	-0.770737	6.89895	39.9952	2.50136e-06	0.00158546
TCAF1	-0.306922	6.74236	39.3318	2.81908e-06	0.00171812
PA2G4	0.403263	8.80714	38.9868	3.00159e-06	0.00175364
GTF2IP1	-0.29021	7.65971	38.8124	3.09869e-06	0.00175364
ETV1	-0.541039	6.80833	38.3727	3.35918e-06	0.0018355
ABAT	-0.706916	3.27059	36.6933	4.59842e-06	0.00235314
TRIM58	0.701182	5.64679	49.6235	4.60352e-06	0.00235314
KYAT3	-0.487595	4.60153	36.2075	5.04447e-06	0.0023545
TFAP2B	-1.06389	5.64376	36.1926	5.05891e-06	0.0023545
NFX1	0.352789	6.01764	36.1924	5.05903e-06	0.0023545
TRIM14	0.811088	4.85648	36.0485	5.20053e-06	0.0023545
SLC3A2	0.44418	8.56355	35.3193	5.98751e-06	0.0026355
OAS3	1.53697	5.84782	35.1214	6.22291e-06	0.00266509
NTRK3	-3.47064	-0.569013	34.7369	6.70971e-06	0.0026962
MXD4	-0.596103	4.84129	34.6758	6.7908e-06	0.0026962
IFIT1	3.06478	4.90944	34.6644	6.80602e-06	0.0026962
ELK3	-0.37406	5.74605	34.4668	7.07647e-06	0.00273497
ADAM22	-0.471361	4.38187	34.3159	7.29102e-06	0.00274759
STAT1	1.07218	6.94968	34.1604	7.5194e-06	0.00274759
UCA1	2.26739	0.5792	45.343	7.68786e-06	0.00274759
LINC00836	-1.33445	4.97022	33.8881	7.93861e-06	0.00274759
PPME1	0.296993	6.76358	33.6298	8.35992e-06	0.00274759
GJD2	1.07208	4.9058	110.605	8.43518e-06	0.00274759
DAG1	0.469294	9.15479	33.5516	8.49233e-06	0.00274759
SLC35E2B	-0.48499	6.07522	33.5492	8.49628e-06	0.00274759
FKBP4	0.356515	7.46927	33.0089	9.47625e-06	0.00299318
IRF9	1.44697	4.32756	32.8617	9.76421e-06	0.00299318
BICRAL	-0.404906	3.94224	32.8275	9.83253e-06	0.00299318
ZNF343	0.352868	4.09255	32.7391	1.00113e-05	0.00299318
AK4	0.463884	5.74635	32.5967	1.03071e-05	0.00300343
KCNMB4	-1.198	2.64314	32.3636	1.08118e-05	0.00300343
DOCK1	-0.286996	6.90693	32.2729	1.10155e-05	0.00300343
HSD17B11	-0.459897	5.54295	32.2654	1.10325e-05	0.00300343
CNTNAP3B	-0.631839	3.71694	32.2186	1.11395e-05	0.00300343
HRH3	3.76544	-0.0623423	32.1998	1.11828e-05	0.00300343
XAF1	5.13487	0.347499	32.0522	1.15289e-05	0.00304478
THBS1	1.28388	7.84199	31.9489	1.17782e-05	0.00305962
EIF4A3	0.290874	7.17079	31.6663	1.24905e-05	0.00319232
RASA3	-0.424369	6.40463	31.3561	1.33272e-05	0.0033521
SFT2D3	-0.548444	3.50047	31.1184	1.40098e-05	0.00346875
P2RY6	2.76281	-1.22324	31.037	1.42524e-05	0.00347451
GAPDH	0.386092	12.6469	30.9291	1.45809e-05	0.00350074
TTC17	-0.294202	6.30622	30.6267	1.55467e-05	0.00367692
TOM1L2	-0.303328	6.35396	30.4635	1.6097e-05	0.00375108
PPID	0.395079	5.80814	30.313	1.66234e-05	0.00381759
HYAL3	0.482526	2.64602	29.7206	1.88851e-05	0.00427505
SNX9	-0.289952	6.80509	29.5708	1.9509e-05	0.004339
PLEC	0.659954	9.16427	29.5225	1.97152e-05	0.004339
TXNDC16	-0.501726	3.6781	29.3535	2.04549e-05	0.00440535
EFNB3	-0.645024	3.90946	29.2218	2.10523e-05	0.00440535
LSAMP	-0.691731	4.90694	29.21	2.11068e-05	0.00440535
AGMO	-1.33773	3.88805	29.2052	2.11288e-05	0.00440535
CMPK2	1.75087	2.67794	29.0712	2.17587e-05	0.0044185
SPOCK3	-1.85893	-1.08003	37.4519	2.20166e-05	0.0044185
PELO	0.280301	5.43302	29.0152	2.20284e-05	0.0044185
PAPSS1	-0.244018	6.25562	28.9079	2.25546e-05	0.00442914
1968-07-01	0.232524	7.00518	28.8906	2.26404e-05	0.00442914
LAMB3	0.683406	3.84266	28.768	2.32617e-05	0.00446942
NFKBIB	0.345288	5.07794	28.7391	2.34104e-05	0.00446942
PPP1R1C	-0.783796	0.556874	28.6582	2.38334e-05	0.00449599
TBC1D4	-0.6339	6.54938	28.5172	2.45906e-05	0.00456617
EIF4B	-0.356545	9.47723	28.4824	2.47817e-05	0.00456617
NAALAD2	-1.29585	-0.0689315	36.518	2.5205e-05	0.00459078
GTF2IP4	-0.342762	7.26528	28.1601	2.66284e-05	0.00479494
SYT1	-0.829595	4.02667	28.0951	2.70191e-05	0.00481061
FAM214A	-0.441579	3.89213	27.9141	2.81394e-05	0.00493015
CMTM4	-0.297947	5.47986	27.8557	2.85117e-05	0.00493015
OLIG2	-0.53447	3.30587	27.8206	2.8738e-05	0.00493015
NES	0.476768	8.1674	27.7903	2.8935e-05	0.00493015
LMO7	-0.406661	6.10271	27.6716	2.97214e-05	0.00501028
COL8A1	-0.878676	6.19516	27.4625	3.11636e-05	0.00519808
MMP13	4.12123	-1.60155	27.3766	3.1778e-05	0.00524536
SLC16A4	-0.656515	4.09377	27.2163	3.29608e-05	0.0053677
RNF167	0.328486	6.81286	27.1851	3.31967e-05	0.0053677
EXOC4	-0.349825	6.70052	26.9822	3.47755e-05	0.0054741
C11orf54	-0.532475	3.96211	26.9762	3.48231e-05	0.0054741
ABHD13	-0.367167	4.44636	26.9599	3.49538e-05	0.0054741
KIF18B	0.405199	6.15746	26.9248	3.52365e-05	0.0054741
PFKP	0.290695	7.69571	26.8653	3.57223e-05	0.00549568
TRIQK	-0.491603	4.61986	26.7434	3.67393e-05	0.0055978
KLHL36	-0.388598	4.87327	26.6486	3.75527e-05	0.00562682
PTHLH	1.83101	1.66706	26.6281	3.77316e-05	0.00562682
TTBK2	-0.544952	4.26199	26.598	3.79951e-05	0.00562682
JUP	-0.636241	5.24371	26.5313	3.85866e-05	0.00566151
LDHA	0.479874	10.6409	26.3703	4.00562e-05	0.00575346
DHRS2	1.7854	1.7888	26.3699	4.00596e-05	0.00575346
SMARCA1	-0.516586	6.8488	26.3439	4.03025e-05	0.00575346
IFI27	3.34901	-0.0846578	26.2355	4.13334e-05	0.00581907
GNG7	-1.05596	5.06414	26.2186	4.14966e-05	0.00581907
METTL18	-0.432279	3.05777	26.0809	4.28547e-05	0.0059568
ARL15	-0.395943	3.43116	25.9866	4.38113e-05	0.00599868
HAGLR	-0.523724	3.72052	25.9767	4.39131e-05	0.00599868
CAB39L	-0.453485	3.45491	25.7841	4.59479e-05	0.00620064
GPI	0.447279	8.78046	25.7424	4.64015e-05	0.00620064
UBE2O	0.360174	6.19969	25.7215	4.66307e-05	0.00620064
TMEM8B	-0.557111	3.51276	25.692	4.69568e-05	0.00620064
TFPI	-1.24025	2.56381	25.4442	4.9794e-05	0.00650704
IL7R	1.24046	4.50406	25.4186	5.00984e-05	0.00650704
SLITRK6	-0.476574	4.69426	25.1825	5.29956e-05	0.00674446
ACSS3	-1.15716	3.63274	31.6692	5.31414e-05	0.00674446
GPM6B	-0.580792	4.52011	25.1662	5.32032e-05	0.00674446
PML	0.693743	5.35989	25.0176	5.51287e-05	0.00682957
PIK3CD-AS2	-0.68717	2.30528	25.009	5.52423e-05	0.00682957
SH3BGRL3	0.433738	8.07526	24.9961	5.54144e-05	0.00682957
TMCC2	-0.432648	3.61275	24.9822	5.55985e-05	0.00682957
EFHC1	-0.465607	4.40934	24.9372	5.62027e-05	0.0068384
IFI44	1.59678	4.15705	24.9128	5.65335e-05	0.0068384
COL4A5	-1.11384	3.11576	24.8656	5.71789e-05	0.00686406
TMEM41A	0.308984	4.54736	24.7347	5.90098e-05	0.0070306
RPS6KA2	-0.940138	6.2888	24.6287	6.05409e-05	0.00713673
KCNT2	-1.22416	0.742756	30.8255	6.10056e-05	0.00713673
VDAC1	0.232099	8.75188	24.5804	6.12518e-05	0.00713673
ALDOA	0.436106	10.6309	24.4959	6.25197e-05	0.00720011
ADGRF1	2.10035	0.601023	30.6595	6.27045e-05	0.00720011
BAG3	0.344703	6.83245	24.4117	6.3811e-05	0.00727445
RFLNB	-0.446542	6.62132	24.3772	6.43486e-05	0.00728334
TRAF2	0.401248	4.98374	24.3404	6.49269e-05	0.00729668
GPD1	1.21086	-0.965313	24.2915	6.57051e-05	0.00733213
RBL2	-0.441215	6.1375	24.2086	6.70478e-05	0.00742964
TPD52L1	-0.729019	3.93847	24.1375	6.82235e-05	0.00743747
CADM1	-0.453289	6.63126	24.0933	6.89662e-05	0.00743747
SLC44A5	-1.19612	0.799784	24.0855	6.90975e-05	0.00743747
PBX1	-0.670921	3.11436	24.0717	6.93306e-05	0.00743747
RPRD1A	-0.313256	6.77356	24.0544	6.96262e-05	0.00743747
ZBTB39	-0.263643	4.38937	24.0128	7.03403e-05	0.00743747
MMP10	3.17876	-2.2734	29.9665	7.04039e-05	0.00743747
PCDH10	-0.715673	3.91256	23.9776	7.09506e-05	0.00744558
TK1	0.386525	6.90783	23.9139	7.20688e-05	0.00751318
ACAD10	-0.499065	4.64718	23.8723	7.28104e-05	0.00753323
OXR1	-0.376541	5.58868	23.85	7.3212e-05	0.00753323
PRKN	-2.18927	-1.29655	23.7259	7.54871e-05	0.00768148
TTC3	-0.299348	6.86069	23.713	7.57271e-05	0.00768148
FAM210B	-0.392568	6.57845	23.6928	7.61071e-05	0.00768148
CFI	-1.97175	3.85181	23.5815	7.8232e-05	0.0077889
IFIT2	1.70956	3.45674	23.5441	7.89608e-05	0.0077889
NIPAL3	-0.668192	7.28856	23.5174	7.94862e-05	0.0077889
CTAG1A	-0.834913	4.66255	29.2453	7.95814e-05	0.0077889
ENO1	0.341722	11.6626	23.4982	7.98653e-05	0.0077889
ZP1	-1.96099	-0.817664	23.4854	8.01205e-05	0.0077889
LRCH2	-0.592303	2.84152	23.422	8.13933e-05	0.00786438
HES1	1.06529	4.52081	23.3024	8.38531e-05	0.00799179
EIF3L	-0.26492	9.18745	23.3003	8.3898e-05	0.00799179
IFI6	1.69599	5.22743	23.2847	8.4225e-05	0.00799179
RHOBTB3	-0.625022	6.03043	23.2007	8.60108e-05	0.00811266
CCNA2	0.320632	6.66984	23.1623	8.68418e-05	0.00814257
OASL	3.49285	2.14205	23.0889	8.84523e-05	0.00823072
RNF175	-0.836149	2.00712	23.0641	8.90045e-05	0.00823072
CCNG1	-0.365912	6.73032	23.0491	8.93402e-05	0.00823072
CNTN1	-1.02266	3.50744	28.522	9.01785e-05	0.00825993
STAT5B	-0.55954	7.80598	22.9162	9.23752e-05	0.00841252
EIF2AK2	0.773932	6.63324	22.8643	9.35913e-05	0.00847456
ZW10	0.363615	5.31494	22.7833	9.55237e-05	0.00859254
FTL	0.487819	9.98854	22.7645	9.59787e-05	0.00859254
RNF157	-0.404748	5.38704	22.7196	9.70729e-05	0.00864167
VASH1	-0.541634	6.01295	22.6512	9.87694e-05	0.00873752
KIAA1109	-0.334876	4.93117	22.6296	9.93105e-05	0.00873752
DIAPH2	-0.294335	5.27171	22.6034	9.9973e-05	0.00873752
FAM8A1	-0.472866	5.40044	22.5884	0.000100355	0.00873752
TPT1	-0.434359	10.3482	22.4051	0.000105144	0.00904183
GLRB	-0.66879	1.76387	22.4028	0.000105204	0.00904183
ZBTB40	0.360634	5.58	22.3788	0.000105851	0.00904183
ASB1	-0.257104	5.41494	22.362	0.000106305	0.00904183
DNAJB1	0.454238	7.70887	22.3474	0.000106703	0.00904183
CSRP1	0.268347	7.74668	22.2744	0.00010871	0.00914995
DNM3	-0.450509	3.39205	22.2521	0.000109333	0.00914995
USP41	1.16461	0.691546	22.2177	0.0001103	0.00914995
CRYL1	-1.19963	5.35332	22.2013	0.000110763	0.00914995
RNH1	0.23538	6.913	22.1977	0.000110866	0.00914995
IFIT3	2.1755	4.98283	22.1196	0.000113107	0.00918553
SEPTIN8	-0.352864	6.1883	22.0689	0.000114591	0.00918553
PLPP6	-0.523932	3.94103	22.0575	0.000114926	0.00918553
NOP53	-0.417446	7.52611	22.056	0.000114972	0.00918553
GET1	-0.316028	4.70201	22.0531	0.000115056	0.00918553
GBE1	0.311019	6.88987	22.0439	0.00011533	0.00918553
ANXA2	0.406227	9.41321	22.0325	0.000115669	0.00918553
ABTB1	-0.72945	4.73376	22.0235	0.000115935	0.00918553
SPRYD3	0.30746	4.9966	21.9821	0.000117179	0.0092379
MTERF3	0.285611	4.9175	21.9165	0.000119177	0.00931447
ABCF2	0.417553	6.87554	21.9116	0.000119326	0.00931447
FOSL2	0.518416	5.38378	21.8923	0.000119923	0.00931516
FAM172A	-0.367591	4.14191	21.8457	0.000121373	0.00938187
PDIA5	-0.458567	5.04954	21.7921	0.000123069	0.0094375
UGDH-AS1	-0.904986	-0.975292	21.7853	0.000123284	0.0094375
RBMS3	-1.01546	4.0141	21.7058	0.000125851	0.00958766
EXOSC9	0.261039	5.80971	21.6761	0.000126825	0.00961564
HIBADH	-0.605267	5.7324	21.6425	0.000127934	0.00965212
TET1	0.568457	2.5866	21.6248	0.000128524	0.00965212
ST3GAL3	-0.69662	3.88058	21.5456	0.000131199	0.00967555
BCHE	-0.787192	5.8236	21.5191	0.000132108	0.00967555
AK3	-0.44428	6.06673	21.5052	0.000132585	0.00967555
FOLH1	-1.1667	4.34952	21.4994	0.000132787	0.00967555
SLC7A5	0.567001	10.0687	21.4826	0.000133371	0.00967555
TPI1	0.326886	9.83736	21.4802	0.000133453	0.00967555
PEX6	-0.364781	4.8312	21.4769	0.000133569	0.00967555
THEM4	-0.367664	6.2528	21.4725	0.000133721	0.00967555
RABGAP1L	-0.302117	4.26127	21.4158	0.000135716	0.00972904
CCDC9	0.421931	4.45038	21.4053	0.000136087	0.00972904
ATAD5	0.346151	4.64897	21.3871	0.000136738	0.00972904
CASTOR3	-0.803671	2.85723	21.3678	0.000137426	0.00972904
CCNK	0.301751	5.79188	21.3512	0.000138026	0.00972904
DNAJC18	-0.433012	3.76817	21.3479	0.000138144	0.00972904
CYTH2	-0.187987	6.40776	21.29	0.000140256	0.00983405
EDN1	3.26333	-1.8993	25.8805	0.000145131	0.0101193
PARD6B	-0.51549	1.53434	21.1349	0.000146084	0.0101193
MBOAT7	0.354182	5.11883	21.1163	0.000146799	0.0101193
EXO1	0.468937	6.21495	21.1143	0.000146878	0.0101193
TRO	-0.558953	4.49469	21.0933	0.00014769	0.0101311
MEX3C	-0.413176	6.70257	21.0116	0.000150905	0.0102538
IRF7	1.69213	2.98572	21.0059	0.000151132	0.0102538
RGS14	-0.489759	3.60668	20.9987	0.00015142	0.0102538
CPE	-1.52395	2.74371	20.9218	0.000154528	0.0104198
NOC4L	0.2963	5.0613	20.884	0.000156079	0.0104488
HINT3	-0.325332	4.36471	20.8523	0.000157396	0.0104488
ITM2C	-0.419211	8.11784	20.831	0.000158285	0.0104488
PRSS16	-0.853173	1.68971	20.8293	0.000158358	0.0104488
MORC4	-0.3427	4.94378	20.8272	0.000158446	0.0104488
IFIT5	0.533675	4.74434	20.8161	0.000158914	0.0104488
SNORD3B-1	1.31805	-0.552314	20.7995	0.000159612	0.0104513
OIP5-AS1	-0.339037	6.14618	20.7027	0.000163769	0.0106794
CTNNBIP1	-0.517771	5.12158	20.6471	0.000166213	0.010778
MSC	0.479506	3.28461	20.6374	0.000166642	0.010778
CHN1	-0.383459	4.34392	20.553	0.000170432	0.0109783
CES5A	-2.57465	-1.05158	20.46	0.000174723	0.011205
PXK	-0.488062	4.06701	20.4463	0.000175366	0.011205
ATP11B	-0.185212	6.58864	20.3469	0.000180099	0.0114613
RNF216P1	0.332326	4.36741	20.3314	0.000180848	0.0114629
CARF	-0.924535	1.81755	20.2558	0.000184559	0.0116515
GPM6A	-2.07952	-0.726048	24.5281	0.000187542	0.0117928
PRKAR1A	-0.340086	9.76112	20.1579	0.000189489	0.0118682
SESTD1	-0.395923	4.67188	20.0847	0.000193269	0.0120041
USP18	1.0262	3.22204	20.0743	0.000193816	0.0120041
SLC38A2	-0.331239	8.06128	20.0173	0.000196825	0.0120041
HSPA1A	1.24908	3.52152	20.0128	0.000197068	0.0120041
EVL	-0.389607	3.79872	19.9816	0.000198734	0.0120041
SPRY2	-0.604814	7.80413	19.9617	0.00019981	0.0120041
TTC28	-0.584771	3.53139	19.9555	0.000200148	0.0120041
HM13	0.255823	7.84269	19.9518	0.000200346	0.0120041
WDR19	-0.468863	4.56026	19.9494	0.000200476	0.0120041
OGFR	0.317051	6.30247	19.9359	0.000201214	0.0120041
LAP3	0.373391	6.41424	19.9312	0.000201468	0.0120041
LOC101059948	-1.86605	-0.916784	19.8953	0.000203443	0.0120041
LINC01819	1.60008	1.61448	19.8942	0.000203502	0.0120041
CYP51A1	-0.227682	6.22504	19.8892	0.000203781	0.0120041
CSGALNACT1	-0.761447	5.27194	19.887	0.000203902	0.0120041
DHRS12	-0.932787	0.500451	19.8677	0.000204973	0.0120041
CHKA	0.569917	4.59632	19.8515	0.000205877	0.0120041
FBXW8	-0.44284	4.20334	19.8423	0.000206394	0.0120041
HNF4G	-1.14748	0.585746	19.8346	0.000206824	0.0120041
PSMC4	0.341837	7.53617	19.8243	0.000207404	0.0120041
TTC13	-0.262536	5.57603	19.8214	0.000207568	0.0120041
HRAS	0.48625	4.86613	19.7981	0.000208887	0.0120365
MEGF8	-0.369639	6.84705	19.7411	0.000212159	0.0121807
LEPROT	-0.360295	5.57016	19.7222	0.000213253	0.0121993
PRSS23	0.501422	6.55096	19.7024	0.000214405	0.0122211
CPA4	1.96411	3.28071	19.5339	0.000224516	0.0126988
CIRBP	-0.35802	6.81408	19.5229	0.000225194	0.0126988
SRPRA	0.214367	7.71804	19.5124	0.000225847	0.0126988
NUDT3	-0.29426	6.7005	19.51	0.000225992	0.0126988
TRIM22	1.79303	0.394021	19.463	0.000228925	0.0128182
DDX24	0.280103	7.35865	19.3936	0.000233334	0.0129818
CREBL2	-0.30357	5.42649	19.3913	0.000233485	0.0129818
TMEM117	-0.412316	3.59045	19.3658	0.000235125	0.0130272
TCP11L1	-0.318807	3.90734	19.3457	0.000236433	0.0130307
PLD2	-0.253149	5.06859	19.3396	0.000236831	0.0130307
RAVER2	-0.3538	4.84979	19.3172	0.000238296	0.0130659
MLKL	0.517323	3.70871	19.2918	0.000239969	0.0130924
IFT80	-0.547806	5.09151	19.2767	0.000240973	0.0130924
MTFR1L	-0.240791	5.71024	19.2724	0.000241259	0.0130924
IL1RAPL1	-0.464403	3.18952	19.2575	0.000242256	0.0131009
SMAD7	1.0326	3.2536	19.2453	0.000243069	0.0131009
LRFN4	0.487896	4.89512	19.1812	0.000247415	0.0131536
SOD3	-1.41708	4.37494	19.1567	0.000249095	0.0131536
DRAM1	-0.496045	3.86169	19.1501	0.000249552	0.0131536
NSUN5	0.195833	5.69333	19.1346	0.000250626	0.0131536
TRPM3	-0.955442	2.24978	19.1315	0.000250842	0.0131536
SAFB	0.416962	7.35543	19.1087	0.000252433	0.0131536
ROBO2	-0.514772	4.33903	19.1065	0.000252589	0.0131536
SLC35E2A	-0.426688	5.23541	19.1005	0.000253007	0.0131536
ANO4	-0.87593	3.89713	19.0878	0.000253901	0.0131536
WNT2B	-1.03604	-0.283991	19.0847	0.000254116	0.0131536
IMMP2L	-0.474134	3.72577	19.066	0.000255439	0.0131536
PPP2R5C	-0.213197	6.64692	19.0439	0.000257014	0.0131536
TMEM44	-0.44218	3.70976	19.0413	0.000257193	0.0131536
TROAP	0.228924	5.81391	19.0305	0.00025797	0.0131536
MUC15	-1.66073	1.26902	40.9674	0.000258836	0.0131536
RNF34	0.501079	5.4722	19.0111	0.000259366	0.0131536
ABI2	-0.219637	6.59139	18.9998	0.00026018	0.0131536
SEMA3E	-0.795534	4.51812	18.9996	0.000260192	0.0131536
RIPOR1	0.260371	6.5434	18.9909	0.000260824	0.0131536
TMEM170B	-0.404955	3.30896	18.9764	0.000261878	0.0131536
ATXN1	-0.237764	5.29258	18.9726	0.000262153	0.0131536
SH3PXD2A-AS1	0.964395	1.08393	18.9705	0.000262308	0.0131536
PRSS33	-1.86759	2.12909	18.9514	0.000263706	0.0131697
EIF3F	-0.208432	7.64058	18.9395	0.000264581	0.0131697
HMCN1	-0.998475	7.46194	18.9321	0.000265123	0.0131697
TAP2	0.360928	5.01534	18.9089	0.000266841	0.0131908
KLHDC2	-0.477244	4.64254	18.898	0.000267658	0.0131908
MAP3K10	-0.428177	4.04955	18.8928	0.000268045	0.0131908
CXCL12	0.726982	4.19276	40.4215	0.000270428	0.0132072
ZNF598	0.26735	6.49152	18.8573	0.000270708	0.0132072
ITIH5	-1.27487	7.74247	18.845	0.000271645	0.0132072
DYM	-0.281708	5.47503	18.8441	0.000271711	0.0132072
ACSS2	-0.692474	5.58657	18.7913	0.000275748	0.0133624
MT1X	0.596959	3.8043	18.7716	0.000277267	0.0133924
APEX2	0.255041	5.74077	18.7615	0.000278057	0.0133924
ADARB2	-1.00751	2.6932	18.7432	0.000279485	0.0134202
SERPINB7	2.11515	-0.919878	39.9001	0.000282117	0.0134202
NRBP1	0.219992	7.01822	18.7001	0.000282873	0.0134202
ADO	-0.262522	5.29035	18.6939	0.000283364	0.0134202
PSMC6	0.298515	6.58231	18.6939	0.000283365	0.0134202
ABRAXAS1	-0.471555	4.14229	18.6895	0.000283715	0.0134202
SAP30	0.40889	4.27416	18.6418	0.000287536	0.0135312
EBF3	-0.442127	4.96456	18.6389	0.00028777	0.0135312
YPEL5	-0.582776	5.18641	18.5999	0.000290944	0.0136033
C1RL	-0.849978	3.60093	18.5802	0.000292553	0.0136033
CDH8	-1.00319	0.472643	22.2736	0.000293763	0.0136033
ST3GAL5	-0.413428	4.92635	18.5625	0.000294019	0.0136033
MOBP	2.2758	-0.0161732	18.5562	0.00029454	0.0136033
TBC1D5	-0.238429	6.27958	18.5479	0.000295226	0.0136033
TM7SF2	-0.71183	2.96145	18.5468	0.000295314	0.0136033
CSTF2	0.264803	5.85368	18.5235	0.000297262	0.0136406
SLC35E1	0.212717	6.18683	18.5165	0.000297845	0.0136406
BIVM	-0.522113	4.58442	18.4785	0.000301056	0.0137096
ISG15	2.25352	4.11379	18.4782	0.000301081	0.0137096
TXN	0.364839	7.46888	18.4395	0.000304383	0.0138202
CHST11	-0.56682	6.21276	18.4244	0.000305687	0.0138398
JMJD6	0.388283	5.88271	18.3515	0.000312049	0.0140876
PMPCB	-0.242597	6.71732	18.3164	0.00031516	0.0141876
ZCCHC2	0.407282	3.40306	18.2842	0.000318047	0.014277
CDCP1	-1.34993	2.70212	18.2561	0.000320596	0.0143207
BBS9	-0.379569	3.67016	18.2484	0.000321292	0.0143207
CUL7	-0.566051	5.44945	18.2436	0.000321732	0.0143207
EEF1A1	-0.4036	13.3228	18.1859	0.000327041	0.0144779
PES1	0.364406	7.05553	18.1825	0.000327364	0.0144779
AIMP2	0.419103	5.79765	18.1676	0.000328751	0.0144779
HES6	-0.651142	5.71995	18.1658	0.000328918	0.0144779
MON1A	0.270684	4.58363	18.149	0.000330492	0.0145069
SBF2	-0.298276	5.1873	18.1366	0.000331662	0.014518
NAMPT	0.283084	7.03197	18.1103	0.000334152	0.0145867
COL5A3	1.45645	1.31977	18.0195	0.000342921	0.0149219
TMEM11	0.241859	4.8733	18.0114	0.000343714	0.0149219
SC5D	-0.276438	5.14521	17.994	0.000345425	0.0149552
DTX3	-0.421521	4.49249	17.9697	0.000347831	0.0150183
SREBF2	-0.485328	7.59583	17.9469	0.000350101	0.0150753
NUP210	-0.420502	5.59795	17.9273	0.000352077	0.0151193
C11orf49	-0.353869	4.73873	17.8837	0.000356501	0.0152679
S100A11	0.430096	8.22666	17.8693	0.000357968	0.0152894
ZKSCAN1	-0.405895	6.93068	17.847	0.000360263	0.015346
ANKRD52	0.446497	6.97269	17.8258	0.000362468	0.0153645
RNF182	-0.43322	4.56715	17.8222	0.00036284	0.0153645
NORAD	-0.316316	8.4143	17.8149	0.000363606	0.0153645
PGD	0.221056	7.66128	17.7586	0.000369527	0.0155732
EIF4E2	0.227264	6.45401	17.7431	0.000371185	0.0155844
ESPL1	0.360179	6.41834	17.7374	0.00037179	0.0155844
PTK7	-0.42055	6.11658	17.7285	0.000372743	0.0155844
C17orf100	-0.76589	1.04742	17.6802	0.000377961	0.0157269
TMEM106B	-0.422909	5.2246	17.6706	0.000379009	0.0157269
POC1B	-0.472603	4.55293	17.6695	0.000379129	0.0157269
RAB39B	-0.553069	1.29672	17.589	0.000388044	0.0159664
CCDC149	-1.44468	3.05772	17.5815	0.000388877	0.0159664
PIGN	-0.291011	5.10872	17.5596	0.000391357	0.0159664
IFT140	-0.553443	4.92305	17.5409	0.000393479	0.0159664
MARCHF4	2.07263	-1.54891	17.5311	0.000394597	0.0159664
SNHG29	-0.390778	8.68557	17.5169	0.000396212	0.0159664
CACNG6	-1.69409	0.0510874	35.9078	0.000396643	0.0159664
SLAIN1	-0.428056	4.33198	17.5026	0.000397865	0.0159664
KIAA1958	-0.405787	2.88697	17.4991	0.000398266	0.0159664
LARGE2	-1.11398	1.95679	17.4988	0.000398296	0.0159664
RBM14	0.488808	6.53153	17.4939	0.000398863	0.0159664
DCHS2	-0.852391	2.01361	17.4923	0.000399046	0.0159664
MFAP2	-0.582732	4.24036	17.4768	0.000400843	0.0159664
XAGE1B	0.561683	5.68499	20.7769	0.000402223	0.0159664
SPIDR	-0.243224	5.061	17.4635	0.000402389	0.0159664
AASS	-0.461369	4.81541	17.4594	0.000402874	0.0159664
FBLN1	-1.08551	4.1322	17.4593	0.000402885	0.0159664
SLC6A8	0.462438	7.15895	17.458	0.000403038	0.0159664
LIN7A	-1.19446	0.272988	20.6877	0.000410009	0.0161648
NCAM2	-0.632933	3.62414	17.3982	0.000410087	0.0161648
DCHS1	-0.851632	3.64092	17.2993	0.000422063	0.0165956
KPNA5	-0.375605	3.13356	17.2738	0.000425204	0.0166117
PCMTD2	-0.55246	4.30976	17.2696	0.000425731	0.0166117
HEY2	-0.643183	3.5232	17.2619	0.000426676	0.0166117
MARCHF1	-1.96615	-0.971745	17.2522	0.000427887	0.0166117
PPP1R3F	-0.472997	2.54473	17.2411	0.000429277	0.0166117
LPL	-0.539787	3.90767	17.2382	0.000429646	0.0166117
PDCD4	-0.448333	6.03878	17.2368	0.000429812	0.0166117
PLA2R1	-0.944008	1.6923	17.2257	0.000431206	0.016625
TTC1	0.234242	6.05266	17.1979	0.000434728	0.0167202
CBLN1	1.88524	-1.65531	20.3723	0.000438947	0.0168064
ATP1B2	-1.90939	0.94342	17.1576	0.000439871	0.0168064
NDUFB9	0.218002	6.97607	17.1555	0.000440152	0.0168064
AJM1	0.540607	2.03949	17.1293	0.000443532	0.0168947
BBS4	-0.382623	4.41029	17.1114	0.000445858	0.0169426
PPP1R21	-0.283209	4.15522	17.0931	0.00044826	0.0169888
KCNMA1	-0.395388	5.05038	17.0858	0.000449218	0.0169888
SPAG7	-0.335489	5.50841	17.0729	0.000450919	0.0170125
ARID3B	0.511928	2.70692	17.056	0.000453162	0.0170566
HNRNPUL2-BSCL2	0.212689	6.71986	17.0349	0.000455976	0.0171218
MYO1F	-0.684957	0.0817521	16.9978	0.000460971	0.017262
YPEL3	-1.06444	3.77336	16.991	0.000461887	0.017262
DYNC2LI1	-0.480914	4.72538	16.9664	0.000465247	0.01733
TICRR	0.534843	5.14061	16.958	0.000466387	0.01733
ARHGEF6	-0.675803	5.05246	16.9536	0.000466989	0.01733
TMTC4	-0.349231	4.62212	16.9318	0.000469998	0.0174009
AZGP1	-1.13491	5.30986	16.9107	0.000472924	0.0174684
APLP2	-0.261099	8.18586	16.8954	0.00047507	0.0175069
TMEM62	0.297776	4.15093	16.8775	0.000477577	0.0175584
CLMN	-0.597384	4.83468	16.8541	0.00048088	0.0176389
DCAF6	-0.285759	6.32795	16.8413	0.000482708	0.0176651
FANCB	0.369407	3.80347	16.8243	0.000485124	0.0177126
SOD1	0.282998	7.81735	16.8031	0.00048817	0.0177829
PPFIBP1	-0.374904	8.21853	16.7771	0.000491943	0.0178792
MAZ	0.235146	8.0411	16.7636	0.000493902	0.0178876
SUPT3H	-0.400414	3.26179	16.7589	0.000494596	0.0178876
LRWD1	0.233279	5.7839	16.7523	0.000495561	0.0178876
MLLT6	-0.352613	7.23342	16.736	0.000497956	0.017926
ADSS1	-1.022	1.60853	16.7297	0.000498888	0.017926
EBNA1BP2	0.400914	7.37106	16.6936	0.000504246	0.018046
PSD3	-0.37782	5.79743	16.6919	0.000504503	0.018046
P2RX4	-0.490165	4.24426	16.6794	0.000506382	0.0180522
TLCD5	-0.591698	3.49361	16.6654	0.000508482	0.0180522
SIAH1	-0.290079	4.03319	16.6593	0.000509404	0.0180522
PRPF3	0.374553	6.57797	16.6426	0.000511934	0.0180522
GALNT12	-0.822064	4.34063	16.6215	0.000515156	0.0180522
LSG1	0.38672	6.28656	16.6197	0.000515425	0.0180522
SEC61A2	0.307979	3.39834	16.6053	0.000517638	0.0180522
ICA1	-0.787119	2.87614	16.6044	0.000517771	0.0180522
ALDH6A1	-0.811102	4.12699	16.5966	0.000518976	0.0180522
SRSF4	0.2717	7.21396	16.5957	0.000519117	0.0180522
SLC23A2	-0.312802	6.84667	16.5934	0.000519465	0.0180522
QPRT	-0.903296	3.79807	16.5923	0.000519643	0.0180522
CREB3L4	-0.68289	4.0419	16.5872	0.000520422	0.0180522
WWC3	-0.271926	5.62421	16.5787	0.000521743	0.0180522
SLC7A7	-1.68753	-0.996323	16.5785	0.000521767	0.0180522
CEP68	-0.279532	4.4501	16.5558	0.000525309	0.0181352
DOK6	-1.03426	1.46667	16.5326	0.000528951	0.0181852
STXBP5-AS1	-0.95864	2.3396	16.5319	0.000529053	0.0181852
WDR62	0.465763	5.75307	16.5141	0.000531863	0.0182422
PPEF1	1.96891	-0.966875	16.4807	0.000537192	0.0183852
CTSF	-0.803534	5.76752	16.4575	0.000540924	0.018473
VAMP2	-0.387134	5.4834	16.4404	0.00054369	0.0185275
KC6	-1.30616	-0.975658	19.3883	0.000545346	0.0185441
APP	-0.372813	9.7724	16.412	0.000548316	0.0186052
SAMD8	-0.288601	5.62424	16.3895	0.000552019	0.0186248
DENND1B	-0.328083	3.50904	16.3876	0.000552328	0.0186248
DDX58	2.20369	4.09795	16.387	0.000552421	0.0186248
JAM2	-1.15585	-0.85947	16.3739	0.000554591	0.0186583
POU4F1	-0.414798	3.20216	16.3589	0.000557086	0.0186719
LMF1	-1.0499	3.47053	16.3573	0.000557352	0.0186719
WDR76	0.312616	5.32257	16.3339	0.000561274	0.0187351
TEAD4	0.32458	4.84842	16.3319	0.000561604	0.0187351
YIPF4	-0.352676	6.17061	16.314	0.000564622	0.0187682
ATP2B4	-0.429619	8.10176	16.2995	0.000567091	0.0187682
ZNF462	0.275416	4.93993	16.2964	0.000567618	0.0187682
PRDX1	0.495874	9.00832	16.2945	0.000567943	0.0187682
PLK1	0.368626	7.8611	16.2911	0.000568518	0.0187682
UBE2W	-0.23486	5.02127	16.2763	0.000571045	0.0187895
PCNX2	-0.429728	4.32586	16.2723	0.000571735	0.0187895
UHRF1	0.491114	6.72348	16.2665	0.000572722	0.0187895
GYS1	0.301287	6.65074	16.2283	0.000579337	0.018903
CD302	-0.517597	4.29604	16.2109	0.000582378	0.018903
RAB2B	-0.329923	4.41967	16.2071	0.000583031	0.018903
CEP70	-0.421749	4.85248	16.2019	0.000583945	0.018903
PARP12	0.559374	4.56789	16.2003	0.000584236	0.018903
PHF12	0.18629	5.74451	16.1978	0.000584674	0.018903
XKR5	-1.34112	1.0922	19.0749	0.000585203	0.018903
CHRM3	-0.908251	2.87298	16.1918	0.000585722	0.018903
DIP2C	-0.39677	5.46183	16.18	0.000587808	0.0189317
ABCF1	0.342241	7.46715	16.1678	0.000589971	0.0189472
RPS27	-0.36448	9.37235	16.1638	0.000590679	0.0189472
OLMALINC	-0.585932	4.29946	16.1524	0.000592714	0.0189527
UAP1L1	0.6242	4.94735	16.1467	0.000593722	0.0189527
TCN1	1.09364	0.719469	16.1427	0.000594439	0.0189527
BAZ1B	0.327874	7.97863	16.1285	0.000596981	0.0189955
SLC4A1AP	0.17094	5.8976	16.1121	0.000599944	0.0190489
HOXB2	-0.399539	4.94931	16.0993	0.000602264	0.0190489
ADGRB3	-1.25891	0.643247	18.9481	0.000602264	0.0190489
C3orf18	-0.589953	2.08985	16.0875	0.000604418	0.0190789
RPS25	-0.280283	9.03908	16.066	0.000608335	0.0191644
HNRNPM	0.435801	8.59894	16.0419	0.000612779	0.0192661
SRRT	0.449664	7.66897	16.0291	0.000615162	0.0192871
ZNF496	-0.226275	6.05302	16.0252	0.000615882	0.0192871
SLC22A17	-1.05772	3.99093	16.0182	0.000617195	0.0192901
CXXC4	-1.02561	-0.0461657	15.9689	0.000626461	0.0195411
SHISA2	0.47469	5.36964	15.961	0.000627966	0.0195496
HSPH1	0.703553	8.30375	15.9431	0.000631367	0.0196169
AMBP	2.53868	-2.45517	15.9349	0.000632933	0.0196271
ADRM1	0.39944	7.50496	15.927	0.000634461	0.0196361
LOC101927809	-1.0142	2.62066	15.9127	0.000637218	0.019683
ZNF616	0.343229	3.23388	15.9042	0.000638859	0.0196923
PINK1	-0.349157	5.54954	15.8983	0.000640006	0.0196923
EIF1AD	0.283183	5.14649	15.8517	0.000649122	0.0199341
FABP7	-0.931682	1.59322	15.8022	0.000658956	0.0201685
LSM12	0.197153	5.66975	15.8005	0.000659301	0.0201685
DOK3	0.978847	1.11236	15.7644	0.000666584	0.0202492
BAZ2B	-0.333845	4.45022	15.7644	0.000666584	0.0202492
WDYHV1	-0.316061	4.48653	15.7583	0.000667817	0.0202492
MYCBP	0.268803	5.00029	15.756	0.000668278	0.0202492
STON1	-1.37217	3.75288	15.7558	0.000668327	0.0202492
GOLPH3	-0.184465	6.24103	15.731	0.000673398	0.0203362
KCTD13	-0.336512	4.30672	15.7292	0.000673766	0.0203362
FAM66C	-0.973626	-0.221247	15.7201	0.000675638	0.0203539
SKAP2	-0.319173	5.67073	15.6975	0.000680308	0.0204557
CTSD	0.275452	8.4209	15.6841	0.000683092	0.0205005
RNF111	0.274097	4.89307	15.6654	0.000687013	0.0205792
G6PD	0.477298	7.51275	15.6545	0.000689298	0.0205849
PPP6R1	0.328701	7.51425	15.6521	0.0006898	0.0205849
SLC35D2	-0.389209	4.88059	15.6366	0.000693085	0.0206066
PAM	-0.449724	9.2454	15.6306	0.000694355	0.0206066
ATRNL1	-0.4397	3.03312	15.6302	0.00069443	0.0206066
RCBTB1	-0.365944	4.79585	15.6075	0.000699284	0.0206775
ZNF516	-0.324937	4.61759	15.6038	0.000700057	0.0206775
LINC02864	-0.512683	3.13729	18.2844	0.000701381	0.0206775
FAM155A	-0.56506	1.88399	18.2704	0.000703661	0.0206775
PSMD11	0.404107	7.65902	15.587	0.000703676	0.0206775
TCF25	-0.298742	6.4165	15.5779	0.000705646	0.0206775
MBTPS1	-0.190902	7.33092	15.5764	0.000705953	0.0206775
SMIM14	-0.76563	4.24967	15.5372	0.000714492	0.0208629
OS9	-0.266328	7.79953	15.5319	0.000715646	0.0208629
USP37	0.350903	4.91536	15.5293	0.000716231	0.0208629
MTURN	-0.58014	4.99927	15.5128	0.000719853	0.02089
CDR2L	0.223542	4.37447	15.5064	0.000721272	0.02089
LRATD2	-0.526835	8.1386	15.5063	0.000721288	0.02089
NECAB1	-1.75484	-2.2019	15.5011	0.000722435	0.02089
DENND6A	-0.21067	5.27949	15.4744	0.00072839	0.0209713
KIAA0355	-0.206127	4.65567	15.4711	0.00072914	0.0209713
GSN	-0.70885	9.22314	15.4696	0.000729458	0.0209713
MYEF2	-0.484492	5.43175	15.4648	0.000730542	0.0209713
SENP7	-0.433962	3.78556	15.4481	0.000734297	0.021041
SERPINI1	-0.844263	3.77558	15.4406	0.000735998	0.0210517
CIC	0.264554	6.43458	15.4189	0.000740929	0.0210896
DHX34	0.526039	5.24133	15.4179	0.000741157	0.0210896
ADAR	0.345558	8.28457	15.4172	0.000741318	0.0210896
LRP11	-0.284338	5.33188	15.4042	0.000744283	0.021136
CALHM3	1.75631	-1.31189	18.0147	0.000746873	0.0211716
SH3BGRL	-0.353449	5.84946	15.3773	0.000750476	0.0212358
ATG10	-0.417958	3.3297	15.3681	0.000752598	0.0212579
SHCBP1	0.401119	6.64886	15.357	0.000755181	0.0212929
DLX3	3.10957	-0.649078	15.3245	0.000762782	0.0214428
CNPPD1	0.227644	5.61926	15.3227	0.000763206	0.0214428
SMAD6	0.53954	3.91424	15.3157	0.000764855	0.0214511
EIF3B	0.305935	9.05404	15.3053	0.000767316	0.0214821
TMEM59	-0.234287	7.27757	15.2892	0.000771145	0.021546
CDK2	0.246415	7.17675	15.2805	0.000773221	0.021546
MASTL	0.259936	5.63461	15.2786	0.000773676	0.021546
GDA	1.12059	2.9829	15.2609	0.000777906	0.0215872
LRRC47	0.240912	6.3031	15.2579	0.00077864	0.0215872
RARS1	0.29012	7.22865	15.2513	0.000780222	0.0215872
NBPF9	-0.243049	5.08718	15.2451	0.000781718	0.0215872
DECR2	-0.390987	3.78028	15.2441	0.000781969	0.0215872
ENPP2	-0.975986	7.18331	15.2351	0.000784142	0.0216096
DMXL2	-0.282354	4.87067	15.2189	0.000788094	0.0216339
HNMT	-0.543414	2.65697	15.2151	0.000789011	0.0216339
DNM1P46	-1.12207	-0.268617	15.2147	0.000789119	0.0216339
NLK	0.186893	4.63166	15.2009	0.000792481	0.0216709
UTP6	0.203363	6.58701	15.1977	0.000793267	0.0216709
DNAJA1	0.450478	8.4899	15.1874	0.000795819	0.0216709
HLA-DOA	-1.42307	0.309807	28.7824	0.000795941	0.0216709
AGPAT4	-0.644728	3.23091	15.1798	0.00079768	0.021681
EDNRA	-1.19314	-0.597009	15.141	0.000807355	0.021903
ATP11C	-0.251274	5.0197	15.1355	0.000808716	0.021903
ACSM3	-1.34961	1.22012	15.1249	0.000811386	0.021903
HSPA4	0.374496	8.40606	15.1206	0.000812473	0.021903
HLCS	-0.3006	4.92271	15.1195	0.000812759	0.021903
RYK	-0.263193	6.31539	15.1092	0.000815351	0.0219149
PSMD14	0.262469	7.32779	15.1018	0.000817227	0.0219149
RUNDC1	0.259248	5.05231	15.1013	0.00081735	0.0219149
C1orf112	0.358782	5.06213	15.0731	0.000824557	0.0220708
UBE2A	0.17879	6.36953	15.0562	0.000828881	0.0221492
MFAP1	0.192504	5.60997	15.0211	0.000838004	0.0223246
ERVK3-1	0.326403	5.48506	15.0201	0.000838263	0.0223246
GABPB1-IT1	-0.597531	3.10483	15.006	0.00084194	0.0223849
DDX39A	0.345252	6.8703	14.9995	0.000843648	0.0223927
FAM114A1	-0.574775	5.87248	14.9763	0.000849765	0.0225166
CCDC14	-0.38906	5.92054	14.964	0.000853046	0.0225166
KLHDC1	-1.22115	-1.05149	14.9621	0.000853549	0.0225166
GAN	0.338916	3.76266	14.9582	0.000854585	0.0225166
CHD4	0.19591	8.71515	14.9551	0.000855421	0.0225166
AIG1	-0.465534	3.96645	14.9477	0.000857397	0.0225312
CD55	-0.455855	8.57849	14.9266	0.000863059	0.0226302
ANP32A	0.214653	7.73128	14.9211	0.000864535	0.0226302
TMEM132A	-0.354242	6.24455	14.9142	0.000866416	0.0226302
NOC2L	0.260163	8.29621	14.9125	0.000866876	0.0226302
FAM149B1	-0.464846	3.56362	14.8785	0.000876134	0.0228342
MATN2	-0.556712	5.4995	14.853	0.00088314	0.0229672
PRPF4	0.284226	6.74423	14.8492	0.000884209	0.0229672
CARD9	0.923784	0.00202261	14.8442	0.000885583	0.0229672
PRPF40A	0.229405	7.46834	14.8269	0.000890379	0.0230538
F5	-1.227	1.46597	14.8172	0.000893095	0.0230628
RPL39	-0.282687	8.99623	14.8039	0.000896824	0.0230628
ABCA10	-1.02544	2.47225	14.8016	0.000897477	0.0230628
CCDC58	0.36129	4.46877	14.7998	0.000897995	0.0230628
RFWD3	0.333359	7.06358	14.7992	0.000898141	0.0230628
WDR86	-1.47755	0.436579	17.2251	0.000900685	0.0230628
POLR2A	0.512709	8.0521	14.7894	0.000900912	0.0230628
CYP2U1	-0.583389	3.86727	14.7804	0.000903453	0.0230905
TUBB6	0.301168	6.92668	14.7729	0.000905585	0.0231077
MFGE8	-0.567958	6.17967	14.7671	0.000907234	0.0231126
TEFM	0.263951	3.28449	14.7588	0.000909605	0.0231358
ORC1	0.386457	5.67915	14.7445	0.000913703	0.02317
PLEKHB2	0.267244	7.47464	14.7423	0.000914346	0.02317
AURKA	0.28445	7.43045	14.7359	0.000916176	0.02317
UBAP2	0.330079	5.96236	14.7306	0.00091771	0.02317
MOAP1	-0.425832	4.77975	14.7286	0.000918262	0.02317
ADM	0.800397	3.68184	14.7195	0.000920917	0.0231734
INTS13	0.308073	6.5713	14.7181	0.000921322	0.0231734
HP1BP3	-0.267251	7.65543	14.7121	0.000923053	0.0231802
CIP2A	0.367512	5.84591	14.6813	0.000932038	0.023364
SNX7	-0.292331	4.88359	14.6769	0.000933323	0.023364
EPSTI1	3.83412	-1.6844	17.0546	0.000938466	0.0234437
SPATA6	-0.345646	3.61768	14.6522	0.000940605	0.0234437
GTF2E1	0.370178	4.38083	14.6511	0.000940946	0.0234437
MSI2	-0.224369	6.6099	14.6251	0.000948689	0.0234851
SAMD9L	1.23105	3.3245	14.6204	0.000950082	0.0234851
PRR12	0.37591	5.47075	14.6181	0.000950758	0.0234851
PRDM10	0.303174	3.70147	14.618	0.000950812	0.0234851
SLC66A1	0.269282	4.51895	14.6152	0.000951629	0.0234851
SSH1	-0.32568	7.69199	14.6135	0.000952163	0.0234851
NOXA1	-1.80659	-1.35457	14.6107	0.000952979	0.0234851
SPDL1	0.270907	5.63523	14.5785	0.000962711	0.0236868
GGT7	-0.4395	5.20613	14.5692	0.000965541	0.0236868
C5orf24	-0.31783	5.73614	14.5689	0.00096565	0.0236868
IMPDH1	0.379983	6.89252	14.5629	0.000967475	0.0236949
NUDC	0.356225	8.02485	14.5482	0.000971988	0.0237687
ALDH1A3	-0.721522	9.92428	14.5254	0.000979017	0.0238148
ABCA8	-1.57241	3.2489	14.5182	0.000981225	0.0238148
LHPP	-0.75935	3.28094	14.5171	0.000981573	0.0238148
YIPF6	-0.311666	6.05969	14.5158	0.000981988	0.0238148
DMAC2L	-0.368732	3.52089	14.5151	0.000982202	0.0238148
RCC1	0.316646	7.35322	14.5106	0.000983591	0.0238148
SLC27A1	-0.674063	5.71107	14.5066	0.000984839	0.0238148
SERPINF1	-1.42544	2.53825	14.5032	0.000985897	0.0238148
DNAJC4	-0.484703	4.17294	14.4789	0.000993528	0.0239314
TRIM25	0.422781	6.74236	14.4677	0.000997042	0.0239314
POLR2E	0.218517	6.86732	14.4581	0.00100008	0.0239314
PLSCR1	0.838039	5.33688	14.4575	0.00100027	0.0239314
SPAG5	0.250025	7.475	14.4566	0.00100055	0.0239314
ERGIC3	-0.202728	7.8071	14.4552	0.00100102	0.0239314
RPL15	-0.331293	10.0006	14.4502	0.00100259	0.0239314
MME	-0.519704	4.31793	14.4456	0.00100404	0.0239314
NOP56	0.406855	8.15028	14.4416	0.00100534	0.0239314
RSPH3	-0.377334	3.51564	14.44	0.00100583	0.0239314
CHGA	1.75079	-1.81452	14.4282	0.0010096	0.0239542
TAF1A	0.341832	3.60693	14.4223	0.0010115	0.0239542
CCDC153	-1.30879	-0.666095	14.4223	0.0010115	0.0239542
SUMF2	-0.458322	7.84561	14.4167	0.00101328	0.0239542
LRRC59	0.404006	8.34183	14.4114	0.00101499	0.0239542
CLPTM1	0.336799	7.18922	14.4023	0.00101793	0.0239542
MAGEF1	-0.370841	5.88864	14.3995	0.00101884	0.0239542
SEPTIN10	-0.332183	6.4864	14.3994	0.00101888	0.0239542
PTPN9	-0.172575	5.88723	14.3857	0.00102331	0.0240227
MPPED2	-0.966419	0.16113	14.3785	0.00102565	0.0240393
TRIM28	0.388611	8.89184	14.3697	0.00102852	0.0240393
BHLHB9	-0.60336	1.17764	14.3624	0.00103091	0.0240393
ATRIP	0.423147	4.46963	14.3613	0.00103129	0.0240393
SHC2	-1.58414	2.5576	14.3603	0.0010316	0.0240393
CRELD1	-0.660929	4.65705	14.3509	0.00103468	0.0240756
CCDC66	0.294083	3.66149	14.3402	0.00103822	0.0241227
SURF1	-0.34428	4.69752	14.3335	0.00104044	0.0241389
ZNF493	-0.460989	2.96164	14.3133	0.00104714	0.0242589
ZNF117	-0.570543	3.31199	14.3026	0.0010507	0.0242779
ECHS1	0.315399	6.88557	14.2972	0.00105253	0.0242779
ZC3H18	0.313526	6.65497	14.2971	0.00105256	0.0242779
SCMH1	-0.270154	5.23535	14.2901	0.0010549	0.0242963
ANKRD1	1.43807	3.21231	14.2754	0.00105984	0.0243732
NUP93	0.299827	6.84383	14.267	0.00106269	0.0243732
POP4	0.244568	5.17254	14.2665	0.00106285	0.0243732
NPEPPSP1	0.268593	4.00118	14.261	0.00106474	0.0243813
LINC02693	0.355384	3.76076	14.2279	0.00107604	0.0246046
CTHRC1	-0.767861	5.7283	16.4827	0.00107909	0.0246386
SNRPC	0.229854	7.19494	14.2145	0.00108064	0.0246387
SIPA1L2	-0.694839	5.98185	14.1958	0.00108712	0.0247507
HSPA1B	1.05478	7.26007	14.186	0.00109053	0.0247928
MAN2B1	-0.332615	6.63481	14.1797	0.00109274	0.0248073
ABCD4	-0.327363	4.72762	14.1677	0.00109694	0.0248479
WDR11	-0.338993	5.94942	14.1656	0.00109766	0.0248479
MMUT	-0.244059	5.40586	14.1468	0.00110427	0.0248897
NAT10	0.283618	6.64864	14.1459	0.00110458	0.0248897
SF3A1	0.339867	7.67504	14.1447	0.00110502	0.0248897
FEZ1	-0.466964	4.87795	14.1425	0.00110579	0.0248897
DEPTOR	-0.602645	4.62954	14.129	0.0011106	0.0249315
PRMT5	0.215734	7.19051	14.1284	0.0011108	0.0249315
SP110	0.568702	4.65391	14.1074	0.00111829	0.0250642
PLEKHG1	-0.348123	4.45146	14.1013	0.00112049	0.0250782
PLA2G4A	-0.670264	5.05873	14.0819	0.00112749	0.0251985
QARS1	-0.203894	7.96099	14.075	0.00112999	0.0251985
SLC1A1	-0.751473	5.31554	14.0731	0.00113064	0.0251985
COL9A1	-1.29088	3.52364	14.0647	0.0011337	0.0251989
FTSJ3	0.317022	7.24702	14.0531	0.00113795	0.0251989
CSE1L	0.30294	8.40904	14.053	0.00113797	0.0251989
NFE2L1	0.17031	8.68762	14.0505	0.00113887	0.0251989
MCTP1	-0.401378	3.89048	14.0481	0.00113976	0.0251989
MTX2	-0.269893	5.34238	14.0469	0.0011402	0.0251989
RALY-AS1	-0.570098	1.36541	14.0355	0.00114437	0.025221
WDR4	0.321393	4.29522	14.0355	0.00114438	0.025221
NFKBIA	-0.59906	4.04678	14.0158	0.00115163	0.0253454
PREB	0.156956	6.55596	14.0018	0.00115682	0.0253856
CHAF1A	0.378637	6.46996	13.9999	0.00115756	0.0253856
STIP1	0.449132	8.87991	13.998	0.00115826	0.0253856
EIF2S1	0.241242	7.02076	13.9875	0.00116218	0.0254233
NBPF3	-0.279158	3.76951	13.9755	0.00116668	0.0254233
CXADR	-0.517427	2.15312	13.9737	0.00116735	0.0254233
TMEM168	-0.34111	4.50197	13.9727	0.00116772	0.0254233
SQSTM1	0.504351	9.04876	13.9719	0.001168	0.0254233
TRMT2B	-0.213579	4.68662	13.9488	0.00117675	0.0255785
DDX28	-0.226888	4.46989	13.942	0.00117932	0.0255993
LINC02616	-1.88294	-1.59717	25.2707	0.00118378	0.0256086
CNOT4	0.325431	4.79782	13.9285	0.00118446	0.0256086
RPL31	-0.390616	8.79805	13.9212	0.00118722	0.0256086
GAS8	-0.410409	4.82001	13.9205	0.0011875	0.0256086
TMPRSS15	-0.94943	1.31367	16.0899	0.0011896	0.0256086
PRSS27	-1.14961	0.00559277	13.9099	0.00119155	0.0256086
TOMM34	0.143821	6.70622	13.9089	0.00119195	0.0256086
MCM10	0.51424	5.72086	13.9034	0.00119406	0.0256086
FIG4	-0.329328	4.97774	13.9028	0.00119429	0.0256086
NEK9	-0.460022	5.65358	13.8978	0.00119624	0.0256157
KIAA1211L	-1.37974	-0.735408	13.8926	0.00119822	0.0256234
PNPT1	0.482917	6.62043	13.8768	0.00120436	0.0257116
TRAPPC9	-0.39286	4.81768	13.8686	0.00120755	0.0257116
CLYBL	-0.76306	1.36524	13.8658	0.00120864	0.0257116
MICA	0.388239	3.58851	13.8635	0.00120953	0.0257116
PTGS1	-0.991395	6.6027	13.8599	0.00121093	0.0257116
ZNF862	-0.729098	2.87194	13.8553	0.00121272	0.0257116
ZC3H6	-1.00449	2.67364	13.8523	0.0012139	0.0257116
MEF2C	-0.582458	6.02996	13.8485	0.00121539	0.0257116
PLEKHH2	-0.693793	3.30132	13.8444	0.00121702	0.0257116
DDX60	0.947946	3.36338	13.8405	0.00121857	0.0257116
IGSF8	-0.33702	6.2942	13.8329	0.00122154	0.02574
WDR72	-0.563968	3.39101	13.8187	0.00122718	0.0257907
BFSP1	-0.808731	2.91302	13.8174	0.0012277	0.0257907
SLC25A6	-0.279659	8.85662	13.8145	0.00122883	0.0257907
HELZ2	1.22871	5.57612	13.796	0.00123619	0.0258801
RMND5B	-0.232826	4.84003	13.7956	0.00123635	0.0258801
PKMYT1	0.396439	5.83465	13.7879	0.00123947	0.0259111
DNAL4	-0.409535	3.92732	13.7766	0.001244	0.0259692
TMSB15A	-0.75704	2.45179	13.7688	0.00124716	0.0259692
MX1	2.42293	4.35293	13.7687	0.00124716	0.0259692
BCAP31	0.32944	8.0984	13.7536	0.00125331	0.0260503
NGFR	1.24409	7.42602	13.7501	0.00125474	0.0260503
ATAD3B	0.651687	5.70204	13.7435	0.00125742	0.0260503
NXF1	0.316527	6.4736	13.7429	0.00125764	0.0260503
LINGO2	-0.861352	0.968063	13.7374	0.00125988	0.0260628
PCDHB11	-0.571335	2.57212	13.7283	0.00126361	0.0260925
PEX2	-0.288807	5.09753	13.7165	0.00126847	0.0260925
FASTKD2	0.299729	5.76735	13.7154	0.00126892	0.0260925
RNF31	0.313984	5.44128	13.7142	0.0012694	0.0260925
SERINC1	-0.28799	7.717	13.7108	0.00127083	0.0260925
LANCL1	-0.371967	6.57948	13.7099	0.0012712	0.0260925
GOLGA7B	0.889622	4.52368	13.6955	0.00127713	0.0261803
MRRF	0.247734	5.06496	13.6888	0.00127991	0.0262033
NOP2	0.385023	6.35408	13.6781	0.00128438	0.026261
PKM	0.430131	11.4994	13.6601	0.00129189	0.0263747
CBWD6	0.37898	5.12065	13.6568	0.00129327	0.0263747
FBLN7	-1.30241	2.18177	13.649	0.00129655	0.0264077
TUSC3	-0.228933	6.72947	13.6439	0.00129871	0.0264177
IKBKB	-0.261211	5.08663	13.6391	0.00130075	0.0264252
FAM98A	0.296104	6.39885	13.6314	0.001304	0.0264573
ARFIP2	-0.140103	5.98133	13.6259	0.00130635	0.0264681
SAFB2	0.461086	5.94205	13.6223	0.00130787	0.0264681
CTBS	-0.571993	3.94597	13.617	0.00131012	0.026472
C6orf136	0.285506	3.59416	13.614	0.0013114	0.026472
RBBP5	0.21551	5.7544	13.6052	0.00131515	0.0264729
ZNF277	-0.656784	4.31449	13.6033	0.00131598	0.0264729
ZNF853	-0.739886	3.73483	13.6008	0.00131707	0.0264729
MIR600HG	-0.375517	2.0121	13.5983	0.00131813	0.0264729
SLC16A1	0.250061	7.07177	13.5814	0.00132541	0.0264826
TMEM94	-0.229391	6.20494	13.5795	0.00132622	0.0264826
RPL13A	-0.358263	10.8806	13.5789	0.00132649	0.0264826
DISP2	1.12943	2.11912	13.5786	0.00132662	0.0264826
ALKBH5	0.252596	6.34211	13.5778	0.00132697	0.0264826
IGSF1	-0.797717	1.20445	13.5666	0.00133181	0.0265458
AP4B1	0.264689	4.52977	13.5485	0.00133968	0.0266511
PSMF1	0.225823	6.39918	13.5463	0.00134064	0.0266511
ZMAT3	-0.414168	4.78673	13.5429	0.00134214	0.0266511
LYAR	0.432206	5.68547	13.5379	0.00134435	0.0266616
OLFML2B	-0.692556	5.15586	13.5193	0.0013525	0.0267897
SLC2A1	0.466689	7.17797	13.504	0.00135928	0.0268841
ACBD4	-0.813914	2.85061	13.5009	0.00136066	0.0268841
GABRG1	-1.17105	-0.600758	13.4918	0.00136471	0.0269305
NBR1	-0.346723	7.71822	13.4856	0.00136748	0.0269517
ZNF569	0.28974	3.17944	13.4798	0.00137009	0.0269694
TCAIM	-0.24345	5.04287	13.4652	0.00137662	0.0270412
DDX56	0.31257	6.87376	13.4586	0.00137962	0.0270412
TNFSF4	-0.844658	-0.338819	13.4567	0.00138048	0.0270412
LEO1	0.280432	5.7071	13.4558	0.00138088	0.0270412
LEPR	-0.556224	3.43077	13.4527	0.00138227	0.0270412
EPDR1	0.303359	6.1735	13.4474	0.00138468	0.027055
RBM25	0.366131	6.61991	13.4357	0.00138998	0.0271252
AIFM2	0.39555	5.51563	13.4241	0.00139529	0.0271952
C19orf47	0.329632	4.35174	13.4028	0.00140504	0.0273279
POLD3	0.18232	5.25294	13.4017	0.00140554	0.0273279
ACVR2B	-0.405025	4.07805	13.3927	0.00140972	0.0273755
NCLN	0.36591	7.35753	13.3828	0.00141429	0.0274307
EP400P1	0.272037	3.76371	13.3707	0.00141989	0.0275057
NAT16	-2.25024	-0.810871	13.3564	0.00142657	0.0275568
HNRNPC	0.240644	9.76074	13.3555	0.00142698	0.0275568
GPR155	-0.915708	3.97226	13.3539	0.00142775	0.0275568
TESK1	0.341517	4.57512	13.3466	0.00143118	0.0275728
WWOX	-0.285464	3.29816	13.3447	0.00143206	0.0275728
MYD88	0.304688	5.66534	13.3299	0.00143905	0.0276737
MT1E	0.718725	3.97059	23.6164	0.00144947	0.0277883
CEBPB	-0.576916	4.95031	13.3077	0.00144957	0.0277883
SCRT1	3.76749	-1.36627	13.3063	0.00145027	0.0277883
TDRP	-0.841324	1.81063	13.2871	0.00145945	0.0279305
TMEM170A	-0.187777	4.65676	13.2779	0.00146386	0.0279371
TSPAN13	-0.55827	6.00862	13.2747	0.00146542	0.0279371
FSTL1	-0.681502	5.72065	13.2743	0.00146559	0.0279371
PFN4	-1.08431	-0.681783	13.2717	0.00146685	0.0279371
AK2	0.276166	8.33159	13.2641	0.0014705	0.027973
KRT6B	1.38391	0.63796	13.2512	0.00147675	0.0280565
WDR77	0.412821	6.64828	13.2478	0.00147843	0.0280565
SART3	0.226047	6.62808	13.2434	0.00148055	0.0280632
GRPEL1	0.286155	6.14668	13.2328	0.00148574	0.0281278
YPEL1	-0.885113	2.49042	13.2159	0.00149406	0.0282253
SLC30A9	-0.187924	6.40859	13.2135	0.00149525	0.0282253
CTDP1	0.240428	4.70309	13.2106	0.00149664	0.0282253
NCOA7	-0.655786	5.8766	13.2071	0.0014984	0.0282253
EZR	0.326639	7.94938	13.2043	0.00149979	0.0282253
HSPA14	0.428315	4.8295	13.1886	0.00150757	0.0283381
FNBP1	-0.178445	5.82735	13.1831	0.00151031	0.0283559
STX12	-0.197072	5.76085	13.1722	0.00151573	0.0284092
NAB1	-0.241041	5.29166	13.1702	0.00151673	0.0284092
DHX30	0.173208	7.43644	13.1626	0.00152056	0.028442
FAM219B	-0.310255	4.68197	13.1596	0.00152208	0.028442
SLC9A1	0.350481	5.18409	13.1481	0.00152784	0.0285119
SART1	0.245477	6.94156	13.1443	0.0015298	0.0285119
PIP5KL1	-0.839366	0.865306	13.1415	0.00153121	0.0285119
ZBTB6	-0.196897	4.23122	13.1317	0.00153617	0.0285707
POU2F1	0.351105	5.08666	13.1261	0.00153899	0.0285895
CARD8	-0.317055	5.06273	13.1221	0.00154104	0.028594
COIL	0.232081	4.97281	13.1137	0.00154535	0.0286406
PLPPR3	-1.40357	1.2281	13.1034	0.00155063	0.0287047
TRIM6	-0.765195	1.78042	13.0969	0.00155397	0.028733
ARAP1	-0.194892	6.7874	13.0901	0.00155745	0.0287495
CAPRIN1	0.257627	8.71064	13.0881	0.00155849	0.0287495
APBB2	-0.323509	4.94667	13.068	0.00156889	0.0289076
PSMA5	0.225687	7.14327	13.0594	0.00157339	0.0289449
UBE2M	0.197328	6.87223	13.0571	0.00157456	0.0289449
LAT2	-0.788253	2.6532	13.052	0.00157723	0.0289603
POLE4	0.256938	4.88441	13.0479	0.00157937	0.028966
TF	-0.684215	4.63615	13.0398	0.00158361	0.0289922
NEGR1	-0.362119	2.47765	13.0382	0.00158446	0.0289922
HOXB9	-0.799981	4.70457	13.027	0.00159034	0.0289925
NMRK1	-0.555864	2.67988	13.0258	0.00159098	0.0289925
ANK1	-1.06154	1.59718	13.0243	0.00159179	0.0289925
S1PR1	2.21781	-1.73097	13.0222	0.00159288	0.0289925
ZNF90	0.329117	3.32816	13.0199	0.00159412	0.0289925
FAM111B	0.510669	5.10541	13.0149	0.00159677	0.0289925
ACSL4	-0.25453	6.73126	13.0139	0.00159728	0.0289925
TRMT1L	0.227868	5.331	13.0043	0.0016024	0.0290522
RNF141	-0.349312	4.18048	12.9705	0.00162045	0.0293268
BAIAP2-DT	-0.341305	3.97146	12.9654	0.00162325	0.0293268
NME1	0.324759	7.96948	12.9635	0.00162423	0.0293268
L3MBTL4	-1.40039	-0.294228	12.9586	0.00162689	0.0293268
IL10	-2.87675	-1.7689	12.9575	0.00162747	0.0293268
ZNF823	0.321706	2.45144	12.9481	0.00163257	0.0293268
ACP6	-0.467839	5.32172	12.9472	0.00163308	0.0293268
PLXNB1	-0.510106	5.56913	12.9459	0.00163377	0.0293268
PNN	0.379954	6.76435	12.9451	0.0016342	0.0293268
ZNF473	0.203721	4.83116	12.9345	0.00163999	0.0293705
HIPK2	-0.41936	7.67289	12.9286	0.0016432	0.0293705
EID3	1.89574	-1.57524	12.9245	0.00164546	0.0293705
UPF1	0.262528	7.60939	12.9202	0.0016478	0.0293705
ABI3BP	-1.47345	0.706974	12.9174	0.00164933	0.0293705
PSAP	-0.373249	10.3256	12.9138	0.00165134	0.0293705
KPNB1	0.31255	9.45366	12.9132	0.00165166	0.0293705
TRNP1	-0.290124	5.15841	12.9108	0.00165298	0.0293705
TBC1D1	-0.219576	6.22171	12.9102	0.00165332	0.0293705
RPS15A	-0.273942	9.29545	12.9028	0.0016574	0.02941
HNRNPA2B1	0.359416	10.8411	12.8826	0.00166856	0.0295046
GATAD1	-0.301834	5.66218	12.8823	0.00166876	0.0295046
CD96	-0.495941	7.39218	12.8818	0.00166902	0.0295046
SLC9A3R2	0.363646	6.03461	12.8797	0.00167018	0.0295046
RNF128	-0.440546	5.94207	12.8691	0.00167608	0.029576
DHX15	0.292004	8.01593	12.853	0.0016851	0.0296879
PSIP1	-0.236777	7.66377	12.8505	0.00168656	0.0296879
TSPAN11	-0.643488	4.87032	12.8478	0.00168805	0.0296879
WBP1	-0.484778	5.46055	12.8409	0.00169194	0.0297228
FARSB	0.295794	6.83429	12.832	0.00169696	0.0297228
TMOD2	-0.393892	4.27537	12.832	0.00169697	0.0297228
HNRNPU	0.359112	9.87636	12.831	0.00169753	0.0297228
SLC22A18	-0.450228	3.74601	12.8141	0.00170718	0.0298586
DSE	-0.54007	2.06756	12.8041	0.00171289	0.0298939
TTC39B	-0.488748	2.83767	12.8039	0.00171297	0.0298939
C10orf90	-0.431215	4.0148	12.7997	0.00171538	0.0299032
MSR1	-1.17147	0.654293	14.656	0.00171845	0.0299066
NTS	-0.670362	5.81232	12.7909	0.00172046	0.0299066
NIPSNAP1	-0.492324	6.51672	12.7895	0.00172125	0.0299066
PNMA2	-0.615794	4.66078	12.7839	0.00172446	0.0299297
DDIAS	0.408935	4.46901	12.78	0.00172671	0.029936
EIF5B	0.384366	7.90149	12.7766	0.00172867	0.0299372
RBM26	0.280229	6.05132	12.76	0.00173834	0.0300616
STXBP5	-0.223497	7.19756	12.7551	0.00174118	0.0300616
SCAF1	0.29911	6.62127	12.7545	0.00174155	0.0300616
TMEM150C	-1.19621	1.22333	12.7443	0.00174746	0.0301309
ZBTB9	0.308242	4.03614	12.7349	0.00175296	0.0301758
TOMM40	0.419336	7.35056	12.7314	0.00175506	0.0301758
IDH3A	0.231521	6.18437	12.7231	0.00175992	0.0301758
ZNF200	0.233023	4.4212	12.719	0.00176233	0.0301758
PRR19	0.63586	0.816242	12.7177	0.00176313	0.0301758
PPIG	0.234872	6.12275	12.7137	0.00176546	0.0301758
DHRS3	-0.520759	6.42567	12.7087	0.00176844	0.0301758
JPT1	0.280528	7.10112	12.7067	0.00176966	0.0301758
CCND3	0.409015	6.60618	12.7005	0.0017733	0.0301758
JRK	-0.246057	4.69655	12.6984	0.00177455	0.0301758
SPATA2L	-0.282387	3.54568	12.6943	0.00177699	0.0301758
NPHP4	-0.341493	5.03406	12.6937	0.00177734	0.0301758
EBF4	-1.70498	0.417124	12.6937	0.00177736	0.0301758
XRCC6	0.295495	9.12563	12.6933	0.00177758	0.0301758
ARRDC3-AS1	-0.910228	-1.17199	12.6901	0.0017795	0.0301758
VAMP4	-0.498622	3.7475	12.6884	0.00178053	0.0301758
CDC6	0.347167	7.07044	12.6762	0.00178783	0.0302031
AATF	0.374243	6.81148	12.6743	0.00178896	0.0302031
RPS18	-0.368447	10.3208	12.673	0.00178977	0.0302031
TTLL4	0.314736	5.47947	12.673	0.00178977	0.0302031
LIPC	-1.68424	-1.82765	14.4872	0.00179685	0.0302656
WIPI1	-0.704457	5.44454	12.6585	0.00179848	0.0302656
LINC00565	-0.705323	1.90532	12.655	0.00180062	0.0302656
PPP1R37	0.237387	4.80576	12.6541	0.00180112	0.0302656
MYL12A	-0.226035	7.87705	12.6463	0.00180588	0.0302784
ASMTL	-0.540808	4.22011	12.644	0.00180729	0.0302784
SMC2-AS1	1.1385	-0.484692	12.6434	0.00180761	0.0302784
MPST	-0.368257	5.11359	12.6371	0.00181146	0.0302913
PIGG	0.271603	5.38048	12.6328	0.00181409	0.0302913
CCDC92	-0.382973	3.07275	12.6327	0.00181411	0.0302913
HARS2	0.199721	5.58052	12.6268	0.00181777	0.0302991
UVSSA	-0.310176	4.30496	12.6237	0.00181966	0.0302991
EDNRB	-0.768378	7.25557	12.6226	0.00182032	0.0302991
IFIH1	0.889129	3.2939	12.6129	0.00182628	0.0303532
RPS11	-0.267975	9.86656	12.611	0.0018274	0.0303532
PRSS12	-0.582698	3.50717	12.6074	0.00182963	0.0303585
UPP1	0.549525	5.88135	12.5913	0.0018396	0.030492
NSMF	-0.160858	6.29356	12.5859	0.00184295	0.0304961
SLIT2	0.747651	2.33741	12.5797	0.00184678	0.0304961
SNHG12	0.666707	4.64596	12.5783	0.00184763	0.0304961
PGAM1	0.446578	8.5276	12.5745	0.00185	0.0304961
HCG11	-0.654102	3.34129	12.5733	0.00185077	0.0304961
ACTR1B	-0.371	5.50115	12.5723	0.0018514	0.0304961
C3orf33	-0.508588	2.42874	12.5597	0.00185924	0.0305934
RNF214	0.172686	4.56569	12.5457	0.00186806	0.0307067
TUBD1	0.335445	3.04064	12.5318	0.00187683	0.030819
ZNF75D	-0.383434	3.36698	12.5245	0.00188149	0.0308634
WHAMM	0.353192	3.55402	12.5078	0.00189211	0.0310055
IKBIP	0.245739	5.59535	12.5026	0.00189541	0.0310275
ERMP1	-0.340441	5.21469	12.4912	0.0019027	0.0311136
POLR3GL	-0.448226	4.79041	12.4883	0.00190459	0.0311136
ING4	-0.416071	4.16178	12.4759	0.00191259	0.031137
CTAG1B	-0.818594	4.13368	14.2511	0.00191341	0.031137
ZNF586	0.308462	3.39541	12.4738	0.00191394	0.031137
DDX49	0.187657	6.58385	12.4737	0.001914	0.031137
WBP11	0.210798	7.32549	12.4706	0.00191599	0.031137
NAA15	0.349037	6.88829	12.4678	0.00191781	0.031137
PMM1	-0.365477	4.66921	12.4576	0.00192443	0.0311858
SRSF5	-0.179984	6.73969	12.4571	0.00192476	0.0311858
C6orf120	-0.345795	5.05675	12.4479	0.00193076	0.031251
SCAF4	0.249339	6.04771	12.4387	0.00193678	0.0313165
LARP4B	0.199021	6.27954	12.4119	0.00195446	0.0315485
SLC30A6	-0.166862	5.44667	12.4109	0.00195511	0.0315485
GPX7	-0.604017	2.79062	14.158	0.00196169	0.0316225
MRPS34	0.2837	6.76661	12.3939	0.00196639	0.0316487
BCDIN3D-AS1	-1.09961	-0.0563133	12.3896	0.00196922	0.0316487
DLEU2	0.589633	3.10328	12.3895	0.00196931	0.0316487
IDH2	-0.515409	6.43485	12.3864	0.00197137	0.0316498
WRAP53	0.366926	4.85148	12.3764	0.00197807	0.0317053
ZCCHC3	-0.270807	5.0299	12.3753	0.00197883	0.0317053
PHC1	-0.236149	4.99646	12.3669	0.00198444	0.0317561
MCCC1	-0.253284	5.35949	12.3634	0.00198683	0.0317561
ARPP21	-0.729127	2.07671	12.3616	0.00198801	0.0317561
ZNF736	-0.38542	3.83863	12.3582	0.00199035	0.0317595
PSMD6	0.223525	7.18942	12.3554	0.00199223	0.0317595
TSEN54	0.260568	4.50352	12.3491	0.00199651	0.0317781
LINC02475	-1.08474	-0.0539837	14.0909	0.00199741	0.0317781
PTPN13	-0.294463	5.7491	12.3435	0.0020003	0.0317921
PPM1G	0.273298	8.21799	12.3375	0.00200435	0.0318246
RPL10	-0.211327	10.1214	12.3256	0.00201245	0.0318926
MESD	0.27561	6.24884	12.3253	0.00201266	0.0318926
HSPBP1	0.283978	5.79463	12.3148	0.00201987	0.0319527
IK	0.16904	7.29891	12.3139	0.00202049	0.0319527
CCDC33	-1.5937	1.31265	14.0378	0.00202615	0.0320024
NUP214	0.351489	6.58341	12.3018	0.00202881	0.0320024
ASAP3	-0.93704	4.59563	12.2972	0.00203202	0.0320024
DPYD	-0.540791	4.17133	12.2964	0.00203258	0.0320024
NUP58	0.246202	6.87524	12.2898	0.00203708	0.0320024
TNPO2	0.235596	6.74042	12.2866	0.00203932	0.0320024
TMEM135	-0.186682	4.64599	12.2862	0.0020396	0.0320024
COL9A2	-0.80451	4.0145	12.2859	0.00203979	0.0320024
GEMIN7	0.219641	4.03345	12.2826	0.00204208	0.0320068
SFMBT1	0.315951	4.21569	12.2716	0.00204975	0.0320815
CA9	-1.72299	2.9638	12.2687	0.00205178	0.0320815
CCDC50	-0.206974	7.14889	12.2671	0.00205293	0.0320815
LRRC56	-0.608153	1.2602	12.2606	0.00205744	0.0321096
PPP1R9B	0.203958	6.71613	12.2587	0.00205878	0.0321096
CCDC71L	-0.384873	4.73417	12.253	0.00206277	0.0321211
ABCA3	-0.630015	3.14442	12.2519	0.00206356	0.0321211
GLCCI1	-0.297311	3.76219	12.2467	0.00206719	0.0321217
TONSL	0.331282	5.97967	12.2461	0.00206766	0.0321217
CIAPIN1	0.174377	6.40221	12.2385	0.002073	0.0321704
DHX29	0.340565	5.67614	12.2359	0.00207485	0.0321704
CBWD5	0.245617	3.90732	12.2277	0.0020806	0.0321808
RGL3	-0.662631	2.99262	12.2271	0.00208106	0.0321808
UBE2V2	0.180267	6.18668	12.2263	0.00208162	0.0321808
CBX2	0.18302	5.83177	12.2191	0.00208673	0.0321902
PSMG3-AS1	-0.552042	2.39709	12.2123	0.0020916	0.0321902
GABRB3	-0.591262	4.29206	13.9193	0.00209207	0.0321902
SNRNP70	0.192295	7.98495	12.2075	0.00209499	0.0321902
LMAN2L	0.263451	5.24785	12.2059	0.00209618	0.0321902
SRPX2	-0.701214	2.79142	12.2058	0.00209622	0.0321902
FAM171B	-0.299251	3.09797	12.2009	0.00209975	0.0321902
GAR1	0.369604	4.70323	12.2006	0.00209994	0.0321902
MYB	0.488706	2.33829	12.1986	0.00210136	0.0321902
ST6GALNAC2	-0.913947	4.33434	12.197	0.00210254	0.0321902
CANT1	0.177764	6.22405	12.1931	0.00210531	0.0322016
ABCA6	-2.18516	0.211512	12.1873	0.00210947	0.0322328
AMN1	-0.468421	3.3837	12.1846	0.00211142	0.0322328
MAGED2	-0.395953	7.24381	12.1794	0.00211521	0.032247
SLC24A2	-1.66935	3.22764	13.8725	0.00211883	0.032247
PSMD12	0.366317	6.92687	12.1729	0.00211987	0.032247
MEF2A	-0.18916	5.75624	12.1694	0.00212244	0.032247
ZNFX1	0.450325	5.83145	12.1692	0.00212253	0.032247
DNMT1	0.262837	8.21346	12.1659	0.00212492	0.0322524
PTGES3L	-0.569408	0.786207	12.157	0.00213144	0.0323092
SV2C	0.864101	0.107706	13.8431	0.0021358	0.0323092
ZNF564	-0.53001	1.7922	12.1506	0.0021361	0.0323092
PSMD1	0.394593	8.02889	12.1459	0.00213954	0.0323092
RRP9	0.355516	5.92953	12.1442	0.00214079	0.0323092
ECHDC2	-0.754052	2.36175	12.1433	0.00214144	0.0323092
PPAN	0.283033	5.72884	12.1412	0.00214293	0.0323092
PRR13	0.249594	6.71989	12.1335	0.00214863	0.0323586
RPL23	-0.300215	9.36211	12.1312	0.00215029	0.0323586
UBQLN1	0.156276	7.98564	12.1205	0.00215816	0.0324293
HDGF	0.197368	9.15794	12.1193	0.00215909	0.0324293
P2RX7	-0.895295	4.64665	12.1129	0.00216378	0.0324689
ZC3HAV1	0.418701	6.5877	12.1097	0.00216618	0.0324743
MARC2	-0.781312	1.58388	13.7868	0.0021687	0.0324813
LETMD1	-0.565097	5.42035	12.0952	0.00217695	0.0325741
ABCB4	-1.17423	3.50075	12.0762	0.00219118	0.032756
HMGN2	0.323619	9.05862	12.0639	0.00220038	0.032857
LANCL3	1.16675	-0.447729	12.0565	0.00220599	0.032857
IGBP1	-0.359375	6.15189	12.0564	0.0022061	0.032857
TMEM129	-0.518594	5.12089	12.0562	0.00220623	0.032857
NUP107	0.17927	6.42279	12.0414	0.00221747	0.0329935
RAB5IF	0.33137	6.6946	12.0368	0.00222094	0.0330048
CGRRF1	-0.30268	2.8177	12.0348	0.0022225	0.0330048
TPM3	0.366557	9.3805	12.0322	0.00222448	0.0330048
CDAN1	0.193181	4.45642	12.0283	0.00222747	0.0330182
LOC100134368	-0.760877	-0.349786	12.0251	0.00222989	0.0330232
DNAH9	-0.469301	4.72447	12.0212	0.00223285	0.0330361
HMGXB3	0.25509	6.65903	12.016	0.00223686	0.0330369
OSER1-DT	-0.590843	2.05607	12.0154	0.00223727	0.0330369
KLF5	0.372054	5.83142	12.0118	0.00224011	0.0330369
KPNA1	0.268762	6.46508	12.0103	0.00224124	0.0330369
SF3B4	0.429998	7.38121	11.9991	0.00224989	0.0331125
RUNX1	0.292431	6.55432	11.9982	0.00225055	0.0331125
PDCD5	0.313565	5.78469	11.9938	0.00225395	0.0331319
SUCLG2	-0.558625	6.59742	11.9907	0.00225641	0.0331372
FARSA	0.221723	7.6553	11.9866	0.00225955	0.0331388
C6orf62	0.163689	7.30022	11.9831	0.00226225	0.0331388
SPG11	-0.24014	5.52416	11.9824	0.00226279	0.0331388
MPV17L2	0.30039	4.9714	11.9703	0.00227223	0.0332177
ARSG	-0.661917	2.43337	11.97	0.00227245	0.0332177
MYCBPAP	-2.10978	-2.27563	13.6094	0.00227638	0.0332177
RPL36A	-0.271906	8.78568	11.9648	0.00227657	0.0332177
RPL4	-0.313636	10.6946	11.961	0.00227952	0.033218
KHDRBS2	-0.981994	-0.22862	11.9575	0.00228228	0.033218
ACIN1	0.223095	7.60913	11.9567	0.00228287	0.033218
MSL2	0.208747	4.96101	11.9498	0.00228831	0.0332665
CCNDBP1	-0.407509	5.23727	11.945	0.0022921	0.0332705
TFG	0.155094	7.21451	11.9441	0.00229278	0.0332705
MINDY2	-0.25265	4.51411	11.9399	0.00229617	0.0332892
CAVIN1	0.317761	7.71516	11.9329	0.0023017	0.0333233
FBXL6	0.216987	4.90674	11.9238	0.00230887	0.0333233
FRG1	0.16014	5.39807	11.9199	0.00231199	0.0333233
PCK1	-0.932619	4.67148	11.9183	0.00231324	0.0333233
NHLRC4	-1.2341	-1.39244	11.9173	0.00231406	0.0333233
RPS3A	-0.367459	9.88633	11.9145	0.00231627	0.0333233
KLHL24	-0.609972	4.99741	11.9144	0.00231635	0.0333233
GSTA3	-1.32559	-0.817743	13.5454	0.00231672	0.0333233
ZNF546	-0.548839	1.61565	11.9106	0.00231939	0.0333233
SELENOI	0.348534	6.49826	11.9104	0.00231955	0.0333233
HSP90B1	-0.240522	10.7567	11.9041	0.00232457	0.0333545
RAB13	-0.220153	7.30314	11.9025	0.00232593	0.0333545
PTK2	-0.148119	7.45258	11.885	0.00233997	0.0335254
MGAT4C	-1.41019	1.85075	13.4939	0.00234978	0.0336213
SSH3	-0.317189	4.27237	11.8691	0.00235284	0.0336213
PPARA	-0.239942	3.73041	11.8689	0.00235302	0.0336213
XIRP1	3.6596	-1.79829	11.859	0.00236105	0.0337055
TBX6	-0.825654	0.229619	11.8415	0.00237535	0.0338791
LTA4H	-0.299053	6.63621	11.8357	0.00238014	0.033917
CCT4	0.180006	8.84244	11.8314	0.00238369	0.0339242
PRPF31	0.190075	6.22674	11.8299	0.00238493	0.0339242
CDC123	0.196841	6.82005	11.8267	0.00238749	0.0339302
EYS	-1.2928	-0.171181	11.8236	0.00239007	0.0339365
TOP3A	0.251109	5.63305	11.7824	0.00242436	0.0343925
FYN	-0.251221	7.35648	11.7793	0.00242698	0.0343989
PHRF1	0.31652	6.02072	11.7737	0.0024317	0.0344035
MRPL17	0.233183	5.97695	11.7722	0.00243292	0.0344035
SGSM3	-0.501051	6.1865	11.7712	0.00243382	0.0344035
GNPTG	-0.490494	4.86206	11.7633	0.00244049	0.0344566
PRR14	0.214458	4.98318	11.7616	0.00244193	0.0344566
EIF5A	0.392186	9.74586	11.7487	0.0024528	0.0345564
TCP1	0.394031	8.5646	11.7481	0.00245336	0.0345564
GPATCH1	0.264363	4.02158	11.729	0.00246961	0.0347255
ALDH7A1	-0.290305	6.18422	11.7245	0.00247345	0.0347255
RNF130	-0.294331	6.72919	11.724	0.00247391	0.0347255
STPG1	-0.278437	4.81938	11.7238	0.00247413	0.0347255
WDR45	-0.385197	6.02181	11.7201	0.00247723	0.0347319
CGGBP1	-0.187078	6.54384	11.7147	0.00248193	0.0347319
YWHAG	0.173728	8.64958	11.7143	0.00248227	0.0347319
SNX24	-0.340692	4.46348	11.713	0.00248335	0.0347319
UPF3A	-0.193415	5.24662	11.7043	0.00249087	0.0347506
THBS2	-0.989156	7.49544	13.2787	0.0024939	0.0347506
NBPF15	-0.305493	5.18386	11.6997	0.00249488	0.0347506
CDKL4	-1.09543	-1.37924	11.6994	0.00249514	0.0347506
GDAP2	0.200468	4.63929	11.6988	0.00249566	0.0347506
RECK	-0.419341	3.68081	11.6958	0.00249823	0.0347509
PAF1	0.250149	6.44327	11.6907	0.00250268	0.0347509
PTPN3	-0.277282	4.83679	13.2622	0.00250533	0.0347509
HSP90AB1	0.285286	11.6498	11.6858	0.00250693	0.0347509
PDK4	-0.846014	3.11042	11.6854	0.00250724	0.0347509
DHCR24	0.241114	8.10427	11.6836	0.00250883	0.0347509
TSPEAR-AS1	-1.31702	-0.927931	13.2538	0.0025112	0.0347533
ATM	-0.433045	5.66288	11.6773	0.00251435	0.0347665
MAPK7	0.362067	4.47265	11.6727	0.00251833	0.0347912
APOLD1	-0.704059	2.57807	11.6696	0.0025211	0.0347991
MFSD11	-0.209641	4.36363	11.6655	0.00252469	0.0348184
SURF2	0.366076	4.52006	11.6533	0.00253539	0.0348728
FCGR2A	-0.980157	4.24309	11.6532	0.00253551	0.0348728
ZNF22	-0.320357	4.0398	11.6524	0.00253621	0.0348728
TMED4	-0.289568	7.13204	11.651	0.00253744	0.0348728
POLR1A	0.366805	6.72752	11.644	0.00254357	0.0349236
LINC01588	0.725575	2.02144	11.6418	0.00254555	0.0349236
CCNB1IP1	-0.734783	5.51699	11.6353	0.00255136	0.0349419
ERAP1	-0.235616	5.66339	11.635	0.00255158	0.0349419
ARIH2OS	-0.901134	-0.119777	11.6328	0.00255349	0.0349419
STK32B	-0.338759	6.78031	11.6286	0.00255725	0.034963
PCYOX1L	-0.419833	4.70223	11.6253	0.00256017	0.0349657
KMT2B	0.252504	5.82563	11.6207	0.00256435	0.0349657
CEBPG	-0.524051	5.0825	11.6196	0.00256527	0.0349657
DZIP3	-0.275767	4.99891	11.6135	0.00257072	0.0349657
RPS3	-0.253558	10.3191	11.6134	0.00257082	0.0349657
PCIF1	-0.26722	5.13254	11.61	0.00257392	0.0349657
NOL8	0.323286	6.0388	11.6082	0.00257551	0.0349657
SLC33A1	-0.232072	5.46148	11.6065	0.00257702	0.0349657
BEX4	-0.584093	5.3502	11.6055	0.00257794	0.0349657
OPRL1	-0.932649	0.664194	11.6031	0.00258011	0.0349657
DENND11	-0.303313	5.28232	11.6013	0.00258172	0.0349657
PARD3	-0.165743	5.94748	11.5946	0.00258769	0.0350166
DIPK1B	-0.793837	3.92837	11.5867	0.00259488	0.0350542
RPAIN	-0.321051	5.43662	11.5851	0.00259632	0.0350542
RPL10A	-0.228711	9.40224	11.5842	0.0025971	0.0350542
FDCSP	-1.65875	-1.70908	19.3109	0.00260011	0.035065
TCOF1	0.338762	7.77296	11.5782	0.00260258	0.0350684
OBSCN-AS1	-1.113	-1.61604	11.5746	0.00260581	0.0350821
SEMA6C	-0.767383	2.34443	11.5704	0.00260966	0.0350963
TMEM109	0.325998	6.63122	11.5686	0.00261129	0.0350963
RFTN2	-1.01163	2.45298	11.5544	0.00262426	0.0352407
USP45	-0.342982	3.58679	11.5497	0.00262851	0.0352503
TCF7L1	-0.621158	4.42307	11.5464	0.00263159	0.0352503
MMP24OS	-0.230885	5.33709	11.5462	0.00263178	0.0352503
XAGE1A	0.532551	4.64348	19.2231	0.00263387	0.0352503
HTR7P1	-0.460463	1.28776	11.5342	0.00264276	0.0353197
STRAP	0.172619	7.892	11.5334	0.00264352	0.0353197
ZNF337-AS1	-0.660499	-0.0160695	11.5256	0.0026507	0.0353606
HMOX1	0.802199	4.38663	11.5234	0.00265275	0.0353606
C16orf70	0.208972	4.4929	11.5213	0.00265476	0.0353606
TIMM10	0.292576	5.24932	11.5186	0.0026572	0.0353606
MYLK4	-0.804708	-0.610299	11.5181	0.00265773	0.0353606
SKAP1	-1.39266	-1.63936	11.5028	0.0026719	0.0355192
SGCB	-0.199964	5.69903	11.4975	0.00267689	0.035539
ZNF558	-0.485069	4.19531	11.4935	0.00268064	0.035539
SLC2A12	-1.349	0.276915	11.492	0.002682	0.035539
CHRDL1	-1.47739	8.30705	13.0168	0.00268301	0.035539
ERMAP	-0.350488	2.60244	11.4845	0.00268904	0.035539
SGCE	-0.414977	5.45779	11.4816	0.00269181	0.035539
DHPS	-0.384412	6.08256	11.4815	0.00269189	0.035539
KCNN3	-0.968924	2.19379	11.4803	0.00269302	0.035539
UGGT2	-0.348883	5.05632	11.4775	0.00269565	0.035539
JUN	0.840169	6.37307	11.4774	0.00269581	0.035539
LTO1	0.320367	3.72621	11.4732	0.00269972	0.0355405
FAM89A	-0.318474	4.8925	11.4725	0.00270042	0.0355405
TUBG1	0.297684	7.48393	11.4653	0.00270719	0.0356001
PRPF38B	0.28089	5.96676	11.4558	0.0027162	0.035689
NUP50-DT	-0.598465	3.76819	11.4512	0.00272064	0.0357176
TIMM23	0.217682	6.5078	11.4454	0.00272612	0.035733
GEMIN5	0.401513	5.95291	11.4452	0.00272632	0.035733
LDAH	-0.181833	5.05306	11.4409	0.0027304	0.0357445
MGST1	0.431308	7.85576	11.4362	0.00273494	0.0357445
RAB11B-AS1	-0.614334	1.4835	11.4336	0.00273742	0.0357445
LINC01239	-0.992363	3.08612	11.4329	0.00273806	0.0357445
ASNSP1	-1.27955	-0.903902	11.4325	0.00273847	0.0357445
KRBA2	-1.32903	-0.435875	11.4282	0.00274263	0.0357475
CEP55	0.289047	6.79696	11.4276	0.00274321	0.0357475
SSBP1	0.225282	7.11272	11.4191	0.00275136	0.0358226
SYCP2L	-0.683853	1.40197	11.4167	0.00275367	0.0358226
ZBED1	-0.229594	5.39084	11.4134	0.00275684	0.0358226
GIPC1	0.23926	7.23631	11.4101	0.0027601	0.0358226
CLTA	0.216525	7.57517	11.4099	0.00276028	0.0358226
SWSAP1	-0.351722	1.65842	11.4032	0.00276675	0.0358772
ACVR2B-AS1	-0.703998	-0.120411	11.396	0.00277377	0.0359388
KIAA0319L	-0.396995	6.67955	11.3878	0.00278175	0.0360084
ARL5B	-0.287465	5.38838	11.3858	0.00278369	0.0360084
RNF139	-0.205674	5.39325	11.372	0.00279719	0.0361536
SLC38A7	0.262778	4.93725	11.3594	0.00280965	0.036285
WDR13	-0.248055	5.93777	11.3405	0.00282836	0.0364969
KCNJ10	-0.883813	1.83754	11.3344	0.00283438	0.0365448
SGPP1	-0.288822	3.80184	11.3319	0.00283693	0.036548
AGAP2	-1.262	2.20587	11.3256	0.00284314	0.0365983
GABRG2	-0.884022	-0.0184961	12.8077	0.00284592	0.036603
ZDBF2	-0.642065	2.92508	11.3199	0.00284893	0.036603
FUBP1	0.242086	7.15482	11.3175	0.00285126	0.036603
PAPLN	-0.746184	2.25392	11.316	0.00285275	0.036603
TAF5	0.286627	4.27741	11.3121	0.00285669	0.0366047
NOL9	0.304384	4.86657	11.3113	0.00285751	0.0366047
AMFR	-0.215566	6.35052	11.3061	0.00286273	0.036642
BDH2	-0.386712	4.56012	11.303	0.00286584	0.0366523
CCDC86	0.398113	6.26481	11.2975	0.00287146	0.0366944
DNAJB4	0.308884	4.71057	11.2875	0.00288156	0.0367535
SAMD9	1.04781	5.08574	11.2868	0.00288227	0.0367535
KLF15	-0.749693	2.32492	11.286	0.00288304	0.0367535
PSMA4	0.260877	7.34776	11.2693	0.00290008	0.036941
SLC9A7	-0.683272	5.16675	11.2606	0.00290896	0.0370244
ANKLE1	0.248472	3.37064	11.2521	0.00291774	0.0371064
ABCF3	0.197047	5.97085	11.2448	0.00292524	0.037156
C16orf58	-0.271356	6.63297	11.2423	0.00292782	0.037156
HOXB3	-0.44998	3.46479	11.2403	0.00292988	0.037156
RNF150	-0.772601	4.85118	11.2382	0.00293206	0.037156
TMEM258	-0.208798	5.63914	11.2369	0.00293337	0.037156
BLOC1S4	-0.26597	3.817	11.226	0.00294473	0.0372444
ST7-AS1	-1.04044	-0.363787	11.2254	0.00294535	0.0372444
BICDL1	0.869026	3.3736	11.2234	0.0029474	0.0372444
FOLH1B	-0.992966	2.77487	11.204	0.00296773	0.0374468
MANSC1	-0.538596	4.94214	11.2036	0.00296814	0.0374468
CPN1	-0.71743	2.22827	11.1901	0.00298224	0.0375694
TOM1L1	-0.389909	5.62428	11.1898	0.0029826	0.0375694
DDX46	0.489518	7.2697	11.1831	0.00298972	0.0376291
RGPD1	-0.760685	1.84157	11.178	0.0029951	0.0376669
POLR3A	0.243167	6.19452	11.1755	0.00299769	0.0376696
UNC13D	0.781566	0.113315	11.169	0.00300463	0.0377199
GMPR2	-0.306005	5.21027	11.1671	0.00300664	0.0377199
ATG9A	0.184759	6.75167	11.165	0.00300883	0.0377199
CFAP58	-1.23548	-0.711476	11.1538	0.00302082	0.0378402
VHL	-0.224638	5.31979	11.1379	0.00303788	0.0379911
GEMIN8	-0.466656	3.03904	11.1362	0.00303973	0.0379911
ZNF16	-0.295885	3.53421	11.1359	0.00304005	0.0379911
PEA15	0.361376	8.05024	11.1316	0.00304462	0.0379964
VPS13D	-0.244141	5.83907	11.1301	0.00304622	0.0379964
PRAF2	-0.303194	5.26586	11.1271	0.00304951	0.0379964
FKBP9P1	-0.289018	2.59229	11.1266	0.00305007	0.0379964
C1R	-0.838415	3.59892	11.1239	0.00305297	0.0380026
DENND10	-0.230888	4.68328	11.1155	0.00306206	0.0380515
KDM2B	0.253213	5.60945	11.1151	0.00306254	0.0380515
FAM20A	-1.81328	3.02886	11.1136	0.0030641	0.0380515
MAML3	-0.37959	4.90975	11.1038	0.00307483	0.0381549
CCNF	0.289357	6.34359	11.1005	0.00307839	0.0381691
CRYBG2	2.74707	-1.09559	11.0892	0.00309077	0.0382926
ZNF253	-0.269659	3.66152	11.0844	0.00309606	0.0383283
TTC30B	-0.365681	2.81896	11.0747	0.0031067	0.0383701
RPL29	-0.26796	9.28403	11.0742	0.00310723	0.0383701
EIF1B	-0.236809	5.35054	11.0728	0.00310882	0.0383701
SLC44A3-AS1	-0.820545	1.7784	11.0706	0.00311124	0.0383701
EPB41L5	-0.287975	4.44567	11.0703	0.00311154	0.0383701
EIF4G1	0.386669	9.68227	11.0679	0.00311423	0.0383733
PLCB1	-0.579995	3.60495	11.051	0.00313291	0.0385735
TBC1D10B	0.278094	6.12717	11.0472	0.00313721	0.0385965
DIPK2A	0.440516	4.14088	11.0391	0.00314624	0.0386775
ALPP	3.08634	-0.779651	11.0333	0.00315269	0.0387268
LIN52	-0.262856	3.76997	11.0303	0.00315611	0.0387271
UNC119B	-0.171399	5.8344	11.0289	0.00315761	0.0387271
ZNF280C	0.310433	2.5559	11.0262	0.00316062	0.0387341
DNAJC11	0.240649	6.82746	11.0095	0.0031795	0.0389268
TRPC1	-0.491021	2.88328	11.0054	0.00318409	0.0389268
ACAN	-1.85103	5.89652	11.0053	0.0031842	0.0389268
AHSA1	0.258383	7.34601	11.0036	0.00318617	0.0389268
XPO6	0.261896	7.55735	10.9933	0.00319791	0.0390402
PGAP1	-0.396482	4.87636	10.9865	0.00320559	0.0390608
SPON2	-0.804096	4.94127	10.984	0.00320848	0.0390608
ACTN2	0.657765	1.60872	10.9828	0.00320989	0.0390608
RBM15B	-0.145704	6.78861	10.9815	0.00321133	0.0390608
LOC100507373	-0.603337	0.416692	10.981	0.00321193	0.0390608
RSL24D1	-0.367695	6.9979	10.978	0.00321532	0.039072
SEC24C	0.201159	7.46024	10.9703	0.00322421	0.0391501
SYTL5	-0.811336	7.37063	10.9649	0.0032304	0.0391952
RNF41	-0.223013	5.92694	10.9595	0.00323664	0.0392408
NEIL1	-0.903209	0.845707	10.9535	0.00324356	0.0392947
BCOR	0.233667	6.50607	10.9446	0.00325381	0.0393633
TIPIN	0.379728	4.40685	10.9421	0.00325667	0.0393633
UBXN2B	-0.260448	5.11769	10.9421	0.00325668	0.0393633
MEGF10	0.80784	1.91738	12.3291	0.00326307	0.0394105
WWTR1	-0.332797	9.24621	10.9338	0.00326633	0.0394198
CMTM7	-0.580072	6.55308	10.9248	0.00327684	0.0395167
ZNF79	0.376472	2.59859	10.9101	0.00329412	0.0396948
BCAS3	-0.471858	5.81465	10.9048	0.0033003	0.0397391
POLR2M	-0.227917	5.28188	10.8999	0.00330616	0.0397793
LRMDA	-0.746853	1.73721	10.8956	0.00331124	0.0398103
VDAC2	0.160071	7.68878	10.8915	0.00331613	0.0398186
SIAE	-0.607005	4.00695	10.8908	0.00331696	0.0398186
ZNF296	1.11201	0.533709	10.888	0.00332024	0.0398278
PLAG1	-0.556437	2.78274	10.8849	0.00332395	0.0398421
PEX19	-0.151315	6.65787	10.8762	0.00333421	0.0398832
SAMD1	0.262499	5.98375	10.8745	0.00333623	0.0398832
MRPS31P5	-0.622154	2.37004	10.874	0.00333687	0.0398832
GDPD1	-0.778322	1.99673	10.8735	0.00333745	0.0398832
CREB3L1	0.960184	-0.0608511	10.8664	0.00334598	0.0399066
STX1B	-0.818842	0.335414	10.8653	0.00334733	0.0399066
BTF3L4	-0.247978	6.18745	10.8649	0.0033478	0.0399066
CARHSP1	-0.24994	6.87821	10.8635	0.00334947	0.0399066
HSF2BP	-0.767013	-0.630645	10.8532	0.00336182	0.0400236
ATF4	-0.327499	9.04161	10.8489	0.00336693	0.0400543
RPL22	-0.195666	8.81616	10.8461	0.00337039	0.0400608
ADA	-0.403707	4.05587	10.8436	0.00337335	0.0400608
TM9SF2	0.181018	7.59103	10.8414	0.00337597	0.0400608
ATE1	-0.16508	5.58304	10.8401	0.00337759	0.0400608
MRC2	-0.472575	7.25453	10.8335	0.00338562	0.0401261
AUP1	0.17564	7.85812	10.8222	0.00339928	0.0402579
GABARAPL2	-0.191836	6.22953	10.8177	0.00340475	0.0402801
TMEM69	-0.246818	4.86704	10.8165	0.00340624	0.0402801
HTR2B	-0.711509	2.67826	17.5281	0.00341036	0.0402987
IMPACT	-0.261504	4.88934	10.8096	0.0034147	0.0403039
LMO4	-0.358813	5.53998	10.8086	0.00341588	0.0403039
TXNL1	0.244926	6.16136	10.8064	0.00341865	0.0403065
CAMLG	-0.457554	5.06138	10.799	0.00342771	0.0403782
NUP98	0.289784	7.26559	10.7972	0.00342982	0.0403782
ARHGEF10	-0.245977	5.56174	10.7939	0.00343393	0.0403965
SOCS2-AS1	-1.45997	0.04141	10.7908	0.00343772	0.0404111
ZFAND1	-0.402199	5.37321	10.7866	0.00344299	0.0404168
EFNA5	-0.334458	2.83541	10.7863	0.00344331	0.0404168
CLK2	0.257436	5.8042	10.7839	0.00344624	0.0404213
UBE2D2	0.152882	6.27686	10.78	0.00345107	0.040448
TRAPPC6A	-0.77523	2.47772	10.7639	0.00347113	0.040653
ATP6V0E1	0.288037	6.3254	10.761	0.00347469	0.0406646
CPS1	-0.301157	5.32463	10.7577	0.00347889	0.040681
FBXO17	-0.23982	4.60159	10.7558	0.00348122	0.040681
GPATCH2L	-0.208496	4.9241	10.7513	0.00348686	0.0407003
EPS15	-0.171071	6.21912	10.7504	0.00348801	0.0407003
RPLP0P2	1.71828	-1.53392	10.7462	0.00349316	0.0407304
CUL1	0.167391	6.89853	10.7357	0.0035064	0.0408145
CLASRP	0.183821	5.40629	10.7352	0.00350701	0.0408145
SLC25A40	-0.24805	4.60202	10.7344	0.0035081	0.0408145
GPD1L	-0.346906	5.37102	10.7307	0.00351275	0.0408386
PLEKHB1	-0.246992	5.21915	10.7228	0.00352276	0.0409072
C1orf21	-0.454463	5.4425	10.7219	0.00352381	0.0409072
PEX1	-0.303161	4.97946	10.7121	0.00353623	0.0409903
PLD3	-0.427176	6.91971	10.7063	0.00354362	0.0409903
NUP88	0.185684	6.53138	10.7046	0.00354587	0.0409903
FBXO21	-0.159123	5.673	10.7026	0.00354835	0.0409903
NFATC3	0.318446	5.78397	10.7018	0.00354946	0.0409903
COPS7B	0.159193	5.56646	10.6996	0.00355225	0.0409903
CCAR1	0.323643	6.6717	10.6992	0.00355279	0.0409903
NUDT13	-0.701481	1.41835	10.6983	0.00355387	0.0409903
SOCS2	-0.906985	2.46451	10.698	0.00355425	0.0409903
CTPS2	-0.264711	5.2373	10.6929	0.00356074	0.0410352
USP5	0.258471	7.15332	10.6839	0.00357231	0.0411386
MFF	-0.177429	6.51998	10.6735	0.00358578	0.0412639
PLD1	-0.855668	4.96852	10.6687	0.00359194	0.0413048
SNRPF	0.301873	6.19029	10.6612	0.00360162	0.0413763
HNRNPA3	0.280234	8.89771	10.6589	0.00360461	0.0413763
PURG	-1.22837	-0.581809	10.6579	0.003606	0.0413763
APOL2	0.457822	4.34703	10.655	0.00360973	0.0413829
PKHD1	-0.933595	0.572297	10.6534	0.0036118	0.0413829
SECISBP2	-0.239659	5.43382	10.6469	0.00362031	0.0414141
WDTC1	-0.328199	5.90929	10.6454	0.00362227	0.0414141
MIB2	-0.452297	4.96594	10.6434	0.00362488	0.0414141
TRIM13	-0.212962	4.44961	10.6427	0.00362571	0.0414141
TALDO1	0.20098	7.65221	10.6413	0.00362759	0.0414141
RHBDL2	-0.725051	0.684532	10.639	0.00363058	0.0414184
TIGD4	-0.662607	1.10679	10.6248	0.00364923	0.0416013
KPNA3	0.314535	6.27783	10.6188	0.0036572	0.0416329
ERV3-1	-0.550511	2.5255	10.6174	0.00365903	0.0416329
FAXDC2	-0.935438	3.60228	10.6164	0.00366028	0.0416329
TRPM8	-1.25914	3.8453	10.6139	0.00366358	0.0416329
BTBD3	-0.305086	7.10643	10.6118	0.00366636	0.0416329
TTC19	-0.323743	5.85571	10.6104	0.0036682	0.0416329
CSK	0.31925	6.24331	10.6088	0.0036704	0.0416329
SALL4	-1.05541	-0.199416	10.6043	0.0036763	0.0416629
NEURL2	-0.824766	-0.323786	10.6004	0.00368154	0.0416629
DISP1	-0.406743	2.97221	10.5996	0.00368258	0.0416629
SNRNP25	0.318574	5.26238	10.5989	0.00368356	0.0416629
ALG3	0.177556	5.99635	10.5954	0.00368821	0.0416857
GBP2	-1.20845	4.26807	10.5908	0.00369429	0.0417247
SPRY1	-0.616973	3.64686	10.5697	0.00372264	0.042015
EPCAM	-1.50494	-2.03521	10.5616	0.00373351	0.0421076
FAM47E	-1.1849	-0.821529	10.5575	0.00373898	0.0421393
PSME2	0.196667	6.22237	10.5478	0.00375219	0.0422065
OPTN	-0.325993	5.29129	10.5447	0.00375645	0.0422065
CLTC	0.265121	9.29082	10.5438	0.00375759	0.0422065
BRMS1	0.319705	5.94746	10.5427	0.00375917	0.0422065
SPACA9	-0.379624	2.90225	10.5422	0.00375979	0.0422065
ZNF266	-0.220158	4.94101	10.5405	0.00376209	0.0422065
TRPC4AP	-0.137206	6.90955	10.5376	0.00376601	0.0422065
PCYT1A	0.261966	6.64394	10.5375	0.00376625	0.0422065
LINC00910	-0.905317	0.567223	10.5317	0.00377405	0.0422641
RAD51	0.396092	4.7585	10.5228	0.00378625	0.0423707
AKT3	-0.319694	6.95984	10.5197	0.00379049	0.0423882
EIF2B3	0.163341	5.33818	10.5132	0.00379942	0.0424356
PELP1	0.245562	6.62102	10.5128	0.00380009	0.0424356
KIF13B	-0.210068	6.0725	10.5043	0.00381181	0.0425365
PHACTR2	0.353829	3.94982	10.4979	0.00382054	0.042604
TP53TG3D	-0.966679	-0.78118	10.4938	0.00382626	0.0426378
OLFML3	0.693245	1.20714	10.4831	0.00384111	0.0427731
CBX6	0.173766	6.80978	10.4768	0.0038499	0.042841
LDHD	-1.1164	0.381426	10.4739	0.00385398	0.04285
NAPA	0.305608	6.26728	10.4724	0.00385612	0.04285
CNIH1	-0.211934	6.5635	10.4573	0.00387727	0.0430269
HACE1	-0.306713	4.0463	10.4572	0.00387747	0.0430269
ITGA1	-0.588996	7.05566	10.4506	0.00388667	0.0430767
EGLN2	0.170618	6.02236	10.4495	0.00388832	0.0430767
MXI1	-0.434671	5.68972	10.4482	0.00389012	0.0430767
INTS6-AS1	-0.647811	0.028535	10.4397	0.00390211	0.0431793
ANAPC7	0.265111	6.11309	10.4324	0.00391256	0.0432451
ANK2	-0.373783	4.18386	10.43	0.00391595	0.0432451
SRRM1	0.218937	6.9225	10.4298	0.00391624	0.0432451
EIF5	0.213703	7.75908	10.4269	0.00392037	0.0432606
FZD7	-0.523076	5.63693	10.4226	0.00392648	0.0432979
HK2	0.446902	7.154	10.4201	0.00393007	0.0433073
ABCC2	0.640295	3.9183	10.4161	0.00393573	0.0433395
MIR100HG	-0.897825	4.46557	10.4116	0.00394221	0.0433808
IFT27	-0.425619	3.195	10.4043	0.00395269	0.0434659
SENP3	0.164595	6.83875	10.4013	0.00395697	0.0434828
PCOLCE	-0.614617	5.87087	10.3988	0.00396054	0.0434919
COPRS	0.246406	6.06407	10.3946	0.00396668	0.0435291
CBR4	-0.280381	4.13906	10.3918	0.00397067	0.0435427
MTRNR2L2	-0.999527	-0.499344	10.3793	0.00398879	0.0437112
VTA1	0.181768	6.328	10.3766	0.00399275	0.0437244
CHRM4	1.36355	-1.38176	10.3731	0.00399774	0.043733
WWTR1-AS1	-0.791022	-1.08054	10.3722	0.00399906	0.043733
POLQ	0.286016	4.76637	10.3702	0.00400196	0.0437345
DDX59	-0.29355	4.82221	10.3614	0.00401494	0.0438384
LAS1L	0.182442	6.52352	10.36	0.00401699	0.0438384
L1CAM	0.901321	5.76248	10.3515	0.00402944	0.0439439
GLB1	-0.231328	6.49555	10.3418	0.00404359	0.0440367
INTS9	-0.249952	4.88907	10.34	0.00404629	0.0440367
ASCC3	0.295947	6.33009	10.3387	0.00404826	0.0440367
TMEM86A	-0.756755	1.43722	10.3381	0.00404907	0.0440367
UMPS	0.25777	5.72542	10.3276	0.0040646	0.0441378
PFAS	0.304061	6.57779	10.3248	0.00406877	0.0441378
LOC101928251	2.18932	-2.43974	16.4351	0.00406881	0.0441378
CDC20	0.429277	7.86903	10.3243	0.0040695	0.0441378
UBAP2L	0.345206	8.53254	10.3207	0.00407485	0.0441656
WDR66	1.03881	-0.842588	10.3187	0.00407792	0.0441686
RBM42	0.197471	6.57097	10.3164	0.00408123	0.0441743
LPAR6	-0.62678	4.03047	10.3055	0.00409759	0.0442991
A2M	-2.11665	4.10691	10.305	0.00409835	0.0442991
DCAF15	0.238795	5.24623	10.2975	0.00410962	0.0443907
PSMA3	0.265146	6.50801	10.2954	0.00411271	0.0443937
RPS9	-0.255151	8.65113	10.2903	0.00412042	0.0444467
LPP	-0.303228	5.73479	10.2841	0.00412974	0.0444971
GRAMD1A	-0.333957	5.96472	10.2831	0.0041312	0.0444971
ID1	0.447755	6.53448	10.2816	0.00413352	0.0444971
PMAIP1	-0.479857	4.10291	10.2756	0.00414249	0.0445634
ZFP90	-0.375513	4.57663	10.271	0.0041495	0.0446005
RALGAPA2	-0.219009	4.12304	10.2697	0.00415157	0.0446005
LMNTD2-AS1	-1.34939	-1.07106	10.2649	0.00415882	0.0446481
CBX3P2	-1.22144	-1.19017	10.2623	0.00416282	0.0446609
FBN1	-0.331642	6.3632	10.2587	0.00416819	0.0446882
IGFL2-AS1	2.44258	-2.00202	10.2566	0.00417141	0.0446925
LARP4	0.323361	6.76531	10.252	0.00417847	0.044699
HGS	0.229121	7.36414	10.251	0.00418005	0.044699
SERHL2	-1.35164	-0.909803	10.2507	0.00418048	0.044699
LOC102724474	-0.831068	-0.986241	10.2442	0.00419043	0.0447491
EMC7	0.14867	6.13179	10.2439	0.00419081	0.0447491
TMEM241	-0.254863	3.3171	10.2418	0.0041941	0.0447541
GLT8D1	-0.279865	5.82935	10.2394	0.00419773	0.044759
NMT1	0.154803	7.67074	10.2356	0.00420369	0.044759
LINC00662	-0.347847	3.46819	10.2345	0.00420529	0.044759
RAPH1	0.340335	5.36108	10.234	0.00420607	0.044759
LPCAT1	0.28033	6.49467	10.2323	0.00420869	0.044759
POLI	-0.391681	3.77958	10.2264	0.00421781	0.0447813
TEX15	0.47679	2.00567	11.4561	0.00421811	0.0447813
CCT3	0.247981	9.64535	10.2223	0.00422421	0.0447813
MAP2	-0.523751	5.80455	10.2221	0.00422442	0.0447813
SF3A3	0.252281	7.71951	10.2218	0.00422492	0.0447813
H2BC20P	-0.586298	1.53341	10.2161	0.0042338	0.0448195
EIF2AK3-DT	-0.631549	0.590542	10.2156	0.00423455	0.0448195
LINS1	0.314789	2.96935	10.214	0.00423701	0.0448195
BOP1	0.346394	7.25175	10.2067	0.00424831	0.044909
CDK2AP2	0.248691	5.26712	10.201	0.00425728	0.0449407
RAD17	-0.172414	4.69359	10.1984	0.00426127	0.0449407
TARDBP	0.326823	7.90158	10.1974	0.00426287	0.0449407
TAF15	0.180747	7.69607	10.1967	0.00426388	0.0449407
RAB17	-1.12138	3.62013	10.1957	0.00426548	0.0449407
PGAM2	-1.87115	-0.706922	10.1928	0.00427	0.0449584
CNTN3	-1.32077	2.50049	11.4062	0.00428169	0.0450516
MDC1	0.367753	6.68874	10.1774	0.0042942	0.0451532
ELAVL1	0.181011	7.32903	10.1683	0.00430855	0.045274
EIF3J-DT	-0.43236	2.60201	10.1659	0.00431246	0.0452851
FBXO7	-0.294663	7.70806	10.1595	0.00432251	0.0453449
RAD51D	0.214872	4.49528	10.1586	0.00432388	0.0453449
ERCC8	-0.216742	3.54798	10.1517	0.00433485	0.0454079
GTF2IRD2	-0.374586	3.3604	10.1495	0.00433835	0.0454079
WNT16	-0.994702	-1.54848	10.1495	0.00433848	0.0454079
ELK1	0.131423	6.4002	10.1444	0.00434655	0.0454099
TTC4	0.191707	5.39284	10.1442	0.00434687	0.0454099
SPATA25	-1.03543	-1.87352	10.144	0.00434727	0.0454099
PNKP	-0.263039	4.8666	10.1399	0.00435382	0.0454223
RPL37A	-0.247797	9.38722	10.1396	0.00435419	0.0454223
PRICKLE3	0.250676	3.74711	10.1334	0.00436423	0.0454775
ACCS	-0.513593	2.89176	10.1327	0.00436522	0.0454775
XBP1	-0.366893	6.70161	10.1224	0.00438186	0.0456209
YIPF3	-0.213227	6.46852	10.1202	0.00438532	0.0456269
VANGL2	-0.583597	4.51388	10.1147	0.00439423	0.0456897
CDH12	-0.545139	2.80431	11.3176	0.00439731	0.0456916
SLITRK4	-0.602082	1.00098	11.3112	0.00440584	0.0457503
DHX16	0.188705	6.43268	10.1013	0.00441597	0.0458074
TMEM231	-0.443128	4.20839	10.1	0.00441806	0.0458074
ADGRB2	-0.409368	4.16021	10.0988	0.00442001	0.0458074
ALDH1L2	-0.567529	5.06824	10.095	0.00442614	0.0458409
ADAMTS15	0.509767	4.20241	10.0906	0.00443331	0.0458852
MAGOHB	0.277439	4.36603	10.0888	0.00443636	0.0458853
ZNF559	-0.194287	3.67289	10.0871	0.00443911	0.0458853
HSPD1	0.356306	10.2431	10.0761	0.0044572	0.0460149
BCCIP	0.265563	6.75947	10.0759	0.00445745	0.0460149
FAM229B	-0.424051	3.24705	10.0728	0.00446249	0.0460342
MGAM2	0.963703	2.29279	10.0712	0.00446514	0.0460342
PLP2	0.159079	7.32562	10.0659	0.00447385	0.0460941
SLBP	0.266882	6.55589	10.0633	0.0044782	0.0460952
TMEM178A	-1.65522	-1.35822	10.0623	0.00447978	0.0460952
UFD1	0.347153	6.03409	10.0597	0.00448415	0.0461102
LAMA2	-0.572479	3.04748	10.0513	0.00449797	0.0462223
MIA	-0.522158	6.28676	10.0425	0.00451257	0.0463424
NBEA	-0.337067	3.41507	10.0381	0.00451992	0.0463878
HAUS8	0.253925	3.9949	10.0318	0.00453048	0.046466
OSBPL2	-0.166925	5.15353	10.0296	0.00453419	0.046474
DCAF16	-0.293851	5.81321	10.0275	0.00453761	0.046479
FKBP9	-0.281294	7.55195	10.0219	0.00454711	0.0465462
SYNCRIP	0.355684	8.6431	10.0187	0.00455252	0.0465589
KCNJ2-AS1	-0.797468	-1.1916	10.0164	0.00455627	0.0465589
ELP4	-0.277984	4.09793	10.0159	0.00455716	0.0465589
TTC7B	-0.200357	4.48775	10.0056	0.00457444	0.046684
MPHOSPH6	0.326627	4.54826	10.0051	0.00457531	0.046684
DISC1	-0.457551	3.07174	10.0006	0.00458305	0.0466972
PFKM	-0.211244	7.20782	9.99973	0.00458445	0.0466972
FTH1	0.572031	10.2181	9.99914	0.00458543	0.0466972
SH3BGRL2	-0.477404	2.13705	9.99496	0.00459252	0.0467393
LOC100507557	-1.23501	-1.22941	9.98177	0.00461496	0.0469375
LOC100506804	-0.843996	-1.11892	9.97393	0.00462835	0.0470285
GREM1	1.43291	0.9458	15.6674	0.00462984	0.0470285
TSPYL4	-0.321709	4.77611	9.96788	0.00463873	0.0470727
MIS18A	0.220081	4.23339	9.96706	0.00464014	0.0470727
MCAT	0.212321	3.79405	9.96446	0.0046446	0.0470879
LINC02289	-1.58487	-0.793291	9.95872	0.00465447	0.047139
ZDHHC7	-0.129132	6.47199	9.95806	0.0046556	0.047139
PHC2	-0.206761	8.07598	9.95276	0.00466474	0.0471764
KLHL18	0.269001	4.93256	9.94868	0.00467179	0.0471764
CHORDC1	0.652946	5.73925	9.94705	0.0046746	0.0471764
MINDY3	-0.172628	4.52684	9.94641	0.00467571	0.0471764
DDX17	-0.289172	8.39133	9.94571	0.00467693	0.0471764
PRKCH	-0.4665	4.34423	9.94543	0.0046774	0.0471764
HNRNPL	0.181094	8.51186	9.94386	0.00468013	0.0471764
DCAF10	-0.230578	4.9467	9.93901	0.00468854	0.0472311
COQ5	-0.339469	4.82821	9.92994	0.00470431	0.0473599
TRIB3	-0.690149	5.83112	9.9196	0.00472237	0.0474919
CYB5D2	-0.298407	3.66055	9.91831	0.00472463	0.0474919
CLN3	0.206237	5.39141	9.91724	0.00472649	0.0474919
ZNF326	0.378723	5.71964	9.91495	0.0047305	0.0474919
CYB5D1	0.290887	4.60323	9.91243	0.00473493	0.0474919
HAPLN4	-0.977282	0.386893	9.91117	0.00473714	0.0474919
ZC3H12C	-0.475343	4.55193	9.91045	0.0047384	0.0474919
SUN1	-0.127153	7.04477	9.90747	0.00474364	0.0475144
ERCC6L	0.45527	4.91101	9.90281	0.00475184	0.0475664
MIB1	-0.279122	5.65196	9.89967	0.00475737	0.0475918
SDHAP1	0.396508	3.40745	9.89103	0.00477263	0.0476375
PBXIP1	-0.503457	6.30972	9.88985	0.00477472	0.0476375
ESD	-0.177276	6.42614	9.88944	0.00477545	0.0476375
SRP14-AS1	-0.656361	1.07023	9.88932	0.00477566	0.0476375
TRAFD1	0.14832	5.45391	9.88717	0.00477947	0.0476375
YEATS2	0.206549	6.62599	9.88688	0.00477999	0.0476375
TTL	-0.159892	7.83036	9.88235	0.00478802	0.0476695
PPP1R14B-AS1	0.639214	0.213351	9.88169	0.00478921	0.0476695
C1orf216	-0.221456	5.04771	9.8715	0.00480735	0.04782
CNTRL	-0.302199	5.69199	9.86442	0.00482	0.0479158
TMEM260	-0.322691	3.16325	9.86067	0.00482671	0.0479221
RBM19	0.291661	5.63944	9.85721	0.00483291	0.0479221
LOC441666	-0.369279	3.26309	9.85676	0.00483372	0.0479221
MX2	0.705371	4.65437	9.85594	0.00483519	0.0479221
TAPT1-AS1	-0.749847	-1.50064	9.85552	0.00483595	0.0479221
CSMD3	-1.21265	-0.366672	11.0024	0.00483879	0.0479221
NBPF19	-0.266786	4.82319	9.84412	0.00485648	0.0480673
GGPS1	-0.186421	5.10836	9.8401	0.00486373	0.048109
PPRC1	0.373334	6.40792	9.8336	0.00487551	0.0481954
EEF1G	-0.214125	10.7004	9.82315	0.00489448	0.0483486
LAMA4	-0.497271	8.27879	9.82171	0.0048971	0.0483486
HDAC5	-0.593666	6.19566	9.81915	0.00490177	0.0483645
NAA35	0.179834	4.95945	9.81724	0.00490525	0.0483676
RIPOR2	-0.622274	5.17203	9.81563	0.00490818	0.0483676
WRAP73	-0.22072	5.27137	9.81263	0.00491367	0.0483915
PRKAR1B	0.653324	3.91392	9.8061	0.00492561	0.0484738
ZBTB11	0.248191	4.87568	9.80472	0.00492814	0.0484738
CDC42EP5	-1.30598	1.7784	9.80101	0.00493496	0.0484838
DDX54	0.230342	6.95103	9.80084	0.00493527	0.0484838
IAH1	-0.287778	4.96371	9.79896	0.00493873	0.0484877
SLC12A6	-0.397181	4.20499	9.79513	0.00494577	0.0485166
HGH1	0.315934	5.51487	9.79381	0.00494821	0.0485166
NUP153	0.292112	6.99447	9.79236	0.00495086	0.0485166
PGPEP1	-0.32809	5.91015	9.78573	0.0049631	0.0485948
SNORD17	1.25652	-0.206689	9.78472	0.00496497	0.0485948
VAT1L	-0.983741	2.13659	9.76886	0.00499439	0.0488525
BACH1	-0.38668	5.55926	9.7668	0.00499823	0.0488599
CEP41	-0.135358	5.42954	9.75932	0.00501219	0.0489662
CCDC124	0.244408	6.59955	9.75318	0.00502368	0.0489853
HSPA8	0.705368	11.4123	9.75223	0.00502546	0.0489853
PARP10	0.757274	4.62311	9.75178	0.0050263	0.0489853
VWA8	-0.272585	5.03461	9.75166	0.00502651	0.0489853
ARHGEF25	-0.38895	4.45701	9.74276	0.00504322	0.0490992
APTX	0.159387	5.25638	9.74214	0.0050444	0.0490992
CDH10	-0.791773	-0.709076	10.8632	0.00504975	0.0491211
RFC3	0.19991	6.06779	9.73548	0.00505694	0.0491387
PGAP3	-0.333445	3.20248	9.73505	0.00505776	0.0491387
SAMD12	-0.535121	3.37026	9.73298	0.00506167	0.0491466
LPCAT4	-0.311295	4.93218	9.73031	0.00506671	0.0491654
CUEDC2	-0.33987	5.95598	9.72718	0.00507264	0.0491686
NOMO1	-0.133681	7.78193	9.72599	0.00507488	0.0491686
CCT2	0.23546	8.62814	9.72522	0.00507635	0.0491686
WDSUB1	-0.249313	3.07943	9.72094	0.00508447	0.0492172
LINC00648	-0.844763	0.867561	10.8373	0.0050901	0.0492416
RHOJ	-0.418388	3.3912	9.71427	0.00509715	0.0492797
SGTA	0.228704	7.22756	9.70658	0.0051118	0.049387
ZMIZ1-AS1	-1.12536	-1.51602	9.70283	0.00511897	0.049387
LINC02614	-1.33794	-0.669475	9.70071	0.00512303	0.049387
KIAA2013	0.176928	6.75381	9.70062	0.00512321	0.049387
HLA-DRA	-0.551311	5.68094	9.70029	0.00512383	0.049387
OCIAD1	-0.176703	6.93697	9.69852	0.00512721	0.0493896
MAP2K5	-0.217056	4.28403	9.69559	0.00513283	0.0494137
RUVBL2	0.16505	7.99289	9.69073	0.00514217	0.0494351
JPX	-0.249293	4.23539	9.69037	0.00514285	0.0494351
DMXL1	-0.208891	4.91779	9.68558	0.00515209	0.0494351
GOT2	0.180207	7.57638	9.6836	0.0051559	0.0494351
SEC61G	0.271911	5.74593	9.68267	0.00515768	0.0494351
MMAB	-0.314845	4.95214	9.68196	0.00515905	0.0494351
SARM1	0.25959	4.97457	9.68164	0.00515967	0.0494351
ZFHX4	0.714887	2.40471	9.68146	0.00516001	0.0494351
LOH12CR2	-0.876678	-0.503462	9.67971	0.0051634	0.0494372
ZNF710-AS1	-0.700002	1.10927	9.67535	0.00517183	0.0494372
PSMC2	0.200561	7.54423	9.67459	0.0051733	0.0494372
CACYBP	0.274589	7.92454	9.67449	0.00517348	0.0494372
AUNIP	0.249019	3.79061	9.67327	0.00517584	0.0494372
NOX4	-1.1809	3.01292	9.67148	0.00517932	0.0494407
ULK2	-0.473928	3.71964	9.66585	0.00519024	0.0495151
RGS4	1.19839	0.975986	9.66417	0.0051935	0.0495164
TPCN1	-0.329023	5.44321	9.6596	0.00520239	0.0495713
CTRL	0.687601	0.472046	9.63888	0.00524289	0.049914
MROH1	-0.302136	4.40152	9.6323	0.00525584	0.049914
PHACTR4	0.257852	5.86505	9.63223	0.00525597	0.049914
ND6	-0.69475	5.01117	9.63199	0.00525645	0.049914
LARP1	0.289773	8.32595	9.63172	0.00525698	0.049914
MSANTD2	0.340069	3.09844	9.63047	0.00525944	0.049914
ZNF703	0.475649	4.3555	9.62998	0.0052604	0.049914
CDC27	0.219301	7.44441	9.62249	0.00527519	0.0500243
ETFRF1	-0.372661	3.65091	9.61991	0.00528029	0.0500427
S100A2	0.880399	3.59555	9.61714	0.00528578	0.0500624
USP32P1	-0.754839	1.06526	9.61568	0.00528868	0.0500624
CSTB	0.334987	6.36757	9.6051	0.0053097	0.0502313
SULT1C2	-1.76004	-2.23091	10.6952	0.00531856	0.0502851
LRRC24	-0.70585	0.699007	9.59563	0.00532858	0.0503499
SNX12	0.146162	6.19992	9.59101	0.00533783	0.0504072
CHERP	0.277362	6.59214	9.58897	0.00534193	0.0504159
LETM1	0.331174	6.52958	9.58098	0.00535797	0.0504935
ITIH6	-1.39166	1.31729	9.58075	0.00535842	0.0504935
GSTA4	-0.518657	4.44518	9.57985	0.00536025	0.0504935
HTATSF1	0.259512	6.54612	9.57852	0.00536291	0.0504935
DCAF1	0.294757	5.69068	9.57654	0.00536691	0.0505012
LINC02016	-1.39964	-2.10507	10.6614	0.00537457	0.0505433
MYBL2	0.401008	7.86974	9.57003	0.00538003	0.0505646
SF3B2	0.175406	8.89665	9.56196	0.00539636	0.0506881
VPS13C	-0.298207	5.32943	9.55643	0.00540759	0.0507634
PLEKHF1	0.482217	3.11983	9.5542	0.00541213	0.0507644
M6PR	0.227695	7.13336	9.55323	0.0054141	0.0507644
CLUH	0.405562	7.06264	9.54998	0.00542072	0.0507964
LMNA	0.372014	10.2788	9.54814	0.00542447	0.0508015
TMEM116	-0.350212	2.48509	9.5454	0.00543006	0.0508092
TMEM59L	-1.87488	2.29571	9.54459	0.00543171	0.0508092
SMYD3	-0.265779	4.50939	9.5407	0.00543966	0.0508217
APPBP2	-0.170365	5.34637	9.54022	0.00544063	0.0508217
NPHP1	-0.374038	2.92508	9.53854	0.00544408	0.0508217
SRPX	-0.489403	7.20948	9.53767	0.00544587	0.0508217
MAP10	-0.694723	0.0753148	10.6154	0.00545194	0.0508484
EDF1	0.191062	6.95794	9.52856	0.00546454	0.050936
GFER	0.148567	5.01118	9.52482	0.00547224	0.0509777
TP73-AS1	-0.404631	3.66063	9.52183	0.0054784	0.0510051
VPS35	0.162167	7.26565	9.51459	0.00549335	0.0511142
LOC101927359	-1.23428	-1.81962	10.5825	0.00550791	0.0512077
DLG4	-0.50509	4.74111	9.50657	0.00550996	0.0512077
UTP14A	0.296705	6.34328	9.50506	0.00551308	0.0512077
FAM184A	-0.660063	2.7114	9.50069	0.00552218	0.0512567
FAM106A	-1.0828	1.55149	9.49931	0.00552504	0.0512567
IPO4	0.417436	6.86182	9.49226	0.00553973	0.0512567
ZNF708	-0.383493	2.62534	9.49076	0.00554287	0.0512567
LINC00632	-0.702358	0.0241085	10.5616	0.00554397	0.0512567
GATA3	0.624574	1.82141	9.48917	0.00554619	0.0512567
PDGFC	-0.520664	2.97417	9.48856	0.00554746	0.0512567
ACD	0.261458	5.14988	9.4869	0.00555093	0.0512567
PRELID1	0.174277	7.75989	9.48624	0.0055523	0.0512567
AGTPBP1	-0.324103	5.0664	9.48596	0.0055529	0.0512567
TCP10L	0.60656	-0.626941	9.48488	0.00555515	0.0512567
LINC01123	-1.1879	0.234389	9.48391	0.00555718	0.0512567
SNHG1	0.40265	6.52646	9.48122	0.00556283	0.051279
B3GALT6	-0.218464	5.53459	9.4744	0.00557713	0.0513809
AHCYL2	-0.235705	4.55138	9.46753	0.00559161	0.0514844
PSMD3	0.232781	8.00257	9.46381	0.00559945	0.0515266
ZCCHC24	-0.3439	6.64585	9.46163	0.00560406	0.0515392
TSPAN31	-0.408298	5.07524	9.45927	0.00560905	0.0515551
CMTM3	-0.181505	6.06641	9.45383	0.00562057	0.0516212
PCSK6	-0.499432	3.73428	9.4528	0.00562276	0.0516212
FCRLA	-0.930002	5.10452	9.45102	0.00562654	0.051626
PLEKHM3	-0.314129	3.93592	9.44767	0.00563364	0.0516613
MOSMO	-0.667017	6.54602	9.44613	0.00563692	0.0516614
TRIM21	0.683237	3.73841	9.44459	0.00564021	0.0516617
KLC4	-0.330695	3.95601	9.44248	0.0056447	0.051673
PVR	0.19476	6.38242	9.43768	0.00565494	0.051708
CHD8	0.247066	6.99068	9.4371	0.00565616	0.051708
NDE1	-0.40801	6.02915	9.43466	0.00566138	0.051708
SUMF1	-0.259751	4.6285	9.43457	0.00566158	0.051708
PSMB3	0.190995	7.35068	9.43103	0.00566916	0.0517394
ZNF25	-0.45342	2.68787	9.42913	0.00567322	0.0517394
SLIRP	0.243519	5.57384	9.42838	0.00567481	0.0517394
PURB	-0.193303	6.05199	9.42424	0.0056837	0.05179
IREB2	0.179473	6.48168	9.42275	0.0056869	0.05179
JAKMIP2	-0.468166	1.99681	9.41957	0.00569373	0.0518225
STAP2	-0.511185	3.14739	9.41413	0.00570546	0.0518828
ELAC2	0.275217	6.94997	9.41345	0.00570691	0.0518828
NDUFS4	-0.167665	5.2659	9.40954	0.00571536	0.0519186
FAM222B	0.213267	4.94793	9.40718	0.00572046	0.0519186
MIPOL1	-0.313364	2.90996	9.40708	0.00572068	0.0519186
TK2	-0.257696	4.07786	9.40417	0.00572698	0.051946
PPOX	-0.48048	3.8707	9.39757	0.00574127	0.0520272
NT5C3B	-0.189092	6.01817	9.39701	0.0057425	0.0520272
CALCOCO1	-0.484727	5.23377	9.39103	0.00575549	0.0520655
TRMT1	0.209439	5.83636	9.3896	0.0057586	0.0520655
TCERG1	0.206597	6.6678	9.38659	0.00576516	0.0520655
PGAM5	0.266129	6.43593	9.38497	0.0057687	0.0520655
ABCA5	-0.665653	2.72685	9.38455	0.00576961	0.0520655
AHCTF1	0.294765	7.40161	9.38449	0.00576976	0.0520655
KPNA4	0.277119	6.99159	9.38328	0.00577238	0.0520655
KIZ	-0.517016	3.30585	9.38299	0.00577301	0.0520655
TSPAN19	-0.987585	-0.66928	10.4298	0.00577727	0.0520743
EDRF1	0.242451	5.09373	9.37733	0.00578541	0.052114
CDC14B	-0.214542	4.50234	9.37603	0.00578825	0.052114
FAM98C	-0.320915	2.96545	9.3718	0.00579751	0.0521677
FLOT2	-0.273628	7.03135	9.36504	0.00581237	0.0522448
CD47	-0.250998	5.67259	9.36413	0.00581438	0.0522448
LTBP4	-0.527308	6.00073	9.36218	0.00581867	0.0522448
LOC101930085	-0.376887	3.41895	9.36191	0.00581927	0.0522448
ALPK1	-0.502958	4.1717	9.35659	0.005831	0.0523205
HNRNPK	0.224194	9.90599	9.35459	0.00583542	0.0523305
RPL7A	-0.21663	10.553	9.35082	0.00584376	0.0523757
IFRD2	0.225002	6.44829	9.34917	0.00584741	0.0523788
MAGEA6	0.223438	5.68094	9.34422	0.00585839	0.0524275
PCAT6	-0.940542	1.54831	9.34101	0.00586551	0.0524275
HSPE1	0.409688	7.87977	9.34093	0.0058657	0.0524275
CHPF2	-0.170371	6.36426	9.34076	0.00586609	0.0524275
MRPS12	0.218114	5.58913	9.32884	0.00589265	0.0526079
MBLAC2	-0.376138	3.21797	9.32815	0.00589419	0.0526079
DGKD	-0.332557	5.67045	9.32655	0.00589775	0.0526079
CCT7	0.179505	9.32687	9.32367	0.00590421	0.0526079
SLC25A22	0.345285	5.76654	9.32325	0.00590514	0.0526079
CRISPLD1	-0.431002	4.58056	10.3595	0.00590619	0.0526079
RPS14	-0.227252	9.4073	9.31851	0.00591576	0.0526281
QRSL1	0.236392	5.00902	9.31774	0.00591749	0.0526281
NEFL	1.26243	4.96682	10.353	0.00591842	0.0526281
CDK12	0.370052	6.88007	9.31468	0.00592437	0.0526296
FAM83D	0.290071	6.44928	9.3143	0.00592523	0.0526296
FBXL18	0.241079	3.46794	9.31033	0.00593415	0.0526573
GAA	-0.539706	6.78909	9.30918	0.00593674	0.0526573
PGAM4	0.509463	4.26294	9.30833	0.00593867	0.0526573
ZNF525	0.288703	3.06631	9.30701	0.00594165	0.0526573
FKBP5	0.182608	5.51815	9.30021	0.005957	0.0527639
SHROOM1	-0.196468	3.98598	9.29748	0.00596317	0.0527891
RPL5	-0.180021	9.67264	9.29327	0.0059727	0.0528439
PTOV1	-0.214597	6.48597	9.28883	0.00598278	0.0529003
LINC00205	-0.253888	4.54319	9.28738	0.00598609	0.0529003
FNDC4	-0.921662	1.52832	9.28488	0.00599178	0.0529003
CCT5	0.231208	9.43889	9.28459	0.00599243	0.0529003
PIP5K1C	0.223782	5.46977	9.27948	0.00600407	0.0529665
TTLL7	-0.248169	3.97161	9.27767	0.0060082	0.0529665
RNF139-AS1	-0.676859	0.224972	9.27568	0.00601275	0.0529665
RFC1	0.138589	6.7679	9.27543	0.0060133	0.0529665
CTSK	-0.565119	2.02414	9.27326	0.00601826	0.0529808
AK1	0.197126	5.32782	9.26769	0.00603103	0.0530637
CHAC1	-1.4202	4.02742	9.25855	0.00605202	0.0531725
DICER1-AS1	-0.898325	0.0663648	9.2571	0.00605535	0.0531725
FUZ	-0.344173	4.82548	9.25661	0.00605648	0.0531725
RPS26	0.271384	7.5573	9.25576	0.00605844	0.0531725
C2orf92	-0.782932	-0.98646	9.25501	0.00606017	0.0531725
MMP24	1.07898	-0.458341	9.24767	0.00607711	0.0532914
WDR5B	-0.355921	3.20475	9.24537	0.00608243	0.0532914
ARHGAP11A	0.231939	5.6282	9.24477	0.00608381	0.0532914
MED17	0.233819	5.34958	9.24067	0.00609331	0.0533181
BCAS1	-1.16935	4.63511	9.24055	0.0060936	0.0533181
NAA20	0.167431	5.94521	9.23821	0.00609903	0.0533244
TXNL4B	0.19696	4.48509	9.23674	0.00610243	0.0533244
WDR31	-0.687657	2.40787	9.23505	0.00610636	0.0533244
POLR3K	0.284626	5.3971	9.23444	0.00610778	0.0533244
MYL6B	-0.211175	6.33724	9.22961	0.00611902	0.0533932
MR1	-0.53915	4.29245	9.22444	0.00613106	0.0534476
C11orf95	-0.236189	4.75037	9.22399	0.00613211	0.0534476
SESN1	0.221514	3.62057	9.22259	0.00613538	0.0534476
UTP4	0.212133	6.97361	9.2189	0.00614401	0.0534934
C14orf132	-1.02109	3.09313	9.21551	0.00615194	0.053533
NFIC	0.218378	6.47171	9.21077	0.00616306	0.0535778
FGF12	-0.752554	4.6214	9.21044	0.00616385	0.0535778
EXTL3-AS1	-1.14164	-1.2012	9.20873	0.00616785	0.0535832
SNX13	-0.181317	5.74465	9.20441	0.00617803	0.0536422
PRXL2A	-0.179992	6.3655	9.20015	0.00618805	0.053688
CTAG2	-0.965552	1.12023	10.2108	0.00619008	0.053688
ID3	0.38086	6.79008	9.19488	0.0062005	0.0537098
STAU2	-0.182546	5.46555	9.19288	0.00620523	0.0537098
CYP2R1	-0.387781	2.61844	9.19141	0.0062087	0.0537098
PHKA1	-0.278379	5.07625	9.19066	0.00621048	0.0537098
HSD3B2	1.1501	-0.139731	10.1995	0.00621233	0.0537098
CISD1	0.208682	4.69622	9.18963	0.00621293	0.0537098
TANK	-0.316245	4.61018	9.18523	0.00622334	0.0537705
TXNRD1	0.305316	8.44741	9.18353	0.00622738	0.0537761
PRMT7	0.214781	5.17368	9.17936	0.00623731	0.0538324
YBX1	0.25984	10.4651	9.1735	0.00625127	0.0538967
FBXO32	-1.2889	6.13971	9.17168	0.0062556	0.0538967
RRM2	0.453275	8.29389	9.17053	0.00625835	0.0538967
LINC02780	-1.63376	-2.42601	10.1762	0.00625836	0.0538967
PXDN	-0.288386	8.98631	9.16298	0.0062764	0.0539461
TIMM17A	0.304062	6.78389	9.16298	0.00627641	0.0539461
MAP4K5	-0.188478	5.46358	9.16121	0.00628064	0.0539461
HRCT1	0.863806	0.715185	9.16111	0.00628089	0.0539461
RNF4	0.170374	6.24767	9.16102	0.00628111	0.0539461
PCED1A	-0.554656	4.75679	9.15349	0.00629919	0.0540519
CASP2	0.290347	5.60844	9.15208	0.00630257	0.0540519
RANBP1	0.276719	7.52484	9.15163	0.00630366	0.0540519
RBM17	0.188018	6.22319	9.14877	0.00631055	0.0540796
NCBP1	0.247243	6.66731	9.14464	0.0063205	0.0540796
ALDH5A1	-0.440706	4.03608	9.14454	0.00632076	0.0540796
DGKZ	0.223988	5.98071	9.14354	0.00632316	0.0540796
USP39	0.187021	6.73009	9.14321	0.00632397	0.0540796
GLT8D2	-1.26956	0.522897	9.13947	0.00633302	0.0541016
ISYNA1	-0.432328	6.19016	9.13932	0.00633336	0.0541016
PCDH15	-1.31154	-1.42781	10.1357	0.00633955	0.0541085
SSRP1	0.171696	8.8559	9.13617	0.006341	0.0541085
UBE2H	-0.37828	6.83468	9.13183	0.00635152	0.0541595
NOL11	0.34448	6.67154	9.13088	0.00635382	0.0541595
GID4	0.156145	4.52431	9.12943	0.00635735	0.0541595
CDC25A	0.479394	5.89283	9.12744	0.00636219	0.0541595
ZNF596	-0.518377	1.1767	9.12488	0.00636842	0.0541595
KITLG	0.679365	1.50932	9.12482	0.00636856	0.0541595
RRP1	0.291835	5.61258	9.1225	0.00637421	0.0541595
RPL26	-0.269767	9.54299	9.12246	0.00637432	0.0541595
GTF3C1	0.257515	7.6984	9.12022	0.00637978	0.0541768
EDC4	0.169429	6.80202	9.11666	0.00638847	0.0542216
HMGA2	-0.327356	5.91632	10.1064	0.00639878	0.05428
SLC66A3	-0.474195	3.11557	9.10997	0.00640483	0.0543023
DHTKD1	-0.273196	6.09546	9.10159	0.00642538	0.0544474
NACC1	0.206186	7.27147	9.09684	0.00643708	0.0545174
EPHB1	1.87772	1.29006	9.09397	0.00644415	0.0545481
PPP3CA	-0.175154	4.42687	9.08909	0.0064562	0.0546209
CFHR3	-1.45229	-1.57144	13.7987	0.00646806	0.0546903
PPP2R2A	0.254445	6.45551	9.0821	0.00647349	0.0546903
ZNF592	0.300945	5.43096	9.07972	0.00647941	0.0546903
H6PD	-0.620924	5.57638	9.07835	0.0064828	0.0546903
UTP11	0.211531	6.23445	9.07684	0.00648655	0.0546903
PLEKHG4	-0.286776	4.40793	9.07458	0.00649216	0.0546903
IL1RAP	-0.741759	5.60648	9.07444	0.00649251	0.0546903
PPIH	0.243562	5.46073	9.07423	0.00649304	0.0546903
NCAPH	0.212505	6.38767	9.07326	0.00649547	0.0546903
PRNCR1	0.325641	2.32493	9.07087	0.0065014	0.0547112
RRM2B	-0.173113	5.3515	9.0663	0.0065128	0.0547247
MCM2	0.19146	7.66843	9.06614	0.0065132	0.0547247
GABRA2	-0.669562	0.672991	10.0508	0.00651337	0.0547247
FLNB	0.433657	8.33331	9.06124	0.00652545	0.0547971
CCDC71	-0.228764	4.97529	9.05608	0.00653836	0.0548238
HAUS4	-0.415372	4.82388	9.05498	0.00654112	0.0548238
SRGN	-0.767939	0.86846	9.05446	0.00654242	0.0548238
PNP	0.208096	5.77558	9.05444	0.00654246	0.0548238
SERGEF	-0.33696	4.20887	9.05064	0.00655201	0.0548652
TTC23	-0.291669	4.07898	9.04894	0.00655628	0.0548652
SNHG3	0.393814	6.05502	9.0478	0.00655915	0.0548652
NID2	-0.464539	1.87202	9.04696	0.00656125	0.0548652
SLC25A21-AS1	-0.822236	0.212209	9.04456	0.0065673	0.0548869
LINC02210	-0.420359	3.26292	9.04181	0.00657422	0.0548954
CCDC28A	-0.425108	4.06358	9.0414	0.00657526	0.0548954
COL6A2	-0.772661	6.09195	9.03958	0.00657986	0.0549049
MAP3K13	-0.197866	4.70254	9.03617	0.00658847	0.0549478
CWF19L1	0.223421	5.28976	9.03467	0.00659226	0.0549505
FZD5	0.290828	3.36305	9.03257	0.00659758	0.0549564
FITM2	-0.227534	4.55716	9.0304	0.00660306	0.0549564
ATP6V1G2-DDX39B	0.354159	6.53974	9.03028	0.00660336	0.0549564
SCNN1D	-0.782344	1.22964	9.02763	0.00661009	0.0549587
SLC39A3	0.252886	4.91582	9.02744	0.00661058	0.0549587
SRSF1	0.313787	8.69506	9.02547	0.00661556	0.0549632
OGFRL1	-0.211726	4.68611	9.02353	0.0066205	0.0549632
NSFL1C	0.20885	5.99976	9.02297	0.00662193	0.0549632
EFEMP2	-1.04373	4.14409	9.02176	0.00662499	0.0549632
CLDND1	-0.232694	6.59865	9.01581	0.00664016	0.0550601
HNRNPD	0.267398	8.58486	9.01441	0.00664372	0.0550609
KIF1C	0.20958	7.50182	9.00644	0.00666408	0.0551904
DNAJC7	0.230851	7.34043	9.00522	0.00666721	0.0551904
ACY1	-0.328833	5.6507	9.00421	0.0066698	0.0551904
EVC	-0.223732	4.57071	8.99891	0.00668339	0.055274
RHPN1-AS1	-0.413091	1.917	8.99102	0.0067037	0.055413
COPS3	0.19345	6.98283	8.98393	0.00672197	0.0555351
NATD1	-0.522324	3.55541	8.98239	0.00672597	0.0555392
DKK3	-0.610297	5.03311	8.97834	0.00673643	0.0555966
GUSB	-0.214896	6.77223	8.97378	0.00674828	0.0556654
TMEM98	-0.33969	5.13249	8.97173	0.00675358	0.0556662
LOC100130691	-1.03932	0.415622	8.97103	0.0067554	0.0556662
TMEM128	-0.314848	4.19397	8.96064	0.00678248	0.0558603
SUMO3	0.165605	6.82889	8.94705	0.00681804	0.056124
ARNT2	-0.479897	6.83438	8.94364	0.00682699	0.0561453
PITPNC1	-0.368756	6.32998	8.94337	0.00682772	0.0561453
DDOST	-0.162701	9.13908	8.94177	0.0068319	0.0561506
PPP2R3C	-0.199155	4.60359	8.93318	0.00685456	0.0562992
SH3GLB2	-0.247485	5.42259	8.93222	0.00685709	0.0562992
TMEM101	-0.330346	5.14924	8.9295	0.00686428	0.056329
EFCAB7	-0.276748	3.72581	8.91817	0.00689432	0.0565462
FGF13	-0.338763	3.50313	8.91575	0.00690076	0.0565591
MCTS1	0.18417	5.70559	8.9149	0.00690302	0.0565591
CTCF	0.291055	6.40885	8.91184	0.00691117	0.0565966
AK9	-0.494908	1.42417	8.91037	0.00691507	0.0565993
SUSD5	-0.615452	3.9883	8.90732	0.00692322	0.0566367
CLSPN	0.552373	5.50029	8.90514	0.00692905	0.0566552
BPIFB1	-2.88732	-0.408237	9.85308	0.00693968	0.0566837
MACROD1	-0.568101	3.8675	8.89925	0.00694482	0.0566837
CDC7	0.186164	5.32802	8.89681	0.00695136	0.0566837
BLM	0.275489	5.31764	8.89628	0.00695278	0.0566837
PHEX	-0.731097	2.38654	8.89596	0.00695361	0.0566837
PAK3	-0.422289	2.36499	9.84668	0.006954	0.0566837
PUSL1	0.279542	4.31991	8.89316	0.00696115	0.0567128
SLC25A19	0.262712	4.12538	8.8916	0.00696533	0.0567177
CGREF1	-0.460727	4.01765	8.88682	0.0069782	0.056793
LINC00460	-0.894785	2.40513	8.88334	0.00698756	0.056793
LINC00339	-0.392453	3.21445	8.88308	0.00698827	0.056793
ZNF776	-0.200854	4.10067	8.88284	0.00698892	0.056793
NBPF10	-0.289197	4.32806	8.87839	0.00700094	0.0568616
PRXL2B	0.2437	5.08076	8.87556	0.0070086	0.0568664
TNPO3	0.194313	7.29482	8.87486	0.00701048	0.0568664
ZBTB8B	-0.601292	-0.0569561	8.87419	0.0070123	0.0568664
RRP8	0.247129	4.08286	8.87079	0.00702151	0.0568917
NUP62	0.235064	6.9843	8.86997	0.00702375	0.0568917
POLD1	0.169015	6.37018	8.86833	0.0070282	0.0568917
PTGES3	0.276381	9.09709	8.86775	0.00702978	0.0568917
AFDN-DT	-1.09968	-1.26729	8.86566	0.00703545	0.0569085
DNTTIP2	0.32259	6.65036	8.85834	0.00705536	0.0570404
NVL	0.179677	5.06189	8.85559	0.00706287	0.0570465
EPN1	0.196282	7.23142	8.85459	0.0070656	0.0570465
ZNF24	-0.166203	6.59988	8.85367	0.00706812	0.0570465
PYROXD2	-0.767444	4.01928	8.84954	0.00707942	0.0570465
SIGMAR1	0.259299	7.66031	8.84934	0.00707996	0.0570465
TMCO6	-0.319712	3.36894	8.84889	0.00708119	0.0570465
ANKRD17	0.250273	6.91265	8.84885	0.00708131	0.0570465
ACYP2	-0.494792	1.49174	8.83193	0.00712777	0.0573916
TBX2	0.270981	6.30055	8.82448	0.00714836	0.0575281
BCL2L13	-0.190975	6.2593	8.82289	0.00715275	0.0575342
RDH13	0.218205	3.61668	8.82088	0.00715833	0.0575499
CHRNB2	1.00316	-1.0136	8.81571	0.00717265	0.0576094
UBE3B	-0.167982	5.69366	8.81559	0.007173	0.0576094
KCNK5	-0.316529	3.09904	9.74646	0.00718286	0.0576594
HS3ST2	1.06642	-0.146445	13.2345	0.00719942	0.0577597
NDRG4	-0.403281	4.72132	8.80494	0.00720265	0.0577597
POGLUT3	-0.234746	6.21942	8.80182	0.00721133	0.0578001
DPH1	-0.201899	5.50594	8.79747	0.00722351	0.0578684
TLR5	-1.35531	-0.843897	8.79482	0.00723092	0.0578985
SLC35F6	0.206031	5.76958	8.79212	0.00723849	0.05791
FKBP7	-0.368054	3.5143	8.79106	0.00724147	0.05791
USP40	-0.148806	5.15521	8.78971	0.00724527	0.05791
RPS16	-0.237549	9.28533	8.7891	0.00724697	0.05791
NKRF	0.240371	5.32618	8.78161	0.00726803	0.058049
VDAC3	0.270075	6.76822	8.77964	0.00727358	0.058064
CMSS1	0.226016	5.6645	8.77799	0.00727825	0.0580721
MECR	-0.252903	4.38331	8.7677	0.00730735	0.0582749
HPGD	-0.986824	0.238695	8.76539	0.0073139	0.0582978
MAPKBP1	-0.223196	5.54792	8.75012	0.00735735	0.0586147
ACOT1	-0.376884	2.07154	8.74467	0.00737293	0.0587037
TTC21B	-0.269741	4.62854	8.74306	0.00737756	0.0587037
DNMBP	0.303121	5.67404	8.74115	0.00738304	0.0587037
FGFR1OP	0.233935	4.39118	8.74104	0.00738334	0.0587037
GALNT10	0.1709	5.3623	8.73898	0.00738924	0.0587142
RAB10	0.187016	7.76108	8.738	0.00739208	0.0587142
MBD2	0.156191	5.93452	8.72738	0.00742261	0.0589114
RAVER1	0.315556	6.77904	8.72678	0.00742434	0.0589114
RRBP1	0.242649	7.85614	8.72466	0.00743048	0.0589306
RNF126	0.171416	5.61426	8.72047	0.00744256	0.0589969
[truncated: 13,847 more rows]
