# Supplementary material for: RNA-seq and ChIP-seq Identification of Unique and Overlapping Targets of GLI Transcription Factors in Melanoma Cell Lines
Source: Cancers (Basel). 2022 Sep 19;14(18):4540. doi: 10.3390/cancers14184540 (PMC9497141; doi:10.3390/cancers14184540)
Supplement: Supplementary file 1 [file cancers-14-04540-s001.zip › supplementary_Table_S4_ChIPseq.xlsx]

## Sheet: GLI1 annotated all
seqnames	start	end	width	strand	peak	feature	start_position	end_position	feature_strand	insideFeature	distancetoFeature	shortestDistance	fromOverlappingOrNearest	symbol
chr8	116939445	116939767	323	*	3866	ENSG00000205002	116938199	116944487	+	inside	1246	1246	NearestLocation	AARD
chr3	38453983	38454428	446	*	2858	ENSG00000114739	38453851	38493142	+	inside	132	132	NearestLocation	ACVR2B
chr16	89981789	89982316	528	*	1320	ENSG00000223959	89972586	90002161	+	inside	9203	9203	NearestLocation	AFG3L1P
chr1	26695329	26695673	345	*	12	ENSG00000117713	26696033	26782104	+	upstream	-704	360	NearestLocation	ARID1A
chr2	96537222	96537588	367	*	2086	ENSG00000196843	96536743	96552638	+	inside	479	479	NearestLocation	ARID5A
chr7	99374729	99375245	517	*	3787	ENSG00000130429	99374249	99394801	+	inside	480	480	NearestLocation	ARPC1B
chr9	124868868	124869291	424	*	3909	ENSG00000136950	124862130	124877733	+	inside	6738	6738	NearestLocation	ARPC5L
chr1	169106769	169107177	409	*	357	ENSG00000143153	169105697	169132722	+	inside	1072	1072	NearestLocation	ATP1B1
chr10	97685506	97686612	1107	*	523	ENSG00000119986	97677424	97687323	-	inside	1817	711	NearestLocation	AVPI1
chr10	97687937	97689003	1067	*	524	ENSG00000119986	97677424	97687323	-	upstream	-614	614	NearestLocation	AVPI1
chr21	10418531	10419646	1116	*	2444	ENSG00000187172	10413477	10516431	+	inside	5054	5054	NearestLocation	BAGE2
chr1	247108875	247109354	480	*	378	ENSG00000221953	247110160	247112417	-	downstream	3542	806	NearestLocation	C1orf229
chr1	151839923	151840232	310	*	349	ENSG00000225556	151837819	151840557	-	inside	634	325	NearestLocation	C2CD4D
chr8	66712574	66713148	575	*	3848	ENSG00000104205	66712418	66862022	+	inside	156	156	NearestLocation	C8orf44-SGK3;SGK3;C8orf44
chr9	133468371	133468677	307	*	3910	ENSG00000160325	133459965	133470848	+	inside	8406	2171	NearestLocation	CACFD1
chr20	55764319	55764695	377	*	2393	ENSG00000054803	55997440	56005472	-	downstream	241153	232745	NearestLocation	CBLN4
chr20	55864299	55864621	323	*	2394	ENSG00000054803	55997440	56005472	-	downstream	141173	132819	NearestLocation	CBLN4
chr7	26187183	26189510	2328	*	3564	ENSG00000122565	26201162	26213356	+	upstream	-13979	11652	NearestLocation	CBX3
chr3	191329357	191329676	320	*	2920	ENSG00000152492	191329077	191398670	+	inside	280	280	NearestLocation	CCDC50
chr11	65891131	65892371	1241	*	578	ENSG00000175602	65890112	65891635	+	overlapEnd	1019	504	NearestLocation	CCDC85B
chr8	119439039	119439376	338	*	3867	ENSG00000136999	119416306	119424353	+	downstream	22733	14686	NearestLocation	CCN3
chr3	157159527	157160635	1109	*	2915	ENSG00000163660	157146508	157160760	-	inside	1233	125	NearestLocation	CCNL1
chr19	8308144	8308636	493	*	1673	ENSG00000167775	8302127	8308356	-	overlapStart	212	212	NearestLocation	CD320
chr12	55729119	55730643	1525	*	756	ENSG00000135404	55725323	55729707	-	overlapStart	588	588	NearestLocation	CD63
chr1	50971285	50971613	329	*	24	ENSG00000123080	50960745	50974633	+	inside	10540	3020	NearestLocation	CDKN2C
chr3	134485702	134486026	325	*	2911	ENSG00000182923	134485743	134575017	+	overlapStart	-41	41	NearestLocation	CEP63
chr20	41617858	41618220	363	*	2381	ENSG00000124177	41402101	41618494	-	inside	636	274	NearestLocation	CHD6
chr15	20303947	20305252	1306	*	1201	ENSG00000259156	20282744	20291586	+	downstream	21203	12361	NearestLocation	CHEK2P2
chr15	20310588	20310945	358	*	1202	ENSG00000259156	20282744	20291586	+	downstream	27844	19002	NearestLocation	CHEK2P2
chr10	71981091	71981392	302	*	522	ENSG00000122863	71964365	72013564	+	inside	16726	16726	NearestLocation	CHST3
chr3	32420352	32420809	458	*	2857	ENSG00000153551	32391671	32483067	+	inside	28681	28681	NearestLocation	CMTM7
chr20	62818370	62819136	767	*	2398	ENSG00000092758	62816244	62841159	+	inside	2126	2126	NearestLocation	COL9A3
chr19	17555673	17556075	403	*	1683	ENSG00000130309	17555594	17583162	+	inside	79	79	NearestLocation	COLGALT1
chr1	244835328	244835893	566	*	377	ENSG00000203667	244835322	244845057	+	inside	6	6	NearestLocation	COX20
chr20	54169500	54169930	431	*	2392	ENSG00000019186	54153449	54173973	-	inside	4473	4043	NearestLocation	CYP24A1
chr4	50865046	50867530	2485	*	3019	ENSG00000109184	51843000	51916837	+	upstream	-977954	975470	NearestLocation	DCUN1D4
chr4	50963503	50965306	1804	*	3027	ENSG00000109184	51843000	51916837	+	upstream	-879497	877694	NearestLocation	DCUN1D4
chr4	51402103	51403648	1546	*	3055	ENSG00000109184	51843000	51916837	+	upstream	-440897	439352	NearestLocation	DCUN1D4
chr4	51125364	51126876	1513	*	3036	ENSG00000109184	51843000	51916837	+	upstream	-717636	716124	NearestLocation	DCUN1D4
chr4	50881740	50883245	1506	*	3020	ENSG00000109184	51843000	51916837	+	upstream	-961260	959755	NearestLocation	DCUN1D4
chr4	51732561	51734057	1497	*	3074	ENSG00000109184	51843000	51916837	+	upstream	-110439	108943	NearestLocation	DCUN1D4
chr4	51151395	51152844	1450	*	3040	ENSG00000109184	51843000	51916837	+	upstream	-691605	690156	NearestLocation	DCUN1D4
chr4	51621389	51622735	1347	*	3067	ENSG00000109184	51843000	51916837	+	upstream	-221611	220265	NearestLocation	DCUN1D4
chr4	50979448	50980780	1333	*	3028	ENSG00000109184	51843000	51916837	+	upstream	-863552	862220	NearestLocation	DCUN1D4
chr4	51375262	51376533	1272	*	3053	ENSG00000109184	51843000	51916837	+	upstream	-467738	466467	NearestLocation	DCUN1D4
chr4	51051687	51052919	1233	*	3032	ENSG00000109184	51843000	51916837	+	upstream	-791313	790081	NearestLocation	DCUN1D4
chr4	51256773	51257973	1201	*	3047	ENSG00000109184	51843000	51916837	+	upstream	-586227	585027	NearestLocation	DCUN1D4
chr4	51797928	51799055	1128	*	3077	ENSG00000109184	51843000	51916837	+	upstream	-45072	43945	NearestLocation	DCUN1D4
chr4	51143525	51144649	1125	*	3038	ENSG00000109184	51843000	51916837	+	upstream	-699475	698351	NearestLocation	DCUN1D4
chr4	51811753	51812812	1060	*	3079	ENSG00000109184	51843000	51916837	+	upstream	-31247	30188	NearestLocation	DCUN1D4
chr4	51556641	51557695	1055	*	3062	ENSG00000109184	51843000	51916837	+	upstream	-286359	285305	NearestLocation	DCUN1D4
chr4	50906801	50907842	1042	*	3023	ENSG00000109184	51843000	51916837	+	upstream	-936199	935158	NearestLocation	DCUN1D4
chr4	50794063	50795097	1035	*	3015	ENSG00000109184	51843000	51916837	+	upstream	-1048937	1047903	NearestLocation	DCUN1D4
chr4	50896770	50897793	1024	*	3022	ENSG00000109184	51843000	51916837	+	upstream	-946230	945207	NearestLocation	DCUN1D4
chr4	51234901	51235866	966	*	3045	ENSG00000109184	51843000	51916837	+	upstream	-608099	607134	NearestLocation	DCUN1D4
chr4	50987896	50988857	962	*	3029	ENSG00000109184	51843000	51916837	+	upstream	-855104	854143	NearestLocation	DCUN1D4
chr4	51252416	51253373	958	*	3046	ENSG00000109184	51843000	51916837	+	upstream	-590584	589627	NearestLocation	DCUN1D4
chr4	50818720	50819649	930	*	3018	ENSG00000109184	51843000	51916837	+	upstream	-1024280	1023351	NearestLocation	DCUN1D4
chr4	51345473	51346390	918	*	3051	ENSG00000109184	51843000	51916837	+	upstream	-497527	496610	NearestLocation	DCUN1D4
chr4	51147541	51148443	903	*	3039	ENSG00000109184	51843000	51916837	+	upstream	-695459	694557	NearestLocation	DCUN1D4
chr4	51737866	51738741	876	*	3075	ENSG00000109184	51843000	51916837	+	upstream	-105134	104259	NearestLocation	DCUN1D4
chr4	51080082	51080921	840	*	3034	ENSG00000109184	51843000	51916837	+	upstream	-762918	762079	NearestLocation	DCUN1D4
chr4	51573746	51574584	839	*	3063	ENSG00000109184	51843000	51916837	+	upstream	-269254	268416	NearestLocation	DCUN1D4
chr4	51547581	51548415	835	*	3061	ENSG00000109184	51843000	51916837	+	upstream	-295419	294585	NearestLocation	DCUN1D4
chr4	50911823	50912639	817	*	3024	ENSG00000109184	51843000	51916837	+	upstream	-931177	930361	NearestLocation	DCUN1D4
chr4	51131365	51132178	814	*	3037	ENSG00000109184	51843000	51916837	+	upstream	-711635	710822	NearestLocation	DCUN1D4
chr4	50758420	50759231	812	*	3013	ENSG00000109184	51843000	51916837	+	upstream	-1084580	1083769	NearestLocation	DCUN1D4
chr4	51394913	51395719	807	*	3054	ENSG00000109184	51843000	51916837	+	upstream	-448087	447281	NearestLocation	DCUN1D4
chr4	50813151	50813949	799	*	3017	ENSG00000109184	51843000	51916837	+	upstream	-1029849	1029051	NearestLocation	DCUN1D4
chr4	51462543	51463296	754	*	3058	ENSG00000109184	51843000	51916837	+	upstream	-380457	379704	NearestLocation	DCUN1D4
chr4	51809471	51810220	750	*	3078	ENSG00000109184	51843000	51916837	+	upstream	-33529	32780	NearestLocation	DCUN1D4
chr4	51294502	51295234	733	*	3049	ENSG00000109184	51843000	51916837	+	upstream	-548498	547766	NearestLocation	DCUN1D4
chr4	50945434	50946129	696	*	3025	ENSG00000109184	51843000	51916837	+	upstream	-897566	896871	NearestLocation	DCUN1D4
chr4	51299437	51300098	662	*	3050	ENSG00000109184	51843000	51916837	+	upstream	-543563	542902	NearestLocation	DCUN1D4
chr4	51577820	51578475	656	*	3064	ENSG00000109184	51843000	51916837	+	upstream	-265180	264525	NearestLocation	DCUN1D4
chr4	51281483	51282081	599	*	3048	ENSG00000109184	51843000	51916837	+	upstream	-561517	560919	NearestLocation	DCUN1D4
chr4	51193101	51193692	592	*	3041	ENSG00000109184	51843000	51916837	+	upstream	-649899	649308	NearestLocation	DCUN1D4
chr4	51209539	51210088	550	*	3043	ENSG00000109184	51843000	51916837	+	upstream	-633461	632912	NearestLocation	DCUN1D4
chr4	51118620	51119161	542	*	3035	ENSG00000109184	51843000	51916837	+	upstream	-724380	723839	NearestLocation	DCUN1D4
chr4	51604786	51605323	538	*	3066	ENSG00000109184	51843000	51916837	+	upstream	-238214	237677	NearestLocation	DCUN1D4
chr4	51524155	51524682	528	*	3059	ENSG00000109184	51843000	51916837	+	upstream	-318845	318318	NearestLocation	DCUN1D4
chr4	51712091	51712601	511	*	3073	ENSG00000109184	51843000	51916837	+	upstream	-130909	130399	NearestLocation	DCUN1D4
chr4	51035686	51036172	487	*	3030	ENSG00000109184	51843000	51916837	+	upstream	-807314	806828	NearestLocation	DCUN1D4
chr4	51044332	51044808	477	*	3031	ENSG00000109184	51843000	51916837	+	upstream	-798668	798192	NearestLocation	DCUN1D4
chr4	51420661	51421077	417	*	3056	ENSG00000109184	51843000	51916837	+	upstream	-422339	421923	NearestLocation	DCUN1D4
chr4	51740475	51740862	388	*	3076	ENSG00000109184	51843000	51916837	+	upstream	-102525	102138	NearestLocation	DCUN1D4
chr4	50774360	50774731	372	*	3014	ENSG00000109184	51843000	51916837	+	upstream	-1068640	1068269	NearestLocation	DCUN1D4
chr4	51595233	51595598	366	*	3065	ENSG00000109184	51843000	51916837	+	upstream	-247767	247402	NearestLocation	DCUN1D4
chr4	51226966	51227319	354	*	3044	ENSG00000109184	51843000	51916837	+	upstream	-616034	615681	NearestLocation	DCUN1D4
chr4	51641819	51642171	353	*	3068	ENSG00000109184	51843000	51916837	+	upstream	-201181	200829	NearestLocation	DCUN1D4
chr4	51659887	51660238	352	*	3070	ENSG00000109184	51843000	51916837	+	upstream	-183113	182762	NearestLocation	DCUN1D4
chr4	51071394	51071743	350	*	3033	ENSG00000109184	51843000	51916837	+	upstream	-771606	771257	NearestLocation	DCUN1D4
chr4	50809385	50809733	349	*	3016	ENSG00000109184	51843000	51916837	+	upstream	-1033615	1033267	NearestLocation	DCUN1D4
chr4	51527909	51528238	330	*	3060	ENSG00000109184	51843000	51916837	+	upstream	-315091	314762	NearestLocation	DCUN1D4
chr4	51646105	51646433	329	*	3069	ENSG00000109184	51843000	51916837	+	upstream	-196895	196567	NearestLocation	DCUN1D4
chr4	51202878	51203196	319	*	3042	ENSG00000109184	51843000	51916837	+	upstream	-640122	639804	NearestLocation	DCUN1D4
chr4	50893535	50893839	305	*	3021	ENSG00000109184	51843000	51916837	+	upstream	-949465	949161	NearestLocation	DCUN1D4
chr4	51680164	51680468	305	*	3071	ENSG00000109184	51843000	51916837	+	upstream	-162836	162532	NearestLocation	DCUN1D4
chr4	50956831	50957133	303	*	3026	ENSG00000109184	51843000	51916837	+	upstream	-886169	885867	NearestLocation	DCUN1D4
chr4	51452281	51452583	303	*	3057	ENSG00000109184	51843000	51916837	+	upstream	-390719	390417	NearestLocation	DCUN1D4
chr4	51369364	51369663	300	*	3052	ENSG00000109184	51843000	51916837	+	upstream	-473636	473337	NearestLocation	DCUN1D4
chr4	51706934	51707227	294	*	3072	ENSG00000109184	51843000	51916837	+	upstream	-136066	135773	NearestLocation	DCUN1D4
chr1	200669481	200670395	915	*	361	ENSG00000260088	200669507	200694250	+	overlapStart	-26	26	NearestLocation	DDX59-AS1
chr20	31184846	31187388	2543	*	2372	ENSG00000215547	31257664	31259632	+	upstream	-72818	70276	NearestLocation	DEFB115
chr20	31157397	31158464	1068	*	2371	ENSG00000215547	31257664	31259632	+	upstream	-100267	99200	NearestLocation	DEFB115
chr20	31241667	31242668	1002	*	2374	ENSG00000215547	31257664	31259632	+	upstream	-15997	14996	NearestLocation	DEFB115
chr20	31229325	31230024	700	*	2373	ENSG00000215547	31257664	31259632	+	upstream	-28339	27640	NearestLocation	DEFB115
chr20	61228	62988	1761	*	2096	ENSG00000178591	87250	97094	+	upstream	-26022	24262	NearestLocation	DEFB125
chr20	65089	65780	692	*	2097	ENSG00000178591	87250	97094	+	upstream	-22161	21470	NearestLocation	DEFB125
chr12	92928524	92929689	1166	*	758	ENSG00000102189	92770637	92929331	-	overlapStart	807	358	NearestLocation	EEA1
chr7	74176674	74177239	566	*	3784	ENSG00000106682	74174245	74197101	+	inside	2429	2429	NearestLocation	EIF4H
chr19	11482262	11482637	376	*	1675	ENSG00000196361	11451326	11481046	-	upstream	-1216	1216	NearestLocation	ELAVL3
chr1	205631454	205632051	598	*	364	ENSG00000158711	205597556	205631962	-	overlapStart	508	89	NearestLocation	ELK4
chr18	46967969	46969239	1271	*	1668	ENSG00000274744	46962768	46964408	-	upstream	-3561	3561	NearestLocation	ELOA3
chr18	46965785	46966705	921	*	1667	ENSG00000274744	46962768	46964408	-	upstream	-1377	1377	NearestLocation	ELOA3
chr18	47020205	47024055	3851	*	1669	ENSG00000278674	47022287	47023927	-	includeFeature	3722	128	NearestLocation	ELOA3B
chr18	47029649	47030957	1309	*	1671	ENSG00000275553	46968695	47029842	-	overlapStart	193	193	NearestLocation	ELOA3C
chr18	47027446	47028464	1019	*	1670	ENSG00000275553	46968695	47029842	-	inside	2396	1378	NearestLocation	ELOA3C
chr5	49394740	49401059	6320	*	3314	ENSG00000170571	50396192	50443248	-	downstream	1048508	995133	NearestLocation	EMB
chr5	48249360	48254825	5466	*	3199	ENSG00000170571	50396192	50443248	-	downstream	2193888	2141367	NearestLocation	EMB
chr5	49337401	49342266	4866	*	3307	ENSG00000170571	50396192	50443248	-	downstream	1105847	1053926	NearestLocation	EMB
chr5	49131202	49135690	4489	*	3281	ENSG00000170571	50396192	50443248	-	downstream	1312046	1260502	NearestLocation	EMB
chr5	49657500	49661819	4320	*	3346	ENSG00000170571	50396192	50443248	-	downstream	785748	734373	NearestLocation	EMB
chr5	49083195	49087425	4231	*	3276	ENSG00000170571	50396192	50443248	-	downstream	1360053	1308767	NearestLocation	EMB
chr5	49449705	49453508	3804	*	3322	ENSG00000170571	50396192	50443248	-	downstream	993543	942684	NearestLocation	EMB
chr5	48491590	48495140	3551	*	3222	ENSG00000170571	50396192	50443248	-	downstream	1951658	1901052	NearestLocation	EMB
chr5	48547156	48550365	3210	*	3226	ENSG00000170571	50396192	50443248	-	downstream	1896092	1845827	NearestLocation	EMB
chr5	49304433	49307358	2926	*	3303	ENSG00000170571	50396192	50443248	-	downstream	1138815	1088834	NearestLocation	EMB
chr5	49124130	49127045	2916	*	3280	ENSG00000170571	50396192	50443248	-	downstream	1319118	1269147	NearestLocation	EMB
chr5	49599989	49602901	2913	*	3342	ENSG00000170571	50396192	50443248	-	downstream	843259	793291	NearestLocation	EMB
chr5	48432823	48435476	2654	*	3216	ENSG00000170571	50396192	50443248	-	downstream	2010425	1960716	NearestLocation	EMB
chr5	49281745	49284253	2509	*	3300	ENSG00000170571	50396192	50443248	-	downstream	1161503	1111939	NearestLocation	EMB
chr5	49643738	49646174	2437	*	3345	ENSG00000170571	50396192	50443248	-	downstream	799510	750018	NearestLocation	EMB
chr5	49556525	49558844	2320	*	3336	ENSG00000170571	50396192	50443248	-	downstream	886723	837348	NearestLocation	EMB
chr5	49567754	49570014	2261	*	3337	ENSG00000170571	50396192	50443248	-	downstream	875494	826178	NearestLocation	EMB
chr5	49477032	49479186	2155	*	3324	ENSG00000170571	50396192	50443248	-	downstream	966216	917006	NearestLocation	EMB
chr5	49239348	49241440	2093	*	3292	ENSG00000170571	50396192	50443248	-	downstream	1203900	1154752	NearestLocation	EMB
chr5	49243258	49245314	2057	*	3293	ENSG00000170571	50396192	50443248	-	downstream	1199990	1150878	NearestLocation	EMB
chr5	48238444	48240497	2054	*	3197	ENSG00000170571	50396192	50443248	-	downstream	2204804	2155695	NearestLocation	EMB
chr5	48935653	48937693	2041	*	3262	ENSG00000170571	50396192	50443248	-	downstream	1507595	1458499	NearestLocation	EMB
chr5	48447720	48449749	2030	*	3217	ENSG00000170571	50396192	50443248	-	downstream	1995528	1946443	NearestLocation	EMB
chr5	50142621	50144609	1989	*	3354	ENSG00000170571	50396192	50443248	-	downstream	300627	251583	NearestLocation	EMB
chr5	48775961	48777915	1955	*	3243	ENSG00000170571	50396192	50443248	-	downstream	1667287	1618277	NearestLocation	EMB
chr5	48842505	48844448	1944	*	3254	ENSG00000170571	50396192	50443248	-	downstream	1600743	1551744	NearestLocation	EMB
chr5	48632037	48633975	1939	*	3233	ENSG00000170571	50396192	50443248	-	downstream	1811211	1762217	NearestLocation	EMB
chr5	48828131	48830064	1934	*	3252	ENSG00000170571	50396192	50443248	-	downstream	1615117	1566128	NearestLocation	EMB
chr5	49170240	49172104	1865	*	3282	ENSG00000170571	50396192	50443248	-	downstream	1273008	1224088	NearestLocation	EMB
chr5	49414098	49415858	1761	*	3316	ENSG00000170571	50396192	50443248	-	downstream	1029150	980334	NearestLocation	EMB
chr5	49491486	49493239	1754	*	3325	ENSG00000170571	50396192	50443248	-	downstream	951762	902953	NearestLocation	EMB
chr5	48919010	48920746	1737	*	3260	ENSG00000170571	50396192	50443248	-	downstream	1524238	1475446	NearestLocation	EMB
chr5	48227271	48228939	1669	*	3196	ENSG00000170571	50396192	50443248	-	downstream	2215977	2167253	NearestLocation	EMB
chr5	49259443	49261072	1630	*	3296	ENSG00000170571	50396192	50443248	-	downstream	1183805	1135120	NearestLocation	EMB
chr5	48867830	48869418	1589	*	3256	ENSG00000170571	50396192	50443248	-	downstream	1575418	1526774	NearestLocation	EMB
chr5	49540789	49542376	1588	*	3332	ENSG00000170571	50396192	50443248	-	downstream	902459	853816	NearestLocation	EMB
chr5	49373395	49374976	1582	*	3311	ENSG00000170571	50396192	50443248	-	downstream	1069853	1021216	NearestLocation	EMB
chr5	48706232	48707791	1560	*	3238	ENSG00000170571	50396192	50443248	-	downstream	1737016	1688401	NearestLocation	EMB
chr5	48732206	48733731	1526	*	3239	ENSG00000170571	50396192	50443248	-	downstream	1711042	1662461	NearestLocation	EMB
chr5	49066852	49068375	1524	*	3275	ENSG00000170571	50396192	50443248	-	downstream	1376396	1327817	NearestLocation	EMB
chr5	49580807	49582319	1513	*	3339	ENSG00000170571	50396192	50443248	-	downstream	862441	813873	NearestLocation	EMB
chr5	49537647	49539156	1510	*	3331	ENSG00000170571	50396192	50443248	-	downstream	905601	857036	NearestLocation	EMB
chr5	49174846	49176330	1485	*	3283	ENSG00000170571	50396192	50443248	-	downstream	1268402	1219862	NearestLocation	EMB
chr5	48588194	48589626	1433	*	3230	ENSG00000170571	50396192	50443248	-	downstream	1855054	1806566	NearestLocation	EMB
chr5	49511249	49512676	1428	*	3328	ENSG00000170571	50396192	50443248	-	downstream	931999	883516	NearestLocation	EMB
chr5	48874020	48875441	1422	*	3257	ENSG00000170571	50396192	50443248	-	downstream	1569228	1520751	NearestLocation	EMB
chr5	49009761	49011143	1383	*	3267	ENSG00000170571	50396192	50443248	-	downstream	1433487	1385049	NearestLocation	EMB
chr5	48517413	48518768	1356	*	3224	ENSG00000170571	50396192	50443248	-	downstream	1925835	1877424	NearestLocation	EMB
chr5	49042357	49043706	1350	*	3271	ENSG00000170571	50396192	50443248	-	downstream	1400891	1352486	NearestLocation	EMB
chr5	48814960	48816294	1335	*	3249	ENSG00000170571	50396192	50443248	-	downstream	1628288	1579898	NearestLocation	EMB
chr5	49181999	49183327	1329	*	3284	ENSG00000170571	50396192	50443248	-	downstream	1261249	1212865	NearestLocation	EMB
chr5	49588126	49589452	1327	*	3341	ENSG00000170571	50396192	50443248	-	downstream	855122	806740	NearestLocation	EMB
chr5	48176271	48177584	1314	*	3191	ENSG00000170571	50396192	50443248	-	downstream	2266977	2218608	NearestLocation	EMB
chr5	48355420	48356726	1307	*	3208	ENSG00000170571	50396192	50443248	-	downstream	2087828	2039466	NearestLocation	EMB
chr5	49447071	49448367	1297	*	3321	ENSG00000170571	50396192	50443248	-	downstream	996177	947825	NearestLocation	EMB
chr5	48486835	48488128	1294	*	3221	ENSG00000170571	50396192	50443248	-	downstream	1956413	1908064	NearestLocation	EMB
chr5	48603241	48604527	1287	*	3231	ENSG00000170571	50396192	50443248	-	downstream	1840007	1791665	NearestLocation	EMB
chr5	49418352	49419623	1272	*	3317	ENSG00000170571	50396192	50443248	-	downstream	1024896	976569	NearestLocation	EMB
chr5	48375530	48376785	1256	*	3211	ENSG00000170571	50396192	50443248	-	downstream	2067718	2019407	NearestLocation	EMB
chr5	49496446	49497656	1211	*	3326	ENSG00000170571	50396192	50443248	-	downstream	946802	898536	NearestLocation	EMB
chr5	48558485	48559691	1207	*	3227	ENSG00000170571	50396192	50443248	-	downstream	1884763	1836501	NearestLocation	EMB
chr5	48653826	48655031	1206	*	3235	ENSG00000170571	50396192	50443248	-	downstream	1789422	1741161	NearestLocation	EMB
chr5	48846395	48847594	1200	*	3255	ENSG00000170571	50396192	50443248	-	downstream	1596853	1548598	NearestLocation	EMB
chr5	49506330	49507527	1198	*	3327	ENSG00000170571	50396192	50443248	-	downstream	936918	888665	NearestLocation	EMB
chr5	49547329	49548521	1193	*	3334	ENSG00000170571	50396192	50443248	-	downstream	895919	847671	NearestLocation	EMB
chr5	50020603	50021795	1193	*	3351	ENSG00000170571	50396192	50443248	-	downstream	422645	374397	NearestLocation	EMB
chr5	48661640	48662803	1164	*	3236	ENSG00000170571	50396192	50443248	-	downstream	1781608	1733389	NearestLocation	EMB
chr5	48452446	48453603	1158	*	3218	ENSG00000170571	50396192	50443248	-	downstream	1990802	1942589	NearestLocation	EMB
chr5	49316652	49317788	1137	*	3305	ENSG00000170571	50396192	50443248	-	downstream	1126596	1078404	NearestLocation	EMB
chr5	48643720	48644842	1123	*	3234	ENSG00000170571	50396192	50443248	-	downstream	1799528	1751350	NearestLocation	EMB
chr5	48499738	48500855	1118	*	3223	ENSG00000170571	50396192	50443248	-	downstream	1943510	1895337	NearestLocation	EMB
chr5	48222277	48223392	1116	*	3195	ENSG00000170571	50396192	50443248	-	downstream	2220971	2172800	NearestLocation	EMB
chr5	48420499	48421581	1083	*	3215	ENSG00000170571	50396192	50443248	-	downstream	2022749	1974611	NearestLocation	EMB
chr5	49228786	49229868	1083	*	3290	ENSG00000170571	50396192	50443248	-	downstream	1214462	1166324	NearestLocation	EMB
chr5	48561594	48562664	1071	*	3228	ENSG00000170571	50396192	50443248	-	downstream	1881654	1833528	NearestLocation	EMB
chr5	49363089	49364151	1063	*	3310	ENSG00000170571	50396192	50443248	-	downstream	1080159	1032041	NearestLocation	EMB
chr5	49031172	49032232	1061	*	3269	ENSG00000170571	50396192	50443248	-	downstream	1412076	1363960	NearestLocation	EMB
chr5	48308889	48309938	1050	*	3204	ENSG00000170571	50396192	50443248	-	downstream	2134359	2086254	NearestLocation	EMB
chr5	49197549	49198597	1049	*	3286	ENSG00000170571	50396192	50443248	-	downstream	1245699	1197595	NearestLocation	EMB
chr5	49360470	49361514	1045	*	3309	ENSG00000170571	50396192	50443248	-	downstream	1082778	1034678	NearestLocation	EMB
chr5	49378160	49379194	1035	*	3313	ENSG00000170571	50396192	50443248	-	downstream	1065088	1016998	NearestLocation	EMB
chr5	49428459	49429493	1035	*	3318	ENSG00000170571	50396192	50443248	-	downstream	1014789	966699	NearestLocation	EMB
chr5	48334837	48335867	1031	*	3206	ENSG00000170571	50396192	50443248	-	downstream	2108411	2060325	NearestLocation	EMB
chr5	49666191	49667221	1031	*	3347	ENSG00000170571	50396192	50443248	-	downstream	777057	728971	NearestLocation	EMB
chr5	48839597	48840611	1015	*	3253	ENSG00000170571	50396192	50443248	-	downstream	1603651	1555581	NearestLocation	EMB
chr5	49408986	49409992	1007	*	3315	ENSG00000170571	50396192	50443248	-	downstream	1034262	986200	NearestLocation	EMB
chr5	49265874	49266873	1000	*	3298	ENSG00000170571	50396192	50443248	-	downstream	1177374	1129319	NearestLocation	EMB
chr5	49053820	49054816	997	*	3274	ENSG00000170571	50396192	50443248	-	downstream	1389428	1341376	NearestLocation	EMB
chr5	49584058	49585051	994	*	3340	ENSG00000170571	50396192	50443248	-	downstream	859190	811141	NearestLocation	EMB
chr5	48624789	48625781	993	*	3232	ENSG00000170571	50396192	50443248	-	downstream	1818459	1770411	NearestLocation	EMB
chr5	49014395	49015374	980	*	3268	ENSG00000170571	50396192	50443248	-	downstream	1428853	1380818	NearestLocation	EMB
chr5	48272831	48273806	976	*	3202	ENSG00000170571	50396192	50443248	-	downstream	2170417	2122386	NearestLocation	EMB
chr5	49263732	49264704	973	*	3297	ENSG00000170571	50396192	50443248	-	downstream	1179516	1131488	NearestLocation	EMB
chr5	49574001	49574970	970	*	3338	ENSG00000170571	50396192	50443248	-	downstream	869247	821222	NearestLocation	EMB
chr5	48890429	48891385	957	*	3258	ENSG00000170571	50396192	50443248	-	downstream	1552819	1504807	NearestLocation	EMB
chr5	48986221	48987172	952	*	3264	ENSG00000170571	50396192	50443248	-	downstream	1457027	1409020	NearestLocation	EMB
chr5	49096357	49097302	946	*	3278	ENSG00000170571	50396192	50443248	-	downstream	1346891	1298890	NearestLocation	EMB
chr5	48761248	48762184	937	*	3241	ENSG00000170571	50396192	50443248	-	downstream	1682000	1634008	NearestLocation	EMB
chr5	48689803	48690732	930	*	3237	ENSG00000170571	50396192	50443248	-	downstream	1753445	1705460	NearestLocation	EMB
chr5	49551489	49552404	916	*	3335	ENSG00000170571	50396192	50443248	-	downstream	891759	843788	NearestLocation	EMB
chr5	48402455	48403349	895	*	3214	ENSG00000170571	50396192	50443248	-	downstream	2040793	1992843	NearestLocation	EMB
chr5	48931795	48932675	881	*	3261	ENSG00000170571	50396192	50443248	-	downstream	1511453	1463517	NearestLocation	EMB
chr5	49355933	49356810	878	*	3308	ENSG00000170571	50396192	50443248	-	downstream	1087315	1039382	NearestLocation	EMB
chr5	49285999	49286869	871	*	3301	ENSG00000170571	50396192	50443248	-	downstream	1157249	1109323	NearestLocation	EMB
chr5	48810903	48811763	861	*	3248	ENSG00000170571	50396192	50443248	-	downstream	1632345	1584429	NearestLocation	EMB
chr5	49233307	49234134	828	*	3291	ENSG00000170571	50396192	50443248	-	downstream	1209941	1162058	NearestLocation	EMB
chr5	49299254	49300072	819	*	3302	ENSG00000170571	50396192	50443248	-	downstream	1143994	1096120	NearestLocation	EMB
chr5	49444504	49445308	805	*	3320	ENSG00000170571	50396192	50443248	-	downstream	998744	950884	NearestLocation	EMB
chr5	48993666	48994464	799	*	3265	ENSG00000170571	50396192	50443248	-	downstream	1449582	1401728	NearestLocation	EMB
chr5	48779328	48780119	792	*	3244	ENSG00000170571	50396192	50443248	-	downstream	1663920	1616073	NearestLocation	EMB
chr5	49322903	49323682	780	*	3306	ENSG00000170571	50396192	50443248	-	downstream	1120345	1072510	NearestLocation	EMB
chr5	48767553	48768306	754	*	3242	ENSG00000170571	50396192	50443248	-	downstream	1675695	1627886	NearestLocation	EMB
chr5	49964134	49964866	733	*	3350	ENSG00000170571	50396192	50443248	-	downstream	479114	431326	NearestLocation	EMB
chr5	49045635	49046361	727	*	3272	ENSG00000170571	50396192	50443248	-	downstream	1397613	1349831	NearestLocation	EMB
chr5	50133874	50134578	705	*	3352	ENSG00000170571	50396192	50443248	-	downstream	309374	261614	NearestLocation	EMB
chr5	48302172	48302871	700	*	3203	ENSG00000170571	50396192	50443248	-	downstream	2141076	2093321	NearestLocation	EMB
chr5	49527772	49528449	678	*	3329	ENSG00000170571	50396192	50443248	-	downstream	915476	867743	NearestLocation	EMB
chr5	48998721	48999394	674	*	3266	ENSG00000170571	50396192	50443248	-	downstream	1444527	1396798	NearestLocation	EMB
chr5	49615021	49615689	669	*	3343	ENSG00000170571	50396192	50443248	-	downstream	828227	780503	NearestLocation	EMB
chr5	48786199	48786821	623	*	3245	ENSG00000170571	50396192	50443248	-	downstream	1657049	1609371	NearestLocation	EMB
chr5	49088948	49089528	581	*	3277	ENSG00000170571	50396192	50443248	-	downstream	1354300	1306664	NearestLocation	EMB
chr5	49757562	49758120	559	*	3348	ENSG00000170571	50396192	50443248	-	downstream	685686	638072	NearestLocation	EMB
chr5	50140158	50140716	559	*	3353	ENSG00000170571	50396192	50443248	-	downstream	303090	255476	NearestLocation	EMB
chr5	48467262	48467785	524	*	3219	ENSG00000170571	50396192	50443248	-	downstream	1975986	1928407	NearestLocation	EMB
chr5	49211167	49211668	502	*	3288	ENSG00000170571	50396192	50443248	-	downstream	1232081	1184524	NearestLocation	EMB
chr5	48907981	48908481	501	*	3259	ENSG00000170571	50396192	50443248	-	downstream	1535267	1487711	NearestLocation	EMB
chr5	49206121	49206611	491	*	3287	ENSG00000170571	50396192	50443248	-	downstream	1237127	1189581	NearestLocation	EMB
chr5	48818864	48819348	485	*	3250	ENSG00000170571	50396192	50443248	-	downstream	1624384	1576844	NearestLocation	EMB
chr5	48979034	48979504	471	*	3263	ENSG00000170571	50396192	50443248	-	downstream	1464214	1416688	NearestLocation	EMB
chr5	48257228	48257693	466	*	3200	ENSG00000170571	50396192	50443248	-	downstream	2186020	2138499	NearestLocation	EMB
chr5	49851661	49852124	464	*	3349	ENSG00000170571	50396192	50443248	-	downstream	591587	544068	NearestLocation	EMB
chr5	48343206	48343639	434	*	3207	ENSG00000170571	50396192	50443248	-	downstream	2100042	2052553	NearestLocation	EMB
chr5	48395650	48396062	413	*	3213	ENSG00000170571	50396192	50443248	-	downstream	2047598	2000130	NearestLocation	EMB
chr5	49533192	49533601	410	*	3330	ENSG00000170571	50396192	50443248	-	downstream	910056	862591	NearestLocation	EMB
chr5	48364053	48364442	390	*	3209	ENSG00000170571	50396192	50443248	-	downstream	2079195	2031750	NearestLocation	EMB
chr5	49313453	49313840	388	*	3304	ENSG00000170571	50396192	50443248	-	downstream	1129795	1082352	NearestLocation	EMB
chr5	49104553	49104939	387	*	3279	ENSG00000170571	50396192	50443248	-	downstream	1338695	1291253	NearestLocation	EMB
chr5	48485054	48485421	368	*	3220	ENSG00000170571	50396192	50443248	-	downstream	1958194	1910771	NearestLocation	EMB
chr5	49459450	49459812	363	*	3323	ENSG00000170571	50396192	50443248	-	downstream	983798	936380	NearestLocation	EMB
chr5	49256887	49257243	357	*	3295	ENSG00000170571	50396192	50443248	-	downstream	1186361	1138949	NearestLocation	EMB
chr5	48751907	48752249	343	*	3240	ENSG00000170571	50396192	50443248	-	downstream	1691341	1643943	NearestLocation	EMB
chr5	49435496	49435835	340	*	3319	ENSG00000170571	50396192	50443248	-	downstream	1007752	960357	NearestLocation	EMB
chr5	48200831	48201166	336	*	3193	ENSG00000170571	50396192	50443248	-	downstream	2242417	2195026	NearestLocation	EMB
chr5	49268461	49268795	335	*	3299	ENSG00000170571	50396192	50443248	-	downstream	1174787	1127397	NearestLocation	EMB
chr5	48533721	48534053	333	*	3225	ENSG00000170571	50396192	50443248	-	downstream	1909527	1862139	NearestLocation	EMB
chr5	49034353	49034683	331	*	3270	ENSG00000170571	50396192	50443248	-	downstream	1408895	1361509	NearestLocation	EMB
chr5	49545292	49545622	331	*	3333	ENSG00000170571	50396192	50443248	-	downstream	897956	850570	NearestLocation	EMB
chr5	49376144	49376468	325	*	3312	ENSG00000170571	50396192	50443248	-	downstream	1067104	1019724	NearestLocation	EMB
chr5	48821066	48821389	324	*	3251	ENSG00000170571	50396192	50443248	-	downstream	1622182	1574803	NearestLocation	EMB
chr5	49051607	49051929	323	*	3273	ENSG00000170571	50396192	50443248	-	downstream	1391641	1344263	NearestLocation	EMB
chr5	48263515	48263835	321	*	3201	ENSG00000170571	50396192	50443248	-	downstream	2179733	2132357	NearestLocation	EMB
chr5	48788195	48788511	317	*	3246	ENSG00000170571	50396192	50443248	-	downstream	1655053	1607681	NearestLocation	EMB
chr5	48797322	48797637	316	*	3247	ENSG00000170571	50396192	50443248	-	downstream	1645926	1598555	NearestLocation	EMB
chr5	48245282	48245586	305	*	3198	ENSG00000170571	50396192	50443248	-	downstream	2197966	2150606	NearestLocation	EMB
chr5	48378387	48378690	304	*	3212	ENSG00000170571	50396192	50443248	-	downstream	2064861	2017502	NearestLocation	EMB
chr5	49622284	49622587	304	*	3344	ENSG00000170571	50396192	50443248	-	downstream	820964	773605	NearestLocation	EMB
chr5	48186389	48186686	298	*	3192	ENSG00000170571	50396192	50443248	-	downstream	2256859	2209506	NearestLocation	EMB
chr5	48217054	48217351	298	*	3194	ENSG00000170571	50396192	50443248	-	downstream	2226194	2178841	NearestLocation	EMB
chr5	49253599	49253894	296	*	3294	ENSG00000170571	50396192	50443248	-	downstream	1189649	1142298	NearestLocation	EMB
chr5	48569579	48569873	295	*	3229	ENSG00000170571	50396192	50443248	-	downstream	1873669	1826319	NearestLocation	EMB
chr5	48365993	48366284	292	*	3210	ENSG00000170571	50396192	50443248	-	downstream	2077255	2029908	NearestLocation	EMB
chr5	48314866	48315156	291	*	3205	ENSG00000170571	50396192	50443248	-	downstream	2128382	2081036	NearestLocation	EMB
chr5	49186232	49186522	291	*	3285	ENSG00000170571	50396192	50443248	-	downstream	1257016	1209670	NearestLocation	EMB
chr5	49213394	49213681	288	*	3289	ENSG00000170571	50396192	50443248	-	downstream	1229854	1182511	NearestLocation	EMB
chr3	186097585	186098047	463	*	2919	ENSG00000244405	186046308	186110318	-	inside	12733	12271	NearestLocation	ETV5
chr8	144078703	144079084	382	*	3875	ENSG00000178896	144078626	144080647	+	inside	77	77	NearestLocation	EXOSC4
chr9	113086374	113086816	443	*	3908	ENSG00000225684	113103338	113111500	-	downstream	25126	16522	NearestLocation	FAM225B
chr9	113084340	113084655	316	*	3907	ENSG00000225684	113103338	113111500	-	downstream	27160	18683	NearestLocation	FAM225B
chr22	18733687	18734080	394	*	2796	ENSG00000182824	18733914	18757906	+	overlapStart	-227	166	NearestLocation	FAM230E
chr22	18730377	18730665	289	*	2795	ENSG00000182824	18733914	18757906	+	upstream	-3537	3249	NearestLocation	FAM230E
chr6	3823460	3824042	583	*	3365	ENSG00000238158	3831933	3855737	+	upstream	-8473	7891	NearestLocation	FAM50B
chr10	125917823	125918244	422	*	530	ENSG00000203780	125896539	126009592	+	inside	21284	21284	NearestLocation	FANK1
chr6	98947503	98947900	398	*	3553	ENSG00000112234	98868538	98948006	-	inside	503	106	NearestLocation	FBXL4
chr7	32957806	32958589	784	*	3567	ENSG00000122642	32957404	33006931	+	inside	402	402	NearestLocation	FKBP9
chr1	152306330	152306768	439	*	350	ENSG00000143631	152302175	152325203	-	inside	18873	4155	NearestLocation	FLG
chr17	22381473	22381787	315	*	1335	ENSG00000276399	22406019	22413744	+	upstream	-24546	24232	NearestLocation	FLJ36000
chr6	1911857	1912242	386	*	3364	ENSG00000054598	1609972	1613897	+	downstream	301885	297960	NearestLocation	FOXC1
chr11	61967156	61967583	428	*	572	ENSG00000167996	61959718	61967660	-	inside	504	77	NearestLocation	FTH1
chr16	31179854	31180331	478	*	1210	ENSG00000089280	31180110	31194871	+	overlapStart	-256	221	NearestLocation	FUS
chr19	18374472	18374765	294	*	1686	ENSG00000130513	18374731	18389176	+	overlapStart	-259	34	NearestLocation	GDF15
chr20	63607491	63607816	326	*	2399	ENSG00000101216	63587602	63627041	-	inside	19550	19225	NearestLocation	GMEB2
chr8	144496843	144497636	794	*	3877	ENSG00000167701	144502973	144507174	+	upstream	-6130	5337	NearestLocation	GPT
chr6	101392319	101392611	293	*	3554	ENSG00000164418	101398788	102070083	+	upstream	-6469	6177	NearestLocation	GRIK2
chr7	24826522	24826836	315	*	3562	ENSG00000105928	24698353	24758113	-	upstream	-68409	68409	NearestLocation	GSDME
chr6	26055163	26056307	1145	*	3372	ENSG00000187837	26055787	26056428	-	overlapEnd	1265	121	NearestLocation	H1-2
chr6	26234405	26234836	432	*	3378	ENSG00000124575	26234268	26234933	-	inside	528	97	NearestLocation	H1-3
chr6	26156391	26158306	1916	*	3375	ENSG00000168298	26156391	26157050	+	includeFeature	0	0	NearestLocation	H1-4
chr6	27867200	27867494	295	*	3385	ENSG00000184357	27866849	27867529	-	inside	329	35	NearestLocation	H1-5
chr6	27146362	27147503	1142	*	3380	ENSG00000274997	27147129	27147515	+	overlapStart	-767	12	NearestLocation	H2AC12
chr6	27814668	27815535	868	*	3381	ENSG00000276368	27814354	27814740	-	overlapStart	72	72	NearestLocation	H2AC14
chr6	27836879	27838400	1522	*	3384	ENSG00000275221	27837947	27838339	-	includeFeature	1460	61	NearestLocation	H2AC15
chr6	27892693	27893152	460	*	3387	ENSG00000278677	27892757	27893149	-	includeFeature	456	3	NearestLocation	H2AC17
chr1	149886029	149888345	2317	*	347	ENSG00000184270	149887524	149887916	-	includeFeature	1887	429	NearestLocation	H2AC21
chr6	27132378	27134883	2506	*	3379	ENSG00000124635	27125897	27132750	-	overlapStart	372	372	NearestLocation	H2BC11
chr6	26123197	26126174	2978	*	3374	ENSG00000180596	26114873	26123926	-	overlapStart	729	729	NearestLocation	H2BC4
chr6	26198613	26199724	1112	*	3377	ENSG00000277224	26199559	26199939	+	overlapStart	-946	165	NearestLocation	H2BC7
chr6	27889960	27890628	669	*	3386	ENSG00000197153	27890382	27893106	-	overlapEnd	3146	246	NearestLocation	H3C12
chr1	149839525	149843514	3990	*	344	ENSG00000203811	149839538	149841193	-	includeFeature	1668	13	NearestLocation	H3C14
chr1	149848367	149854853	6487	*	345	ENSG00000203852	149852619	149854274	+	includeFeature	-4252	579	NearestLocation	H3C15
chr6	26020571	26022123	1553	*	3368	ENSG00000278637	26021679	26021990	+	includeFeature	-1108	133	NearestLocation	H4C1
chr6	27823984	27824436	453	*	3382	ENSG00000197238	27824108	27824480	+	overlapStart	-124	44	NearestLocation	H4C11
chr6	27830462	27832281	1820	*	3383	ENSG00000273542	27831216	27831527	-	includeFeature	1065	754	NearestLocation	H4C12
chr1	149831959	149832929	971	*	343	ENSG00000270882	149832659	149839767	+	overlapStart	-700	270	NearestLocation	H4C14
chr6	26027251	26027658	408	*	3369	ENSG00000278705	26026815	26027252	-	overlapStart	1	1	NearestLocation	H4C2
chr6	26103821	26104145	325	*	3373	ENSG00000197061	26103876	26104310	+	overlapStart	-55	55	NearestLocation	H4C3
chr19	25210182	25214877	4696	*	1738	ENSG00000268442	24162370	24163425	-	upstream	-1046757	1046757	NearestLocation	HAVCR1P1
chr19	25085205	25089221	4017	*	1722	ENSG00000268442	24162370	24163425	-	upstream	-921780	921780	NearestLocation	HAVCR1P1
chr19	25041446	25044541	3096	*	1715	ENSG00000268442	24162370	24163425	-	upstream	-878021	878021	NearestLocation	HAVCR1P1
chr19	24945068	24947684	2617	*	1704	ENSG00000268442	24162370	24163425	-	upstream	-781643	781643	NearestLocation	HAVCR1P1
chr19	25196081	25198501	2421	*	1735	ENSG00000268442	24162370	24163425	-	upstream	-1032656	1032656	NearestLocation	HAVCR1P1
chr19	25070789	25073110	2322	*	1719	ENSG00000268442	24162370	24163425	-	upstream	-907364	907364	NearestLocation	HAVCR1P1
chr19	25316778	25319071	2294	*	1750	ENSG00000268442	24162370	24163425	-	upstream	-1153353	1153353	NearestLocation	HAVCR1P1
chr19	25550327	25552546	2220	*	1769	ENSG00000268442	24162370	24163425	-	upstream	-1386902	1386902	NearestLocation	HAVCR1P1
chr19	25104539	25106726	2188	*	1724	ENSG00000268442	24162370	24163425	-	upstream	-941114	941114	NearestLocation	HAVCR1P1
chr19	25249154	25251329	2176	*	1740	ENSG00000268442	24162370	24163425	-	upstream	-1085729	1085729	NearestLocation	HAVCR1P1
chr19	25704479	25706471	1993	*	1781	ENSG00000268442	24162370	24163425	-	upstream	-1541054	1541054	NearestLocation	HAVCR1P1
chr19	25294063	25295855	1793	*	1746	ENSG00000268442	24162370	24163425	-	upstream	-1130638	1130638	NearestLocation	HAVCR1P1
chr19	25460794	25462581	1788	*	1763	ENSG00000268442	24162370	24163425	-	upstream	-1297369	1297369	NearestLocation	HAVCR1P1
chr19	25033017	25034794	1778	*	1714	ENSG00000268442	24162370	24163425	-	upstream	-869592	869592	NearestLocation	HAVCR1P1
chr19	24985529	24987172	1644	*	1708	ENSG00000268442	24162370	24163425	-	upstream	-822104	822104	NearestLocation	HAVCR1P1
chr19	24976764	24978373	1610	*	1707	ENSG00000268442	24162370	24163425	-	upstream	-813339	813339	NearestLocation	HAVCR1P1
chr19	24922627	24924167	1541	*	1699	ENSG00000268442	24162370	24163425	-	upstream	-759202	759202	NearestLocation	HAVCR1P1
chr19	25355927	25357453	1527	*	1755	ENSG00000268442	24162370	24163425	-	upstream	-1192502	1192502	NearestLocation	HAVCR1P1
chr19	25469970	25471493	1524	*	1764	ENSG00000268442	24162370	24163425	-	upstream	-1306545	1306545	NearestLocation	HAVCR1P1
chr19	25776665	25778153	1489	*	1786	ENSG00000268442	24162370	24163425	-	upstream	-1613240	1613240	NearestLocation	HAVCR1P1
chr19	25269953	25271370	1418	*	1744	ENSG00000268442	24162370	24163425	-	upstream	-1106528	1106528	NearestLocation	HAVCR1P1
chr19	24996391	24997770	1380	*	1709	ENSG00000268442	24162370	24163425	-	upstream	-832966	832966	NearestLocation	HAVCR1P1
chr19	25192480	25193857	1378	*	1734	ENSG00000268442	24162370	24163425	-	upstream	-1029055	1029055	NearestLocation	HAVCR1P1
chr19	25076948	25078317	1370	*	1721	ENSG00000268442	24162370	24163425	-	upstream	-913523	913523	NearestLocation	HAVCR1P1
chr19	25438176	25439496	1321	*	1761	ENSG00000268442	24162370	24163425	-	upstream	-1274751	1274751	NearestLocation	HAVCR1P1
chr19	25735819	25737103	1285	*	1783	ENSG00000268442	24162370	24163425	-	upstream	-1572394	1572394	NearestLocation	HAVCR1P1
chr19	25385475	25386741	1267	*	1757	ENSG00000268442	24162370	24163425	-	upstream	-1222050	1222050	NearestLocation	HAVCR1P1
chr19	25338178	25339432	1255	*	1754	ENSG00000268442	24162370	24163425	-	upstream	-1174753	1174753	NearestLocation	HAVCR1P1
chr19	25821714	25822968	1255	*	1790	ENSG00000268442	24162370	24163425	-	upstream	-1658289	1658289	NearestLocation	HAVCR1P1
chr19	24820166	24821410	1245	*	1694	ENSG00000268442	24162370	24163425	-	upstream	-656741	656741	NearestLocation	HAVCR1P1
chr19	25304763	25305949	1187	*	1748	ENSG00000268442	24162370	24163425	-	upstream	-1141338	1141338	NearestLocation	HAVCR1P1
chr19	25841148	25842333	1186	*	1793	ENSG00000268442	24162370	24163425	-	upstream	-1677723	1677723	NearestLocation	HAVCR1P1
chr19	25246035	25247218	1184	*	1739	ENSG00000268442	24162370	24163425	-	upstream	-1082610	1082610	NearestLocation	HAVCR1P1
chr19	24894436	24895617	1182	*	1696	ENSG00000268442	24162370	24163425	-	upstream	-731011	731011	NearestLocation	HAVCR1P1
chr19	25111937	25113107	1171	*	1725	ENSG00000268442	24162370	24163425	-	upstream	-948512	948512	NearestLocation	HAVCR1P1
chr19	25010697	25011847	1151	*	1711	ENSG00000268442	24162370	24163425	-	upstream	-847272	847272	NearestLocation	HAVCR1P1
chr19	24931844	24932960	1117	*	1702	ENSG00000268442	24162370	24163425	-	upstream	-768419	768419	NearestLocation	HAVCR1P1
chr19	25544579	25545693	1115	*	1768	ENSG00000268442	24162370	24163425	-	upstream	-1381154	1381154	NearestLocation	HAVCR1P1
chr19	25598854	25599958	1105	*	1774	ENSG00000268442	24162370	24163425	-	upstream	-1435429	1435429	NearestLocation	HAVCR1P1
chr19	25130867	25131938	1072	*	1727	ENSG00000268442	24162370	24163425	-	upstream	-967442	967442	NearestLocation	HAVCR1P1
chr19	25098074	25099136	1063	*	1723	ENSG00000268442	24162370	24163425	-	upstream	-934649	934649	NearestLocation	HAVCR1P1
chr19	25837984	25838995	1012	*	1792	ENSG00000268442	24162370	24163425	-	upstream	-1674559	1674559	NearestLocation	HAVCR1P1
chr19	25048217	25049193	977	*	1716	ENSG00000268442	24162370	24163425	-	upstream	-884792	884792	NearestLocation	HAVCR1P1
chr19	25672720	25673689	970	*	1779	ENSG00000268442	24162370	24163425	-	upstream	-1509295	1509295	NearestLocation	HAVCR1P1
chr19	25503228	25504185	958	*	1766	ENSG00000268442	24162370	24163425	-	upstream	-1339803	1339803	NearestLocation	HAVCR1P1
chr19	25794031	25794986	956	*	1788	ENSG00000268442	24162370	24163425	-	upstream	-1630606	1630606	NearestLocation	HAVCR1P1
chr19	25114636	25115553	918	*	1726	ENSG00000268442	24162370	24163425	-	upstream	-951211	951211	NearestLocation	HAVCR1P1
chr19	25018028	25018926	899	*	1713	ENSG00000268442	24162370	24163425	-	upstream	-854603	854603	NearestLocation	HAVCR1P1
chr19	25739388	25740276	889	*	1784	ENSG00000268442	24162370	24163425	-	upstream	-1575963	1575963	NearestLocation	HAVCR1P1
chr19	25203556	25204435	880	*	1736	ENSG00000268442	24162370	24163425	-	upstream	-1040131	1040131	NearestLocation	HAVCR1P1
chr19	24659790	24660668	879	*	1691	ENSG00000268442	24162370	24163425	-	upstream	-496365	496365	NearestLocation	HAVCR1P1
chr19	25135585	25136450	866	*	1728	ENSG00000268442	24162370	24163425	-	upstream	-972160	972160	NearestLocation	HAVCR1P1
chr19	24941102	24941958	857	*	1703	ENSG00000268442	24162370	24163425	-	upstream	-777677	777677	NearestLocation	HAVCR1P1
chr19	25207189	25208007	819	*	1737	ENSG00000268442	24162370	24163425	-	upstream	-1043764	1043764	NearestLocation	HAVCR1P1
chr19	24345009	24345788	780	*	1689	ENSG00000268442	24162370	24163425	-	upstream	-181584	181584	NearestLocation	HAVCR1P1
chr19	25804937	25805704	768	*	1789	ENSG00000268442	24162370	24163425	-	upstream	-1641512	1641512	NearestLocation	HAVCR1P1
chr19	24703166	24703924	759	*	1692	ENSG00000268442	24162370	24163425	-	upstream	-539741	539741	NearestLocation	HAVCR1P1
chr19	25051284	25052017	734	*	1717	ENSG00000268442	24162370	24163425	-	upstream	-887859	887859	NearestLocation	HAVCR1P1
chr19	24920247	24920952	706	*	1698	ENSG00000268442	24162370	24163425	-	upstream	-756822	756822	NearestLocation	HAVCR1P1
chr19	25851197	25851888	692	*	1795	ENSG00000268442	24162370	24163425	-	upstream	-1687772	1687772	NearestLocation	HAVCR1P1
chr19	25683883	25684573	691	*	1780	ENSG00000268442	24162370	24163425	-	upstream	-1520458	1520458	NearestLocation	HAVCR1P1
chr19	25159966	25160652	687	*	1729	ENSG00000268442	24162370	24163425	-	upstream	-996541	996541	NearestLocation	HAVCR1P1
chr19	24607296	24607901	606	*	1690	ENSG00000268442	24162370	24163425	-	upstream	-443871	443871	NearestLocation	HAVCR1P1
chr19	25403686	25404278	593	*	1759	ENSG00000268442	24162370	24163425	-	upstream	-1240261	1240261	NearestLocation	HAVCR1P1
chr19	25309621	25310196	576	*	1749	ENSG00000268442	24162370	24163425	-	upstream	-1146196	1146196	NearestLocation	HAVCR1P1
chr19	25498184	25498746	563	*	1765	ENSG00000268442	24162370	24163425	-	upstream	-1334759	1334759	NearestLocation	HAVCR1P1
chr19	25058219	25058774	556	*	1718	ENSG00000268442	24162370	24163425	-	upstream	-894794	894794	NearestLocation	HAVCR1P1
chr19	25728387	25728933	547	*	1782	ENSG00000268442	24162370	24163425	-	upstream	-1564962	1564962	NearestLocation	HAVCR1P1
chr19	25259593	25260127	535	*	1741	ENSG00000268442	24162370	24163425	-	upstream	-1096168	1096168	NearestLocation	HAVCR1P1
chr19	25299910	25300436	527	*	1747	ENSG00000268442	24162370	24163425	-	upstream	-1136485	1136485	NearestLocation	HAVCR1P1
chr19	24759178	24759695	518	*	1693	ENSG00000268442	24162370	24163425	-	upstream	-595753	595753	NearestLocation	HAVCR1P1
chr19	25170977	25171476	500	*	1730	ENSG00000268442	24162370	24163425	-	upstream	-1007552	1007552	NearestLocation	HAVCR1P1
chr19	25827999	25828498	500	*	1791	ENSG00000268442	24162370	24163425	-	upstream	-1664574	1664574	NearestLocation	HAVCR1P1
chr19	25183739	25184233	495	*	1732	ENSG00000268442	24162370	24163425	-	upstream	-1020314	1020314	NearestLocation	HAVCR1P1
chr19	24332019	24332507	489	*	1688	ENSG00000268442	24162370	24163425	-	upstream	-168594	168594	NearestLocation	HAVCR1P1
chr19	25411680	25412154	475	*	1760	ENSG00000268442	24162370	24163425	-	upstream	-1248255	1248255	NearestLocation	HAVCR1P1
chr19	25625934	25626395	462	*	1775	ENSG00000268442	24162370	24163425	-	upstream	-1462509	1462509	NearestLocation	HAVCR1P1
chr19	24832971	24833421	451	*	1695	ENSG00000268442	24162370	24163425	-	upstream	-669546	669546	NearestLocation	HAVCR1P1
chr19	25572671	25573106	436	*	1772	ENSG00000268442	24162370	24163425	-	upstream	-1409246	1409246	NearestLocation	HAVCR1P1
chr19	24927370	24927795	426	*	1700	ENSG00000268442	24162370	24163425	-	upstream	-763945	763945	NearestLocation	HAVCR1P1
chr19	25895037	25895424	388	*	1796	ENSG00000268442	24162370	24163425	-	upstream	-1731612	1731612	NearestLocation	HAVCR1P1
chr19	25007963	25008348	386	*	1710	ENSG00000268442	24162370	24163425	-	upstream	-844538	844538	NearestLocation	HAVCR1P1
chr19	25074849	25075228	380	*	1720	ENSG00000268442	24162370	24163425	-	upstream	-911424	911424	NearestLocation	HAVCR1P1
chr19	24930080	24930454	375	*	1701	ENSG00000268442	24162370	24163425	-	upstream	-766655	766655	NearestLocation	HAVCR1P1
chr19	25266618	25266981	364	*	1743	ENSG00000268442	24162370	24163425	-	upstream	-1103193	1103193	NearestLocation	HAVCR1P1
chr19	25576557	25576912	356	*	1773	ENSG00000268442	24162370	24163425	-	upstream	-1413132	1413132	NearestLocation	HAVCR1P1
chr19	25568829	25569183	355	*	1771	ENSG00000268442	24162370	24163425	-	upstream	-1405404	1405404	NearestLocation	HAVCR1P1
chr19	25745189	25745526	338	*	1785	ENSG00000268442	24162370	24163425	-	upstream	-1581764	1581764	NearestLocation	HAVCR1P1
chr19	25639197	25639533	337	*	1776	ENSG00000268442	24162370	24163425	-	upstream	-1475772	1475772	NearestLocation	HAVCR1P1
chr19	25376924	25377259	336	*	1756	ENSG00000268442	24162370	24163425	-	upstream	-1213499	1213499	NearestLocation	HAVCR1P1
chr19	25174151	25174485	335	*	1731	ENSG00000268442	24162370	24163425	-	upstream	-1010726	1010726	NearestLocation	HAVCR1P1
chr19	25456662	25456994	333	*	1762	ENSG00000268442	24162370	24163425	-	upstream	-1293237	1293237	NearestLocation	HAVCR1P1
chr19	24952371	24952702	332	*	1705	ENSG00000268442	24162370	24163425	-	upstream	-788946	788946	NearestLocation	HAVCR1P1
chr19	25186095	25186426	332	*	1733	ENSG00000268442	24162370	24163425	-	upstream	-1022670	1022670	NearestLocation	HAVCR1P1
chr19	25558826	25559157	332	*	1770	ENSG00000268442	24162370	24163425	-	upstream	-1395401	1395401	NearestLocation	HAVCR1P1
chr19	25328194	25328523	330	*	1751	ENSG00000268442	24162370	24163425	-	upstream	-1164769	1164769	NearestLocation	HAVCR1P1
chr19	25275730	25276055	326	*	1745	ENSG00000268442	24162370	24163425	-	upstream	-1112305	1112305	NearestLocation	HAVCR1P1
chr19	25782982	25783307	326	*	1787	ENSG00000268442	24162370	24163425	-	upstream	-1619557	1619557	NearestLocation	HAVCR1P1
chr19	25844785	25845110	326	*	1794	ENSG00000268442	24162370	24163425	-	upstream	-1681360	1681360	NearestLocation	HAVCR1P1
chr19	25262260	25262584	325	*	1742	ENSG00000268442	24162370	24163425	-	upstream	-1098835	1098835	NearestLocation	HAVCR1P1
chr19	25512446	25512768	323	*	1767	ENSG00000268442	24162370	24163425	-	upstream	-1349021	1349021	NearestLocation	HAVCR1P1
chr19	25663144	25663465	322	*	1777	ENSG00000268442	24162370	24163425	-	upstream	-1499719	1499719	NearestLocation	HAVCR1P1
chr19	24916341	24916657	317	*	1697	ENSG00000268442	24162370	24163425	-	upstream	-752916	752916	NearestLocation	HAVCR1P1
chr19	25014100	25014407	308	*	1712	ENSG00000268442	24162370	24163425	-	upstream	-850675	850675	NearestLocation	HAVCR1P1
chr19	25330952	25331259	308	*	1752	ENSG00000268442	24162370	24163425	-	upstream	-1167527	1167527	NearestLocation	HAVCR1P1
chr19	25334698	25335005	308	*	1753	ENSG00000268442	24162370	24163425	-	upstream	-1171273	1171273	NearestLocation	HAVCR1P1
chr19	24954895	24955194	300	*	1706	ENSG00000268442	24162370	24163425	-	upstream	-791470	791470	NearestLocation	HAVCR1P1
chr19	25388389	25388683	295	*	1758	ENSG00000268442	24162370	24163425	-	upstream	-1224964	1224964	NearestLocation	HAVCR1P1
chr19	25669833	25670117	285	*	1778	ENSG00000268442	24162370	24163425	-	upstream	-1506408	1506408	NearestLocation	HAVCR1P1
chr17	45147626	45148546	921	*	1407	ENSG00000186834	45148502	45152101	+	overlapStart	-876	44	NearestLocation	HEXIM1
chr7	27662804	27663809	1006	*	3565	ENSG00000106049	27525442	27662995	-	overlapStart	191	191	NearestLocation	HIBADH
chr1	41954121	41954910	790	*	21	ENSG00000127124	41506365	42035925	-	inside	81804	81015	NearestLocation	HIVEP3
chr20	31572661	31573294	634	*	2375	ENSG00000230613	31567707	31573263	-	overlapStart	602	31	NearestLocation	HM13-AS1
chr2	197498130	197498424	295	*	2093	ENSG00000115541	197499994	197503457	+	upstream	-1864	1570	NearestLocation	HSPE1
chr3	50320952	50321999	1048	*	2860	ENSG00000068001	50317790	50322906	-	inside	1954	907	NearestLocation	HYAL2
chr3	160399706	160400706	1001	*	2916	ENSG00000068885	160256986	160399880	-	overlapStart	174	174	NearestLocation	IFT80
chr6	371537	371973	437	*	3363	ENSG00000137265	391739	411447	+	upstream	-20202	19766	NearestLocation	IRF4
chr19	18281297	18281622	326	*	1684	ENSG00000130522	18279760	18281622	-	inside	325	0	NearestLocation	JUND
chr21	7962833	7965139	2307	*	2413	ENSG00000276289	7816675	7829926	-	upstream	-132907	132907	NearestLocation	KCNE1B
chr21	7915987	7918024	2038	*	2406	ENSG00000276289	7816675	7829926	-	upstream	-86061	86061	NearestLocation	KCNE1B
chr21	7955010	7956785	1776	*	2412	ENSG00000276289	7816675	7829926	-	upstream	-125084	125084	NearestLocation	KCNE1B
chr21	7920451	7921347	897	*	2407	ENSG00000276289	7816675	7829926	-	upstream	-90525	90525	NearestLocation	KCNE1B
chr21	7936536	7937386	851	*	2408	ENSG00000276289	7816675	7829926	-	upstream	-106610	106610	NearestLocation	KCNE1B
chr21	7966426	7967143	718	*	2414	ENSG00000276289	7816675	7829926	-	upstream	-136500	136500	NearestLocation	KCNE1B
chr21	7949726	7950407	682	*	2410	ENSG00000276289	7816675	7829926	-	upstream	-119800	119800	NearestLocation	KCNE1B
chr21	7952880	7953481	602	*	2411	ENSG00000276289	7816675	7829926	-	upstream	-122954	122954	NearestLocation	KCNE1B
chr21	7947485	7948046	562	*	2409	ENSG00000276289	7816675	7829926	-	upstream	-117559	117559	NearestLocation	KCNE1B
chr17	21861270	21861783	514	*	1327	ENSG00000260458	21692523	21704612	+	downstream	168747	156658	NearestLocation	KCNJ18
chr17	21705188	21705551	364	*	1326	ENSG00000260458	21692523	21704612	+	downstream	12665	576	NearestLocation	KCNJ18
chr1	175172357	175172696	340	*	358	ENSG00000235750	175156987	175192999	-	inside	20642	15370	NearestLocation	KIAA0040
chr1	44744424	44744712	289	*	23	ENSG00000142945	44739818	44767767	+	inside	4606	4606	NearestLocation	KIF2C
chr17	41865077	41865615	539	*	1397	ENSG00000178502	41853545	41865431	-	overlapStart	354	184	NearestLocation	KLHL11
chr22	20494958	20495695	738	*	2798	ENSG00000099910	20441519	20495883	-	inside	925	188	NearestLocation	KLHL22
chr3	183664929	183665254	326	*	2918	ENSG00000114796	183635568	183684477	+	inside	29361	19223	NearestLocation	KLHL24
chr13	80030117	80030517	401	*	919	ENSG00000229175	79872586	79917944	+	downstream	157531	112173	NearestLocation	LINC00382
chr8	124846188	124846767	580	*	3868	ENSG00000249816	124848737	124954328	+	upstream	-2549	1970	NearestLocation	LINC00964
chr18	14928888	14929363	476	*	1453	ENSG00000266554	14946267	14973770	+	upstream	-17379	16904	NearestLocation	LINC01443
chr7	40947385	40947703	319	*	3569	ENSG00000232458	40964667	40979939	-	downstream	32554	16964	NearestLocation	LINC01450
chr1	191297681	191297967	287	*	360	ENSG00000233882	191221159	191228467	-	upstream	-69214	69214	NearestLocation	LINC01680
chr20	58016882	58017766	885	*	2396	ENSG00000275852	58003904	58004648	+	downstream	12978	12234	NearestLocation	LINC01742
chr2	67917007	67917700	694	*	1940	ENSG00000237013	67796054	67825562	-	upstream	-91445	91445	NearestLocation	LINC01812
chr3	10281	10636	356	*	2855	ENSG00000223587	23757	24501	+	upstream	-13476	13121	NearestLocation	LINC01986
chr17	77674465	77675459	995	*	1421	ENSG00000267790	77722872	77728559	-	downstream	54094	47413	NearestLocation	LINC01987
chr5	125484933	125485609	677	*	3357	ENSG00000260192	125493261	125602227	+	upstream	-8328	7652	NearestLocation	LINC02240
chr5	125615692	125615988	297	*	3358	ENSG00000260192	125493261	125602227	+	downstream	122431	13465	NearestLocation	LINC02240
chr2	93580981	93583370	2390	*	2058	ENSG00000261522	94575976	94587183	-	downstream	1006202	992606	NearestLocation	LOC100133920
chr2	93626014	93627662	1649	*	2060	ENSG00000261522	94575976	94587183	-	downstream	961169	948314	NearestLocation	LOC100133920
chr2	93312690	93314238	1549	*	2048	ENSG00000261522	94575976	94587183	-	downstream	1274493	1261738	NearestLocation	LOC100133920
chr2	93771061	93772530	1470	*	2063	ENSG00000261522	94575976	94587183	-	downstream	816122	803446	NearestLocation	LOC100133920
chr2	94083289	94084663	1375	*	2080	ENSG00000261522	94575976	94587183	-	downstream	503894	491313	NearestLocation	LOC100133920
chr2	93957088	93958425	1338	*	2072	ENSG00000261522	94575976	94587183	-	downstream	630095	617551	NearestLocation	LOC100133920
chr2	93497524	93498814	1291	*	2054	ENSG00000261522	94575976	94587183	-	downstream	1089659	1077162	NearestLocation	LOC100133920
chr2	93442942	93444134	1193	*	2052	ENSG00000261522	94575976	94587183	-	downstream	1144241	1131842	NearestLocation	LOC100133920
chr2	93564156	93565295	1140	*	2057	ENSG00000261522	94575976	94587183	-	downstream	1023027	1010681	NearestLocation	LOC100133920
chr2	93533843	93534884	1042	*	2055	ENSG00000261522	94575976	94587183	-	downstream	1053340	1041092	NearestLocation	LOC100133920
chr2	93750426	93751431	1006	*	2061	ENSG00000261522	94575976	94587183	-	downstream	836757	824545	NearestLocation	LOC100133920
chr2	93589137	93590107	971	*	2059	ENSG00000261522	94575976	94587183	-	downstream	998046	985869	NearestLocation	LOC100133920
chr2	94220192	94221111	920	*	2085	ENSG00000261522	94575976	94587183	-	downstream	366991	354865	NearestLocation	LOC100133920
chr2	93439274	93440144	871	*	2051	ENSG00000261522	94575976	94587183	-	downstream	1147909	1135832	NearestLocation	LOC100133920
chr2	93347449	93348188	740	*	2049	ENSG00000261522	94575976	94587183	-	downstream	1239734	1227788	NearestLocation	LOC100133920
chr2	93865347	93866074	728	*	2065	ENSG00000261522	94575976	94587183	-	downstream	721836	709902	NearestLocation	LOC100133920
chr2	94015989	94016692	704	*	2077	ENSG00000261522	94575976	94587183	-	downstream	571194	559284	NearestLocation	LOC100133920
chr2	93556678	93557290	613	*	2056	ENSG00000261522	94575976	94587183	-	downstream	1030505	1018686	NearestLocation	LOC100133920
chr2	94161149	94161713	565	*	2083	ENSG00000261522	94575976	94587183	-	downstream	426034	414263	NearestLocation	LOC100133920
chr2	94165407	94165934	528	*	2084	ENSG00000261522	94575976	94587183	-	downstream	421776	410042	NearestLocation	LOC100133920
chr2	93953174	93953695	522	*	2071	ENSG00000261522	94575976	94587183	-	downstream	634009	622281	NearestLocation	LOC100133920
chr2	93758419	93758908	490	*	2062	ENSG00000261522	94575976	94587183	-	downstream	828764	817068	NearestLocation	LOC100133920
chr2	94145911	94146371	461	*	2081	ENSG00000261522	94575976	94587183	-	downstream	441272	429605	NearestLocation	LOC100133920
chr2	93936881	93937322	442	*	2070	ENSG00000261522	94575976	94587183	-	downstream	650302	638654	NearestLocation	LOC100133920
chr2	94153924	94154358	435	*	2082	ENSG00000261522	94575976	94587183	-	downstream	433259	421618	NearestLocation	LOC100133920
chr2	94037495	94037918	424	*	2078	ENSG00000261522	94575976	94587183	-	downstream	549688	538058	NearestLocation	LOC100133920
chr2	93898246	93898626	381	*	2068	ENSG00000261522	94575976	94587183	-	downstream	688937	677350	NearestLocation	LOC100133920
chr2	94081629	94082009	381	*	2079	ENSG00000261522	94575976	94587183	-	downstream	505554	493967	NearestLocation	LOC100133920
chr2	93996121	93996497	377	*	2075	ENSG00000261522	94575976	94587183	-	downstream	591062	579479	NearestLocation	LOC100133920
chr2	94001191	94001564	374	*	2076	ENSG00000261522	94575976	94587183	-	downstream	585992	574412	NearestLocation	LOC100133920
chr2	93868507	93868843	337	*	2066	ENSG00000261522	94575976	94587183	-	downstream	718676	707133	NearestLocation	LOC100133920
chr2	93840273	93840602	330	*	2064	ENSG00000261522	94575976	94587183	-	downstream	746910	735374	NearestLocation	LOC100133920
chr2	93903303	93903617	315	*	2069	ENSG00000261522	94575976	94587183	-	downstream	683880	672359	NearestLocation	LOC100133920
chr2	93492996	93493305	310	*	2053	ENSG00000261522	94575976	94587183	-	downstream	1094187	1082671	NearestLocation	LOC100133920
chr2	93370245	93370552	308	*	2050	ENSG00000261522	94575976	94587183	-	downstream	1216938	1205424	NearestLocation	LOC100133920
chr2	93994106	93994413	308	*	2074	ENSG00000261522	94575976	94587183	-	downstream	593077	581563	NearestLocation	LOC100133920
chr2	93972401	93972700	300	*	2073	ENSG00000261522	94575976	94587183	-	downstream	614782	603276	NearestLocation	LOC100133920
chr2	93893331	93893625	295	*	2067	ENSG00000261522	94575976	94587183	-	downstream	693852	682351	NearestLocation	LOC100133920
chr20	42788216	42788789	574	*	2382	ENSG00000229042	42685404	42688562	+	downstream	102812	99654	NearestLocation	LOC101927159
chr8	126315811	126316101	291	*	3869	ENSG00000244791	126325495	126329535	+	upstream	-9684	9394	NearestLocation	LOC101927657
chr1	154961773	154962245	473	*	352	ENSG00000271380	154961825	154962623	+	overlapStart	-52	52	NearestLocation	LOC101928120
chr6	73695976	73696381	406	*	3550	ENSG00000231652	73693903	73696131	-	overlapStart	155	155	NearestLocation	LOC101928489
chr12	93777084	93777450	367	*	759	ENSG00000258274	93707791	93737823	-	upstream	-39261	39261	NearestLocation	LOC101928731
chr1	33349093	33349895	803	*	20	ENSG00000233246	33350352	33363245	+	upstream	-1259	457	NearestLocation	LOC101929464
chr8	89611479	89611809	331	*	3864	ENSG00000251136	89609409	89757727	-	inside	146248	2070	NearestLocation	LOC101929709
chr18	15488585	15495402	6818	*	1465	ENSG00000215512	15307663	15330282	-	upstream	-158303	158303	NearestLocation	LOC644669
chr18	15581618	15586666	5049	*	1482	ENSG00000215512	15307663	15330282	-	upstream	-251336	251336	NearestLocation	LOC644669
chr18	15618156	15622814	4659	*	1491	ENSG00000215512	15307663	15330282	-	upstream	-287874	287874	NearestLocation	LOC644669
chr18	15566531	15570762	4232	*	1479	ENSG00000215512	15307663	15330282	-	upstream	-236249	236249	NearestLocation	LOC644669
chr18	15496916	15501048	4133	*	1466	ENSG00000215512	15307663	15330282	-	upstream	-166634	166634	NearestLocation	LOC644669
chr18	15541180	15544632	3453	*	1474	ENSG00000215512	15307663	15330282	-	upstream	-210898	210898	NearestLocation	LOC644669
chr18	15768634	15771937	3304	*	1519	ENSG00000215512	15307663	15330282	-	upstream	-438352	438352	NearestLocation	LOC644669
chr18	15476851	15480103	3253	*	1462	ENSG00000215512	15307663	15330282	-	upstream	-146569	146569	NearestLocation	LOC644669
chr18	15574391	15577616	3226	*	1480	ENSG00000215512	15307663	15330282	-	upstream	-244109	244109	NearestLocation	LOC644669
chr18	15793695	15796825	3131	*	1524	ENSG00000215512	15307663	15330282	-	upstream	-463413	463413	NearestLocation	LOC644669
chr18	15707744	15710763	3020	*	1507	ENSG00000215512	15307663	15330282	-	upstream	-377462	377462	NearestLocation	LOC644669
chr18	15629009	15631995	2987	*	1492	ENSG00000215512	15307663	15330282	-	upstream	-298727	298727	NearestLocation	LOC644669
chr18	15521346	15524313	2968	*	1470	ENSG00000215512	15307663	15330282	-	upstream	-191064	191064	NearestLocation	LOC644669
chr18	15636683	15639494	2812	*	1494	ENSG00000215512	15307663	15330282	-	upstream	-306401	306401	NearestLocation	LOC644669
chr18	15546910	15549710	2801	*	1475	ENSG00000215512	15307663	15330282	-	upstream	-216628	216628	NearestLocation	LOC644669
chr18	15512705	15515415	2711	*	1469	ENSG00000215512	15307663	15330282	-	upstream	-182423	182423	NearestLocation	LOC644669
chr18	15653288	15655952	2665	*	1497	ENSG00000215512	15307663	15330282	-	upstream	-323006	323006	NearestLocation	LOC644669
chr18	15667548	15670107	2560	*	1500	ENSG00000215512	15307663	15330282	-	upstream	-337266	337266	NearestLocation	LOC644669
chr18	15785298	15787765	2468	*	1523	ENSG00000215512	15307663	15330282	-	upstream	-455016	455016	NearestLocation	LOC644669
chr18	15532292	15534664	2373	*	1473	ENSG00000215512	15307663	15330282	-	upstream	-202010	202010	NearestLocation	LOC644669
chr18	17300646	17302834	2189	*	1564	ENSG00000215512	15307663	15330282	-	upstream	-1970364	1970364	NearestLocation	LOC644669
chr18	15701906	15703876	1971	*	1505	ENSG00000215512	15307663	15330282	-	upstream	-371624	371624	NearestLocation	LOC644669
chr18	15683328	15685267	1940	*	1502	ENSG00000215512	15307663	15330282	-	upstream	-353046	353046	NearestLocation	LOC644669
chr18	15715619	15717553	1935	*	1509	ENSG00000215512	15307663	15330282	-	upstream	-385337	385337	NearestLocation	LOC644669
chr18	15751907	15753774	1868	*	1515	ENSG00000215512	15307663	15330282	-	upstream	-421625	421625	NearestLocation	LOC644669
chr18	15529273	15531103	1831	*	1472	ENSG00000215512	15307663	15330282	-	upstream	-198991	198991	NearestLocation	LOC644669
chr18	15509470	15511245	1776	*	1468	ENSG00000215512	15307663	15330282	-	upstream	-179188	179188	NearestLocation	LOC644669
chr18	15555732	15557429	1698	*	1477	ENSG00000215512	15307663	15330282	-	upstream	-225450	225450	NearestLocation	LOC644669
chr18	15649298	15650988	1691	*	1496	ENSG00000215512	15307663	15330282	-	upstream	-319016	319016	NearestLocation	LOC644669
chr18	15718928	15720574	1647	*	1510	ENSG00000215512	15307663	15330282	-	upstream	-388646	388646	NearestLocation	LOC644669
chr18	16115474	16116974	1501	*	1536	ENSG00000215512	15307663	15330282	-	upstream	-785192	785192	NearestLocation	LOC644669
chr18	15688710	15690165	1456	*	1503	ENSG00000215512	15307663	15330282	-	upstream	-358428	358428	NearestLocation	LOC644669
chr18	15505897	15507329	1433	*	1467	ENSG00000215512	15307663	15330282	-	upstream	-175615	175615	NearestLocation	LOC644669
chr18	15642816	15644224	1409	*	1495	ENSG00000215512	15307663	15330282	-	upstream	-312534	312534	NearestLocation	LOC644669
chr18	16677749	16679151	1403	*	1550	ENSG00000215512	15307663	15330282	-	upstream	-1347467	1347467	NearestLocation	LOC644669
chr18	15664476	15665863	1388	*	1499	ENSG00000215512	15307663	15330282	-	upstream	-334194	334194	NearestLocation	LOC644669
chr18	15559142	15560477	1336	*	1478	ENSG00000215512	15307663	15330282	-	upstream	-228860	228860	NearestLocation	LOC644669
chr18	18191383	18192698	1316	*	1594	ENSG00000215512	15307663	15330282	-	upstream	-2861101	2861101	NearestLocation	LOC644669
chr18	17888873	17890164	1292	*	1581	ENSG00000215512	15307663	15330282	-	upstream	-2558591	2558591	NearestLocation	LOC644669
chr18	15746726	15748006	1281	*	1514	ENSG00000215512	15307663	15330282	-	upstream	-416444	416444	NearestLocation	LOC644669
chr18	15591313	15592590	1278	*	1484	ENSG00000215512	15307663	15330282	-	upstream	-261031	261031	NearestLocation	LOC644669
chr18	15588301	15589538	1238	*	1483	ENSG00000215512	15307663	15330282	-	upstream	-258019	258019	NearestLocation	LOC644669
chr18	15485007	15486193	1187	*	1464	ENSG00000215512	15307663	15330282	-	upstream	-154725	154725	NearestLocation	LOC644669
chr18	15761496	15762672	1177	*	1517	ENSG00000215512	15307663	15330282	-	upstream	-431214	431214	NearestLocation	LOC644669
chr18	15461598	15462757	1160	*	1459	ENSG00000215512	15307663	15330282	-	upstream	-131316	131316	NearestLocation	LOC644669
chr18	18042508	18043664	1157	*	1587	ENSG00000215512	15307663	15330282	-	upstream	-2712226	2712226	NearestLocation	LOC644669
chr18	17936153	17937288	1136	*	1582	ENSG00000215512	15307663	15330282	-	upstream	-2605871	2605871	NearestLocation	LOC644669
chr18	17055547	17056659	1113	*	1559	ENSG00000215512	15307663	15330282	-	upstream	-1725265	1725265	NearestLocation	LOC644669
chr18	16177083	16178190	1108	*	1538	ENSG00000215512	15307663	15330282	-	upstream	-846801	846801	NearestLocation	LOC644669
chr18	16297527	16298626	1100	*	1544	ENSG00000215512	15307663	15330282	-	upstream	-967245	967245	NearestLocation	LOC644669
chr18	18150253	18151333	1081	*	1590	ENSG00000215512	15307663	15330282	-	upstream	-2819971	2819971	NearestLocation	LOC644669
chr18	17806866	17807931	1066	*	1578	ENSG00000215512	15307663	15330282	-	upstream	-2476584	2476584	NearestLocation	LOC644669
chr18	15551096	15552120	1025	*	1476	ENSG00000215512	15307663	15330282	-	upstream	-220814	220814	NearestLocation	LOC644669
chr18	15633232	15634255	1024	*	1493	ENSG00000215512	15307663	15330282	-	upstream	-302950	302950	NearestLocation	LOC644669
chr18	15874770	15875778	1009	*	1527	ENSG00000215512	15307663	15330282	-	upstream	-544488	544488	NearestLocation	LOC644669
chr18	15909431	15910387	957	*	1531	ENSG00000215512	15307663	15330282	-	upstream	-579149	579149	NearestLocation	LOC644669
chr18	17285210	17286157	948	*	1563	ENSG00000215512	15307663	15330282	-	upstream	-1954928	1954928	NearestLocation	LOC644669
chr18	15885521	15886441	921	*	1529	ENSG00000215512	15307663	15330282	-	upstream	-555239	555239	NearestLocation	LOC644669
chr18	15482546	15483438	893	*	1463	ENSG00000215512	15307663	15330282	-	upstream	-152264	152264	NearestLocation	LOC644669
chr18	15846146	15847017	872	*	1526	ENSG00000215512	15307663	15330282	-	upstream	-515864	515864	NearestLocation	LOC644669
chr18	17317748	17318561	814	*	1565	ENSG00000215512	15307663	15330282	-	upstream	-1987466	1987466	NearestLocation	LOC644669
chr18	15615575	15616366	792	*	1490	ENSG00000215512	15307663	15330282	-	upstream	-285293	285293	NearestLocation	LOC644669
chr18	15467260	15468045	786	*	1461	ENSG00000215512	15307663	15330282	-	upstream	-136978	136978	NearestLocation	LOC644669
chr18	15877505	15878287	783	*	1528	ENSG00000215512	15307663	15330282	-	upstream	-547223	547223	NearestLocation	LOC644669
chr18	15611702	15612483	782	*	1489	ENSG00000215512	15307663	15330282	-	upstream	-281420	281420	NearestLocation	LOC644669
chr18	15735225	15735993	769	*	1512	ENSG00000215512	15307663	15330282	-	upstream	-404943	404943	NearestLocation	LOC644669
chr18	16482176	16482932	757	*	1547	ENSG00000215512	15307663	15330282	-	upstream	-1151894	1151894	NearestLocation	LOC644669
chr18	15579407	15580159	753	*	1481	ENSG00000215512	15307663	15330282	-	upstream	-249125	249125	NearestLocation	LOC644669
chr18	15776463	15777211	749	*	1521	ENSG00000215512	15307663	15330282	-	upstream	-446181	446181	NearestLocation	LOC644669
chr18	15773102	15773829	728	*	1520	ENSG00000215512	15307663	15330282	-	upstream	-442820	442820	NearestLocation	LOC644669
chr18	15463954	15464680	727	*	1460	ENSG00000215512	15307663	15330282	-	upstream	-133672	133672	NearestLocation	LOC644669
chr18	16102247	16102972	726	*	1535	ENSG00000215512	15307663	15330282	-	upstream	-771965	771965	NearestLocation	LOC644669
chr18	16225400	16226099	700	*	1542	ENSG00000215512	15307663	15330282	-	upstream	-895118	895118	NearestLocation	LOC644669
chr18	17581540	17582237	698	*	1571	ENSG00000215512	15307663	15330282	-	upstream	-2251258	2251258	NearestLocation	LOC644669
chr18	16087212	16087906	695	*	1534	ENSG00000215512	15307663	15330282	-	upstream	-756930	756930	NearestLocation	LOC644669
chr18	16206421	16207094	674	*	1540	ENSG00000215512	15307663	15330282	-	upstream	-876139	876139	NearestLocation	LOC644669
chr18	17783401	17784067	667	*	1576	ENSG00000215512	15307663	15330282	-	upstream	-2453119	2453119	NearestLocation	LOC644669
chr18	15821843	15822503	661	*	1525	ENSG00000215512	15307663	15330282	-	upstream	-491561	491561	NearestLocation	LOC644669
chr18	17799040	17799665	626	*	1577	ENSG00000215512	15307663	15330282	-	upstream	-2468758	2468758	NearestLocation	LOC644669
chr18	15595718	15596341	624	*	1485	ENSG00000215512	15307663	15330282	-	upstream	-265436	265436	NearestLocation	LOC644669
chr18	15527354	15527976	623	*	1471	ENSG00000215512	15307663	15330282	-	upstream	-197072	197072	NearestLocation	LOC644669
chr18	15731215	15731823	609	*	1511	ENSG00000215512	15307663	15330282	-	upstream	-400933	400933	NearestLocation	LOC644669
chr18	18187435	18188043	609	*	1593	ENSG00000215512	15307663	15330282	-	upstream	-2857153	2857153	NearestLocation	LOC644669
chr18	17859918	17860516	599	*	1579	ENSG00000215512	15307663	15330282	-	upstream	-2529636	2529636	NearestLocation	LOC644669
chr18	16214281	16214874	594	*	1541	ENSG00000215512	15307663	15330282	-	upstream	-883999	883999	NearestLocation	LOC644669
chr18	17483119	17483709	591	*	1567	ENSG00000215512	15307663	15330282	-	upstream	-2152837	2152837	NearestLocation	LOC644669
chr18	16822445	16823031	587	*	1556	ENSG00000215512	15307663	15330282	-	upstream	-1492163	1492163	NearestLocation	LOC644669
chr18	15606806	15607388	583	*	1488	ENSG00000215512	15307663	15330282	-	upstream	-276524	276524	NearestLocation	LOC644669
chr18	15758174	15758736	563	*	1516	ENSG00000215512	15307663	15330282	-	upstream	-427892	427892	NearestLocation	LOC644669
chr18	15778777	15779338	562	*	1522	ENSG00000215512	15307663	15330282	-	upstream	-448495	448495	NearestLocation	LOC644669
chr18	15741045	15741599	555	*	1513	ENSG00000215512	15307663	15330282	-	upstream	-410763	410763	NearestLocation	LOC644669
chr18	16754318	16754871	554	*	1553	ENSG00000215512	15307663	15330282	-	upstream	-1424036	1424036	NearestLocation	LOC644669
chr18	17281774	17282311	538	*	1562	ENSG00000215512	15307663	15330282	-	upstream	-1951492	1951492	NearestLocation	LOC644669
chr18	15986973	15987509	537	*	1532	ENSG00000215512	15307663	15330282	-	upstream	-656691	656691	NearestLocation	LOC644669
chr18	16234050	16234576	527	*	1543	ENSG00000215512	15307663	15330282	-	upstream	-903768	903768	NearestLocation	LOC644669
chr18	15599923	15600443	521	*	1486	ENSG00000215512	15307663	15330282	-	upstream	-269641	269641	NearestLocation	LOC644669
chr18	15409509	15410019	511	*	1458	ENSG00000215512	15307663	15330282	-	upstream	-79227	79227	NearestLocation	LOC644669
chr18	15765706	15766216	511	*	1518	ENSG00000215512	15307663	15330282	-	upstream	-435424	435424	NearestLocation	LOC644669
chr18	17531697	17532204	508	*	1570	ENSG00000215512	15307663	15330282	-	upstream	-2201415	2201415	NearestLocation	LOC644669
chr18	17698427	17698927	501	*	1574	ENSG00000215512	15307663	15330282	-	upstream	-2368145	2368145	NearestLocation	LOC644669
chr18	17447371	17447854	484	*	1566	ENSG00000215512	15307663	15330282	-	upstream	-2117089	2117089	NearestLocation	LOC644669
chr18	18040773	18041240	468	*	1586	ENSG00000215512	15307663	15330282	-	upstream	-2710491	2710491	NearestLocation	LOC644669
chr18	18115234	18115683	450	*	1589	ENSG00000215512	15307663	15330282	-	upstream	-2784952	2784952	NearestLocation	LOC644669
chr18	15602828	15603269	442	*	1487	ENSG00000215512	15307663	15330282	-	upstream	-272546	272546	NearestLocation	LOC644669
chr18	16008575	16009015	441	*	1533	ENSG00000215512	15307663	15330282	-	upstream	-678293	678293	NearestLocation	LOC644669
chr18	17265339	17265779	441	*	1561	ENSG00000215512	15307663	15330282	-	upstream	-1935057	1935057	NearestLocation	LOC644669
chr18	16738211	16738650	440	*	1551	ENSG00000215512	15307663	15330282	-	upstream	-1407929	1407929	NearestLocation	LOC644669
chr18	16152562	16152985	424	*	1537	ENSG00000215512	15307663	15330282	-	upstream	-822280	822280	NearestLocation	LOC644669
chr18	15671824	15672238	415	*	1501	ENSG00000215512	15307663	15330282	-	upstream	-341542	341542	NearestLocation	LOC644669
chr18	15891837	15892245	409	*	1530	ENSG00000215512	15307663	15330282	-	upstream	-561555	561555	NearestLocation	LOC644669
chr18	16765860	16766265	406	*	1554	ENSG00000215512	15307663	15330282	-	upstream	-1435578	1435578	NearestLocation	LOC644669
chr18	16749194	16749597	404	*	1552	ENSG00000215512	15307663	15330282	-	upstream	-1418912	1418912	NearestLocation	LOC644669
chr18	17528285	17528681	397	*	1569	ENSG00000215512	15307663	15330282	-	upstream	-2198003	2198003	NearestLocation	LOC644669
chr18	18056380	18056770	391	*	1588	ENSG00000215512	15307663	15330282	-	upstream	-2726098	2726098	NearestLocation	LOC644669
chr18	15713661	15714044	384	*	1508	ENSG00000215512	15307663	15330282	-	upstream	-383379	383379	NearestLocation	LOC644669
chr18	16920138	16920521	384	*	1557	ENSG00000215512	15307663	15330282	-	upstream	-1589856	1589856	NearestLocation	LOC644669
chr18	15694692	15695074	383	*	1504	ENSG00000215512	15307663	15330282	-	upstream	-364410	364410	NearestLocation	LOC644669
chr18	16654457	16654837	381	*	1549	ENSG00000215512	15307663	15330282	-	upstream	-1324175	1324175	NearestLocation	LOC644669
chr18	17729952	17730324	373	*	1575	ENSG00000215512	15307663	15330282	-	upstream	-2399670	2399670	NearestLocation	LOC644669
chr18	18018672	18019044	373	*	1585	ENSG00000215512	15307663	15330282	-	upstream	-2688390	2688390	NearestLocation	LOC644669
chr18	15407087	15407455	369	*	1457	ENSG00000215512	15307663	15330282	-	upstream	-76805	76805	NearestLocation	LOC644669
chr18	16309508	16309876	369	*	1545	ENSG00000215512	15307663	15330282	-	upstream	-979226	979226	NearestLocation	LOC644669
chr18	15661279	15661646	368	*	1498	ENSG00000215512	15307663	15330282	-	upstream	-330997	330997	NearestLocation	LOC644669
chr18	15705130	15705497	368	*	1506	ENSG00000215512	15307663	15330282	-	upstream	-374848	374848	NearestLocation	LOC644669
chr18	18155698	18156062	365	*	1591	ENSG00000215512	15307663	15330282	-	upstream	-2825416	2825416	NearestLocation	LOC644669
chr18	17088118	17088477	360	*	1560	ENSG00000215512	15307663	15330282	-	upstream	-1757836	1757836	NearestLocation	LOC644669
chr18	17012496	17012845	350	*	1558	ENSG00000215512	15307663	15330282	-	upstream	-1682214	1682214	NearestLocation	LOC644669
chr18	17880306	17880653	348	*	1580	ENSG00000215512	15307663	15330282	-	upstream	-2550024	2550024	NearestLocation	LOC644669
chr18	16434809	16435155	347	*	1546	ENSG00000215512	15307663	15330282	-	upstream	-1104527	1104527	NearestLocation	LOC644669
chr18	17949416	17949757	342	*	1583	ENSG00000215512	15307663	15330282	-	upstream	-2619134	2619134	NearestLocation	LOC644669
chr18	18002775	18003105	331	*	1584	ENSG00000215512	15307663	15330282	-	upstream	-2672493	2672493	NearestLocation	LOC644669
chr18	16489963	16490290	328	*	1548	ENSG00000215512	15307663	15330282	-	upstream	-1159681	1159681	NearestLocation	LOC644669
chr18	18168385	18168710	326	*	1592	ENSG00000215512	15307663	15330282	-	upstream	-2838103	2838103	NearestLocation	LOC644669
chr18	16807798	16808091	294	*	1555	ENSG00000215512	15307663	15330282	-	upstream	-1477516	1477516	NearestLocation	LOC644669
chr18	17598990	17599281	292	*	1572	ENSG00000215512	15307663	15330282	-	upstream	-2268708	2268708	NearestLocation	LOC644669
chr18	17517338	17517628	291	*	1568	ENSG00000215512	15307663	15330282	-	upstream	-2187056	2187056	NearestLocation	LOC644669
chr18	17653953	17654240	288	*	1573	ENSG00000215512	15307663	15330282	-	upstream	-2323671	2323671	NearestLocation	LOC644669
chr18	16181419	16181703	285	*	1539	ENSG00000215512	15307663	15330282	-	upstream	-851137	851137	NearestLocation	LOC644669
chr8	126558114	126558589	476	*	3871	ENSG00000168672	126552442	126558393	-	overlapStart	279	196	NearestLocation	LRATD2
chr11	65497512	65498209	698	*	574	ENSG00000251562	65497762	65506516	+	overlapStart	-250	250	NearestLocation	MALAT1
chr1	27366370	27366889	520	*	13	ENSG00000142733	27355184	27366892	-	inside	522	3	NearestLocation	MAP3K6
chr10	97713749	97714118	370	*	525	ENSG00000155254	97713173	97718152	+	inside	576	576	NearestLocation	MARVELD1
chr11	65506966	65507990	1025	*	577	ENSG00000274072	65506117	65506173	+	downstream	849	793	NearestLocation	MASCRNA
chr8	47960700	47961387	688	*	3847	ENSG00000104738	47960185	47978160	+	inside	515	515	NearestLocation	MCM4
chr2	111899700	111900151	452	*	2087	ENSG00000153208	111898479	112029561	+	inside	1221	1221	NearestLocation	MERTK
chr7	73851235	73851551	317	*	3783	ENSG00000165171	73834590	73842535	-	upstream	-8700	8700	NearestLocation	METTL27
chr1	201814039	201814332	294	*	363	ENSG00000221028	201808611	201808702	+	downstream	5428	5337	NearestLocation	MIR1231
chr3	164295141	164295535	395	*	2917	ENSG00000221251	164171471	164171556	-	upstream	-123585	123585	NearestLocation	MIR1263
chr2	113583699	113583989	291	*	2090	ENSG00000221055	113582959	113583096	-	upstream	-603	603	NearestLocation	MIR1302-3
chr20	51431311	51433551	2241	*	2390	ENSG00000266761	51452905	51452977	-	downstream	21666	19354	NearestLocation	MIR3194
chr20	51456959	51457354	396	*	2391	ENSG00000266761	51452905	51452977	-	upstream	-3982	3982	NearestLocation	MIR3194
chr21	8986806	8988693	1888	*	2424	ENSG00000264462	8986999	8987178	+	includeFeature	-193	193	NearestLocation	MIR3648-2
chr3	75753148	75753661	514	*	2863	ENSG00000266396	75738280	75738363	+	downstream	14868	14785	NearestLocation	MIR4273
chr9	41229560	41229982	423	*	3882	ENSG00000276029	41233755	41233835	+	upstream	-4195	3773	NearestLocation	MIR4477A
chr2	231364969	231365264	296	*	2094	ENSG00000263641	231362708	231362793	+	downstream	2261	2176	NearestLocation	MIR4777
chr1	176998588	176998883	296	*	359	ENSG00000202609	177029343	177029452	-	downstream	30864	30460	NearestLocation	MIR488
chr20	26601866	26607703	5838	*	2131	ENSG00000227195	26186920	26251526	-	upstream	-350340	350340	NearestLocation	MIR663AHG
chr20	26466200	26470875	4676	*	2108	ENSG00000227195	26186920	26251526	-	upstream	-214674	214674	NearestLocation	MIR663AHG
chr20	26941127	26945325	4199	*	2168	ENSG00000227195	26186920	26251526	-	upstream	-689601	689601	NearestLocation	MIR663AHG
chr20	26487596	26490888	3293	*	2112	ENSG00000227195	26186920	26251526	-	upstream	-236070	236070	NearestLocation	MIR663AHG
chr20	27233987	27237162	3176	*	2196	ENSG00000227195	26186920	26251526	-	upstream	-982461	982461	NearestLocation	MIR663AHG
chr20	27133675	27136818	3144	*	2186	ENSG00000227195	26186920	26251526	-	upstream	-882149	882149	NearestLocation	MIR663AHG
chr20	26921031	26924156	3126	*	2166	ENSG00000227195	26186920	26251526	-	upstream	-669505	669505	NearestLocation	MIR663AHG
chr20	26709959	26712680	2722	*	2141	ENSG00000227195	26186920	26251526	-	upstream	-458433	458433	NearestLocation	MIR663AHG
chr20	26499365	26501926	2562	*	2115	ENSG00000227195	26186920	26251526	-	upstream	-247839	247839	NearestLocation	MIR663AHG
chr20	26478019	26480475	2457	*	2110	ENSG00000227195	26186920	26251526	-	upstream	-226493	226493	NearestLocation	MIR663AHG
chr20	26506999	26509418	2420	*	2117	ENSG00000227195	26186920	26251526	-	upstream	-255473	255473	NearestLocation	MIR663AHG
chr20	26456871	26459207	2337	*	2106	ENSG00000227195	26186920	26251526	-	upstream	-205345	205345	NearestLocation	MIR663AHG
chr20	27391395	27393684	2290	*	2214	ENSG00000227195	26186920	26251526	-	upstream	-1139869	1139869	NearestLocation	MIR663AHG
chr20	26839209	26841452	2244	*	2158	ENSG00000227195	26186920	26251526	-	upstream	-587683	587683	NearestLocation	MIR663AHG
chr20	26687948	26690046	2099	*	2139	ENSG00000227195	26186920	26251526	-	upstream	-436422	436422	NearestLocation	MIR663AHG
chr20	26495930	26497863	1934	*	2114	ENSG00000227195	26186920	26251526	-	upstream	-244404	244404	NearestLocation	MIR663AHG
chr20	26996538	26998438	1901	*	2172	ENSG00000227195	26186920	26251526	-	upstream	-745012	745012	NearestLocation	MIR663AHG
chr20	27350660	27352558	1899	*	2209	ENSG00000227195	26186920	26251526	-	upstream	-1099134	1099134	NearestLocation	MIR663AHG
chr20	27036271	27038150	1880	*	2177	ENSG00000227195	26186920	26251526	-	upstream	-784745	784745	NearestLocation	MIR663AHG
chr20	26806167	26807919	1753	*	2153	ENSG00000227195	26186920	26251526	-	upstream	-554641	554641	NearestLocation	MIR663AHG
chr20	27266732	27268457	1726	*	2198	ENSG00000227195	26186920	26251526	-	upstream	-1015206	1015206	NearestLocation	MIR663AHG
chr20	26473383	26475097	1715	*	2109	ENSG00000227195	26186920	26251526	-	upstream	-221857	221857	NearestLocation	MIR663AHG
chr20	26956539	26958230	1692	*	2169	ENSG00000227195	26186920	26251526	-	upstream	-705013	705013	NearestLocation	MIR663AHG
chr20	27193274	27194938	1665	*	2193	ENSG00000227195	26186920	26251526	-	upstream	-941748	941748	NearestLocation	MIR663AHG
chr20	26492356	26493956	1601	*	2113	ENSG00000227195	26186920	26251526	-	upstream	-240830	240830	NearestLocation	MIR663AHG
chr20	26450015	26451599	1585	*	2104	ENSG00000227195	26186920	26251526	-	upstream	-198489	198489	NearestLocation	MIR663AHG
chr20	27199100	27200675	1576	*	2195	ENSG00000227195	26186920	26251526	-	upstream	-947574	947574	NearestLocation	MIR663AHG
chr20	27355090	27356631	1542	*	2210	ENSG00000227195	26186920	26251526	-	upstream	-1103564	1103564	NearestLocation	MIR663AHG
chr20	26979328	26980846	1519	*	2171	ENSG00000227195	26186920	26251526	-	upstream	-727802	727802	NearestLocation	MIR663AHG
chr20	27072864	27074368	1505	*	2178	ENSG00000227195	26186920	26251526	-	upstream	-821338	821338	NearestLocation	MIR663AHG
chr20	27335426	27336929	1504	*	2206	ENSG00000227195	26186920	26251526	-	upstream	-1083900	1083900	NearestLocation	MIR663AHG
chr20	27183682	27185178	1497	*	2192	ENSG00000227195	26186920	26251526	-	upstream	-932156	932156	NearestLocation	MIR663AHG
chr20	27161287	27162756	1470	*	2187	ENSG00000227195	26186920	26251526	-	upstream	-909761	909761	NearestLocation	MIR663AHG
chr20	26916828	26918289	1462	*	2165	ENSG00000227195	26186920	26251526	-	upstream	-665302	665302	NearestLocation	MIR663AHG
chr20	26717246	26718670	1425	*	2143	ENSG00000227195	26186920	26251526	-	upstream	-465720	465720	NearestLocation	MIR663AHG
chr20	27338567	27339979	1413	*	2207	ENSG00000227195	26186920	26251526	-	upstream	-1087041	1087041	NearestLocation	MIR663AHG
chr20	26897584	26898985	1402	*	2164	ENSG00000227195	26186920	26251526	-	upstream	-646058	646058	NearestLocation	MIR663AHG
chr20	27359352	27360721	1370	*	2211	ENSG00000227195	26186920	26251526	-	upstream	-1107826	1107826	NearestLocation	MIR663AHG
chr20	26802279	26803625	1347	*	2152	ENSG00000227195	26186920	26251526	-	upstream	-550753	550753	NearestLocation	MIR663AHG
chr20	26724499	26725836	1338	*	2144	ENSG00000227195	26186920	26251526	-	upstream	-472973	472973	NearestLocation	MIR663AHG
chr20	26874579	26875915	1337	*	2161	ENSG00000227195	26186920	26251526	-	upstream	-623053	623053	NearestLocation	MIR663AHG
chr20	26441060	26442389	1330	*	2102	ENSG00000227195	26186920	26251526	-	upstream	-189534	189534	NearestLocation	MIR663AHG
chr20	27017249	27018510	1262	*	2175	ENSG00000227195	26186920	26251526	-	upstream	-765723	765723	NearestLocation	MIR663AHG
chr20	26609124	26610371	1248	*	2132	ENSG00000227195	26186920	26251526	-	upstream	-357598	357598	NearestLocation	MIR663AHG
chr20	26529335	26530505	1171	*	2120	ENSG00000227195	26186920	26251526	-	upstream	-277809	277809	NearestLocation	MIR663AHG
chr20	26461677	26462843	1167	*	2107	ENSG00000227195	26186920	26251526	-	upstream	-210151	210151	NearestLocation	MIR663AHG
chr20	27105098	27106202	1105	*	2184	ENSG00000227195	26186920	26251526	-	upstream	-853572	853572	NearestLocation	MIR663AHG
chr20	26636326	26637417	1092	*	2134	ENSG00000227195	26186920	26251526	-	upstream	-384800	384800	NearestLocation	MIR663AHG
chr20	27264210	27265262	1053	*	2197	ENSG00000227195	26186920	26251526	-	upstream	-1012684	1012684	NearestLocation	MIR663AHG
chr20	26503323	26504372	1050	*	2116	ENSG00000227195	26186920	26251526	-	upstream	-251797	251797	NearestLocation	MIR663AHG
chr20	26685190	26686177	988	*	2138	ENSG00000227195	26186920	26251526	-	upstream	-433664	433664	NearestLocation	MIR663AHG
chr20	27372796	27373782	987	*	2212	ENSG00000227195	26186920	26251526	-	upstream	-1121270	1121270	NearestLocation	MIR663AHG
chr20	26454383	26455354	972	*	2105	ENSG00000227195	26186920	26251526	-	upstream	-202857	202857	NearestLocation	MIR663AHG
chr20	26513319	26514286	968	*	2118	ENSG00000227195	26186920	26251526	-	upstream	-261793	261793	NearestLocation	MIR663AHG
chr20	26696685	26697649	965	*	2140	ENSG00000227195	26186920	26251526	-	upstream	-445159	445159	NearestLocation	MIR663AHG
chr20	27316396	27317354	959	*	2202	ENSG00000227195	26186920	26251526	-	upstream	-1064870	1064870	NearestLocation	MIR663AHG
chr20	26820145	26821102	958	*	2156	ENSG00000227195	26186920	26251526	-	upstream	-568619	568619	NearestLocation	MIR663AHG
chr20	26617685	26618573	889	*	2133	ENSG00000227195	26186920	26251526	-	upstream	-366159	366159	NearestLocation	MIR663AHG
chr20	26866083	26866965	883	*	2160	ENSG00000227195	26186920	26251526	-	upstream	-614557	614557	NearestLocation	MIR663AHG
chr20	26784106	26784983	878	*	2150	ENSG00000227195	26186920	26251526	-	upstream	-532580	532580	NearestLocation	MIR663AHG
chr20	27329578	27330426	849	*	2205	ENSG00000227195	26186920	26251526	-	upstream	-1078052	1078052	NearestLocation	MIR663AHG
chr20	27284449	27285281	833	*	2200	ENSG00000227195	26186920	26251526	-	upstream	-1032923	1032923	NearestLocation	MIR663AHG
chr20	26735503	26736287	785	*	2145	ENSG00000227195	26186920	26251526	-	upstream	-483977	483977	NearestLocation	MIR663AHG
chr20	27196304	27197088	785	*	2194	ENSG00000227195	26186920	26251526	-	upstream	-944778	944778	NearestLocation	MIR663AHG
chr20	26651794	26652572	779	*	2135	ENSG00000227195	26186920	26251526	-	upstream	-400268	400268	NearestLocation	MIR663AHG
chr20	26539835	26540609	775	*	2121	ENSG00000227195	26186920	26251526	-	upstream	-288309	288309	NearestLocation	MIR663AHG
chr20	27167355	27168087	733	*	2189	ENSG00000227195	26186920	26251526	-	upstream	-915829	915829	NearestLocation	MIR663AHG
chr20	26892828	26893514	687	*	2163	ENSG00000227195	26186920	26251526	-	upstream	-641302	641302	NearestLocation	MIR663AHG
chr20	26768044	26768718	675	*	2148	ENSG00000227195	26186920	26251526	-	upstream	-516518	516518	NearestLocation	MIR663AHG
chr20	27085953	27086627	675	*	2181	ENSG00000227195	26186920	26251526	-	upstream	-834427	834427	NearestLocation	MIR663AHG
chr20	26746517	26747180	664	*	2146	ENSG00000227195	26186920	26251526	-	upstream	-494991	494991	NearestLocation	MIR663AHG
chr20	27127662	27128320	659	*	2185	ENSG00000227195	26186920	26251526	-	upstream	-876136	876136	NearestLocation	MIR663AHG
chr20	26552263	26552915	653	*	2125	ENSG00000227195	26186920	26251526	-	upstream	-300737	300737	NearestLocation	MIR663AHG
chr20	26680170	26680816	647	*	2136	ENSG00000227195	26186920	26251526	-	upstream	-428644	428644	NearestLocation	MIR663AHG
chr20	26682487	26683116	630	*	2137	ENSG00000227195	26186920	26251526	-	upstream	-430961	430961	NearestLocation	MIR663AHG
chr20	27002113	27002674	562	*	2173	ENSG00000227195	26186920	26251526	-	upstream	-750587	750587	NearestLocation	MIR663AHG
chr20	27319257	27319815	559	*	2203	ENSG00000227195	26186920	26251526	-	upstream	-1067731	1067731	NearestLocation	MIR663AHG
chr20	26560586	26561143	558	*	2127	ENSG00000227195	26186920	26251526	-	upstream	-309060	309060	NearestLocation	MIR663AHG
chr20	26714581	26715137	557	*	2142	ENSG00000227195	26186920	26251526	-	upstream	-463055	463055	NearestLocation	MIR663AHG
chr20	26446437	26446989	553	*	2103	ENSG00000227195	26186920	26251526	-	upstream	-194911	194911	NearestLocation	MIR663AHG
chr20	26816144	26816682	539	*	2155	ENSG00000227195	26186920	26251526	-	upstream	-564618	564618	NearestLocation	MIR663AHG
chr20	26546949	26547474	526	*	2123	ENSG00000227195	26186920	26251526	-	upstream	-295423	295423	NearestLocation	MIR663AHG
chr20	26796580	26797100	521	*	2151	ENSG00000227195	26186920	26251526	-	upstream	-545054	545054	NearestLocation	MIR663AHG
chr20	27397611	27398111	501	*	2215	ENSG00000227195	26186920	26251526	-	upstream	-1146085	1146085	NearestLocation	MIR663AHG
chr20	26366175	26366669	495	*	2101	ENSG00000227195	26186920	26251526	-	upstream	-114649	114649	NearestLocation	MIR663AHG
chr20	26781327	26781817	491	*	2149	ENSG00000227195	26186920	26251526	-	upstream	-529801	529801	NearestLocation	MIR663AHG
chr20	26578952	26579436	485	*	2129	ENSG00000227195	26186920	26251526	-	upstream	-327426	327426	NearestLocation	MIR663AHG
chr20	26340161	26340637	477	*	2100	ENSG00000227195	26186920	26251526	-	upstream	-88635	88635	NearestLocation	MIR663AHG
chr20	26963421	26963891	471	*	2170	ENSG00000227195	26186920	26251526	-	upstream	-711895	711895	NearestLocation	MIR663AHG
chr20	26829122	26829585	464	*	2157	ENSG00000227195	26186920	26251526	-	upstream	-577596	577596	NearestLocation	MIR663AHG
chr20	27325405	27325867	463	*	2204	ENSG00000227195	26186920	26251526	-	upstream	-1073879	1073879	NearestLocation	MIR663AHG
chr20	26583684	26584143	460	*	2130	ENSG00000227195	26186920	26251526	-	upstream	-332158	332158	NearestLocation	MIR663AHG
chr20	27164710	27165169	460	*	2188	ENSG00000227195	26186920	26251526	-	upstream	-913184	913184	NearestLocation	MIR663AHG
chr20	27023237	27023691	455	*	2176	ENSG00000227195	26186920	26251526	-	upstream	-771711	771711	NearestLocation	MIR663AHG
chr20	27385065	27385497	433	*	2213	ENSG00000227195	26186920	26251526	-	upstream	-1133539	1133539	NearestLocation	MIR663AHG
chr20	26933545	26933965	421	*	2167	ENSG00000227195	26186920	26251526	-	upstream	-682019	682019	NearestLocation	MIR663AHG
chr20	26549375	26549793	419	*	2124	ENSG00000227195	26186920	26251526	-	upstream	-297849	297849	NearestLocation	MIR663AHG
chr20	27171956	27172368	413	*	2190	ENSG00000227195	26186920	26251526	-	upstream	-920430	920430	NearestLocation	MIR663AHG
chr20	26483067	26483476	410	*	2111	ENSG00000227195	26186920	26251526	-	upstream	-231541	231541	NearestLocation	MIR663AHG
chr20	26541819	26542227	409	*	2122	ENSG00000227195	26186920	26251526	-	upstream	-290293	290293	NearestLocation	MIR663AHG
chr20	27015637	27016041	405	*	2174	ENSG00000227195	26186920	26251526	-	upstream	-764111	764111	NearestLocation	MIR663AHG
chr20	26562713	26563115	403	*	2128	ENSG00000227195	26186920	26251526	-	upstream	-311187	311187	NearestLocation	MIR663AHG
chr20	26813440	26813838	399	*	2154	ENSG00000227195	26186920	26251526	-	upstream	-561914	561914	NearestLocation	MIR663AHG
chr20	27271662	27272057	396	*	2199	ENSG00000227195	26186920	26251526	-	upstream	-1020136	1020136	NearestLocation	MIR663AHG
chr20	26752132	26752500	369	*	2147	ENSG00000227195	26186920	26251526	-	upstream	-500606	500606	NearestLocation	MIR663AHG
chr20	26882323	26882687	365	*	2162	ENSG00000227195	26186920	26251526	-	upstream	-630797	630797	NearestLocation	MIR663AHG
chr20	27081731	27082085	355	*	2180	ENSG00000227195	26186920	26251526	-	upstream	-830205	830205	NearestLocation	MIR663AHG
chr20	27096738	27097090	353	*	2182	ENSG00000227195	26186920	26251526	-	upstream	-845212	845212	NearestLocation	MIR663AHG
chr20	27343877	27344223	347	*	2208	ENSG00000227195	26186920	26251526	-	upstream	-1092351	1092351	NearestLocation	MIR663AHG
chr20	27176836	27177163	328	*	2191	ENSG00000227195	26186920	26251526	-	upstream	-925310	925310	NearestLocation	MIR663AHG
chr20	27077768	27078094	327	*	2179	ENSG00000227195	26186920	26251526	-	upstream	-826242	826242	NearestLocation	MIR663AHG
chr20	26863108	26863421	314	*	2159	ENSG00000227195	26186920	26251526	-	upstream	-611582	611582	NearestLocation	MIR663AHG
chr20	26523347	26523643	297	*	2119	ENSG00000227195	26186920	26251526	-	upstream	-271821	271821	NearestLocation	MIR663AHG
chr20	27100405	27100701	297	*	2183	ENSG00000227195	26186920	26251526	-	upstream	-848879	848879	NearestLocation	MIR663AHG
chr20	27294382	27294673	292	*	2201	ENSG00000227195	26186920	26251526	-	upstream	-1042856	1042856	NearestLocation	MIR663AHG
chr20	26558878	26559163	286	*	2126	ENSG00000227195	26186920	26251526	-	upstream	-307352	307352	NearestLocation	MIR663AHG
chr3	127590864	127591300	437	*	2909	ENSG00000276083	127587111	127587176	-	upstream	-3688	3688	NearestLocation	MIR7976
chr1	2658283	2659359	1077	*	3	ENSG00000142606	2590639	2632990	-	upstream	-25293	25293	NearestLocation	MMEL1
chr1	2653310	2653992	683	*	2	ENSG00000142606	2590639	2632990	-	upstream	-20320	20320	NearestLocation	MMEL1
chr1	2671621	2672284	664	*	4	ENSG00000142606	2590639	2632990	-	upstream	-38631	38631	NearestLocation	MMEL1
chr19	17292585	17292889	305	*	1681	ENSG00000130312	17292609	17306843	+	overlapStart	-24	24	NearestLocation	MRPL34
chr8	97644663	97645421	759	*	3865	ENSG00000147649	97644179	97728770	+	inside	484	484	NearestLocation	MTDH
chr7	100957743	100958709	967	*	3788	ENSG00000169894	100949555	100968346	+	inside	8188	8188	NearestLocation	MUC3A
chr6	16129516	16129821	306	*	3366	ENSG00000007944	16129125	16148248	+	inside	391	391	NearestLocation	MYLIP
chr1	156591919	156592309	391	*	353	ENSG00000163382	156591762	156594299	+	inside	157	157	NearestLocation	NAXE
chr1	148151379	148151808	430	*	342	ENSG00000263956	148102046	148152322	-	inside	943	514	NearestLocation	NBPF11
chr16	1959575	1961082	1508	*	1209	ENSG00000140990	1959508	1961975	+	inside	67	67	NearestLocation	NDUFB10
chr11	65422044	65426224	4181	*	573	ENSG00000245532	65422774	65445540	+	overlapStart	-730	730	NearestLocation	NEAT1
chr17	28725704	28726060	357	*	1395	ENSG00000160602	28725897	28743455	+	overlapStart	-193	163	NearestLocation	NEK8
chr17	75205460	75205809	350	*	1417	ENSG00000125450	75205659	75235758	+	overlapStart	-199	150	NearestLocation	NUP85
chr8	132057733	132058312	580	*	3872	ENSG00000253117	132024220	132059380	-	inside	1647	1068	NearestLocation	OC90
chr6	137363628	137364104	477	*	3558	ENSG00000177468	137492202	137494250	-	downstream	130622	128098	NearestLocation	OLIG3
chr5	141520612	141521904	1293	*	3360	ENSG00000240764	141489121	141512979	+	downstream	31491	7633	NearestLocation	PCDHGC5
chr1	6603480	6604284	805	*	5	ENSG00000116273	6613685	6624033	+	upstream	-10205	9401	NearestLocation	PHF13
chr15	72230858	72231702	845	*	1206	ENSG00000067225	72199029	72231822	-	inside	964	120	NearestLocation	PKM
chr1	23959462	23960254	793	*	11	ENSG00000189266	23959109	23963462	+	inside	353	353	NearestLocation	PNRC2
chr6	98834900	98836258	1359	*	3551	ENSG00000184486	98834592	98839490	+	inside	308	308	NearestLocation	POU3F2
chr6	98845178	98845589	412	*	3552	ENSG00000184486	98834592	98839490	+	downstream	10586	5688	NearestLocation	POU3F2
chr1	227783598	227783903	306	*	372	ENSG00000185888	227815693	227846470	+	upstream	-32095	31790	NearestLocation	PRSS38
chr1	226870621	226871005	385	*	371	ENSG00000143801	226870184	226896102	+	inside	437	437	NearestLocation	PSEN2
chr20	50510452	50510774	323	*	2389	ENSG00000196396	50510321	50585241	+	inside	131	131	NearestLocation	PTPN1
chr20	25247422	25249389	1968	*	2099	ENSG00000100994	25248069	25298014	+	overlapStart	-647	647	NearestLocation	PYGB
chr9	136245400	136245693	294	*	3911	ENSG00000165661	136206333	136245841	-	inside	441	148	NearestLocation	QSOX2
chr19	10690004	10690601	598	*	1674	ENSG00000213339	10701430	10713437	+	upstream	-11426	10829	NearestLocation	QTRT1
chr7	151519019	151519410	392	*	3796	ENSG00000106615	151466012	151520120	-	inside	1101	710	NearestLocation	RHEB
chr2	86720365	86720724	360	*	1944	ENSG00000153561	86720173	86778041	+	inside	192	192	NearestLocation	RMND5A
chr21	8392708	8431767	39060	*	2420	ENSG00000275215	8395607	8395759	+	includeFeature	-2899	2899	NearestLocation	RNA5-8SN3
chr1	228609783	228610550	768	*	373	ENSG00000199352	228610268	228610386	-	includeFeature	603	164	NearestLocation	RNA5S1
chr1	28648421	28649197	777	*	16	ENSG00000274978	28648600	28648733	+	includeFeature	-179	179	NearestLocation	RNU11
chr1	16740284	16740592	309	*	7	ENSG00000207389	16740516	16740679	+	overlapStart	-232	76	NearestLocation	RNU1-4
chr12	120292733	120293430	698	*	761	ENSG00000200795	120293097	120293237	-	includeFeature	504	193	NearestLocation	RNU4-1
chr2	121530599	121531151	553	*	2091	ENSG00000264229	121530881	121531007	+	includeFeature	-282	144	NearestLocation	RNU4ATAC
chr1	146052142	146052485	344	*	340	ENSG00000201558	146052081	146052244	-	overlapStart	102	61	NearestLocation	RNVU1-6
chr18	107154	110961	3808	*	1442	ENSG00000263006	109065	122219	+	overlapStart	-1911	1896	NearestLocation	ROCK1P1
chr5	82278130	82278549	420	*	3355	ENSG00000186468	82273358	82278577	-	inside	447	28	NearestLocation	RPS23
chr3	69999830	70000117	288	*	2861	ENSG00000240405	69999577	70015318	+	inside	253	253	NearestLocation	SAMMSON
chr20	45347301	45347647	347	*	2384	ENSG00000124145	45325288	45348424	-	inside	1123	777	NearestLocation	SDC4
chr17	77322405	77322948	544	*	1420	ENSG00000263718	77257737	77281897	-	upstream	-40508	40508	NearestLocation	SEPTIN9-DT
chr7	37984115	37984524	410	*	3568	ENSG00000106483	37905932	38025695	-	inside	41580	41171	NearestLocation	SFRP4
chr16	67967917	67968245	329	*	1316	ENSG00000124067	67943474	67969601	-	inside	1684	1356	NearestLocation	SLC12A4
chr2	64985268	64985599	332	*	1938	ENSG00000115902	64988477	65023865	+	upstream	-3209	2878	NearestLocation	SLC1A4
chr1	1745992	1746890	899	*	1	ENSG00000215790	1724838	1745992	-	overlapStart	0	0	NearestLocation	SLC35E2A
chr16	87866309	87866813	505	*	1317	ENSG00000103257	87830023	87869488	-	inside	3179	2675	NearestLocation	SLC7A5
chr20	50243198	50243712	515	*	2388	ENSG00000224397	50267486	50279795	+	upstream	-24288	23774	NearestLocation	SMIM25
chr10	110303125	110304405	1281	*	529	ENSG00000119953	110290730	110304951	-	inside	1826	546	NearestLocation	SMNDC1
chr1	28506322	28506831	510	*	14	ENSG00000242125	28505980	28510892	+	inside	342	342	NearestLocation	SNHG3
chr1	28508740	28510612	1873	*	15	ENSG00000200087	28508559	28508762	+	overlapEnd	181	22	NearestLocation	SNORA73B
chr17	76562054	76562369	316	*	1418	ENSG00000278261	76561634	76561705	+	downstream	420	349	NearestLocation	SNORD1A
chr19	49492136	49492906	771	*	1928	ENSG00000200259	49491175	49491260	+	downstream	961	876	NearestLocation	SNORD35A
chr17	19062169	19064348	2180	*	1324	ENSG00000262074	19063449	19064136	-	includeFeature	1967	212	NearestLocation	SNORD3B-2
chr2	231463869	231464155	287	*	2095	ENSG00000202400	231460371	231460440	-	upstream	-3429	3429	NearestLocation	SNORD82
chr3	43285902	43287117	1216	*	2859	ENSG00000163788	43286512	43424764	+	overlapStart	-610	605	NearestLocation	SNRK
chr19	45692694	45693000	307	*	1927	ENSG00000125743	45687454	45692569	-	upstream	-125	125	NearestLocation	SNRPD2
chr22	37982536	37982855	320	*	2800	ENSG00000100146	37970686	37987422	-	inside	4886	4567	NearestLocation	SOX10
chr12	24223540	24224183	644	*	583	ENSG00000256120	24223271	24237965	+	inside	269	269	NearestLocation	SOX5-AS1
chr2	65431224	65432481	1258	*	1939	ENSG00000198369	65310851	65432637	-	inside	1413	156	NearestLocation	SPRED2
chr13	80335046	80335590	545	*	920	ENSG00000136158	80335976	80340951	-	downstream	5905	386	NearestLocation	SPRY2
chr13	80339051	80339500	450	*	921	ENSG00000136158	80335976	80340951	-	inside	1900	1451	NearestLocation	SPRY2
chr7	76211758	76212089	332	*	3786	ENSG00000177679	76201900	76287288	+	inside	9858	9858	NearestLocation	SRRM3
chr19	18419105	18419711	607	*	1687	ENSG00000130511	18418864	18434562	+	inside	241	241	NearestLocation	SSBP4
chr6	147204293	147204603	311	*	3559	ENSG00000164506	147204425	147385730	+	overlapStart	-132	132	NearestLocation	STXBP5
chr17	75182570	75182929	360	*	1416	ENSG00000188612	75165586	75182983	-	inside	413	54	NearestLocation	SUMO2
chr21	9194354	9194666	313	*	2431	ENSG00000188681	9068361	9129752	-	upstream	-64602	64602	NearestLocation	TEKT4P2
chr19	7450680	7450979	300	*	1672	ENSG00000198723	7492976	7508450	+	upstream	-42296	41997	NearestLocation	TEX45
chr15	101652803	101653146	344	*	1208	ENSG00000184277	101621444	101652391	-	upstream	-412	412	NearestLocation	TM2D3
chr19	17438806	17439095	290	*	1682	ENSG00000188051	17435509	17448567	-	inside	9761	3297	NearestLocation	TMEM221
chr17	17920613	17922337	1725	*	1323	ENSG00000175662	17843511	17972422	-	inside	51809	50085	NearestLocation	TOM1L2
chr1	209768631	209769932	1302	*	365	ENSG00000009790	209756032	209782320	+	inside	12599	12388	NearestLocation	TRAF3IP3
chr8	140457215	140457656	442	*	3874	ENSG00000167632	139730343	140458579	-	inside	1364	923	NearestLocation	TRAPPC9
chr7	73005814	73006231	418	*	3782	ENSG00000174353	72969696	73005922	-	overlapStart	108	108	NearestLocation	TRIM74
chr10	102644427	102644795	369	*	527	ENSG00000171206	102644496	102658407	+	overlapStart	-69	69	NearestLocation	TRIM8
chr1	52056341	52056640	300	*	25	ENSG00000117862	52020131	52056171	-	upstream	-170	170	NearestLocation	TXNDC12
chr20	45812749	45813073	325	*	2385	ENSG00000175063	45812576	45816957	+	inside	173	173	NearestLocation	UBE2C
chr19	55407630	55408076	447	*	1929	ENSG00000108106	55399745	55407777	-	overlapStart	147	147	NearestLocation	UBE2S
chr9	6412513	6413667	1155	*	3880	ENSG00000147854	6413151	6507054	+	overlapStart	-638	516	NearestLocation	UHRF2
chr7	102635895	102637339	1445	*	3789	ENSG00000267368	102637025	102642791	-	overlapEnd	6896	314	NearestLocation	UPK3BL1
chr4	9216559	9216879	321	*	2922	ENSG00000233136	9215405	9217356	+	inside	1154	477	NearestLocation	USP17L11
chr10	17232023	17232383	361	*	379	ENSG00000229124	17214239	17229985	-	upstream	-2038	2038	NearestLocation	VIM-AS1
chr1	150066782	150067120	339	*	348	ENSG00000136631	150067293	150145327	+	upstream	-511	173	NearestLocation	VPS45
chr16	89720915	89721427	513	*	1318	ENSG00000075399	89707134	89720986	-	overlapStart	71	71	NearestLocation	VPS9D1
chr3	149655657	149655955	299	*	2913	ENSG00000241313	149657020	149661364	+	upstream	-1363	1065	NearestLocation	WWTR1-AS1
chr1	28737213	28737563	351	*	17	ENSG00000198492	28736621	28769775	+	inside	592	592	NearestLocation	YTHDF2
chrX	65383588	65383925	338	*	4102	ENSG00000102053	65366638	65507887	+	inside	16950	16950	NearestLocation	ZC3H12B
chr2	112275561	112276011	451	*	2088	ENSG00000188177	112275594	112340063	+	overlapStart	-33	33	NearestLocation	ZC3H6
chr9	72364240	72365202	963	*	3904	ENSG00000107372	72351425	72365235	-	inside	995	33	NearestLocation	ZFAND5
chr9	113061557	113062004	448	*	3906	ENSG00000136866	113038380	113056759	-	upstream	-4798	4798	NearestLocation	ZFP37
chr8	144786924	144787254	331	*	3878	ENSG00000196378	144773114	144787345	-	inside	421	91	NearestLocation	ZNF34
chr17	42071200	42071504	305	*	1398	ENSG00000187595	42025576	42065365	-	upstream	-5835	5835	NearestLocation	ZNF385C
chr1	23368626	23369594	969	*	10	ENSG00000125945	23359448	23369442	-	overlapStart	816	152	NearestLocation	ZNF436
chr19	11767240	11767722	483	*	1676	ENSG00000197044	11767000	11784078	+	inside	240	240	NearestLocation	ZNF441
chr19	36271028	36271342	315	*	1918	ENSG00000196357	36182060	36246257	-	upstream	-24771	24771	NearestLocation	ZNF565
chr2	71276619	71277015	397	*	1942	ENSG00000075292	71276561	71435069	+	inside	58	58	NearestLocation	ZNF638
chr7	149262223	149262576	354	*	3795	ENSG00000204946	149262171	149297302	+	inside	52	52	NearestLocation	ZNF783
chr19	37293359	37294595	1237	*	1924	ENSG00000181666	37312837	37369365	+	upstream	-19478	18242	NearestLocation	ZNF875
chr19	37299733	37300809	1077	*	1925	ENSG00000181666	37312837	37369365	+	upstream	-13104	12028	NearestLocation	ZNF875
chrUn_GL000220v1	101643	161737	60095	*	3941	NA	NA	NA	NA	NA	NA	NA	NA	NA
chr21	8202251	8252404	50154	*	2417	ENSG00000276104	8252221	8252334	+	includeFeature	-49970	70	NearestLocation	NA
chr22_KI270733v1_random	137962	179703	41742	*	2808	NA	NA	NA	NA	NA	NA	NA	NA	NA
chr21	8448539	8472246	23708	*	2423	ENSG00000274735	8445991	8446046	+	downstream	2548	2493	NearestLocation	NA
chr10	42066400	42086715	20316	*	518	ENSG00000229485	42149310	42149549	-	downstream	83149	62595	NearestLocation	NA
chr20	31052042	31069656	17615	*	2369	ENSG00000277204	30901749	30901821	-	upstream	-150221	150221	NearestLocation	NA
chrUn_GL000214v1	123179	137633	14455	*	3917	NA	NA	NA	NA	NA	NA	NA	NA	NA
chrUn_GL000226v1	815	14918	14104	*	3948	NA	NA	NA	NA	NA	NA	NA	NA	NA
chr2_KI270772v1_alt	9640	21811	12172	*	2850	NA	NA	NA	NA	NA	NA	NA	NA	NA
chr2_KI270894v1_alt	192550	204486	11937	*	2852	NA	NA	NA	NA	NA	NA	NA	NA	NA
chr2	90381073	90392882	11810	*	1950	ENSG00000265897	90359809	90360032	-	upstream	-21041	21041	NearestLocation	NA
chr1	143212204	143223450	11247	*	329	ENSG00000276118	143343180	143343275	+	upstream	-130976	119730	NearestLocation	NA
chr22_KI270733v1_random	118486	129040	10555	*	2806	NA	NA	NA	NA	NA	NA	NA	NA	NA
chr21	8436705	8447147	10443	*	2422	ENSG00000274735	8445991	8446046	+	includeFeature	-9286	1101	NearestLocation	NA
chrUn_GL000224v1	503	9809	9307	*	3942	NA	NA	NA	NA	NA	NA	NA	NA	NA
chrUn_KI270744v1	116424	125322	8899	*	4031	NA	NA	NA	NA	NA	NA	NA	NA	NA
chrY	56828765	56837470	8706	*	4169	ENSG00000235857	56855244	56855488	+	upstream	-26479	17774	NearestLocation	NA
chrY	11322596	11331175	8580	*	4151	ENSG00000259029	11321557	11322823	+	overlapEnd	1039	227	NearestLocation	NA
chr1_KI270709v1_random	165	8709	8545	*	1932	NA	NA	NA	NA	NA	NA	NA	NA	NA
chr4	49102507	49110773	8267	*	2926	ENSG00000225455	49016682	49017154	-	upstream	-85353	85353	NearestLocation	NA
chr1	143248716	143256913	8198	*	334	ENSG00000276118	143343180	143343275	+	upstream	-94464	86267	NearestLocation	NA
chr10	41908612	41916237	7626	*	517	ENSG00000229485	42149310	42149549	-	downstream	240937	233073	NearestLocation	NA
chr1_KI270709v1_random	9962	17473	7512	*	1933	NA	NA	NA	NA	NA	NA	NA	NA	NA
chr21	8253739	8260893	7155	*	2418	ENSG00000278047	8258914	8259005	+	includeFeature	-5175	1888	NearestLocation	NA
chr1	122669466	122676193	6728	*	87	ENSG00000224857	121573946	121580524	-	upstream	-1088942	1088942	NearestLocation	NA
chr22_KI270733v1_random	130215	136706	6492	*	2807	NA	NA	NA	NA	NA	NA	NA	NA	NA
chr1	143235718	143241941	6224	*	332	ENSG00000276118	143343180	143343275	+	upstream	-107462	101239	NearestLocation	NA
chr14_GL000225v1_random	115431	121577	6147	*	1092	NA	NA	NA	NA	NA	NA	NA	NA	NA
chr10	40844481	40850511	6031	*	459	ENSG00000229485	42149310	42149549	-	downstream	1305068	1298799	NearestLocation	NA
chr14_GL000225v1_random	129134	135018	5885	*	1095	NA	NA	NA	NA	NA	NA	NA	NA	NA
chr21	8385295	8391143	5849	*	2419	ENSG00000276796	8391059	8391172	+	overlapStart	-5764	29	NearestLocation	NA
chr10	41891191	41896971	5781	*	514	ENSG00000229485	42149310	42149549	-	downstream	258358	252339	NearestLocation	NA
chrUn_GL000216v2	163024	168800	5777	*	3934	NA	NA	NA	NA	NA	NA	NA	NA	NA
chr1	143261812	143267502	5691	*	335	ENSG00000276118	143343180	143343275	+	upstream	-81368	75678	NearestLocation	NA
chr16	34581265	34586901	5637	*	1226	ENSG00000279800	34266044	34268649	-	upstream	-312616	312616	NearestLocation	NA
chrY	11309279	11314857	5579	*	4149	ENSG00000259154	11314921	11316187	+	upstream	-5642	64	NearestLocation	NA
chr19	26092416	26097832	5417	*	1812	ENSG00000279882	27639300	27639665	-	downstream	1547249	1541468	NearestLocation	NA
chr1	143190357	143195715	5359	*	326	ENSG00000276118	143343180	143343275	+	upstream	-152823	147465	NearestLocation	NA
chrUn_GL000216v2	10937	16199	5263	*	3920	NA	NA	NA	NA	NA	NA	NA	NA	NA
chrUn_GL000214v1	116804	121996	5193	*	3916	NA	NA	NA	NA	NA	NA	NA	NA	NA
chr16	46386391	46391366	4976	*	1313	ENSG00000199448	46556089	46556191	-	downstream	169800	164723	NearestLocation	NA
chr4_GL000008v2_random	340	5197	4858	*	3089	NA	NA	NA	NA	NA	NA	NA	NA	NA
chr2	89836281	89841131	4851	*	1949	ENSG00000251039	89851791	89852497	+	upstream	-15510	10660	NearestLocation	NA
chr17_KI270729v1_random	1019	5858	4840	*	1431	NA	NA	NA	NA	NA	NA	NA	NA	NA
chr22_KI270736v1_random	170772	175611	4840	*	2835	NA	NA	NA	NA	NA	NA	NA	NA	NA
chr10	42090760	42095482	4723	*	519	ENSG00000229485	42149310	42149549	-	downstream	58789	53828	NearestLocation	NA
chr20	31071219	31075897	4679	*	2370	ENSG00000277204	30901749	30901821	-	upstream	-169398	169398	NearestLocation	NA
chr10	39989030	39993487	4458	*	386	ENSG00000233832	38783004	38783108	+	downstream	1206026	1205922	NearestLocation	NA
chr4	49829858	49834306	4449	*	2961	ENSG00000223099	49599428	49599509	-	upstream	-230349	230349	NearestLocation	NA
chr21	11991268	11995708	4441	*	2530	ENSG00000229306	12999676	13016692	-	downstream	1025424	1003968	NearestLocation	NA
chr5	47611099	47615433	4335	*	3136	ENSG00000250122	45890216	45895970	+	downstream	1720883	1715129	NearestLocation	NA
chr17_KI270730v1_random	81388	85710	4323	*	1437	NA	NA	NA	NA	NA	NA	NA	NA	NA
chr1	125178888	125183126	4239	*	324	ENSG00000224857	121573946	121580524	-	upstream	-3598364	3598364	NearestLocation	NA
chr18	20576660	20580846	4187	*	1666	ENSG00000216205	21062383	21062473	-	downstream	485813	481537	NearestLocation	NA
chr17_KI270729v1_random	21064	25198	4135	*	1434	NA	NA	NA	NA	NA	NA	NA	NA	NA
chr10	40201291	40205355	4065	*	399	ENSG00000233832	38783004	38783108	+	downstream	1418287	1418183	NearestLocation	NA
chr7	58892918	58896881	3964	*	3630	ENSG00000271696	57835309	57836251	-	upstream	-1056667	1056667	NearestLocation	NA
chr17	26936833	26940788	3956	*	1394	ENSG00000263433	26981694	26982090	+	upstream	-44861	40906	NearestLocation	NA
chrY	11290849	11294774	3926	*	4146	ENSG00000258567	11306918	11308181	+	upstream	-16069	12144	NearestLocation	NA
chr14	16513035	16516921	3887	*	940	ENSG00000279351	16057472	16057622	+	downstream	455563	455413	NearestLocation	NA
chr1	123232248	123236126	3879	*	161	ENSG00000224857	121573946	121580524	-	upstream	-1651724	1651724	NearestLocation	NA
chr20	28019637	28023515	3879	*	2279	ENSG00000280452	28577338	28577476	-	downstream	557839	553823	NearestLocation	NA
chr4	49117467	49121336	3870	*	2928	ENSG00000222437	49197203	49197284	+	upstream	-79736	75867	NearestLocation	NA
chr2_KI270894v1_alt	206968	210816	3849	*	2853	NA	NA	NA	NA	NA	NA	NA	NA	NA
chr13	16390793	16394625	3833	*	774	ENSG00000279924	18174010	18178465	-	downstream	1787672	1779385	NearestLocation	NA
chr22	14168782	14172581	3800	*	2709	ENSG00000276138	15273855	15273961	+	upstream	-1105073	1101274	NearestLocation	NA
chr1	124643766	124647563	3798	*	293	ENSG00000224857	121573946	121580524	-	upstream	-3063242	3063242	NearestLocation	NA
chr21	12797040	12800829	3790	*	2585	ENSG00000229306	12999676	13016692	-	downstream	219652	198847	NearestLocation	NA
chr14	18054761	18058542	3782	*	1047	ENSG00000215398	18333726	18341859	+	upstream	-278965	275184	NearestLocation	NA
chr17_KI270730v1_random	95760	99529	3770	*	1439	NA	NA	NA	NA	NA	NA	NA	NA	NA
chr6	58938721	58942474	3754	*	3439	ENSG00000275046	58386799	58386961	+	downstream	551922	551760	NearestLocation	NA
chr7	56370643	56374390	3748	*	3570	ENSG00000224370	56380976	56381312	+	upstream	-10333	6586	NearestLocation	NA
chr21	7257733	7261463	3731	*	2404	ENSG00000279303	7135334	7137789	-	upstream	-119944	119944	NearestLocation	NA
chr1	122887415	122891133	3719	*	118	ENSG00000224857	121573946	121580524	-	upstream	-1306891	1306891	NearestLocation	NA
chrUn_KI270442v1	164436	168146	3711	*	3987	NA	NA	NA	NA	NA	NA	NA	NA	NA
chr22	14131296	14134999	3704	*	2704	ENSG00000276138	15273855	15273961	+	upstream	-1142559	1138856	NearestLocation	NA
chr10	41903307	41906980	3674	*	516	ENSG00000229485	42149310	42149549	-	downstream	246242	242330	NearestLocation	NA
chr21	9005370	9009043	3674	*	2427	ENSG00000279501	8996496	9018670	-	inside	13300	8874	NearestLocation	NA
chr14_GL000225v1_random	10808	14475	3668	*	1071	NA	NA	NA	NA	NA	NA	NA	NA	NA
chr7	59883297	59886941	3645	*	3697	ENSG00000271696	57835309	57836251	-	upstream	-2047046	2047046	NearestLocation	NA
chr21	10678595	10682218	3624	*	2447	ENSG00000277282	10649400	10649835	-	upstream	-28760	28760	NearestLocation	NA
chr1	143199862	143203478	3617	*	327	ENSG00000276118	143343180	143343275	+	upstream	-143318	139702	NearestLocation	NA
chr13	17792978	17796591	3614	*	893	ENSG00000279924	18174010	18178465	-	downstream	385487	377419	NearestLocation	NA
chr19	27044211	27047819	3609	*	1898	ENSG00000279882	27639300	27639665	-	downstream	595454	591481	NearestLocation	NA
chrY	56844419	56848018	3600	*	4171	ENSG00000235857	56855244	56855488	+	upstream	-10825	7226	NearestLocation	NA
chr15	19222063	19225658	3596	*	1167	ENSG00000215567	19878555	19887814	+	upstream	-656492	652897	NearestLocation	NA
chr4	49096168	49099751	3584	*	2925	ENSG00000225455	49016682	49017154	-	upstream	-79014	79014	NearestLocation	NA
chr2	90395558	90399130	3573	*	1951	ENSG00000265897	90359809	90360032	-	upstream	-35526	35526	NearestLocation	NA
chrY	26638513	26642060	3548	*	4157	ENSG00000237917	26594851	26634652	-	upstream	-3861	3861	NearestLocation	NA
chrUn_KI270744v1	108160	111660	3501	*	4030	NA	NA	NA	NA	NA	NA	NA	NA	NA
chr1	235917247	235920727	3481	*	376	ENSG00000206803	235915415	235915521	+	downstream	1832	1726	NearestLocation	NA
chr10	133686904	133690375	3472	*	536	ENSG00000273678	133685029	133685112	+	downstream	1875	1792	NearestLocation	NA
chr10	40266079	40269547	3469	*	403	ENSG00000233832	38783004	38783108	+	downstream	1483075	1482971	NearestLocation	NA
chrUn_KI270438v1	108995	112441	3447	*	3971	NA	NA	NA	NA	NA	NA	NA	NA	NA
chr22	14357732	14361164	3433	*	2735	ENSG00000276138	15273855	15273961	+	upstream	-916123	912691	NearestLocation	NA
chr10	40540243	40543663	3421	*	428	ENSG00000229485	42149310	42149549	-	downstream	1609306	1605647	NearestLocation	NA
chr2_KI270772v1_alt	3718	7130	3413	*	2849	NA	NA	NA	NA	NA	NA	NA	NA	NA
chr4	49091606	49095002	3397	*	2924	ENSG00000225455	49016682	49017154	-	upstream	-74452	74452	NearestLocation	NA
chr22_KI270736v1_random	96446	99837	3392	*	2822	NA	NA	NA	NA	NA	NA	NA	NA	NA
chr1	143230264	143233627	3364	*	331	ENSG00000276118	143343180	143343275	+	upstream	-112916	109553	NearestLocation	NA
chr1	122680423	122683779	3357	*	88	ENSG00000224857	121573946	121580524	-	upstream	-1099899	1099899	NearestLocation	NA
chr12	36804044	36807395	3352	*	734	ENSG00000257794	37542012	37542386	-	downstream	738342	734617	NearestLocation	NA
chr6	59341647	59344978	3332	*	3487	ENSG00000212065	60291693	60291774	+	upstream	-950046	946715	NearestLocation	NA
chr6	58692628	58695947	3320	*	3409	ENSG00000275046	58386799	58386961	+	downstream	305829	305667	NearestLocation	NA
chr22	18890926	18894243	3318	*	2797	ENSG00000276095	18873543	18894407	-	inside	3481	164	NearestLocation	NA
chr1	122517186	122520500	3315	*	63	ENSG00000224857	121573946	121580524	-	upstream	-936662	936662	NearestLocation	NA
chr6	59241725	59245002	3278	*	3471	ENSG00000275046	58386799	58386961	+	downstream	854926	854764	NearestLocation	NA
chr13	17176789	17180055	3267	*	851	ENSG00000279924	18174010	18178465	-	downstream	1001676	993955	NearestLocation	NA
chr4	49128685	49131947	3263	*	2931	ENSG00000222437	49197203	49197284	+	upstream	-68518	65256	NearestLocation	NA
chr21	10795281	10798541	3261	*	2457	ENSG00000277282	10649400	10649835	-	upstream	-145446	145446	NearestLocation	NA
chr6	58968243	58971498	3256	*	3443	ENSG00000275046	58386799	58386961	+	downstream	581444	581282	NearestLocation	NA
chr14	17299096	17302348	3253	*	1001	ENSG00000215398	18333726	18341859	+	upstream	-1034630	1031378	NearestLocation	NA
chr1	143184658	143187892	3235	*	325	ENSG00000276118	143343180	143343275	+	upstream	-158522	155288	NearestLocation	NA
chr21	11895114	11898336	3223	*	2519	ENSG00000229306	12999676	13016692	-	downstream	1121578	1101340	NearestLocation	NA
chrY	11297188	11300403	3216	*	4147	ENSG00000258567	11306918	11308181	+	upstream	-9730	6515	NearestLocation	NA
chr16	34062756	34065958	3203	*	1212	ENSG00000261197	34015262	34051361	+	downstream	47494	11395	NearestLocation	NA
chr10	41851773	41854963	3191	*	505	ENSG00000229485	42149310	42149549	-	downstream	297776	294347	NearestLocation	NA
chr16	46398333	46401513	3181	*	1315	ENSG00000199448	46556089	46556191	-	downstream	157858	154576	NearestLocation	NA
chr20	28839362	28842535	3174	*	2353	ENSG00000280452	28577338	28577476	-	upstream	-261886	261886	NearestLocation	NA
chr6	58572761	58575929	3169	*	3393	ENSG00000275046	58386799	58386961	+	downstream	185962	185800	NearestLocation	NA
chr12	35242345	35245485	3141	*	620	ENSG00000256614	34249481	34249958	+	downstream	992864	992387	NearestLocation	NA
chr5	47375725	47378860	3136	*	3108	ENSG00000250122	45890216	45895970	+	downstream	1485509	1479755	NearestLocation	NA
chrUn_KI270320v1	115	3244	3130	*	3951	NA	NA	NA	NA	NA	NA	NA	NA	NA
chr11	65502486	65505575	3090	*	576	ENSG00000278217	65502914	65503008	+	includeFeature	-428	428	NearestLocation	NA
chr14_KI270723v1_random	34084	37138	3055	*	1097	NA	NA	NA	NA	NA	NA	NA	NA	NA
chr22	13608918	13611971	3054	*	2657	ENSG00000275065	12780120	12780203	-	upstream	-828715	828715	NearestLocation	NA
chr2	92368761	92371812	3052	*	1974	ENSG00000223816	92034522	92035000	-	upstream	-333761	333761	NearestLocation	NA
chr14_GL000225v1_random	31914	34955	3042	*	1075	NA	NA	NA	NA	NA	NA	NA	NA	NA
chr21	10718687	10721727	3041	*	2450	ENSG00000277282	10649400	10649835	-	upstream	-68852	68852	NearestLocation	NA
chrY	10982194	10985219	3026	*	4139	ENSG00000273858	11042722	11042943	-	downstream	60749	57503	NearestLocation	NA
chr10	39983498	39986510	3013	*	385	ENSG00000233832	38783004	38783108	+	downstream	1200494	1200390	NearestLocation	NA
chrUn_GL000216v2	139516	142528	3013	*	3928	NA	NA	NA	NA	NA	NA	NA	NA	NA
chr12	35267516	35270522	3007	*	622	ENSG00000256614	34249481	34249958	+	downstream	1018035	1017558	NearestLocation	NA
chr10	42101469	42104473	3005	*	521	ENSG00000229485	42149310	42149549	-	downstream	48080	44837	NearestLocation	NA
chr5	47432371	47435342	2972	*	3115	ENSG00000250122	45890216	45895970	+	downstream	1542155	1536401	NearestLocation	NA
chr2	89830955	89833918	2964	*	1948	ENSG00000251039	89851791	89852497	+	upstream	-20836	17873	NearestLocation	NA
chr8	85720458	85723415	2958	*	3856	ENSG00000276006	85714922	85715833	+	downstream	5536	4625	NearestLocation	NA
chr1	123041074	123044025	2952	*	135	ENSG00000224857	121573946	121580524	-	upstream	-1460550	1460550	NearestLocation	NA
chr20	27819043	27821984	2942	*	2259	ENSG00000280452	28577338	28577476	-	downstream	758433	755354	NearestLocation	NA
chr21	12251499	12254434	2936	*	2558	ENSG00000229306	12999676	13016692	-	downstream	765193	745242	NearestLocation	NA
chr20	27788458	27791388	2931	*	2255	ENSG00000280452	28577338	28577476	-	downstream	789018	785950	NearestLocation	NA
chr4	49632676	49635592	2917	*	2940	ENSG00000223099	49599428	49599509	-	upstream	-33167	33167	NearestLocation	NA
chr19	27095985	27098900	2916	*	1904	ENSG00000279882	27639300	27639665	-	downstream	543680	540400	NearestLocation	NA
chr22	14520007	14522917	2911	*	2748	ENSG00000276138	15273855	15273961	+	upstream	-753848	750938	NearestLocation	NA
chr14	16810642	16813547	2906	*	962	ENSG00000279351	16057472	16057622	+	downstream	753170	753020	NearestLocation	NA
chr7	60637705	60640591	2887	*	3759	ENSG00000233918	62275361	62275678	-	downstream	1637973	1634770	NearestLocation	NA
chr19	26935900	26938776	2877	*	1883	ENSG00000279882	27639300	27639665	-	downstream	703765	700524	NearestLocation	NA
chr2	92696890	92699757	2868	*	2012	ENSG00000223816	92034522	92035000	-	upstream	-661890	661890	NearestLocation	NA
chr6	59715801	59718665	2865	*	3536	ENSG00000212065	60291693	60291774	+	upstream	-575892	573028	NearestLocation	NA
chr14_GL000225v1_random	90877	93740	2864	*	1086	NA	NA	NA	NA	NA	NA	NA	NA	NA
chr10	41444450	41447296	2847	*	499	ENSG00000229485	42149310	42149549	-	downstream	705099	702014	NearestLocation	NA
chr6	59648944	59651790	2847	*	3525	ENSG00000212065	60291693	60291774	+	upstream	-642749	639903	NearestLocation	NA
chr7	58063170	58066012	2843	*	3575	ENSG00000271696	57835309	57836251	-	upstream	-226919	226919	NearestLocation	NA
chr4	49134443	49137280	2838	*	2932	ENSG00000222437	49197203	49197284	+	upstream	-62760	59923	NearestLocation	NA
chr16	34096856	34099689	2834	*	1213	ENSG00000262561	34120470	34120677	+	upstream	-23614	20781	NearestLocation	NA
chr14_GL000225v1_random	105582	108408	2827	*	1090	NA	NA	NA	NA	NA	NA	NA	NA	NA
chrY	11318124	11320947	2824	*	4150	ENSG00000259029	11321557	11322823	+	upstream	-3433	610	NearestLocation	NA
chr17_KI270730v1_random	102197	105010	2814	*	1440	NA	NA	NA	NA	NA	NA	NA	NA	NA
chr14_GL000225v1_random	110348	113144	2797	*	1091	NA	NA	NA	NA	NA	NA	NA	NA	NA
chr22	14404490	14407284	2795	*	2744	ENSG00000276138	15273855	15273961	+	upstream	-869365	866571	NearestLocation	NA
chr10	41859274	41862067	2794	*	506	ENSG00000229485	42149310	42149549	-	downstream	290275	287243	NearestLocation	NA
chr1	122773797	122776586	2790	*	101	ENSG00000224857	121573946	121580524	-	upstream	-1193273	1193273	NearestLocation	NA
chr1	122570084	122572871	2788	*	72	ENSG00000224857	121573946	121580524	-	upstream	-989560	989560	NearestLocation	NA
chr21	12129675	12132461	2787	*	2544	ENSG00000229306	12999676	13016692	-	downstream	887017	867215	NearestLocation	NA
chr22	11017307	11020080	2774	*	2609	ENSG00000279973	11066501	11068089	+	upstream	-49194	46421	NearestLocation	NA
chrY	10986410	10989173	2764	*	4140	ENSG00000273858	11042722	11042943	-	downstream	56533	53549	NearestLocation	NA
chr21	10811369	10814124	2756	*	2461	ENSG00000277282	10649400	10649835	-	upstream	-161534	161534	NearestLocation	NA
chrUn_KI270438v1	103936	106686	2751	*	3970	NA	NA	NA	NA	NA	NA	NA	NA	NA
chr14	17402235	17404984	2750	*	1005	ENSG00000215398	18333726	18341859	+	upstream	-931491	928742	NearestLocation	NA
chr22	14377276	14380022	2747	*	2739	ENSG00000276138	15273855	15273961	+	upstream	-896579	893833	NearestLocation	NA
chr7	58378529	58381275	2747	*	3594	ENSG00000271696	57835309	57836251	-	upstream	-542278	542278	NearestLocation	NA
chr13	17401479	17404222	2744	*	876	ENSG00000279924	18174010	18178465	-	downstream	776986	769788	NearestLocation	NA
chr22	14283048	14285781	2734	*	2723	ENSG00000276138	15273855	15273961	+	upstream	-990807	988074	NearestLocation	NA
chrUn_KI270519v1	24878	27598	2721	*	4007	NA	NA	NA	NA	NA	NA	NA	NA	NA
chr21	11753854	11756572	2719	*	2508	ENSG00000277282	10649400	10649835	-	upstream	-1104019	1104019	NearestLocation	NA
chr1	124750084	124752798	2715	*	308	ENSG00000224857	121573946	121580524	-	upstream	-3169560	3169560	NearestLocation	NA
chr20	28470390	28473102	2713	*	2338	ENSG00000280452	28577338	28577476	-	downstream	107086	104236	NearestLocation	NA
chr22	14268274	14270963	2690	*	2721	ENSG00000276138	15273855	15273961	+	upstream	-1005581	1002892	NearestLocation	NA
chrUn_KI270744v1	11118	13799	2682	*	4029	NA	NA	NA	NA	NA	NA	NA	NA	NA
chr14_GL000225v1_random	80545	83220	2676	*	1084	NA	NA	NA	NA	NA	NA	NA	NA	NA
chr15	18556898	18559571	2674	*	1127	ENSG00000215567	19878555	19887814	+	upstream	-1321657	1318984	NearestLocation	NA
chr19	26133242	26135912	2671	*	1816	ENSG00000279882	27639300	27639665	-	downstream	1506423	1503388	NearestLocation	NA
chr21	9246222	9248892	2671	*	2432	ENSG00000278932	9325013	9368775	+	upstream	-78791	76121	NearestLocation	NA
chr1	124705337	124708003	2667	*	301	ENSG00000224857	121573946	121580524	-	upstream	-3124813	3124813	NearestLocation	NA
chr21	11256519	11259177	2659	*	2474	ENSG00000277282	10649400	10649835	-	upstream	-606684	606684	NearestLocation	NA
chr6	58838312	58840954	2643	*	3427	ENSG00000275046	58386799	58386961	+	downstream	451513	451351	NearestLocation	NA
chrUn_KI270746v1	24009	26647	2639	*	4035	NA	NA	NA	NA	NA	NA	NA	NA	NA
chr13	16688929	16691546	2618	*	804	ENSG00000279924	18174010	18178465	-	downstream	1489536	1482464	NearestLocation	NA
chr12	12719340	12721946	2607	*	582	ENSG00000275560	12718973	12719521	+	overlapEnd	367	181	NearestLocation	NA
chr13	17718635	17721235	2601	*	890	ENSG00000279924	18174010	18178465	-	downstream	459830	452775	NearestLocation	NA
chr14	16101909	16104507	2599	*	928	ENSG00000279351	16057472	16057622	+	downstream	44437	44287	NearestLocation	NA
chr21	8432964	8435561	2598	*	2421	ENSG00000278775	8433085	8433174	+	includeFeature	-121	121	NearestLocation	NA
chr7	60613216	60615813	2598	*	3758	ENSG00000233918	62275361	62275678	-	downstream	1662462	1659548	NearestLocation	NA
chr13	109782972	109785554	2583	*	924	ENSG00000275741	109785831	109808252	+	upstream	-2859	277	NearestLocation	NA
chr4	50046390	50048965	2576	*	2974	ENSG00000223099	49599428	49599509	-	upstream	-446881	446881	NearestLocation	NA
chr1	123506600	123509170	2571	*	186	ENSG00000224857	121573946	121580524	-	upstream	-1926076	1926076	NearestLocation	NA
chr6	59147040	59149595	2556	*	3464	ENSG00000275046	58386799	58386961	+	downstream	760241	760079	NearestLocation	NA
chr1	124734832	124737370	2539	*	306	ENSG00000224857	121573946	121580524	-	upstream	-3154308	3154308	NearestLocation	NA
chr14_GL000194v1_random	80473	83009	2537	*	1066	NA	NA	NA	NA	NA	NA	NA	NA	NA
chr22	14416221	14418756	2536	*	2747	ENSG00000276138	15273855	15273961	+	upstream	-857634	855099	NearestLocation	NA
chr13	16406500	16409031	2532	*	777	ENSG00000279924	18174010	18178465	-	downstream	1771965	1764979	NearestLocation	NA
chr1	123741208	123743735	2528	*	206	ENSG00000224857	121573946	121580524	-	upstream	-2160684	2160684	NearestLocation	NA
chr22	14408608	14411133	2526	*	2745	ENSG00000276138	15273855	15273961	+	upstream	-865247	862722	NearestLocation	NA
chr13	16358934	16361457	2524	*	773	ENSG00000279924	18174010	18178465	-	downstream	1819531	1812553	NearestLocation	NA
chr6	110874028	110876547	2520	*	3555	ENSG00000271607	110863860	110864451	+	downstream	10168	9577	NearestLocation	NA
chr14_GL000225v1_random	65593	68103	2511	*	1081	NA	NA	NA	NA	NA	NA	NA	NA	NA
chr8	85657497	85659998	2502	*	3853	ENSG00000273567	85654684	85658514	-	overlapStart	1017	1017	NearestLocation	NA
chr15	18794350	18796849	2500	*	1144	ENSG00000215567	19878555	19887814	+	upstream	-1084205	1081706	NearestLocation	NA
chr4	190177432	190179931	2500	*	3087	ENSG00000274222	190175141	190175224	+	downstream	2291	2208	NearestLocation	NA
chr14_GL000225v1_random	24864	27358	2495	*	1074	NA	NA	NA	NA	NA	NA	NA	NA	NA
chr15	18701566	18704059	2494	*	1136	ENSG00000215567	19878555	19887814	+	upstream	-1176989	1174496	NearestLocation	NA
chr19	27140317	27142810	2494	*	1910	ENSG00000279882	27639300	27639665	-	downstream	499348	496490	NearestLocation	NA
chr1	123751156	123753644	2489	*	207	ENSG00000224857	121573946	121580524	-	upstream	-2170632	2170632	NearestLocation	NA
chr19	26146681	26149164	2484	*	1818	ENSG00000279882	27639300	27639665	-	downstream	1492984	1490136	NearestLocation	NA
chr7	60688174	60690652	2479	*	3762	ENSG00000233918	62275361	62275678	-	downstream	1587504	1584709	NearestLocation	NA
chr14_GL000225v1_random	49773	52249	2477	*	1078	NA	NA	NA	NA	NA	NA	NA	NA	NA
chr6	59065046	59067517	2472	*	3455	ENSG00000275046	58386799	58386961	+	downstream	678247	678085	NearestLocation	NA
chr14	17535450	17537920	2471	*	1021	ENSG00000215398	18333726	18341859	+	upstream	-798276	795806	NearestLocation	NA
chrUn_KI270442v1	387966	390435	2470	*	3996	NA	NA	NA	NA	NA	NA	NA	NA	NA
chr1	122635975	122638443	2469	*	80	ENSG00000224857	121573946	121580524	-	upstream	-1055451	1055451	NearestLocation	NA
chr15	17080565	17083033	2469	*	1107	ENSG00000215567	19878555	19887814	+	upstream	-2797990	2795522	NearestLocation	NA
chr1	122950508	122952973	2466	*	126	ENSG00000224857	121573946	121580524	-	upstream	-1369984	1369984	NearestLocation	NA
chr14_GL000225v1_random	44434	46897	2464	*	1077	NA	NA	NA	NA	NA	NA	NA	NA	NA
chr20	28194433	28196875	2443	*	2299	ENSG00000280452	28577338	28577476	-	downstream	383043	380463	NearestLocation	NA
chrY	56850396	56852818	2423	*	4172	ENSG00000235857	56855244	56855488	+	upstream	-4848	2426	NearestLocation	NA
chrUn_KI270757v1	68589	71008	2420	*	4053	NA	NA	NA	NA	NA	NA	NA	NA	NA
chr22	14178566	14180980	2415	*	2711	ENSG00000276138	15273855	15273961	+	upstream	-1095289	1092875	NearestLocation	NA
chr14	17524098	17526509	2412	*	1019	ENSG00000215398	18333726	18341859	+	upstream	-809628	807217	NearestLocation	NA
chr1	123144910	123147319	2410	*	149	ENSG00000224857	121573946	121580524	-	upstream	-1564386	1564386	NearestLocation	NA
chr1	124279093	124281502	2410	*	251	ENSG00000224857	121573946	121580524	-	upstream	-2698569	2698569	NearestLocation	NA
chr22_KI270736v1_random	136780	139180	2401	*	2829	NA	NA	NA	NA	NA	NA	NA	NA	NA
chr12	36094109	36096503	2395	*	698	ENSG00000257794	37542012	37542386	-	downstream	1448277	1445509	NearestLocation	NA
chr19	26178611	26181002	2392	*	1821	ENSG00000279882	27639300	27639665	-	downstream	1461054	1458298	NearestLocation	NA
chr22	14035107	14037494	2388	*	2690	ENSG00000276138	15273855	15273961	+	upstream	-1238748	1236361	NearestLocation	NA
chr21	5327365	5329751	2387	*	2401	ENSG00000279669	5232668	5243833	-	upstream	-83532	83532	NearestLocation	NA
chr19	25953993	25956373	2381	*	1802	ENSG00000279882	27639300	27639665	-	downstream	1685672	1682927	NearestLocation	NA
chr22	14917274	14919654	2381	*	2772	ENSG00000276138	15273855	15273961	+	upstream	-356581	354201	NearestLocation	NA
chr20	28034645	28037024	2380	*	2281	ENSG00000280452	28577338	28577476	-	downstream	542831	540314	NearestLocation	NA
chr1	123711562	123713939	2378	*	205	ENSG00000224857	121573946	121580524	-	upstream	-2131038	2131038	NearestLocation	NA
chr22	14321343	14323712	2370	*	2727	ENSG00000276138	15273855	15273961	+	upstream	-952512	950143	NearestLocation	NA
chr10	40668579	40670945	2367	*	442	ENSG00000229485	42149310	42149549	-	downstream	1480970	1478365	NearestLocation	NA
chr12	35126917	35129282	2366	*	609	ENSG00000256614	34249481	34249958	+	downstream	877436	876959	NearestLocation	NA
chr21	10270229	10272594	2366	*	2437	ENSG00000275945	10330732	10331537	+	upstream	-60503	58138	NearestLocation	NA
chr15	19640091	19642447	2357	*	1193	ENSG00000215567	19878555	19887814	+	upstream	-238464	236108	NearestLocation	NA
chr1	121743545	121745894	2350	*	30	ENSG00000224857	121573946	121580524	-	upstream	-163021	163021	NearestLocation	NA
chr20	28730035	28732383	2349	*	2345	ENSG00000280452	28577338	28577476	-	upstream	-152559	152559	NearestLocation	NA
chr13	17409216	17411561	2346	*	878	ENSG00000279924	18174010	18178465	-	downstream	769249	762449	NearestLocation	NA
chr5	47945076	47947421	2346	*	3170	ENSG00000250122	45890216	45895970	+	downstream	2054860	2049106	NearestLocation	NA
chr1	122439533	122441873	2341	*	58	ENSG00000224857	121573946	121580524	-	upstream	-859009	859009	NearestLocation	NA
chr21	11510168	11512506	2339	*	2493	ENSG00000277282	10649400	10649835	-	upstream	-860333	860333	NearestLocation	NA
chr13	17126709	17129045	2337	*	844	ENSG00000279924	18174010	18178465	-	downstream	1051756	1044965	NearestLocation	NA
chr19	26138562	26140891	2330	*	1817	ENSG00000279882	27639300	27639665	-	downstream	1501103	1498409	NearestLocation	NA
chr22_KI270736v1_random	179429	181757	2329	*	2836	NA	NA	NA	NA	NA	NA	NA	NA	NA
chr10	40945070	40947396	2327	*	469	ENSG00000229485	42149310	42149549	-	downstream	1204479	1201914	NearestLocation	NA
chr14	17215438	17217764	2327	*	988	ENSG00000215398	18333726	18341859	+	upstream	-1118288	1115962	NearestLocation	NA
chr13	109772174	109774496	2323	*	922	ENSG00000275741	109785831	109808252	+	upstream	-13657	11335	NearestLocation	NA
chrUn_KI270519v1	135431	137743	2313	*	4012	NA	NA	NA	NA	NA	NA	NA	NA	NA
chr14	17291777	17294086	2310	*	999	ENSG00000215398	18333726	18341859	+	upstream	-1041949	1039640	NearestLocation	NA
chr5	47471297	47473606	2310	*	3121	ENSG00000250122	45890216	45895970	+	downstream	1581081	1575327	NearestLocation	NA
chr1_KI270762v1_alt	230575	232882	2308	*	1937	NA	NA	NA	NA	NA	NA	NA	NA	NA
chrUn_GL000216v2	158661	160965	2305	*	3933	NA	NA	NA	NA	NA	NA	NA	NA	NA
chr20	28563466	28565769	2304	*	2344	ENSG00000280452	28577338	28577476	-	downstream	14010	11569	NearestLocation	NA
chr13	17517439	17519740	2302	*	881	ENSG00000279924	18174010	18178465	-	downstream	661026	654270	NearestLocation	NA
chr7	58967294	58969595	2302	*	3634	ENSG00000271696	57835309	57836251	-	upstream	-1131043	1131043	NearestLocation	NA
chr15	19244322	19246620	2299	*	1169	ENSG00000215567	19878555	19887814	+	upstream	-634233	631935	NearestLocation	NA
chrUn_KI270746v1	32130	34427	2298	*	4036	NA	NA	NA	NA	NA	NA	NA	NA	NA
chr19	26910991	26913285	2295	*	1880	ENSG00000279882	27639300	27639665	-	downstream	728674	726015	NearestLocation	NA
chr13	16837633	16839925	2293	*	815	ENSG00000279924	18174010	18178465	-	downstream	1340832	1334085	NearestLocation	NA
chr20	28387108	28389394	2287	*	2330	ENSG00000280452	28577338	28577476	-	downstream	190368	187944	NearestLocation	NA
chr20	28401580	28403864	2285	*	2331	ENSG00000280452	28577338	28577476	-	downstream	175896	173474	NearestLocation	NA
chr1	124069136	124071409	2274	*	235	ENSG00000224857	121573946	121580524	-	upstream	-2488612	2488612	NearestLocation	NA
chr19	27076496	27078768	2273	*	1902	ENSG00000279882	27639300	27639665	-	downstream	563169	560532	NearestLocation	NA
chr12	35623854	35626124	2271	*	659	ENSG00000256614	34249481	34249958	+	downstream	1374373	1373896	NearestLocation	NA
chr5	47973505	47975766	2262	*	3172	ENSG00000250122	45890216	45895970	+	downstream	2083289	2077535	NearestLocation	NA
chr6	59639423	59641679	2257	*	3524	ENSG00000212065	60291693	60291774	+	upstream	-652270	650014	NearestLocation	NA
chr1	123969723	123971978	2256	*	226	ENSG00000224857	121573946	121580524	-	upstream	-2389199	2389199	NearestLocation	NA
chr13	16647769	16650024	2256	*	800	ENSG00000279924	18174010	18178465	-	downstream	1530696	1523986	NearestLocation	NA
chr19	25963569	25965822	2254	*	1803	ENSG00000279882	27639300	27639665	-	downstream	1676096	1673478	NearestLocation	NA
chr6	59550746	59552997	2252	*	3512	ENSG00000212065	60291693	60291774	+	upstream	-740947	738696	NearestLocation	NA
chr22_KI270736v1_random	156205	158455	2251	*	2832	NA	NA	NA	NA	NA	NA	NA	NA	NA
chr22	16352482	16354731	2250	*	2791	ENSG00000225293	16387694	16390887	+	upstream	-35212	32963	NearestLocation	NA
chr14_GL000225v1_random	125146	127392	2247	*	1094	NA	NA	NA	NA	NA	NA	NA	NA	NA
chr10	40937540	40939777	2238	*	468	ENSG00000229485	42149310	42149549	-	downstream	1212009	1209533	NearestLocation	NA
chr22	13133660	13135893	2234	*	2630	ENSG00000275065	12780120	12780203	-	upstream	-353457	353457	NearestLocation	NA
chrY	10938345	10940575	2231	*	4133	ENSG00000273858	11042722	11042943	-	downstream	104598	102147	NearestLocation	NA
chr13	16232824	16235052	2229	*	764	ENSG00000279924	18174010	18178465	-	downstream	1945641	1938958	NearestLocation	NA
chr5	47504994	47507221	2228	*	3127	ENSG00000250122	45890216	45895970	+	downstream	1614778	1609024	NearestLocation	NA
chrUn_KI270751v1	139481	141708	2228	*	4042	NA	NA	NA	NA	NA	NA	NA	NA	NA
chr12	36005931	36008155	2225	*	692	ENSG00000257794	37542012	37542386	-	downstream	1536455	1533857	NearestLocation	NA
chr6	58593343	58595564	2222	*	3396	ENSG00000275046	58386799	58386961	+	downstream	206544	206382	NearestLocation	NA
chr14_GL000225v1_random	5438	7656	2219	*	1070	NA	NA	NA	NA	NA	NA	NA	NA	NA
chr22	13648681	13650895	2215	*	2661	ENSG00000275065	12780120	12780203	-	upstream	-868478	868478	NearestLocation	NA
chr20	28298006	28300211	2206	*	2315	ENSG00000280452	28577338	28577476	-	downstream	279470	277127	NearestLocation	NA
chr19	27156166	27158366	2201	*	1912	ENSG00000279882	27639300	27639665	-	downstream	483499	480934	NearestLocation	NA
chr1	124868560	124870741	2182	*	315	ENSG00000224857	121573946	121580524	-	upstream	-3288036	3288036	NearestLocation	NA
chr19	27172180	27174361	2182	*	1915	ENSG00000279882	27639300	27639665	-	downstream	467485	464939	NearestLocation	NA
chr1	122715049	122717228	2180	*	94	ENSG00000224857	121573946	121580524	-	upstream	-1134525	1134525	NearestLocation	NA
chr17	19062169	19064348	2180	*	1324	ENSG00000274088	19063919	19064136	-	includeFeature	1967	212	NearestLocation	NA
chr13	109779232	109781410	2179	*	923	ENSG00000275741	109785831	109808252	+	upstream	-6599	4421	NearestLocation	NA
chr10	40391879	40394056	2178	*	414	ENSG00000233832	38783004	38783108	+	downstream	1608875	1608771	NearestLocation	NA
chr12	35702276	35704452	2177	*	671	ENSG00000256614	34249481	34249958	+	downstream	1452795	1452318	NearestLocation	NA
chr22	12402088	12404257	2170	*	2625	ENSG00000277861	12629372	12629473	-	downstream	227385	225115	NearestLocation	NA
chr13	16633176	16635344	2169	*	799	ENSG00000279924	18174010	18178465	-	downstream	1545289	1538666	NearestLocation	NA
chr19	26967561	26969726	2166	*	1885	ENSG00000279882	27639300	27639665	-	downstream	672104	669574	NearestLocation	NA
chr22	13893585	13895750	2166	*	2675	ENSG00000275065	12780120	12780203	-	upstream	-1113382	1113382	NearestLocation	NA
chrY	56868575	56870739	2165	*	4175	ENSG00000235857	56855244	56855488	+	downstream	13331	13087	NearestLocation	NA
chr1	122502596	122504756	2161	*	60	ENSG00000224857	121573946	121580524	-	upstream	-922072	922072	NearestLocation	NA
chr10	40955534	40957692	2159	*	471	ENSG00000229485	42149310	42149549	-	downstream	1194015	1191618	NearestLocation	NA
chr7	59758776	59760934	2159	*	3689	ENSG00000271696	57835309	57836251	-	upstream	-1922525	1922525	NearestLocation	NA
chr6	59659944	59662096	2153	*	3527	ENSG00000212065	60291693	60291774	+	upstream	-631749	629597	NearestLocation	NA
chr14_GL000225v1_random	84462	86612	2151	*	1085	NA	NA	NA	NA	NA	NA	NA	NA	NA
chr21	12270064	12272214	2151	*	2560	ENSG00000229306	12999676	13016692	-	downstream	746628	727462	NearestLocation	NA
chr15	18621819	18623966	2148	*	1134	ENSG00000215567	19878555	19887814	+	upstream	-1256736	1254589	NearestLocation	NA
chr21	11472317	11474461	2145	*	2489	ENSG00000277282	10649400	10649835	-	upstream	-822482	822482	NearestLocation	NA
chrUn_KI270333v1	356	2500	2145	*	3953	NA	NA	NA	NA	NA	NA	NA	NA	NA
chr14	16730033	16732176	2144	*	955	ENSG00000279351	16057472	16057622	+	downstream	672561	672411	NearestLocation	NA
chrUn_KI270435v1	1018	3159	2142	*	3956	NA	NA	NA	NA	NA	NA	NA	NA	NA
chrUn_GL000224v1	17101	19239	2139	*	3945	NA	NA	NA	NA	NA	NA	NA	NA	NA
chr2_KI270772v1_alt	288	2422	2135	*	2848	NA	NA	NA	NA	NA	NA	NA	NA	NA
chr6	26031394	26033528	2135	*	3370	ENSG00000274267	26031650	26032060	-	includeFeature	666	256	NearestLocation	NA
chrUn_KI270538v1	87613	89741	2129	*	4016	NA	NA	NA	NA	NA	NA	NA	NA	NA
chr1	123882688	123884813	2126	*	220	ENSG00000224857	121573946	121580524	-	upstream	-2302164	2302164	NearestLocation	NA
chr22	15039489	15041612	2124	*	2787	ENSG00000276138	15273855	15273961	+	upstream	-234366	232243	NearestLocation	NA
chr19	26123476	26125593	2118	*	1814	ENSG00000279882	27639300	27639665	-	downstream	1516189	1513707	NearestLocation	NA
chr20	28887988	28890105	2118	*	2355	ENSG00000280192	29106001	29106136	+	upstream	-218013	215896	NearestLocation	NA
chr21	9014554	9016668	2115	*	2429	ENSG00000279501	8996496	9018670	-	inside	4116	2002	NearestLocation	NA
chr1	124203818	124205929	2112	*	248	ENSG00000224857	121573946	121580524	-	upstream	-2623294	2623294	NearestLocation	NA
chr1	124739355	124741465	2111	*	307	ENSG00000224857	121573946	121580524	-	upstream	-3158831	3158831	NearestLocation	NA
chr13	16514438	16516545	2108	*	791	ENSG00000279924	18174010	18178465	-	downstream	1664027	1657465	NearestLocation	NA
chr21	9821657	9823762	2106	*	2436	ENSG00000280081	9781918	9814009	-	upstream	-7648	7648	NearestLocation	NA
chr1	124530366	124532470	2105	*	282	ENSG00000224857	121573946	121580524	-	upstream	-2949842	2949842	NearestLocation	NA
chr2	92464064	92466162	2099	*	1986	ENSG00000223816	92034522	92035000	-	upstream	-429064	429064	NearestLocation	NA
chr14	18134027	18136124	2098	*	1053	ENSG00000215398	18333726	18341859	+	upstream	-199699	197602	NearestLocation	NA
chr1	123687073	123689169	2097	*	202	ENSG00000224857	121573946	121580524	-	upstream	-2106549	2106549	NearestLocation	NA
chr19	26288125	26290221	2097	*	1827	ENSG00000279882	27639300	27639665	-	downstream	1351540	1349079	NearestLocation	NA
chr13	18011600	18013695	2096	*	911	ENSG00000279924	18174010	18178465	-	downstream	166865	160315	NearestLocation	NA
chr14	16868616	16870708	2093	*	967	ENSG00000279351	16057472	16057622	+	downstream	811144	810994	NearestLocation	NA
chr7	60282927	60285016	2090	*	3730	ENSG00000233918	62275361	62275678	-	downstream	1992751	1990345	NearestLocation	NA
chr13	16724017	16726102	2086	*	805	ENSG00000279924	18174010	18178465	-	downstream	1454448	1447908	NearestLocation	NA
chr1	122699199	122701278	2080	*	92	ENSG00000224857	121573946	121580524	-	upstream	-1118675	1118675	NearestLocation	NA
chr15	19572188	19574266	2079	*	1189	ENSG00000215567	19878555	19887814	+	upstream	-306367	304289	NearestLocation	NA
chr14	16846269	16848346	2078	*	965	ENSG00000279351	16057472	16057622	+	downstream	788797	788647	NearestLocation	NA
chr1	124194877	124196953	2077	*	247	ENSG00000224857	121573946	121580524	-	upstream	-2614353	2614353	NearestLocation	NA
chr21	10388183	10390256	2074	*	2441	ENSG00000278106	10397644	10397778	+	upstream	-9461	7388	NearestLocation	NA
chr22	15016549	15018620	2072	*	2783	ENSG00000276138	15273855	15273961	+	upstream	-257306	255235	NearestLocation	NA
chr19	26448243	26450311	2069	*	1838	ENSG00000279882	27639300	27639665	-	downstream	1191422	1188989	NearestLocation	NA
chr20	27582828	27584893	2066	*	2232	ENSG00000280452	28577338	28577476	-	downstream	994648	992445	NearestLocation	NA
chr10	40099326	40101390	2065	*	393	ENSG00000233832	38783004	38783108	+	downstream	1316322	1316218	NearestLocation	NA
chrUn_KI270757v1	14564	16620	2057	*	4048	NA	NA	NA	NA	NA	NA	NA	NA	NA
chr21	11588595	11590649	2055	*	2498	ENSG00000277282	10649400	10649835	-	upstream	-938760	938760	NearestLocation	NA
chr13	17909648	17911699	2052	*	903	ENSG00000279924	18174010	18178465	-	downstream	268817	262311	NearestLocation	NA
chr2	92922594	92924643	2050	*	2030	ENSG00000223816	92034522	92035000	-	upstream	-887594	887594	NearestLocation	NA
chr15	19076102	19078144	2043	*	1160	ENSG00000215567	19878555	19887814	+	upstream	-802453	800411	NearestLocation	NA
chr1	123379584	123381625	2042	*	176	ENSG00000224857	121573946	121580524	-	upstream	-1799060	1799060	NearestLocation	NA
chrUn_KI270438v1	67697	69732	2036	*	3965	NA	NA	NA	NA	NA	NA	NA	NA	NA
chr6	59109022	59111054	2033	*	3459	ENSG00000275046	58386799	58386961	+	downstream	722223	722061	NearestLocation	NA
chr10	40878306	40880337	2032	*	462	ENSG00000229485	42149310	42149549	-	downstream	1271243	1268973	NearestLocation	NA
chr15	19647364	19649395	2032	*	1194	ENSG00000215567	19878555	19887814	+	upstream	-231191	229160	NearestLocation	NA
chr19	26374339	26376370	2032	*	1833	ENSG00000279882	27639300	27639665	-	downstream	1265326	1262930	NearestLocation	NA
chr22	13158355	13160382	2028	*	2632	ENSG00000275065	12780120	12780203	-	upstream	-378152	378152	NearestLocation	NA
chr8	44235673	44237696	2024	*	3806	ENSG00000253198	43674270	43674591	-	upstream	-561082	561082	NearestLocation	NA
chrY	10807223	10809245	2023	*	4119	ENSG00000273858	11042722	11042943	-	downstream	235720	233477	NearestLocation	NA
chr16	34571713	34573734	2022	*	1224	ENSG00000279800	34266044	34268649	-	upstream	-303064	303064	NearestLocation	NA
chr22	14029318	14031339	2022	*	2689	ENSG00000276138	15273855	15273961	+	upstream	-1244537	1242516	NearestLocation	NA
chr22	13727142	13729162	2021	*	2666	ENSG00000275065	12780120	12780203	-	upstream	-946939	946939	NearestLocation	NA
chr7	60772350	60774370	2021	*	3766	ENSG00000233918	62275361	62275678	-	downstream	1503328	1500991	NearestLocation	NA
chr6	58657121	58659137	2017	*	3403	ENSG00000275046	58386799	58386961	+	downstream	270322	270160	NearestLocation	NA
chr1	123818547	123820560	2014	*	212	ENSG00000224857	121573946	121580524	-	upstream	-2238023	2238023	NearestLocation	NA
chr13	17361550	17363562	2013	*	871	ENSG00000279924	18174010	18178465	-	downstream	816915	810448	NearestLocation	NA
chr20	28480306	28482317	2012	*	2339	ENSG00000280452	28577338	28577476	-	downstream	97170	95021	NearestLocation	NA
chr22	11615980	11617986	2007	*	2620	ENSG00000278398	11607867	11607939	-	upstream	-8041	8041	NearestLocation	NA
chr10	40084474	40086475	2002	*	392	ENSG00000233832	38783004	38783108	+	downstream	1301470	1301366	NearestLocation	NA
chr10	41898475	41900475	2001	*	515	ENSG00000229485	42149310	42149549	-	downstream	251074	248835	NearestLocation	NA
chr4	49639123	49641122	2000	*	2942	ENSG00000223099	49599428	49599509	-	upstream	-39614	39614	NearestLocation	NA
chr10	40287265	40289263	1999	*	405	ENSG00000233832	38783004	38783108	+	downstream	1504261	1504157	NearestLocation	NA
chr2	92600718	92602714	1997	*	2000	ENSG00000223816	92034522	92035000	-	upstream	-565718	565718	NearestLocation	NA
chr6	58807722	58809716	1995	*	3423	ENSG00000275046	58386799	58386961	+	downstream	420923	420761	NearestLocation	NA
chr6	26044064	26046057	1994	*	3371	ENSG00000278272	26045411	26045821	+	includeFeature	-1347	236	NearestLocation	NA
chr12	35395600	35397590	1991	*	634	ENSG00000256614	34249481	34249958	+	downstream	1146119	1145642	NearestLocation	NA
chr12	36613959	36615949	1991	*	719	ENSG00000257794	37542012	37542386	-	downstream	928427	926063	NearestLocation	NA
chr7	56818315	56820299	1985	*	3572	ENSG00000277253	56805336	56808148	+	downstream	12979	10167	NearestLocation	NA
chr1	123535576	123537555	1980	*	187	ENSG00000224857	121573946	121580524	-	upstream	-1955052	1955052	NearestLocation	NA
chr12	35599050	35601014	1965	*	656	ENSG00000256614	34249481	34249958	+	downstream	1349569	1349092	NearestLocation	NA
chr4	49709728	49711691	1964	*	2947	ENSG00000223099	49599428	49599509	-	upstream	-110219	110219	NearestLocation	NA
chr5	47912900	47914863	1964	*	3166	ENSG00000250122	45890216	45895970	+	downstream	2022684	2016930	NearestLocation	NA
chr20	29261968	29263930	1963	*	2360	ENSG00000279740	29297095	29297246	-	downstream	35278	33165	NearestLocation	NA
chr1	123158581	123160542	1962	*	152	ENSG00000224857	121573946	121580524	-	upstream	-1578057	1578057	NearestLocation	NA
chr1	143245461	143247421	1961	*	333	ENSG00000276118	143343180	143343275	+	upstream	-97719	95759	NearestLocation	NA
chr19	25910326	25912279	1954	*	1797	ENSG00000279882	27639300	27639665	-	downstream	1729339	1727021	NearestLocation	NA
chr1	124036579	124038521	1943	*	232	ENSG00000224857	121573946	121580524	-	upstream	-2456055	2456055	NearestLocation	NA
chr1	123116753	123118693	1941	*	145	ENSG00000224857	121573946	121580524	-	upstream	-1536229	1536229	NearestLocation	NA
chr14_GL000225v1_random	73686	75614	1929	*	1083	NA	NA	NA	NA	NA	NA	NA	NA	NA
chr7	62272995	62274920	1926	*	3777	ENSG00000233918	62275361	62275678	-	downstream	2683	441	NearestLocation	NA
chr12	35306346	35308269	1924	*	626	ENSG00000256614	34249481	34249958	+	downstream	1056865	1056388	NearestLocation	NA
chr21	11702178	11704097	1920	*	2505	ENSG00000277282	10649400	10649835	-	upstream	-1052343	1052343	NearestLocation	NA
chr17	26883952	26885868	1917	*	1393	ENSG00000263433	26981694	26982090	+	upstream	-97742	95826	NearestLocation	NA
chr20	27420355	27422268	1914	*	2216	ENSG00000280452	28577338	28577476	-	downstream	1157121	1155070	NearestLocation	NA
chr22	14389939	14391851	1913	*	2741	ENSG00000276138	15273855	15273961	+	upstream	-883916	882004	NearestLocation	NA
chr4	50450946	50452858	1913	*	2999	ENSG00000223099	49599428	49599509	-	upstream	-851437	851437	NearestLocation	NA
chr22	12429561	12431471	1911	*	2626	ENSG00000277861	12629372	12629473	-	downstream	199912	197901	NearestLocation	NA
chr14_GL000225v1_random	95349	97256	1908	*	1087	NA	NA	NA	NA	NA	NA	NA	NA	NA
chr15	19429835	19431738	1904	*	1181	ENSG00000215567	19878555	19887814	+	upstream	-448720	446817	NearestLocation	NA
chr16	38133084	38134987	1904	*	1309	ENSG00000261084	35912120	35912516	+	downstream	2220964	2220568	NearestLocation	NA
chr1	122598773	122600671	1899	*	75	ENSG00000224857	121573946	121580524	-	upstream	-1018249	1018249	NearestLocation	NA
chr6	59721996	59723890	1895	*	3537	ENSG00000212065	60291693	60291774	+	upstream	-569697	567803	NearestLocation	NA
chr7	59754236	59756121	1886	*	3688	ENSG00000271696	57835309	57836251	-	upstream	-1917985	1917985	NearestLocation	NA
chrUn_KI270754v1	34470	36354	1885	*	4046	NA	NA	NA	NA	NA	NA	NA	NA	NA
chr19	26828294	26830171	1878	*	1870	ENSG00000279882	27639300	27639665	-	downstream	811371	809129	NearestLocation	NA
chr1	123272993	123274869	1877	*	167	ENSG00000224857	121573946	121580524	-	upstream	-1692469	1692469	NearestLocation	NA
chr12	35683134	35685006	1873	*	669	ENSG00000256614	34249481	34249958	+	downstream	1433653	1433176	NearestLocation	NA
chr13	17798822	17800691	1870	*	894	ENSG00000279924	18174010	18178465	-	downstream	379643	373319	NearestLocation	NA
chr7	58217393	58219259	1867	*	3580	ENSG00000271696	57835309	57836251	-	upstream	-381142	381142	NearestLocation	NA
chr6	59332305	59334169	1865	*	3485	ENSG00000275046	58386799	58386961	+	downstream	945506	945344	NearestLocation	NA
chr21	11024303	11026165	1863	*	2463	ENSG00000277282	10649400	10649835	-	upstream	-374468	374468	NearestLocation	NA
chr12	35314245	35316104	1860	*	627	ENSG00000256614	34249481	34249958	+	downstream	1064764	1064287	NearestLocation	NA
chr1	122730123	122731978	1856	*	97	ENSG00000224857	121573946	121580524	-	upstream	-1149599	1149599	NearestLocation	NA
chr6	58906742	58908597	1856	*	3436	ENSG00000275046	58386799	58386961	+	downstream	519943	519781	NearestLocation	NA
chrY	11302042	11303896	1855	*	4148	ENSG00000258567	11306918	11308181	+	upstream	-4876	3022	NearestLocation	NA
chr22	11375183	11377032	1850	*	2616	ENSG00000273663	11456856	11456937	+	upstream	-81673	79824	NearestLocation	NA
chrUn_GL000216v2	189	2029	1841	*	3918	NA	NA	NA	NA	NA	NA	NA	NA	NA
chr10	40412710	40414545	1836	*	417	ENSG00000233832	38783004	38783108	+	downstream	1629706	1629602	NearestLocation	NA
chr20	28262313	28264146	1834	*	2310	ENSG00000280452	28577338	28577476	-	downstream	315163	313192	NearestLocation	NA
chr6	125357643	125359476	1834	*	3557	ENSG00000226409	125370211	125374324	-	downstream	16681	10735	NearestLocation	NA
chrUn_KI270438v1	20349	22181	1833	*	3963	NA	NA	NA	NA	NA	NA	NA	NA	NA
chr4	50458690	50460520	1831	*	3000	ENSG00000223099	49599428	49599509	-	upstream	-859181	859181	NearestLocation	NA
chr6	58857919	58859747	1829	*	3428	ENSG00000275046	58386799	58386961	+	downstream	471120	470958	NearestLocation	NA
chr10	40862649	40864474	1826	*	461	ENSG00000229485	42149310	42149549	-	downstream	1286900	1284836	NearestLocation	NA
chr1	123797515	123799339	1825	*	211	ENSG00000224857	121573946	121580524	-	upstream	-2216991	2216991	NearestLocation	NA
chr7	60137193	60139015	1823	*	3720	ENSG00000233918	62275361	62275678	-	downstream	2138485	2136346	NearestLocation	NA
chr22	12175146	12176960	1815	*	2622	ENSG00000277861	12629372	12629473	-	downstream	454327	452412	NearestLocation	NA
chr13	18211824	18213635	1812	*	916	ENSG00000279081	18206570	18207469	-	upstream	-4355	4355	NearestLocation	NA
chr13	16792562	16794371	1810	*	811	ENSG00000279924	18174010	18178465	-	downstream	1385903	1379639	NearestLocation	NA
chr2	92849229	92851037	1809	*	2027	ENSG00000223816	92034522	92035000	-	upstream	-814229	814229	NearestLocation	NA
chrX	59933672	59935480	1809	*	4068	ENSG00000235124	57984686	57986133	+	downstream	1948986	1947539	NearestLocation	NA
chr4	50139320	50141124	1805	*	2981	ENSG00000223099	49599428	49599509	-	upstream	-539811	539811	NearestLocation	NA
chr2	92634439	92636241	1803	*	2004	ENSG00000223816	92034522	92035000	-	upstream	-599439	599439	NearestLocation	NA
chr20	28204108	28205910	1803	*	2301	ENSG00000280452	28577338	28577476	-	downstream	373368	371428	NearestLocation	NA
chr1	124925825	124927625	1801	*	321	ENSG00000224857	121573946	121580524	-	upstream	-3345301	3345301	NearestLocation	NA
chr6	58876302	58878094	1793	*	3430	ENSG00000275046	58386799	58386961	+	downstream	489503	489341	NearestLocation	NA
chr14_KI270724v1_random	120	1907	1788	*	1098	NA	NA	NA	NA	NA	NA	NA	NA	NA
chr16	37809664	37811451	1788	*	1293	ENSG00000261084	35912120	35912516	+	downstream	1897544	1897148	NearestLocation	NA
chr7	58199750	58201536	1787	*	3578	ENSG00000271696	57835309	57836251	-	upstream	-363499	363499	NearestLocation	NA
chrUn_KI270442v1	69696	71480	1785	*	3978	NA	NA	NA	NA	NA	NA	NA	NA	NA
chr6	59255341	59257123	1783	*	3472	ENSG00000275046	58386799	58386961	+	downstream	868542	868380	NearestLocation	NA
chr14	18117741	18119520	1780	*	1051	ENSG00000215398	18333726	18341859	+	upstream	-215985	214206	NearestLocation	NA
chr17_KI270729v1_random	116549	118326	1778	*	1435	NA	NA	NA	NA	NA	NA	NA	NA	NA
chr1	123126002	123127777	1776	*	146	ENSG00000224857	121573946	121580524	-	upstream	-1545478	1545478	NearestLocation	NA
chr8	44635582	44637356	1775	*	3822	ENSG00000253198	43674270	43674591	-	upstream	-960991	960991	NearestLocation	NA
chr22_KI270736v1_random	48921	50693	1773	*	2816	NA	NA	NA	NA	NA	NA	NA	NA	NA
chr10	40933904	40935675	1772	*	467	ENSG00000229485	42149310	42149549	-	downstream	1215645	1213635	NearestLocation	NA
chr1	123284403	123286173	1771	*	168	ENSG00000224857	121573946	121580524	-	upstream	-1703879	1703879	NearestLocation	NA
chr13	16566629	16568396	1768	*	794	ENSG00000279924	18174010	18178465	-	downstream	1611836	1605614	NearestLocation	NA
chr7	58310063	58311829	1767	*	3590	ENSG00000271696	57835309	57836251	-	upstream	-473812	473812	NearestLocation	NA
chr20	28332168	28333933	1766	*	2320	ENSG00000280452	28577338	28577476	-	downstream	245308	243405	NearestLocation	NA
chr2	92836552	92838311	1760	*	2025	ENSG00000223816	92034522	92035000	-	upstream	-801552	801552	NearestLocation	NA
chr6	59683458	59685216	1759	*	3530	ENSG00000212065	60291693	60291774	+	upstream	-608235	606477	NearestLocation	NA
chr14	17387526	17389283	1758	*	1004	ENSG00000215398	18333726	18341859	+	upstream	-946200	944443	NearestLocation	NA
chr13	17028248	17030001	1754	*	833	ENSG00000279924	18174010	18178465	-	downstream	1150217	1144009	NearestLocation	NA
chr7	58082782	58084533	1752	*	3576	ENSG00000271696	57835309	57836251	-	upstream	-246531	246531	NearestLocation	NA
chr6	59190410	59192160	1751	*	3466	ENSG00000275046	58386799	58386961	+	downstream	803611	803449	NearestLocation	NA
chrUn_KI270757v1	62136	63886	1751	*	4051	NA	NA	NA	NA	NA	NA	NA	NA	NA
chr1	123351548	123353296	1749	*	174	ENSG00000224857	121573946	121580524	-	upstream	-1771024	1771024	NearestLocation	NA
chr12	6537668	6539413	1746	*	581	ENSG00000269968	6537794	6538370	-	includeFeature	702	126	NearestLocation	NA
chr14	18032283	18034028	1746	*	1043	ENSG00000215398	18333726	18341859	+	upstream	-301443	299698	NearestLocation	NA
chr4	49874608	49876352	1745	*	2962	ENSG00000223099	49599428	49599509	-	upstream	-275099	275099	NearestLocation	NA
chr1	123167030	123168773	1744	*	154	ENSG00000224857	121573946	121580524	-	upstream	-1586506	1586506	NearestLocation	NA
chr2	90400495	90402231	1737	*	1952	ENSG00000265897	90359809	90360032	-	upstream	-40463	40463	NearestLocation	NA
chr5	47926347	47928082	1736	*	3169	ENSG00000250122	45890216	45895970	+	downstream	2036131	2030377	NearestLocation	NA
chr1	122590254	122591987	1734	*	74	ENSG00000224857	121573946	121580524	-	upstream	-1009730	1009730	NearestLocation	NA
chr22	14913115	14914846	1732	*	2771	ENSG00000276138	15273855	15273961	+	upstream	-360740	359009	NearestLocation	NA
chr4	49650253	49651975	1723	*	2946	ENSG00000223099	49599428	49599509	-	upstream	-50744	50744	NearestLocation	NA
chrUn_KI270438v1	87523	89244	1722	*	3967	NA	NA	NA	NA	NA	NA	NA	NA	NA
chr10	41266964	41268683	1720	*	486	ENSG00000229485	42149310	42149549	-	downstream	882585	880627	NearestLocation	NA
chr6	59360654	59362373	1720	*	3489	ENSG00000212065	60291693	60291774	+	upstream	-931039	929320	NearestLocation	NA
chr4	50555818	50557535	1718	*	3004	ENSG00000223099	49599428	49599509	-	upstream	-956309	956309	NearestLocation	NA
chr7	59501986	59503702	1717	*	3672	ENSG00000271696	57835309	57836251	-	upstream	-1665735	1665735	NearestLocation	NA
chr12	6533021	6534735	1715	*	580	ENSG00000255966	6532290	6533498	-	overlapStart	477	477	NearestLocation	NA
chr12	36214215	36215929	1715	*	705	ENSG00000257794	37542012	37542386	-	downstream	1328171	1326083	NearestLocation	NA
chr1	124328686	124330399	1714	*	256	ENSG00000224857	121573946	121580524	-	upstream	-2748162	2748162	NearestLocation	NA
chr7	60578670	60580382	1713	*	3757	ENSG00000233918	62275361	62275678	-	downstream	1697008	1694979	NearestLocation	NA
chr8	44695695	44697401	1707	*	3823	ENSG00000253198	43674270	43674591	-	upstream	-1021104	1021104	NearestLocation	NA
chr5	47700440	47702145	1706	*	3147	ENSG00000250122	45890216	45895970	+	downstream	1810224	1804470	NearestLocation	NA
chrY	56697790	56699493	1704	*	4160	ENSG00000235857	56855244	56855488	+	upstream	-157454	155751	NearestLocation	NA
chr5	47499286	47500988	1703	*	3125	ENSG00000250122	45890216	45895970	+	downstream	1609070	1603316	NearestLocation	NA
chr10	40374766	40376464	1699	*	411	ENSG00000233832	38783004	38783108	+	downstream	1591762	1591658	NearestLocation	NA
chr6	58681511	58683209	1699	*	3407	ENSG00000275046	58386799	58386961	+	downstream	294712	294550	NearestLocation	NA
chr10	41187187	41188882	1696	*	482	ENSG00000229485	42149310	42149549	-	downstream	962362	960428	NearestLocation	NA
chr1	124464062	124465756	1695	*	275	ENSG00000224857	121573946	121580524	-	upstream	-2883538	2883538	NearestLocation	NA
chr6	58765481	58767173	1693	*	3418	ENSG00000275046	58386799	58386961	+	downstream	378682	378520	NearestLocation	NA
chr14	16968110	16969801	1692	*	972	ENSG00000279351	16057472	16057622	+	downstream	910638	910488	NearestLocation	NA
chr12	35999009	36000699	1691	*	691	ENSG00000257794	37542012	37542386	-	downstream	1543377	1541313	NearestLocation	NA
chr13	17995289	17996979	1691	*	910	ENSG00000279924	18174010	18178465	-	downstream	183176	177031	NearestLocation	NA
chr17	26567063	26568753	1691	*	1384	ENSG00000263433	26981694	26982090	+	upstream	-414631	412941	NearestLocation	NA
chr1	124804032	124805721	1690	*	312	ENSG00000224857	121573946	121580524	-	upstream	-3223508	3223508	NearestLocation	NA
chr1	125166297	125167985	1689	*	323	ENSG00000224857	121573946	121580524	-	upstream	-3585773	3585773	NearestLocation	NA
chr22	11369759	11371443	1685	*	2615	ENSG00000273663	11456856	11456937	+	upstream	-87097	85413	NearestLocation	NA
chr22	14209792	14211473	1682	*	2715	ENSG00000276138	15273855	15273961	+	upstream	-1064063	1062382	NearestLocation	NA
chr20	28807260	28808939	1680	*	2348	ENSG00000280452	28577338	28577476	-	upstream	-229784	229784	NearestLocation	NA
chr7	58306465	58308144	1680	*	3589	ENSG00000271696	57835309	57836251	-	upstream	-470214	470214	NearestLocation	NA
chr6	59787136	59788812	1677	*	3541	ENSG00000212065	60291693	60291774	+	upstream	-504557	502881	NearestLocation	NA
chr16	37001298	37002967	1670	*	1257	ENSG00000261084	35912120	35912516	+	downstream	1089178	1088782	NearestLocation	NA
chr17	43250548	43252217	1670	*	1400	ENSG00000278048	43251829	43252019	-	includeFeature	1471	198	NearestLocation	NA
chr13	17165951	17167618	1668	*	848	ENSG00000279924	18174010	18178465	-	downstream	1012514	1006392	NearestLocation	NA
chr4	49644670	49646337	1668	*	2944	ENSG00000223099	49599428	49599509	-	upstream	-45161	45161	NearestLocation	NA
chr5	17594046	17595711	1666	*	3093	ENSG00000249427	17593798	17594394	-	overlapStart	348	248	NearestLocation	NA
chr1	121774395	121776059	1665	*	36	ENSG00000224857	121573946	121580524	-	upstream	-193871	193871	NearestLocation	NA
chr6	59396117	59397781	1665	*	3493	ENSG00000212065	60291693	60291774	+	upstream	-895576	893912	NearestLocation	NA
chr10	40454227	40455890	1664	*	421	ENSG00000233832	38783004	38783108	+	downstream	1671223	1671119	NearestLocation	NA
chr10	41873805	41875468	1664	*	510	ENSG00000229485	42149310	42149549	-	downstream	275744	273842	NearestLocation	NA
chr13	17934652	17936314	1663	*	908	ENSG00000279924	18174010	18178465	-	downstream	243813	237696	NearestLocation	NA
chrUn_KI270442v1	84626	86286	1661	*	3980	NA	NA	NA	NA	NA	NA	NA	NA	NA
chr12	35222616	35224273	1658	*	619	ENSG00000256614	34249481	34249958	+	downstream	973135	972658	NearestLocation	NA
chr19	25974492	25976148	1657	*	1804	ENSG00000279882	27639300	27639665	-	downstream	1665173	1663152	NearestLocation	NA
chr21	11784740	11786395	1656	*	2511	ENSG00000277282	10649400	10649835	-	upstream	-1134905	1134905	NearestLocation	NA
chr4	49927158	49928813	1656	*	2965	ENSG00000223099	49599428	49599509	-	upstream	-327649	327649	NearestLocation	NA
chr13	17183181	17184835	1655	*	852	ENSG00000279924	18174010	18178465	-	downstream	995284	989175	NearestLocation	NA
chr14	17484087	17485740	1654	*	1015	ENSG00000215398	18333726	18341859	+	upstream	-849639	847986	NearestLocation	NA
chr6	59353284	59354937	1654	*	3488	ENSG00000212065	60291693	60291774	+	upstream	-938409	936756	NearestLocation	NA
chr19	26858949	26860601	1653	*	1874	ENSG00000279882	27639300	27639665	-	downstream	780716	778699	NearestLocation	NA
chr5	47308193	47309841	1649	*	3097	ENSG00000250122	45890216	45895970	+	downstream	1417977	1412223	NearestLocation	NA
chrUn_KI270589v1	42332	43980	1649	*	4019	NA	NA	NA	NA	NA	NA	NA	NA	NA
chr18	19413211	19414858	1648	*	1634	ENSG00000216205	21062383	21062473	-	downstream	1649262	1647525	NearestLocation	NA
chr20	28344675	28346322	1648	*	2322	ENSG00000280452	28577338	28577476	-	downstream	232801	231016	NearestLocation	NA
chr7	60108508	60110155	1648	*	3716	ENSG00000233918	62275361	62275678	-	downstream	2167170	2165206	NearestLocation	NA
chrUn_KI270438v1	46661	48308	1648	*	3964	NA	NA	NA	NA	NA	NA	NA	NA	NA
chr21	11651623	11653268	1646	*	2503	ENSG00000277282	10649400	10649835	-	upstream	-1001788	1001788	NearestLocation	NA
chr22	13841277	13842922	1646	*	2671	ENSG00000275065	12780120	12780203	-	upstream	-1061074	1061074	NearestLocation	NA
chrY	56736010	56737651	1642	*	4164	ENSG00000235857	56855244	56855488	+	upstream	-119234	117593	NearestLocation	NA
chr22	14925622	14927262	1641	*	2773	ENSG00000276138	15273855	15273961	+	upstream	-348233	346593	NearestLocation	NA
chr22	10712183	10713820	1638	*	2599	ENSG00000277248	10736171	10736283	-	downstream	24100	22351	NearestLocation	NA
chr7	59793038	59794672	1635	*	3691	ENSG00000271696	57835309	57836251	-	upstream	-1956787	1956787	NearestLocation	NA
chr17_KI270729v1_random	126224	127856	1633	*	1436	NA	NA	NA	NA	NA	NA	NA	NA	NA
chr14_GL000225v1_random	55886	57517	1632	*	1079	NA	NA	NA	NA	NA	NA	NA	NA	NA
chr4	50124944	50126574	1631	*	2980	ENSG00000223099	49599428	49599509	-	upstream	-525435	525435	NearestLocation	NA
chr1	123162107	123163736	1630	*	153	ENSG00000224857	121573946	121580524	-	upstream	-1581583	1581583	NearestLocation	NA
chr13	17281104	17282731	1628	*	860	ENSG00000279924	18174010	18178465	-	downstream	897361	891279	NearestLocation	NA
chr17_KI270730v1_random	106604	108230	1627	*	1441	NA	NA	NA	NA	NA	NA	NA	NA	NA
chr22	14087716	14089340	1625	*	2696	ENSG00000276138	15273855	15273961	+	upstream	-1186139	1184515	NearestLocation	NA
chr17	21975378	21976999	1622	*	1330	ENSG00000265233	22056587	22056755	-	downstream	81377	79588	NearestLocation	NA
chr14	18036403	18038023	1621	*	1044	ENSG00000215398	18333726	18341859	+	upstream	-297323	295703	NearestLocation	NA
chr21	12266529	12268148	1620	*	2559	ENSG00000229306	12999676	13016692	-	downstream	750163	731528	NearestLocation	NA
chr22	14937732	14939344	1613	*	2776	ENSG00000276138	15273855	15273961	+	upstream	-336123	334511	NearestLocation	NA
chr10	40366083	40367692	1610	*	409	ENSG00000233832	38783004	38783108	+	downstream	1583079	1582975	NearestLocation	NA
chr14	16606464	16608073	1610	*	951	ENSG00000279351	16057472	16057622	+	downstream	548992	548842	NearestLocation	NA
chr5	47606774	47608381	1608	*	3135	ENSG00000250122	45890216	45895970	+	downstream	1716558	1710804	NearestLocation	NA
chr14	17640326	17641926	1601	*	1023	ENSG00000215398	18333726	18341859	+	upstream	-693400	691800	NearestLocation	NA
chr22	11055305	11056905	1601	*	2611	ENSG00000279973	11066501	11068089	+	upstream	-11196	9596	NearestLocation	NA
chr19	26763211	26764810	1600	*	1862	ENSG00000279882	27639300	27639665	-	downstream	876454	874490	NearestLocation	NA
chrY	10894731	10896329	1599	*	4128	ENSG00000273858	11042722	11042943	-	downstream	148212	146393	NearestLocation	NA
chr12	35195209	35196806	1598	*	616	ENSG00000256614	34249481	34249958	+	downstream	945728	945251	NearestLocation	NA
chr12	35816468	35818065	1598	*	679	ENSG00000256614	34249481	34249958	+	downstream	1566987	1566510	NearestLocation	NA
chr14_GL000225v1_random	40727	42322	1596	*	1076	NA	NA	NA	NA	NA	NA	NA	NA	NA
chr22	11576640	11578234	1595	*	2618	ENSG00000278398	11607867	11607939	-	downstream	31299	29633	NearestLocation	NA
chr22	14096894	14098488	1595	*	2697	ENSG00000276138	15273855	15273961	+	upstream	-1176961	1175367	NearestLocation	NA
chr22	14021805	14023398	1594	*	2688	ENSG00000275065	12780120	12780203	-	upstream	-1241602	1241602	NearestLocation	NA
chr21	11266940	11268532	1593	*	2476	ENSG00000277282	10649400	10649835	-	upstream	-617105	617105	NearestLocation	NA
chrUn_GL000216v2	71388	72978	1591	*	3925	NA	NA	NA	NA	NA	NA	NA	NA	NA
chr1	124453513	124455100	1588	*	272	ENSG00000224857	121573946	121580524	-	upstream	-2872989	2872989	NearestLocation	NA
chr22_KI270736v1_random	468	2055	1588	*	2815	NA	NA	NA	NA	NA	NA	NA	NA	NA
chr13	16436719	16438304	1586	*	779	ENSG00000279924	18174010	18178465	-	downstream	1741746	1735706	NearestLocation	NA
chr22	13724157	13725740	1584	*	2665	ENSG00000275065	12780120	12780203	-	upstream	-943954	943954	NearestLocation	NA
chr3	93297198	93298781	1584	*	2905	ENSG00000251727	93843764	93843862	+	upstream	-546566	544983	NearestLocation	NA
chr14	16720832	16722414	1583	*	954	ENSG00000279351	16057472	16057622	+	downstream	663360	663210	NearestLocation	NA
chr1	122353772	122355351	1580	*	48	ENSG00000224857	121573946	121580524	-	upstream	-773248	773248	NearestLocation	NA
chr15	18616141	18617718	1578	*	1133	ENSG00000215567	19878555	19887814	+	upstream	-1262414	1260837	NearestLocation	NA
chr13	17173547	17175123	1577	*	850	ENSG00000279924	18174010	18178465	-	downstream	1004918	998887	NearestLocation	NA
chr20	28177681	28179255	1575	*	2296	ENSG00000280452	28577338	28577476	-	downstream	399795	398083	NearestLocation	NA
chrY	10767666	10769240	1575	*	4115	ENSG00000273858	11042722	11042943	-	downstream	275277	273482	NearestLocation	NA
chr12	35432206	35433779	1574	*	640	ENSG00000256614	34249481	34249958	+	downstream	1182725	1182248	NearestLocation	NA
chr21	11633594	11635165	1572	*	2502	ENSG00000277282	10649400	10649835	-	upstream	-983759	983759	NearestLocation	NA
chrUn_GL000219v1	177044	178613	1570	*	3940	NA	NA	NA	NA	NA	NA	NA	NA	NA
chr14_GL000225v1_random	61451	63019	1569	*	1080	NA	NA	NA	NA	NA	NA	NA	NA	NA
chr12	35122794	35124358	1565	*	608	ENSG00000256614	34249481	34249958	+	downstream	873313	872836	NearestLocation	NA
chr18	18528751	18530312	1562	*	1603	ENSG00000216205	21062383	21062473	-	downstream	2533722	2532071	NearestLocation	NA
chr4	50162832	50164393	1562	*	2982	ENSG00000223099	49599428	49599509	-	upstream	-563323	563323	NearestLocation	NA
chr5	47741418	47742979	1562	*	3150	ENSG00000250122	45890216	45895970	+	downstream	1851202	1845448	NearestLocation	NA
chr16	37874877	37876437	1561	*	1298	ENSG00000261084	35912120	35912516	+	downstream	1962757	1962361	NearestLocation	NA
chr20	27977897	27979455	1559	*	2274	ENSG00000280452	28577338	28577476	-	downstream	599579	597883	NearestLocation	NA
chr8	44961226	44962783	1558	*	3838	ENSG00000276685	46028804	46028892	-	downstream	1067666	1066021	NearestLocation	NA
chr1	122539327	122540883	1557	*	67	ENSG00000224857	121573946	121580524	-	upstream	-958803	958803	NearestLocation	NA
chr12	36773463	36775019	1557	*	730	ENSG00000257794	37542012	37542386	-	downstream	768923	766993	NearestLocation	NA
chr10	41353226	41354780	1555	*	493	ENSG00000229485	42149310	42149549	-	downstream	796323	794530	NearestLocation	NA
chr20	30940946	30942499	1554	*	2368	ENSG00000277204	30901749	30901821	-	upstream	-39125	39125	NearestLocation	NA
chr21	12657465	12659015	1551	*	2574	ENSG00000229306	12999676	13016692	-	downstream	359227	340661	NearestLocation	NA
chr12	49264011	49265560	1550	*	755	ENSG00000258101	49232790	49264756	-	overlapStart	745	745	NearestLocation	NA
chr6	58912810	58914357	1548	*	3437	ENSG00000275046	58386799	58386961	+	downstream	526011	525849	NearestLocation	NA
chr5	47457739	47459285	1547	*	3119	ENSG00000250122	45890216	45895970	+	downstream	1567523	1561769	NearestLocation	NA
chrUn_KI270519v1	78902	80445	1544	*	4009	NA	NA	NA	NA	NA	NA	NA	NA	NA
chr16	37238494	37240035	1542	*	1266	ENSG00000261084	35912120	35912516	+	downstream	1326374	1325978	NearestLocation	NA
chr5	47631986	47633527	1542	*	3140	ENSG00000250122	45890216	45895970	+	downstream	1741770	1736016	NearestLocation	NA
chr12	35318450	35319990	1541	*	628	ENSG00000256614	34249481	34249958	+	downstream	1068969	1068492	NearestLocation	NA
chr13	16451771	16453309	1539	*	782	ENSG00000279924	18174010	18178465	-	downstream	1726694	1720701	NearestLocation	NA
chr2	89827974	89829511	1538	*	1947	ENSG00000251039	89851791	89852497	+	upstream	-23817	22280	NearestLocation	NA
chr14	17844851	17846384	1534	*	1031	ENSG00000215398	18333726	18341859	+	upstream	-488875	487342	NearestLocation	NA
chr15	18867665	18869197	1533	*	1149	ENSG00000215567	19878555	19887814	+	upstream	-1010890	1009358	NearestLocation	NA
chr20	30635735	30637266	1532	*	2364	ENSG00000275707	30626928	30627002	+	downstream	8807	8733	NearestLocation	NA
chr1	123603677	123605207	1531	*	194	ENSG00000224857	121573946	121580524	-	upstream	-2023153	2023153	NearestLocation	NA
chr17	19111365	19112895	1531	*	1325	ENSG00000262202	19112000	19112636	-	includeFeature	1271	259	NearestLocation	NA
chr17	19111365	19112895	1531	*	1325	ENSG00000277947	19112419	19112636	-	includeFeature	1271	259	NearestLocation	NA
chr1	124061777	124063303	1527	*	234	ENSG00000224857	121573946	121580524	-	upstream	-2481253	2481253	NearestLocation	NA
chr21	12860002	12861528	1527	*	2589	ENSG00000229306	12999676	13016692	-	downstream	156690	138148	NearestLocation	NA
chr10	41869324	41870846	1523	*	509	ENSG00000229485	42149310	42149549	-	downstream	280225	278464	NearestLocation	NA
chr21	9010547	9012069	1523	*	2428	ENSG00000279501	8996496	9018670	-	inside	8123	6601	NearestLocation	NA
chr6	58631634	58633156	1523	*	3401	ENSG00000275046	58386799	58386961	+	downstream	244835	244673	NearestLocation	NA
chr18	19023093	19024614	1522	*	1618	ENSG00000216205	21062383	21062473	-	downstream	2039380	2037769	NearestLocation	NA
chr6	59695617	59697138	1522	*	3533	ENSG00000212065	60291693	60291774	+	upstream	-596076	594555	NearestLocation	NA
chr19	26593829	26595349	1521	*	1849	ENSG00000279882	27639300	27639665	-	downstream	1045836	1043951	NearestLocation	NA
chr5	47345263	47346782	1520	*	3104	ENSG00000250122	45890216	45895970	+	downstream	1455047	1449293	NearestLocation	NA
chr10	41124953	41126471	1519	*	480	ENSG00000229485	42149310	42149549	-	downstream	1024596	1022839	NearestLocation	NA
chr1	124188387	124189903	1517	*	246	ENSG00000224857	121573946	121580524	-	upstream	-2607863	2607863	NearestLocation	NA
chr1	122903152	122904666	1515	*	120	ENSG00000224857	121573946	121580524	-	upstream	-1322628	1322628	NearestLocation	NA
chr16	36975325	36976839	1515	*	1256	ENSG00000261084	35912120	35912516	+	downstream	1063205	1062809	NearestLocation	NA
chr1	123608108	123609620	1513	*	195	ENSG00000224857	121573946	121580524	-	upstream	-2027584	2027584	NearestLocation	NA
chr1	124671749	124673261	1513	*	297	ENSG00000224857	121573946	121580524	-	upstream	-3091225	3091225	NearestLocation	NA
chr4	190067714	190069226	1513	*	3082	ENSG00000250537	190067935	190069209	+	includeFeature	-221	17	NearestLocation	NA
chr19	25916311	25917819	1509	*	1798	ENSG00000279882	27639300	27639665	-	downstream	1723354	1721481	NearestLocation	NA
chr6	59210869	59212375	1507	*	3467	ENSG00000275046	58386799	58386961	+	downstream	824070	823908	NearestLocation	NA
chrUn_KI270751v1	38376	39881	1506	*	4039	NA	NA	NA	NA	NA	NA	NA	NA	NA
chr17_GL000205v2_random	28577	30081	1505	*	1428	NA	NA	NA	NA	NA	NA	NA	NA	NA
chr2_KI270894v1_alt	212451	213953	1503	*	2854	NA	NA	NA	NA	NA	NA	NA	NA	NA
chr16	37241325	37242825	1501	*	1267	ENSG00000261084	35912120	35912516	+	downstream	1329205	1328809	NearestLocation	NA
chrUn_KI270438v1	11164	12664	1501	*	3962	NA	NA	NA	NA	NA	NA	NA	NA	NA
chr5	47323137	47324636	1500	*	3100	ENSG00000250122	45890216	45895970	+	downstream	1432921	1427167	NearestLocation	NA
chrY	11332777	11334274	1498	*	4152	ENSG00000277716	11333688	11333771	+	includeFeature	-911	503	NearestLocation	NA
chr2	93224366	93225861	1496	*	2045	ENSG00000223816	92034522	92035000	-	upstream	-1189366	1189366	NearestLocation	NA
chr21	12774578	12776069	1492	*	2582	ENSG00000229306	12999676	13016692	-	downstream	242114	223607	NearestLocation	NA
chr20	27909188	27910678	1491	*	2266	ENSG00000280452	28577338	28577476	-	downstream	668288	666660	NearestLocation	NA
chr20	28356947	28358437	1491	*	2324	ENSG00000280452	28577338	28577476	-	downstream	220529	218901	NearestLocation	NA
chr14	17470149	17471638	1490	*	1013	ENSG00000215398	18333726	18341859	+	upstream	-863577	862088	NearestLocation	NA
chr22	14999519	15001006	1488	*	2781	ENSG00000276138	15273855	15273961	+	upstream	-274336	272849	NearestLocation	NA
chr20	27956713	27958199	1487	*	2273	ENSG00000280452	28577338	28577476	-	downstream	620763	619139	NearestLocation	NA
chr17	81396234	81397719	1486	*	1423	ENSG00000279692	81395609	81397144	-	overlapStart	910	575	NearestLocation	NA
chr6	59824769	59826254	1486	*	3546	ENSG00000212065	60291693	60291774	+	upstream	-466924	465439	NearestLocation	NA
chr21	11272083	11273566	1484	*	2477	ENSG00000277282	10649400	10649835	-	upstream	-622248	622248	NearestLocation	NA
chr13	16919499	16920981	1483	*	822	ENSG00000279924	18174010	18178465	-	downstream	1258966	1253029	NearestLocation	NA
chr20	28026031	28027513	1483	*	2280	ENSG00000280452	28577338	28577476	-	downstream	551445	549825	NearestLocation	NA
chr5	47511164	47512644	1481	*	3128	ENSG00000250122	45890216	45895970	+	downstream	1620948	1615194	NearestLocation	NA
chr22	13922570	13924049	1480	*	2678	ENSG00000275065	12780120	12780203	-	upstream	-1142367	1142367	NearestLocation	NA
chr22_KI270736v1_random	130319	131797	1479	*	2828	NA	NA	NA	NA	NA	NA	NA	NA	NA
chr2	92203566	92205039	1474	*	1955	ENSG00000223816	92034522	92035000	-	upstream	-168566	168566	NearestLocation	NA
chr2	92705559	92707029	1471	*	2013	ENSG00000223816	92034522	92035000	-	upstream	-670559	670559	NearestLocation	NA
chr7	59291271	59292740	1470	*	3658	ENSG00000271696	57835309	57836251	-	upstream	-1455020	1455020	NearestLocation	NA
chr1	123496246	123497713	1468	*	184	ENSG00000224857	121573946	121580524	-	upstream	-1915722	1915722	NearestLocation	NA
chr12	35498058	35499525	1468	*	644	ENSG00000256614	34249481	34249958	+	downstream	1248577	1248100	NearestLocation	NA
chr22	38038188	38039655	1468	*	2803	ENSG00000273214	38043230	38043920	+	upstream	-5042	3575	NearestLocation	NA
chrY	10934786	10936252	1467	*	4132	ENSG00000273858	11042722	11042943	-	downstream	108157	106470	NearestLocation	NA
chr7	60031104	60032568	1465	*	3705	ENSG00000271696	57835309	57836251	-	upstream	-2194853	2194853	NearestLocation	NA
chr17	21972219	21973682	1464	*	1329	ENSG00000265233	22056587	22056755	-	downstream	84536	82905	NearestLocation	NA
chr2	92874445	92875906	1462	*	2028	ENSG00000223816	92034522	92035000	-	upstream	-839445	839445	NearestLocation	NA
chr21	11097493	11098954	1462	*	2464	ENSG00000277282	10649400	10649835	-	upstream	-447658	447658	NearestLocation	NA
chr6	59704037	59705498	1462	*	3534	ENSG00000212065	60291693	60291774	+	upstream	-587656	586195	NearestLocation	NA
chr2	92780126	92781586	1461	*	2019	ENSG00000223816	92034522	92035000	-	upstream	-745126	745126	NearestLocation	NA
chr13	17323608	17325067	1460	*	866	ENSG00000279924	18174010	18178465	-	downstream	854857	848943	NearestLocation	NA
chr14	17491247	17492706	1460	*	1016	ENSG00000215398	18333726	18341859	+	upstream	-842479	841020	NearestLocation	NA
chr22	14372043	14373501	1459	*	2738	ENSG00000276138	15273855	15273961	+	upstream	-901812	900354	NearestLocation	NA
chr1	123079842	123081299	1458	*	138	ENSG00000224857	121573946	121580524	-	upstream	-1499318	1499318	NearestLocation	NA
chr17	24823346	24824803	1458	*	1369	ENSG00000264970	22704415	22705685	+	downstream	2118931	2117661	NearestLocation	NA
chr20	28485158	28486615	1458	*	2340	ENSG00000280452	28577338	28577476	-	downstream	92318	90723	NearestLocation	NA
chr5	47519836	47521293	1458	*	3130	ENSG00000250122	45890216	45895970	+	downstream	1629620	1623866	NearestLocation	NA
chr7	59103002	59104459	1458	*	3644	ENSG00000271696	57835309	57836251	-	upstream	-1266751	1266751	NearestLocation	NA
chr22	13236284	13237739	1456	*	2633	ENSG00000275065	12780120	12780203	-	upstream	-456081	456081	NearestLocation	NA
chr19	26972989	26974442	1454	*	1886	ENSG00000279882	27639300	27639665	-	downstream	666676	664858	NearestLocation	NA
chr19	25930042	25931494	1453	*	1799	ENSG00000279882	27639300	27639665	-	downstream	1709623	1707806	NearestLocation	NA
chr13	17816974	17818425	1452	*	896	ENSG00000279924	18174010	18178465	-	downstream	361491	355585	NearestLocation	NA
chr5	47488266	47489716	1451	*	3124	ENSG00000250122	45890216	45895970	+	downstream	1598050	1592296	NearestLocation	NA
chr11	51184959	51186408	1450	*	543	ENSG00000214883	50409042	50422316	+	downstream	775917	762643	NearestLocation	NA
chrY	11013587	11015034	1448	*	4142	ENSG00000273858	11042722	11042943	-	downstream	29356	27688	NearestLocation	NA
chr15	19191607	19193053	1447	*	1165	ENSG00000215567	19878555	19887814	+	upstream	-686948	685502	NearestLocation	NA
chr6	59296191	59297636	1446	*	3479	ENSG00000275046	58386799	58386961	+	downstream	909392	909230	NearestLocation	NA
chr6	73520028	73521472	1445	*	3548	ENSG00000229862	73523618	73570596	+	upstream	-3590	2146	NearestLocation	NA
chr12	35363262	35364705	1444	*	631	ENSG00000256614	34249481	34249958	+	downstream	1113781	1113304	NearestLocation	NA
chr7	62406039	62407481	1443	*	3778	ENSG00000233918	62275361	62275678	-	upstream	-130361	130361	NearestLocation	NA
chr6	59091736	59093177	1442	*	3458	ENSG00000275046	58386799	58386961	+	downstream	704937	704775	NearestLocation	NA
chr13	17231264	17232704	1441	*	854	ENSG00000279924	18174010	18178465	-	downstream	947201	941306	NearestLocation	NA
chr21	10801239	10802679	1441	*	2458	ENSG00000277282	10649400	10649835	-	upstream	-151404	151404	NearestLocation	NA
chr4	50438364	50439802	1439	*	2997	ENSG00000223099	49599428	49599509	-	upstream	-838855	838855	NearestLocation	NA
chrUn_KI270442v1	188226	189664	1439	*	3989	NA	NA	NA	NA	NA	NA	NA	NA	NA
chr21	10782442	10783879	1438	*	2455	ENSG00000277282	10649400	10649835	-	upstream	-132607	132607	NearestLocation	NA
chr4	49149160	49150590	1431	*	2936	ENSG00000222437	49197203	49197284	+	upstream	-48043	46613	NearestLocation	NA
chr22	13691873	13693302	1430	*	2664	ENSG00000275065	12780120	12780203	-	upstream	-911670	911670	NearestLocation	NA
chr17	21979702	21981130	1429	*	1331	ENSG00000265233	22056587	22056755	-	downstream	77053	75457	NearestLocation	NA
chr2	92471940	92473368	1429	*	1988	ENSG00000223816	92034522	92035000	-	upstream	-436940	436940	NearestLocation	NA
chr1	224013757	224015184	1428	*	369	ENSG00000278467	223994262	223995196	+	downstream	19495	18561	NearestLocation	NA
chr11	51562606	51564032	1427	*	547	ENSG00000214883	50409042	50422316	+	downstream	1153564	1140290	NearestLocation	NA
chr18	18785953	18787379	1427	*	1608	ENSG00000216205	21062383	21062473	-	downstream	2276520	2275004	NearestLocation	NA
chr15	19484342	19485765	1424	*	1183	ENSG00000215567	19878555	19887814	+	upstream	-394213	392790	NearestLocation	NA
chr7	60180141	60181563	1423	*	3723	ENSG00000233918	62275361	62275678	-	downstream	2095537	2093798	NearestLocation	NA
chrUn_GL000216v2	37513	38935	1423	*	3923	NA	NA	NA	NA	NA	NA	NA	NA	NA
chr1	122849033	122850454	1422	*	115	ENSG00000224857	121573946	121580524	-	upstream	-1268509	1268509	NearestLocation	NA
chr12	36681782	36683201	1420	*	723	ENSG00000257794	37542012	37542386	-	downstream	860604	858811	NearestLocation	NA
chr19	26924260	26925677	1418	*	1882	ENSG00000279882	27639300	27639665	-	downstream	715405	713623	NearestLocation	NA
chr13	16680480	16681896	1417	*	803	ENSG00000279924	18174010	18178465	-	downstream	1497985	1492114	NearestLocation	NA
chrUn_GL000216v2	146143	147559	1417	*	3929	NA	NA	NA	NA	NA	NA	NA	NA	NA
chr22	14182278	14183693	1416	*	2712	ENSG00000276138	15273855	15273961	+	upstream	-1091577	1090162	NearestLocation	NA
chr14	17166006	17167420	1415	*	985	ENSG00000279351	16057472	16057622	+	downstream	1108534	1108384	NearestLocation	NA
chr21	10705803	10707216	1414	*	2449	ENSG00000277282	10649400	10649835	-	upstream	-55968	55968	NearestLocation	NA
chr1	123900452	123901864	1413	*	221	ENSG00000224857	121573946	121580524	-	upstream	-2319928	2319928	NearestLocation	NA
chr19	26253346	26254758	1413	*	1823	ENSG00000279882	27639300	27639665	-	downstream	1386319	1384542	NearestLocation	NA
chr2	92236379	92237791	1413	*	1957	ENSG00000223816	92034522	92035000	-	upstream	-201379	201379	NearestLocation	NA
chr14_GL000194v1_random	137413	138824	1412	*	1068	NA	NA	NA	NA	NA	NA	NA	NA	NA
chr7	59386481	59387892	1412	*	3662	ENSG00000271696	57835309	57836251	-	upstream	-1550230	1550230	NearestLocation	NA
chr14	17426341	17427749	1409	*	1007	ENSG00000215398	18333726	18341859	+	upstream	-907385	905977	NearestLocation	NA
chr16	37930980	37932388	1409	*	1302	ENSG00000261084	35912120	35912516	+	downstream	2018860	2018464	NearestLocation	NA
chr2	92906715	92908121	1407	*	2029	ENSG00000223816	92034522	92035000	-	upstream	-871715	871715	NearestLocation	NA
chr21	12278042	12279448	1407	*	2561	ENSG00000229306	12999676	13016692	-	downstream	738650	720228	NearestLocation	NA
chr1	123088229	123089634	1406	*	140	ENSG00000224857	121573946	121580524	-	upstream	-1507705	1507705	NearestLocation	NA
chr13	16414142	16415547	1406	*	778	ENSG00000279924	18174010	18178465	-	downstream	1764323	1758463	NearestLocation	NA
chr15	18409275	18410680	1406	*	1115	ENSG00000215567	19878555	19887814	+	upstream	-1469280	1467875	NearestLocation	NA
chr7	60811586	60812991	1406	*	3769	ENSG00000233918	62275361	62275678	-	downstream	1464092	1462370	NearestLocation	NA
chr13	16975008	16976410	1403	*	827	ENSG00000279924	18174010	18178465	-	downstream	1203457	1197600	NearestLocation	NA
chr17	22998891	23000289	1399	*	1350	ENSG00000264970	22704415	22705685	+	downstream	294476	293206	NearestLocation	NA
chr19	26731434	26732831	1398	*	1860	ENSG00000279882	27639300	27639665	-	downstream	908231	906469	NearestLocation	NA
chrUn_GL000216v2	26462	27859	1398	*	3922	NA	NA	NA	NA	NA	NA	NA	NA	NA
chr6	58555758	58557153	1396	*	3390	ENSG00000275046	58386799	58386961	+	downstream	168959	168797	NearestLocation	NA
chr22	11701718	11703112	1395	*	2621	ENSG00000278297	11685895	11685976	+	downstream	15823	15742	NearestLocation	NA
chr12	35030734	35032127	1394	*	600	ENSG00000256614	34249481	34249958	+	downstream	781253	780776	NearestLocation	NA
chr1	17744290	17745681	1392	*	8	ENSG00000278471	17747169	17747222	+	upstream	-2879	1488	NearestLocation	NA
chr22_KI270736v1_random	149522	150913	1392	*	2831	NA	NA	NA	NA	NA	NA	NA	NA	NA
chr1	123549408	123550794	1387	*	188	ENSG00000224857	121573946	121580524	-	upstream	-1968884	1968884	NearestLocation	NA
chr20	27921626	27923012	1387	*	2268	ENSG00000280452	28577338	28577476	-	downstream	655850	654326	NearestLocation	NA
chr22_KI270736v1_random	112318	113704	1387	*	2824	NA	NA	NA	NA	NA	NA	NA	NA	NA
chr21	12469359	12470744	1386	*	2567	ENSG00000229306	12999676	13016692	-	downstream	547333	528932	NearestLocation	NA
chrUn_GL000224v1	11182	12566	1385	*	3943	NA	NA	NA	NA	NA	NA	NA	NA	NA
chr14	17134389	17135772	1384	*	983	ENSG00000279351	16057472	16057622	+	downstream	1076917	1076767	NearestLocation	NA
chr16	36966270	36967653	1384	*	1255	ENSG00000261084	35912120	35912516	+	downstream	1054150	1053754	NearestLocation	NA
chr17	26625218	26626601	1384	*	1389	ENSG00000263433	26981694	26982090	+	upstream	-356476	355093	NearestLocation	NA
chr8	85764639	85766022	1384	*	3859	ENSG00000271381	85762909	85766931	-	inside	2292	909	NearestLocation	NA
chr10	40185623	40187004	1382	*	398	ENSG00000233832	38783004	38783108	+	downstream	1402619	1402515	NearestLocation	NA
chr2	92411585	92412966	1382	*	1979	ENSG00000223816	92034522	92035000	-	upstream	-376585	376585	NearestLocation	NA
chr13	16402364	16403744	1381	*	776	ENSG00000279924	18174010	18178465	-	downstream	1776101	1770266	NearestLocation	NA
chrUn_KI270442v1	26433	27813	1381	*	3975	NA	NA	NA	NA	NA	NA	NA	NA	NA
chr19	26609266	26610644	1379	*	1851	ENSG00000279882	27639300	27639665	-	downstream	1030399	1028656	NearestLocation	NA
chr22	12692110	12693488	1379	*	2628	ENSG00000277861	12629372	12629473	-	upstream	-62637	62637	NearestLocation	NA
chr6	59367174	59368552	1379	*	3490	ENSG00000212065	60291693	60291774	+	upstream	-924519	923141	NearestLocation	NA
chr11	51964815	51966192	1378	*	553	ENSG00000214883	50409042	50422316	+	downstream	1555773	1542499	NearestLocation	NA
chr14_GL000194v1_random	23539	24916	1378	*	1063	NA	NA	NA	NA	NA	NA	NA	NA	NA
chr18	20562775	20564152	1378	*	1665	ENSG00000216205	21062383	21062473	-	downstream	499698	498231	NearestLocation	NA
chr7	59569471	59570843	1373	*	3675	ENSG00000271696	57835309	57836251	-	upstream	-1733220	1733220	NearestLocation	NA
chrUn_GL000214v1	64332	65702	1371	*	3915	NA	NA	NA	NA	NA	NA	NA	NA	NA
chr1	124571996	124573365	1370	*	287	ENSG00000224857	121573946	121580524	-	upstream	-2991472	2991472	NearestLocation	NA
chr10	41864666	41866034	1369	*	507	ENSG00000229485	42149310	42149549	-	downstream	284883	283276	NearestLocation	NA
chr20	27627849	27629216	1368	*	2235	ENSG00000280452	28577338	28577476	-	downstream	949627	948122	NearestLocation	NA
chr7	58229136	58230502	1367	*	3581	ENSG00000271696	57835309	57836251	-	upstream	-392885	392885	NearestLocation	NA
chrUn_KI270442v1	56883	58248	1366	*	3977	NA	NA	NA	NA	NA	NA	NA	NA	NA
chrY	10759782	10761145	1364	*	4114	ENSG00000273858	11042722	11042943	-	downstream	283161	281577	NearestLocation	NA
chr7	59668535	59669897	1363	*	3680	ENSG00000271696	57835309	57836251	-	upstream	-1832284	1832284	NearestLocation	NA
chr19	26271913	26273274	1362	*	1826	ENSG00000279882	27639300	27639665	-	downstream	1367752	1366026	NearestLocation	NA
chr2	92327746	92329106	1361	*	1968	ENSG00000223816	92034522	92035000	-	upstream	-292746	292746	NearestLocation	NA
chr13	17604859	17606218	1360	*	886	ENSG00000279924	18174010	18178465	-	downstream	573606	567792	NearestLocation	NA
chr19	26127294	26128653	1360	*	1815	ENSG00000279882	27639300	27639665	-	downstream	1512371	1510647	NearestLocation	NA
chrY	10924364	10925722	1359	*	4130	ENSG00000273858	11042722	11042943	-	downstream	118579	117000	NearestLocation	NA
chr21	11487299	11488656	1358	*	2490	ENSG00000277282	10649400	10649835	-	upstream	-837464	837464	NearestLocation	NA
chr7	58865740	58867096	1357	*	3628	ENSG00000271696	57835309	57836251	-	upstream	-1029489	1029489	NearestLocation	NA
chr1	122651799	122653154	1356	*	83	ENSG00000224857	121573946	121580524	-	upstream	-1071275	1071275	NearestLocation	NA
chr4	49143977	49145332	1356	*	2935	ENSG00000222437	49197203	49197284	+	upstream	-53226	51871	NearestLocation	NA
chr10	39936162	39937516	1355	*	383	ENSG00000233832	38783004	38783108	+	downstream	1153158	1153054	NearestLocation	NA
chr22	14153277	14154627	1351	*	2707	ENSG00000276138	15273855	15273961	+	upstream	-1120578	1119228	NearestLocation	NA
chr6	59304950	59306300	1351	*	3481	ENSG00000275046	58386799	58386961	+	downstream	918151	917989	NearestLocation	NA
chr10	40821904	40823253	1350	*	457	ENSG00000229485	42149310	42149549	-	downstream	1327645	1326057	NearestLocation	NA
chr6	58739311	58740659	1349	*	3416	ENSG00000275046	58386799	58386961	+	downstream	352512	352350	NearestLocation	NA
chr1	124155095	124156442	1348	*	241	ENSG00000224857	121573946	121580524	-	upstream	-2574571	2574571	NearestLocation	NA
chr13	16909124	16910471	1348	*	821	ENSG00000279924	18174010	18178465	-	downstream	1269341	1263539	NearestLocation	NA
chr13	17315518	17316865	1348	*	865	ENSG00000279924	18174010	18178465	-	downstream	862947	857145	NearestLocation	NA
chr1	124368909	124370255	1347	*	262	ENSG00000224857	121573946	121580524	-	upstream	-2788385	2788385	NearestLocation	NA
chr13	17012148	17013494	1347	*	831	ENSG00000279924	18174010	18178465	-	downstream	1166317	1160516	NearestLocation	NA
chr21	12233653	12234999	1347	*	2556	ENSG00000229306	12999676	13016692	-	downstream	783039	764677	NearestLocation	NA
chr10	40512436	40513779	1344	*	425	ENSG00000229485	42149310	42149549	-	downstream	1637113	1635531	NearestLocation	NA
chr1	122925501	122926842	1342	*	122	ENSG00000224857	121573946	121580524	-	upstream	-1344977	1344977	NearestLocation	NA
chr21	11849013	11850353	1341	*	2515	ENSG00000229306	12999676	13016692	-	downstream	1167679	1149323	NearestLocation	NA
chr2	92428289	92429628	1340	*	1981	ENSG00000223816	92034522	92035000	-	upstream	-393289	393289	NearestLocation	NA
chr5	47785961	47787300	1340	*	3157	ENSG00000250122	45890216	45895970	+	downstream	1895745	1889991	NearestLocation	NA
chr14	17448710	17450048	1339	*	1009	ENSG00000215398	18333726	18341859	+	upstream	-885016	883678	NearestLocation	NA
chr21	11773696	11775034	1339	*	2510	ENSG00000277282	10649400	10649835	-	upstream	-1123861	1123861	NearestLocation	NA
chr8	44721543	44722880	1338	*	3827	ENSG00000253198	43674270	43674591	-	upstream	-1046952	1046952	NearestLocation	NA
chr5	47969326	47970661	1336	*	3171	ENSG00000250122	45890216	45895970	+	downstream	2079110	2073356	NearestLocation	NA
chr5	47919928	47921261	1334	*	3167	ENSG00000250122	45890216	45895970	+	downstream	2029712	2023958	NearestLocation	NA
chr2	93186372	93187704	1333	*	2043	ENSG00000223816	92034522	92035000	-	upstream	-1151372	1151372	NearestLocation	NA
chr20	27478516	27479848	1333	*	2224	ENSG00000280452	28577338	28577476	-	downstream	1098960	1097490	NearestLocation	NA
chr12	35660193	35661524	1332	*	665	ENSG00000256614	34249481	34249958	+	downstream	1410712	1410235	NearestLocation	NA
chr14	16745048	16746378	1331	*	956	ENSG00000279351	16057472	16057622	+	downstream	687576	687426	NearestLocation	NA
chr19	26774358	26775688	1331	*	1864	ENSG00000279882	27639300	27639665	-	downstream	865307	863612	NearestLocation	NA
chr17	24354626	24355955	1330	*	1365	ENSG00000264970	22704415	22705685	+	downstream	1650211	1648941	NearestLocation	NA
chr1	124236420	124237747	1328	*	249	ENSG00000224857	121573946	121580524	-	upstream	-2655896	2655896	NearestLocation	NA
chr19	26414460	26415786	1327	*	1835	ENSG00000279882	27639300	27639665	-	downstream	1225205	1223514	NearestLocation	NA
chr8	85746195	85747521	1327	*	3858	ENSG00000276540	85744543	85748373	-	inside	2178	852	NearestLocation	NA
chr16	34175029	34176354	1326	*	1215	ENSG00000200434	34162959	34163110	+	downstream	12070	11919	NearestLocation	NA
chr2	93261994	93263319	1326	*	2046	ENSG00000223816	92034522	92035000	-	upstream	-1226994	1226994	NearestLocation	NA
chr20	28520600	28521925	1326	*	2342	ENSG00000280452	28577338	28577476	-	downstream	56876	55413	NearestLocation	NA
chr22	13625840	13627165	1326	*	2658	ENSG00000275065	12780120	12780203	-	upstream	-845637	845637	NearestLocation	NA
chrY	11106683	11108008	1326	*	4145	ENSG00000270570	11107719	11107887	-	includeFeature	1204	121	NearestLocation	NA
chr13	16622773	16624097	1325	*	797	ENSG00000279924	18174010	18178465	-	downstream	1555692	1549913	NearestLocation	NA
chr17	24813108	24814432	1325	*	1368	ENSG00000264970	22704415	22705685	+	downstream	2108693	2107423	NearestLocation	NA
chr17_KI270730v1_random	91698	93022	1325	*	1438	NA	NA	NA	NA	NA	NA	NA	NA	NA
chr9	95505367	95506691	1325	*	3905	ENSG00000271155	95506235	95507636	+	overlapStart	-868	456	NearestLocation	NA
chr16	37917132	37918455	1324	*	1300	ENSG00000261084	35912120	35912516	+	downstream	2005012	2004616	NearestLocation	NA
chr2	92977552	92978875	1324	*	2032	ENSG00000223816	92034522	92035000	-	upstream	-942552	942552	NearestLocation	NA
chr1	122527212	122528534	1323	*	65	ENSG00000224857	121573946	121580524	-	upstream	-946688	946688	NearestLocation	NA
chr6	59003797	59005119	1323	*	3446	ENSG00000275046	58386799	58386961	+	downstream	616998	616836	NearestLocation	NA
chr1	122433664	122434983	1320	*	57	ENSG00000224857	121573946	121580524	-	upstream	-853140	853140	NearestLocation	NA
chr10	40325270	40326588	1319	*	406	ENSG00000233832	38783004	38783108	+	downstream	1542266	1542162	NearestLocation	NA
chr20	27533289	27534607	1319	*	2229	ENSG00000280452	28577338	28577476	-	downstream	1044187	1042731	NearestLocation	NA
chr12	35423531	35424848	1318	*	639	ENSG00000256614	34249481	34249958	+	downstream	1174050	1173573	NearestLocation	NA
chr1	122693347	122694663	1317	*	90	ENSG00000224857	121573946	121580524	-	upstream	-1112823	1112823	NearestLocation	NA
chr15	19174482	19175798	1317	*	1162	ENSG00000215567	19878555	19887814	+	upstream	-704073	702757	NearestLocation	NA
chr7	59403689	59405004	1316	*	3665	ENSG00000271696	57835309	57836251	-	upstream	-1567438	1567438	NearestLocation	NA
chr10	38527618	38528932	1315	*	381	ENSG00000228882	38452987	38455365	-	upstream	-72253	72253	NearestLocation	NA
chr4	190081217	190082529	1313	*	3084	ENSG00000275922	190082479	190082562	+	overlapStart	-1262	33	NearestLocation	NA
chrUn_GL000216v2	155611	156923	1313	*	3932	NA	NA	NA	NA	NA	NA	NA	NA	NA
chr5	48124034	48125345	1312	*	3186	ENSG00000250122	45890216	45895970	+	downstream	2233818	2228064	NearestLocation	NA
chr1	124445379	124446689	1311	*	270	ENSG00000224857	121573946	121580524	-	upstream	-2864855	2864855	NearestLocation	NA
chr6	59609995	59611304	1310	*	3520	ENSG00000212065	60291693	60291774	+	upstream	-681698	680389	NearestLocation	NA
chr22	12367932	12369240	1309	*	2623	ENSG00000277861	12629372	12629473	-	downstream	261541	260132	NearestLocation	NA
chr20	27799055	27800362	1308	*	2257	ENSG00000280452	28577338	28577476	-	downstream	778421	776976	NearestLocation	NA
chr11	54193025	54194330	1306	*	569	ENSG00000237610	54591480	54592409	+	upstream	-398455	397150	NearestLocation	NA
chr15	17025745	17027050	1306	*	1105	ENSG00000215567	19878555	19887814	+	upstream	-2852810	2851505	NearestLocation	NA
chrY	10775268	10776573	1306	*	4116	ENSG00000273858	11042722	11042943	-	downstream	267675	266149	NearestLocation	NA
chr4	49153208	49154510	1303	*	2937	ENSG00000222437	49197203	49197284	+	upstream	-43995	42693	NearestLocation	NA
chr19	26428048	26429348	1301	*	1837	ENSG00000279882	27639300	27639665	-	downstream	1211617	1209952	NearestLocation	NA
chr21	12238721	12240021	1301	*	2557	ENSG00000229306	12999676	13016692	-	downstream	777971	759655	NearestLocation	NA
chr7	59695551	59696851	1301	*	3682	ENSG00000271696	57835309	57836251	-	upstream	-1859300	1859300	NearestLocation	NA
chrUn_KI270754v1	38201	39501	1301	*	4047	NA	NA	NA	NA	NA	NA	NA	NA	NA
chr1	123338646	123339944	1299	*	173	ENSG00000224857	121573946	121580524	-	upstream	-1758122	1758122	NearestLocation	NA
chr2	92498933	92500231	1299	*	1989	ENSG00000223816	92034522	92035000	-	upstream	-463933	463933	NearestLocation	NA
chr12	35036369	35037666	1298	*	601	ENSG00000256614	34249481	34249958	+	downstream	786888	786411	NearestLocation	NA
chr1	122789564	122790859	1296	*	104	ENSG00000224857	121573946	121580524	-	upstream	-1209040	1209040	NearestLocation	NA
chr12	35437869	35439164	1296	*	641	ENSG00000256614	34249481	34249958	+	downstream	1188388	1187911	NearestLocation	NA
chr6	59213704	59214999	1296	*	3468	ENSG00000275046	58386799	58386961	+	downstream	826905	826743	NearestLocation	NA
chr10	40678396	40679689	1294	*	443	ENSG00000229485	42149310	42149549	-	downstream	1471153	1469621	NearestLocation	NA
chr19	26851890	26853183	1294	*	1872	ENSG00000279882	27639300	27639665	-	downstream	787775	786117	NearestLocation	NA
chr19	27048985	27050278	1294	*	1899	ENSG00000279882	27639300	27639665	-	downstream	590680	589022	NearestLocation	NA
chr7	59495965	59497258	1294	*	3671	ENSG00000271696	57835309	57836251	-	upstream	-1659714	1659714	NearestLocation	NA
chr13	17490973	17492265	1293	*	880	ENSG00000279924	18174010	18178465	-	downstream	687492	681745	NearestLocation	NA
chr15	19276855	19278147	1293	*	1171	ENSG00000215567	19878555	19887814	+	upstream	-601700	600408	NearestLocation	NA
chr21	11172628	11173918	1291	*	2470	ENSG00000277282	10649400	10649835	-	upstream	-522793	522793	NearestLocation	NA
chr8	85662793	85664083	1291	*	3854	ENSG00000205176	85656442	85663497	-	overlapStart	704	586	NearestLocation	NA
chr21	12850435	12851724	1290	*	2587	ENSG00000229306	12999676	13016692	-	downstream	166257	147952	NearestLocation	NA
chr22	14147848	14149135	1288	*	2705	ENSG00000276138	15273855	15273961	+	upstream	-1126007	1124720	NearestLocation	NA
chr5	47650517	47651804	1288	*	3143	ENSG00000250122	45890216	45895970	+	downstream	1760301	1754547	NearestLocation	NA
chr20	28116424	28117710	1287	*	2289	ENSG00000280452	28577338	28577476	-	downstream	461052	459628	NearestLocation	NA
chr19	13054365	13055649	1285	*	1678	ENSG00000267610	13069792	13071374	-	downstream	17009	14143	NearestLocation	NA
chr1	124357571	124358853	1283	*	259	ENSG00000224857	121573946	121580524	-	upstream	-2777047	2777047	NearestLocation	NA
chr15	19563229	19564510	1282	*	1187	ENSG00000215567	19878555	19887814	+	upstream	-315326	314045	NearestLocation	NA
chr5	48053244	48054525	1282	*	3179	ENSG00000250122	45890216	45895970	+	downstream	2163028	2157274	NearestLocation	NA
chr1	123614503	123615780	1278	*	196	ENSG00000224857	121573946	121580524	-	upstream	-2033979	2033979	NearestLocation	NA
chr10	41888300	41889577	1278	*	513	ENSG00000229485	42149310	42149549	-	downstream	261249	259733	NearestLocation	NA
chr16	36549131	36550408	1278	*	1242	ENSG00000261084	35912120	35912516	+	downstream	637011	636615	NearestLocation	NA
chr20	27454625	27455902	1278	*	2221	ENSG00000280452	28577338	28577476	-	downstream	1122851	1121436	NearestLocation	NA
chr1	122787142	122788418	1277	*	103	ENSG00000224857	121573946	121580524	-	upstream	-1206618	1206618	NearestLocation	NA
chr7	60305328	60306604	1277	*	3734	ENSG00000233918	62275361	62275678	-	downstream	1970350	1968757	NearestLocation	NA
chr8	44941641	44942917	1277	*	3836	ENSG00000276685	46028804	46028892	-	downstream	1087251	1085887	NearestLocation	NA
chr19	26047224	26048499	1276	*	1809	ENSG00000279882	27639300	27639665	-	downstream	1592441	1590801	NearestLocation	NA
chr20	29496349	29497624	1276	*	2361	ENSG00000280297	29454680	29497243	-	overlapStart	894	381	NearestLocation	NA
chr1	123225666	123226940	1275	*	160	ENSG00000224857	121573946	121580524	-	upstream	-1645142	1645142	NearestLocation	NA
chr10	40496319	40497593	1275	*	423	ENSG00000229485	42149310	42149549	-	downstream	1653230	1651717	NearestLocation	NA
chr14_GL000225v1_random	19034	20308	1275	*	1072	NA	NA	NA	NA	NA	NA	NA	NA	NA
chr4	50294630	50295904	1275	*	2987	ENSG00000223099	49599428	49599509	-	upstream	-695121	695121	NearestLocation	NA
chr22	14658586	14659859	1274	*	2753	ENSG00000276138	15273855	15273961	+	upstream	-615269	613996	NearestLocation	NA
chr14_GL000225v1_random	101282	102554	1273	*	1089	NA	NA	NA	NA	NA	NA	NA	NA	NA
chr4	49122656	49123928	1273	*	2929	ENSG00000222437	49197203	49197284	+	upstream	-74547	73275	NearestLocation	NA
chr7	59626782	59628053	1272	*	3678	ENSG00000271696	57835309	57836251	-	upstream	-1790531	1790531	NearestLocation	NA
chr2	92667152	92668421	1270	*	2009	ENSG00000223816	92034522	92035000	-	upstream	-632152	632152	NearestLocation	NA
chrUn_KI270591v1	4355	5624	1270	*	4022	NA	NA	NA	NA	NA	NA	NA	NA	NA
chr15	18565974	18567242	1269	*	1128	ENSG00000215567	19878555	19887814	+	upstream	-1312581	1311313	NearestLocation	NA
chr16	38011960	38013226	1267	*	1304	ENSG00000261084	35912120	35912516	+	downstream	2099840	2099444	NearestLocation	NA
chr2	92232521	92233787	1267	*	1956	ENSG00000223816	92034522	92035000	-	upstream	-197521	197521	NearestLocation	NA
chr10	40556304	40557569	1266	*	429	ENSG00000229485	42149310	42149549	-	downstream	1593245	1591741	NearestLocation	NA
chr14	17437734	17438998	1265	*	1008	ENSG00000215398	18333726	18341859	+	upstream	-895992	894728	NearestLocation	NA
chr21	12665242	12666506	1265	*	2577	ENSG00000229306	12999676	13016692	-	downstream	351450	333170	NearestLocation	NA
chr4	49971594	49972858	1265	*	2971	ENSG00000223099	49599428	49599509	-	upstream	-372085	372085	NearestLocation	NA
chr1	123176870	123178133	1264	*	155	ENSG00000224857	121573946	121580524	-	upstream	-1596346	1596346	NearestLocation	NA
chr6	58618117	58619380	1264	*	3399	ENSG00000275046	58386799	58386961	+	downstream	231318	231156	NearestLocation	NA
chr12	35213037	35214299	1263	*	618	ENSG00000256614	34249481	34249958	+	downstream	963556	963079	NearestLocation	NA
chr1	122826606	122827867	1262	*	110	ENSG00000224857	121573946	121580524	-	upstream	-1246082	1246082	NearestLocation	NA
chr15	18999453	19000714	1262	*	1156	ENSG00000215567	19878555	19887814	+	upstream	-879102	877841	NearestLocation	NA
chr1	122829328	122830587	1260	*	111	ENSG00000224857	121573946	121580524	-	upstream	-1248804	1248804	NearestLocation	NA
chr1	122990699	122991958	1260	*	132	ENSG00000224857	121573946	121580524	-	upstream	-1410175	1410175	NearestLocation	NA
chr10	40597893	40599151	1259	*	433	ENSG00000229485	42149310	42149549	-	downstream	1551656	1550159	NearestLocation	NA
chr22	14234473	14235731	1259	*	2716	ENSG00000276138	15273855	15273961	+	upstream	-1039382	1038124	NearestLocation	NA
chr21	7248983	7250240	1258	*	2403	ENSG00000279303	7135334	7137789	-	upstream	-111194	111194	NearestLocation	NA
chr4	49936629	49937886	1258	*	2966	ENSG00000223099	49599428	49599509	-	upstream	-337120	337120	NearestLocation	NA
chrUn_GL000224v1	36358	37615	1258	*	3946	NA	NA	NA	NA	NA	NA	NA	NA	NA
chr21	12030998	12032253	1256	*	2534	ENSG00000229306	12999676	13016692	-	downstream	985694	967423	NearestLocation	NA
chrY	56863347	56864601	1255	*	4174	ENSG00000235857	56855244	56855488	+	downstream	8103	7859	NearestLocation	NA
chr13	17144778	17146031	1254	*	846	ENSG00000279924	18174010	18178465	-	downstream	1033687	1027979	NearestLocation	NA
chr13	17722869	17724122	1254	*	891	ENSG00000279924	18174010	18178465	-	downstream	455596	449888	NearestLocation	NA
chr1	124510637	124511889	1253	*	280	ENSG00000224857	121573946	121580524	-	upstream	-2930113	2930113	NearestLocation	NA
chr15	19118261	19119513	1253	*	1161	ENSG00000215567	19878555	19887814	+	upstream	-760294	759042	NearestLocation	NA
chr17	72661666	72662918	1253	*	1415	ENSG00000200783	72663823	72664152	-	downstream	2486	905	NearestLocation	NA
chr21	12009338	12010590	1253	*	2531	ENSG00000229306	12999676	13016692	-	downstream	1007354	989086	NearestLocation	NA
chr7	130941550	130942800	1251	*	3793	ENSG00000273319	130936464	130939661	+	downstream	5086	1889	NearestLocation	NA
chr4	189233929	189235178	1250	*	3081	ENSG00000251310	189193100	189204877	+	downstream	40829	29052	NearestLocation	NA
chr20	28294560	28295808	1249	*	2314	ENSG00000280452	28577338	28577476	-	downstream	282916	281530	NearestLocation	NA
chr21	11553534	11554782	1249	*	2497	ENSG00000277282	10649400	10649835	-	upstream	-903699	903699	NearestLocation	NA
chr20	27758655	27759902	1248	*	2249	ENSG00000280452	28577338	28577476	-	downstream	818821	817436	NearestLocation	NA
chr16	36481435	36482681	1247	*	1237	ENSG00000261084	35912120	35912516	+	downstream	569315	568919	NearestLocation	NA
chr1	213763199	213764443	1245	*	367	ENSG00000228255	213731416	213794587	+	inside	31783	30144	NearestLocation	NA
chr20	58039211	58040455	1245	*	2397	ENSG00000221385	58067456	58067607	+	upstream	-28245	27001	NearestLocation	NA
chr22	13561150	13562394	1245	*	2653	ENSG00000275065	12780120	12780203	-	upstream	-780947	780947	NearestLocation	NA
chr21	12180077	12181319	1243	*	2547	ENSG00000229306	12999676	13016692	-	downstream	836615	818357	NearestLocation	NA
chr7	59977583	59978823	1241	*	3702	ENSG00000271696	57835309	57836251	-	upstream	-2141332	2141332	NearestLocation	NA
chr10	40806092	40807331	1240	*	455	ENSG00000229485	42149310	42149549	-	downstream	1343457	1341979	NearestLocation	NA
chr18	18512412	18513651	1240	*	1602	ENSG00000216205	21062383	21062473	-	downstream	2550061	2548732	NearestLocation	NA
chr6	59232763	59234002	1240	*	3470	ENSG00000275046	58386799	58386961	+	downstream	845964	845802	NearestLocation	NA
chr7	59631503	59632742	1240	*	3679	ENSG00000271696	57835309	57836251	-	upstream	-1795252	1795252	NearestLocation	NA
chr2	93039284	93040522	1239	*	2036	ENSG00000223816	92034522	92035000	-	upstream	-1004284	1004284	NearestLocation	NA
chr8	44711547	44712784	1238	*	3825	ENSG00000253198	43674270	43674591	-	upstream	-1036956	1036956	NearestLocation	NA
chr1	124567685	124568920	1236	*	286	ENSG00000224857	121573946	121580524	-	upstream	-2987161	2987161	NearestLocation	NA
chr20	28201119	28202351	1233	*	2300	ENSG00000280452	28577338	28577476	-	downstream	376357	374987	NearestLocation	NA
chr7	60383171	60384403	1233	*	3740	ENSG00000233918	62275361	62275678	-	downstream	1892507	1890958	NearestLocation	NA
chrY	26659104	26660336	1233	*	4158	ENSG00000237917	26594851	26634652	-	upstream	-24452	24452	NearestLocation	NA
chr1	123202677	123203908	1232	*	156	ENSG00000224857	121573946	121580524	-	upstream	-1622153	1622153	NearestLocation	NA
chr22	37970050	37971281	1232	*	2799	ENSG00000277321	37967563	37967624	+	downstream	2487	2426	NearestLocation	NA
chr5	48163432	48164663	1232	*	3190	ENSG00000250122	45890216	45895970	+	downstream	2273216	2267462	NearestLocation	NA
chr1	122878961	122880191	1231	*	117	ENSG00000224857	121573946	121580524	-	upstream	-1298437	1298437	NearestLocation	NA
chr12	35039230	35040459	1230	*	602	ENSG00000256614	34249481	34249958	+	downstream	789749	789272	NearestLocation	NA
chr7	58239742	58240971	1230	*	3583	ENSG00000271696	57835309	57836251	-	upstream	-403491	403491	NearestLocation	NA
chr17	26578064	26579292	1229	*	1386	ENSG00000263433	26981694	26982090	+	upstream	-403630	402402	NearestLocation	NA
chr17_KI270729v1_random	10488	11716	1229	*	1432	NA	NA	NA	NA	NA	NA	NA	NA	NA
chr7	130912699	130913927	1229	*	3792	ENSG00000226380	130876809	130913310	-	overlapStart	611	611	NearestLocation	NA
chr13	16355978	16357205	1228	*	772	ENSG00000279924	18174010	18178465	-	downstream	1822487	1816805	NearestLocation	NA
chr22_KI270735v1_random	39821	41048	1228	*	2814	NA	NA	NA	NA	NA	NA	NA	NA	NA
chr21	12587448	12588674	1227	*	2570	ENSG00000229306	12999676	13016692	-	downstream	429244	411002	NearestLocation	NA
chr18	14796152	14797377	1226	*	1449	ENSG00000265481	14771249	14771327	+	downstream	24903	24825	NearestLocation	NA
chr8	85777559	85778784	1226	*	3861	ENSG00000276998	85775106	85779090	-	inside	1531	306	NearestLocation	NA
chr7	60056453	60057676	1224	*	3707	ENSG00000233918	62275361	62275678	-	downstream	2219225	2217685	NearestLocation	NA
chr1	124012171	124013393	1223	*	230	ENSG00000224857	121573946	121580524	-	upstream	-2431647	2431647	NearestLocation	NA
chr15	19391805	19393027	1223	*	1179	ENSG00000215567	19878555	19887814	+	upstream	-486750	485528	NearestLocation	NA
chr20	27441394	27442616	1223	*	2218	ENSG00000280452	28577338	28577476	-	downstream	1136082	1134722	NearestLocation	NA
chr20	27749065	27750287	1223	*	2247	ENSG00000280452	28577338	28577476	-	downstream	828411	827051	NearestLocation	NA
chr22	14867315	14868537	1223	*	2768	ENSG00000276138	15273855	15273961	+	upstream	-406540	405318	NearestLocation	NA
chrY	56857972	56859194	1223	*	4173	ENSG00000235857	56855244	56855488	+	downstream	2728	2484	NearestLocation	NA
chr17	22935679	22936898	1220	*	1345	ENSG00000264970	22704415	22705685	+	downstream	231264	229994	NearestLocation	NA
chr1	122640374	122641592	1219	*	81	ENSG00000224857	121573946	121580524	-	upstream	-1059850	1059850	NearestLocation	NA
chr7	60262758	60263973	1216	*	3728	ENSG00000233918	62275361	62275678	-	downstream	2012920	2011388	NearestLocation	NA
chr16	37466333	37467547	1215	*	1279	ENSG00000261084	35912120	35912516	+	downstream	1554213	1553817	NearestLocation	NA
chr21	8999666	9000880	1215	*	2426	ENSG00000264063	8987370	8987430	+	downstream	12296	12236	NearestLocation	NA
chr6	59737516	59738730	1215	*	3539	ENSG00000212065	60291693	60291774	+	upstream	-554177	552963	NearestLocation	NA
chr12	36111353	36112566	1214	*	701	ENSG00000257794	37542012	37542386	-	downstream	1431033	1429446	NearestLocation	NA
chr13	17406803	17408016	1214	*	877	ENSG00000279924	18174010	18178465	-	downstream	771662	765994	NearestLocation	NA
chr17	43272708	43273921	1214	*	1403	ENSG00000278774	43273101	43273292	-	includeFeature	584	393	NearestLocation	NA
chr20	28169893	28171106	1214	*	2294	ENSG00000280452	28577338	28577476	-	downstream	407583	406232	NearestLocation	NA
chr14	17305889	17307101	1213	*	1002	ENSG00000215398	18333726	18341859	+	upstream	-1027837	1026625	NearestLocation	NA
chr20	27764700	27765912	1213	*	2251	ENSG00000280452	28577338	28577476	-	downstream	812776	811426	NearestLocation	NA
chr8	44157641	44158853	1213	*	3803	ENSG00000253198	43674270	43674591	-	upstream	-483050	483050	NearestLocation	NA
chrY	56751725	56752937	1213	*	4165	ENSG00000235857	56855244	56855488	+	upstream	-103519	102307	NearestLocation	NA
chr10	40853952	40855158	1207	*	460	ENSG00000229485	42149310	42149549	-	downstream	1295597	1294152	NearestLocation	NA
chr11	65499692	65500897	1206	*	575	ENSG00000270117	65498010	65498405	-	upstream	-1287	1287	NearestLocation	NA
chr12	35911843	35913048	1206	*	685	ENSG00000257794	37542012	37542386	-	downstream	1630543	1628964	NearestLocation	NA
chr19	26571772	26572976	1205	*	1846	ENSG00000279882	27639300	27639665	-	downstream	1067893	1066324	NearestLocation	NA
chr21	12221494	12222695	1202	*	2554	ENSG00000229306	12999676	13016692	-	downstream	795198	776981	NearestLocation	NA
chr21	12901641	12902842	1202	*	2595	ENSG00000229306	12999676	13016692	-	downstream	115051	96834	NearestLocation	NA
chr6	59018296	59019497	1202	*	3450	ENSG00000275046	58386799	58386961	+	downstream	631497	631335	NearestLocation	NA
chr1	123444629	123445829	1201	*	182	ENSG00000224857	121573946	121580524	-	upstream	-1864105	1864105	NearestLocation	NA
chr10	22619541	22620741	1201	*	380	ENSG00000279819	22693953	22694639	-	downstream	75098	73212	NearestLocation	NA
chr12	35133325	35134525	1201	*	610	ENSG00000256614	34249481	34249958	+	downstream	883844	883367	NearestLocation	NA
chr2	92347227	92348427	1201	*	1972	ENSG00000223816	92034522	92035000	-	upstream	-312227	312227	NearestLocation	NA
chr4	50332153	50333353	1201	*	2991	ENSG00000223099	49599428	49599509	-	upstream	-732644	732644	NearestLocation	NA
chr6	26195780	26196980	1201	*	3376	ENSG00000216331	26195566	26195771	+	downstream	214	9	NearestLocation	NA
chr1	121752399	121753598	1200	*	32	ENSG00000224857	121573946	121580524	-	upstream	-171875	171875	NearestLocation	NA
chr16	37480666	37481865	1200	*	1280	ENSG00000261084	35912120	35912516	+	downstream	1568546	1568150	NearestLocation	NA
chr19	26642011	26643210	1200	*	1852	ENSG00000279882	27639300	27639665	-	downstream	997654	996090	NearestLocation	NA
chr22	13550930	13552129	1200	*	2652	ENSG00000275065	12780120	12780203	-	upstream	-770727	770727	NearestLocation	NA
chr17	22982569	22983767	1199	*	1349	ENSG00000264970	22704415	22705685	+	downstream	278154	276884	NearestLocation	NA
chr21	11938201	11939399	1199	*	2522	ENSG00000229306	12999676	13016692	-	downstream	1078491	1060277	NearestLocation	NA
chr22	14932920	14934117	1198	*	2774	ENSG00000276138	15273855	15273961	+	upstream	-340935	339738	NearestLocation	NA
chr10	39997576	39998772	1197	*	387	ENSG00000233832	38783004	38783108	+	downstream	1214572	1214468	NearestLocation	NA
chr22_KI270736v1_random	162337	163533	1197	*	2833	NA	NA	NA	NA	NA	NA	NA	NA	NA
chr8	85741854	85743047	1194	*	3857	ENSG00000276540	85744543	85748373	-	downstream	6519	1496	NearestLocation	NA
chr13	16558123	16559315	1193	*	793	ENSG00000279924	18174010	18178465	-	downstream	1620342	1614695	NearestLocation	NA
chr14	16891480	16892672	1193	*	968	ENSG00000279351	16057472	16057622	+	downstream	834008	833858	NearestLocation	NA
chr2	92533104	92534296	1193	*	1991	ENSG00000223816	92034522	92035000	-	upstream	-498104	498104	NearestLocation	NA
chr1	124457474	124458665	1192	*	273	ENSG00000224857	121573946	121580524	-	upstream	-2876950	2876950	NearestLocation	NA
chr10	133756632	133757822	1191	*	540	ENSG00000276904	133756559	133757825	+	inside	73	3	NearestLocation	NA
chr21	12398361	12399549	1189	*	2564	ENSG00000229306	12999676	13016692	-	downstream	618331	600127	NearestLocation	NA
chr12	36065496	36066683	1188	*	696	ENSG00000257794	37542012	37542386	-	downstream	1476890	1475329	NearestLocation	NA
chr22	11307536	11308723	1188	*	2613	ENSG00000277821	11275565	11275637	-	upstream	-31899	31899	NearestLocation	NA
chr22	14049658	14050845	1188	*	2693	ENSG00000276138	15273855	15273961	+	upstream	-1224197	1223010	NearestLocation	NA
chr15	19532359	19533545	1187	*	1185	ENSG00000215567	19878555	19887814	+	upstream	-346196	345010	NearestLocation	NA
chr16	36508736	36509922	1187	*	1240	ENSG00000261084	35912120	35912516	+	downstream	596616	596220	NearestLocation	NA
chr19	26994078	26995264	1187	*	1890	ENSG00000279882	27639300	27639665	-	downstream	645587	644036	NearestLocation	NA
chrY	11038159	11039344	1186	*	4144	ENSG00000273858	11042722	11042943	-	downstream	4784	3378	NearestLocation	NA
chr13	16628369	16629552	1184	*	798	ENSG00000279924	18174010	18178465	-	downstream	1550096	1544458	NearestLocation	NA
chr7	58711679	58712862	1184	*	3617	ENSG00000271696	57835309	57836251	-	upstream	-875428	875428	NearestLocation	NA
chr12	35180050	35181232	1183	*	614	ENSG00000256614	34249481	34249958	+	downstream	930569	930092	NearestLocation	NA
chr21	10361344	10362525	1182	*	2440	ENSG00000275592	10357400	10358620	+	downstream	3944	2724	NearestLocation	NA
chr12	35584425	35585605	1181	*	654	ENSG00000256614	34249481	34249958	+	downstream	1334944	1334467	NearestLocation	NA
chr6	59795306	59796486	1181	*	3543	ENSG00000212065	60291693	60291774	+	upstream	-496387	495207	NearestLocation	NA
chr10	40000852	40002031	1180	*	388	ENSG00000233832	38783004	38783108	+	downstream	1217848	1217744	NearestLocation	NA
chr19	37280358	37281537	1180	*	1922	ENSG00000267605	37265939	37271518	-	upstream	-8840	8840	NearestLocation	NA
chr22	14111517	14112696	1180	*	2700	ENSG00000276138	15273855	15273961	+	upstream	-1162338	1161159	NearestLocation	NA
chr6	58886479	58887658	1180	*	3432	ENSG00000275046	58386799	58386961	+	downstream	499680	499518	NearestLocation	NA
chr13	16508781	16509959	1179	*	790	ENSG00000279924	18174010	18178465	-	downstream	1669684	1664051	NearestLocation	NA
chr7	60125754	60126932	1179	*	3718	ENSG00000233918	62275361	62275678	-	downstream	2149924	2148429	NearestLocation	NA
chr6	59619980	59621157	1178	*	3521	ENSG00000212065	60291693	60291774	+	upstream	-671713	670536	NearestLocation	NA
chr13	16597817	16598993	1177	*	795	ENSG00000279924	18174010	18178465	-	downstream	1580648	1575017	NearestLocation	NA
chr15	18388327	18389503	1177	*	1114	ENSG00000215567	19878555	19887814	+	upstream	-1490228	1489052	NearestLocation	NA
chr13	16607736	16608911	1176	*	796	ENSG00000279924	18174010	18178465	-	downstream	1570729	1565099	NearestLocation	NA
chrUn_KI270754v1	26099	27274	1176	*	4045	NA	NA	NA	NA	NA	NA	NA	NA	NA
chrUn_KI270512v1	21342	22516	1175	*	4002	NA	NA	NA	NA	NA	NA	NA	NA	NA
chr1	122403290	122404463	1174	*	53	ENSG00000224857	121573946	121580524	-	upstream	-822766	822766	NearestLocation	NA
chr6	58734967	58736140	1174	*	3415	ENSG00000275046	58386799	58386961	+	downstream	348168	348006	NearestLocation	NA
chr1	123855544	123856715	1172	*	215	ENSG00000224857	121573946	121580524	-	upstream	-2275020	2275020	NearestLocation	NA
chr15	19027597	19028768	1172	*	1158	ENSG00000215567	19878555	19887814	+	upstream	-850958	849787	NearestLocation	NA
chr12	36877890	36879060	1171	*	740	ENSG00000257794	37542012	37542386	-	downstream	664496	662952	NearestLocation	NA
chr14	19321550	19322720	1171	*	1059	ENSG00000244306	19284653	19337730	-	inside	16180	15010	NearestLocation	NA
chr18	19285328	19286497	1170	*	1628	ENSG00000216205	21062383	21062473	-	downstream	1777145	1775886	NearestLocation	NA
chr20	28819937	28821106	1170	*	2351	ENSG00000280452	28577338	28577476	-	upstream	-242461	242461	NearestLocation	NA
chr21	12212391	12213560	1170	*	2551	ENSG00000229306	12999676	13016692	-	downstream	804301	786116	NearestLocation	NA
chr1	122553876	122555043	1168	*	70	ENSG00000224857	121573946	121580524	-	upstream	-973352	973352	NearestLocation	NA
chr22	13772197	13773364	1168	*	2668	ENSG00000275065	12780120	12780203	-	upstream	-991994	991994	NearestLocation	NA
chr1	122806151	122807316	1166	*	107	ENSG00000224857	121573946	121580524	-	upstream	-1225627	1225627	NearestLocation	NA
chr22	14350884	14352049	1166	*	2733	ENSG00000276138	15273855	15273961	+	upstream	-922971	921806	NearestLocation	NA
chr22	14065292	14066455	1164	*	2695	ENSG00000276138	15273855	15273961	+	upstream	-1208563	1207400	NearestLocation	NA
chr1_KI270713v1_random	21077	22239	1163	*	1935	NA	NA	NA	NA	NA	NA	NA	NA	NA
chr15	18849837	18850998	1162	*	1147	ENSG00000215567	19878555	19887814	+	upstream	-1028718	1027557	NearestLocation	NA
chr19	26320678	26321839	1162	*	1829	ENSG00000279882	27639300	27639665	-	downstream	1318987	1317461	NearestLocation	NA
chr10	40436228	40437387	1160	*	419	ENSG00000233832	38783004	38783108	+	downstream	1653224	1653120	NearestLocation	NA
chr22	14247006	14248165	1160	*	2718	ENSG00000276138	15273855	15273961	+	upstream	-1026849	1025690	NearestLocation	NA
chr22	14150443	14151601	1159	*	2706	ENSG00000276138	15273855	15273961	+	upstream	-1123412	1122254	NearestLocation	NA
chr10	40504652	40505809	1158	*	424	ENSG00000229485	42149310	42149549	-	downstream	1644897	1643501	NearestLocation	NA
chrX	115732393	115733550	1158	*	4104	ENSG00000228532	115718942	115719229	-	upstream	-13164	13164	NearestLocation	NA
chr1	124622369	124623525	1157	*	291	ENSG00000224857	121573946	121580524	-	upstream	-3041845	3041845	NearestLocation	NA
chr12	34969785	34970941	1157	*	594	ENSG00000256614	34249481	34249958	+	downstream	720304	719827	NearestLocation	NA
chr1	123707348	123708503	1156	*	204	ENSG00000224857	121573946	121580524	-	upstream	-2126824	2126824	NearestLocation	NA
chr21	10808913	10810068	1156	*	2460	ENSG00000277282	10649400	10649835	-	upstream	-159078	159078	NearestLocation	NA
chr9	43822666	43823821	1156	*	3886	ENSG00000277737	43109628	43127172	-	upstream	-695494	695494	NearestLocation	NA
chr5	47411189	47412343	1155	*	3113	ENSG00000250122	45890216	45895970	+	downstream	1520973	1515219	NearestLocation	NA
chr4	50094766	50095919	1154	*	2978	ENSG00000223099	49599428	49599509	-	upstream	-495257	495257	NearestLocation	NA
chr2	92616235	92617384	1150	*	2001	ENSG00000223816	92034522	92035000	-	upstream	-581235	581235	NearestLocation	NA
chr11	51626681	51627829	1149	*	548	ENSG00000214883	50409042	50422316	+	downstream	1217639	1204365	NearestLocation	NA
chr22	14413311	14414459	1149	*	2746	ENSG00000276138	15273855	15273961	+	upstream	-860544	859396	NearestLocation	NA
chr12	35296922	35298069	1148	*	624	ENSG00000256614	34249481	34249958	+	downstream	1047441	1046964	NearestLocation	NA
chr1	122842673	122843819	1147	*	114	ENSG00000224857	121573946	121580524	-	upstream	-1262149	1262149	NearestLocation	NA
chr1	63124135	63125280	1146	*	26	ENSG00000203605	63139250	63163153	+	upstream	-15115	13970	NearestLocation	NA
chr5	47670698	47671843	1146	*	3145	ENSG00000250122	45890216	45895970	+	downstream	1780482	1774728	NearestLocation	NA
chr20	28870855	28871999	1145	*	2354	ENSG00000280192	29106001	29106136	+	upstream	-235146	234002	NearestLocation	NA
chrUn_KI270442v1	358272	359416	1145	*	3993	NA	NA	NA	NA	NA	NA	NA	NA	NA
chrUn_KI270538v1	53699	54843	1145	*	4014	NA	NA	NA	NA	NA	NA	NA	NA	NA
chrUn_KI270757v1	21588	22731	1144	*	4049	NA	NA	NA	NA	NA	NA	NA	NA	NA
chr6	59536917	59538059	1143	*	3510	ENSG00000212065	60291693	60291774	+	upstream	-754776	753634	NearestLocation	NA
chr8	44131198	44132340	1143	*	3802	ENSG00000253198	43674270	43674591	-	upstream	-456607	456607	NearestLocation	NA
chr10	41495563	41496704	1142	*	501	ENSG00000229485	42149310	42149549	-	downstream	653986	652606	NearestLocation	NA
chr18	20444360	20445501	1142	*	1663	ENSG00000216205	21062383	21062473	-	downstream	618113	616882	NearestLocation	NA
chrUn_GL000219v1	171722	172863	1142	*	3939	NA	NA	NA	NA	NA	NA	NA	NA	NA
chr12	35053039	35054179	1141	*	603	ENSG00000256614	34249481	34249958	+	downstream	803558	803081	NearestLocation	NA
chr13	17265265	17266403	1139	*	859	ENSG00000279924	18174010	18178465	-	downstream	913200	907607	NearestLocation	NA
chr10	38919063	38920200	1138	*	382	ENSG00000233832	38783004	38783108	+	downstream	136059	135955	NearestLocation	NA
chr6	58832898	58834034	1137	*	3425	ENSG00000275046	58386799	58386961	+	downstream	446099	445937	NearestLocation	NA
chr4	50067067	50068201	1135	*	2977	ENSG00000223099	49599428	49599509	-	upstream	-467558	467558	NearestLocation	NA
chr21	11845460	11846593	1134	*	2514	ENSG00000229306	12999676	13016692	-	downstream	1171232	1153083	NearestLocation	NA
chr1	122307986	122309118	1133	*	44	ENSG00000224857	121573946	121580524	-	upstream	-727462	727462	NearestLocation	NA
chr1	124690585	124691716	1132	*	299	ENSG00000224857	121573946	121580524	-	upstream	-3110061	3110061	NearestLocation	NA
chr14	17529151	17530282	1132	*	1020	ENSG00000215398	18333726	18341859	+	upstream	-804575	803444	NearestLocation	NA
chr12	108689362	108690492	1131	*	760	ENSG00000238457	108668448	108668508	+	downstream	20914	20854	NearestLocation	NA
chr10	41876765	41877894	1130	*	511	ENSG00000229485	42149310	42149549	-	downstream	272784	271416	NearestLocation	NA
chr17	23043333	23044462	1130	*	1352	ENSG00000264970	22704415	22705685	+	downstream	338918	337648	NearestLocation	NA
chr14_GL000194v1_random	170266	171394	1129	*	1069	NA	NA	NA	NA	NA	NA	NA	NA	NA
chr1	122626707	122627833	1127	*	78	ENSG00000224857	121573946	121580524	-	upstream	-1046183	1046183	NearestLocation	NA
chr18	18380878	18382004	1127	*	1599	ENSG00000216205	21062383	21062473	-	downstream	2681595	2680379	NearestLocation	NA
chr21	12144520	12145646	1127	*	2545	ENSG00000229306	12999676	13016692	-	downstream	872172	854030	NearestLocation	NA
chr13	17374079	17375203	1125	*	873	ENSG00000279924	18174010	18178465	-	downstream	804386	798807	NearestLocation	NA
chr1	149860228	149861349	1122	*	346	ENSG00000264207	149861271	149862504	+	overlapStart	-1043	78	NearestLocation	NA
chr16	36415395	36416516	1122	*	1233	ENSG00000261084	35912120	35912516	+	downstream	503275	502879	NearestLocation	NA
chr10	41025497	41026617	1121	*	476	ENSG00000229485	42149310	42149549	-	downstream	1124052	1122693	NearestLocation	NA
chr1	121966752	121967871	1120	*	37	ENSG00000224857	121573946	121580524	-	upstream	-386228	386228	NearestLocation	NA
chr14	16770023	16771142	1120	*	959	ENSG00000279351	16057472	16057622	+	downstream	712551	712401	NearestLocation	NA
chr14	16593762	16594880	1119	*	949	ENSG00000279351	16057472	16057622	+	downstream	536290	536140	NearestLocation	NA
chr19	26261103	26262221	1119	*	1824	ENSG00000279882	27639300	27639665	-	downstream	1378562	1377079	NearestLocation	NA
chr4	50026949	50028066	1118	*	2973	ENSG00000223099	49599428	49599509	-	upstream	-427440	427440	NearestLocation	NA
chr1	123973417	123974533	1117	*	227	ENSG00000224857	121573946	121580524	-	upstream	-2392893	2392893	NearestLocation	NA
chr13	110016210	110017326	1117	*	925	ENSG00000276269	110031101	110031567	-	downstream	15357	13775	NearestLocation	NA
chr18	19204871	19205987	1117	*	1625	ENSG00000216205	21062383	21062473	-	downstream	1857602	1856396	NearestLocation	NA
chr2	93068851	93069967	1117	*	2038	ENSG00000223816	92034522	92035000	-	upstream	-1033851	1033851	NearestLocation	NA
chr1	122248068	122249183	1116	*	39	ENSG00000224857	121573946	121580524	-	upstream	-667544	667544	NearestLocation	NA
chr19	27168271	27169386	1116	*	1914	ENSG00000279882	27639300	27639665	-	downstream	471394	469914	NearestLocation	NA
chr21	11973049	11974164	1116	*	2528	ENSG00000229306	12999676	13016692	-	downstream	1043643	1025512	NearestLocation	NA
chr22	13974376	13975491	1116	*	2681	ENSG00000275065	12780120	12780203	-	upstream	-1194173	1194173	NearestLocation	NA
chr2_KI270716v1_random	131837	132952	1116	*	2845	NA	NA	NA	NA	NA	NA	NA	NA	NA
chr7	60391621	60392735	1115	*	3741	ENSG00000233918	62275361	62275678	-	downstream	1884057	1882626	NearestLocation	NA
chr10	39968468	39969581	1114	*	384	ENSG00000233832	38783004	38783108	+	downstream	1185464	1185360	NearestLocation	NA
chr13	17914639	17915752	1114	*	904	ENSG00000279924	18174010	18178465	-	downstream	263826	258258	NearestLocation	NA
chr14	17041786	17042899	1114	*	975	ENSG00000279351	16057472	16057622	+	downstream	984314	984164	NearestLocation	NA
chr1	122335662	122336773	1112	*	47	ENSG00000224857	121573946	121580524	-	upstream	-755138	755138	NearestLocation	NA
chr19	26243224	26244334	1111	*	1822	ENSG00000279882	27639300	27639665	-	downstream	1396441	1394966	NearestLocation	NA
chr17	26572124	26573233	1110	*	1385	ENSG00000263433	26981694	26982090	+	upstream	-409570	408461	NearestLocation	NA
chr21	12095841	12096949	1109	*	2541	ENSG00000229306	12999676	13016692	-	downstream	920851	902727	NearestLocation	NA
chr18	14581779	14582886	1108	*	1447	ENSG00000265340	14570844	14571788	+	downstream	10935	9991	NearestLocation	NA
chr15	19400037	19401142	1106	*	1180	ENSG00000215567	19878555	19887814	+	upstream	-478518	477413	NearestLocation	NA
chr21	11686806	11687911	1106	*	2504	ENSG00000277282	10649400	10649835	-	upstream	-1036971	1036971	NearestLocation	NA
chr1	124098940	124100044	1105	*	237	ENSG00000224857	121573946	121580524	-	upstream	-2518416	2518416	NearestLocation	NA
chr12	131784172	131785276	1105	*	762	ENSG00000200516	131801315	131801434	-	downstream	17262	16039	NearestLocation	NA
chr20	27446551	27447655	1105	*	2220	ENSG00000280452	28577338	28577476	-	downstream	1130925	1129683	NearestLocation	NA
chr17	23255505	23256608	1104	*	1360	ENSG00000264970	22704415	22705685	+	downstream	551090	549820	NearestLocation	NA
chr1	123696127	123697229	1103	*	203	ENSG00000224857	121573946	121580524	-	upstream	-2115603	2115603	NearestLocation	NA
chr21	12106212	12107313	1102	*	2542	ENSG00000229306	12999676	13016692	-	downstream	910480	892363	NearestLocation	NA
chr5	48073239	48074340	1102	*	3183	ENSG00000250122	45890216	45895970	+	downstream	2183023	2177269	NearestLocation	NA
chr19	26019978	26021078	1101	*	1807	ENSG00000279882	27639300	27639665	-	downstream	1619687	1618222	NearestLocation	NA
chr10	40587026	40588123	1098	*	431	ENSG00000229485	42149310	42149549	-	downstream	1562523	1561187	NearestLocation	NA
chr2	92952875	92953972	1098	*	2031	ENSG00000223816	92034522	92035000	-	upstream	-917875	917875	NearestLocation	NA
chr21	12043772	12044866	1095	*	2537	ENSG00000229306	12999676	13016692	-	downstream	972920	954810	NearestLocation	NA
chr6	58600914	58602008	1095	*	3397	ENSG00000275046	58386799	58386961	+	downstream	214115	213953	NearestLocation	NA
chr7	58496641	58497735	1095	*	3602	ENSG00000271696	57835309	57836251	-	upstream	-660390	660390	NearestLocation	NA
chr7	58689317	58690410	1094	*	3615	ENSG00000271696	57835309	57836251	-	upstream	-853066	853066	NearestLocation	NA
chr14	16974553	16975645	1093	*	973	ENSG00000279351	16057472	16057622	+	downstream	917081	916931	NearestLocation	NA
chr20	28816647	28817739	1093	*	2350	ENSG00000280452	28577338	28577476	-	upstream	-239171	239171	NearestLocation	NA
chr20	28943399	28944491	1093	*	2357	ENSG00000280192	29106001	29106136	+	upstream	-162602	161510	NearestLocation	NA
chr4	49746785	49747877	1093	*	2949	ENSG00000223099	49599428	49599509	-	upstream	-147276	147276	NearestLocation	NA
chr12	35865096	35866187	1092	*	683	ENSG00000256614	34249481	34249958	+	downstream	1615615	1615138	NearestLocation	NA
chr12	35938391	35939482	1092	*	686	ENSG00000257794	37542012	37542386	-	downstream	1603995	1602530	NearestLocation	NA
chr19	27350744	27351835	1092	*	1917	ENSG00000279882	27639300	27639665	-	downstream	288921	287465	NearestLocation	NA
chr20	28365558	28366649	1092	*	2325	ENSG00000280452	28577338	28577476	-	downstream	211918	210689	NearestLocation	NA
chr19	26781737	26782825	1089	*	1865	ENSG00000279882	27639300	27639665	-	downstream	857928	856475	NearestLocation	NA
chr1	143206096	143207183	1088	*	328	ENSG00000276118	143343180	143343275	+	upstream	-137084	135997	NearestLocation	NA
chr19	26053186	26054272	1087	*	1810	ENSG00000279882	27639300	27639665	-	downstream	1586479	1585028	NearestLocation	NA
chr1_KI270709v1_random	22871	23957	1087	*	1934	NA	NA	NA	NA	NA	NA	NA	NA	NA
[truncated: 2,182 more rows]

## Sheet: GLI2 annotated all
seqnames	start	end	width	strand	peak	feature	start_position	end_position	feature_strand	insideFeature	distancetoFeature	shortestDistance	fromOverlappingOrNearest	symbol
chr1	1375000	1375495	496	*	1	ENSG00000175756	1373730	1375495	-	inside	495	0	NearestLocation	AURKAIP1
chr1	2658279	2658629	351	*	2	ENSG00000142606	2590639	2632990	-	upstream	-25289	25289	NearestLocation	MMEL1
chr1	6784244	6784986	743	*	3	ENSG00000237436	6783892	6784843	-	overlapStart	599	143	NearestLocation	NA
chr1	8817639	8818110	472	*	4	ENSG00000142599	8352397	8817643	-	overlapStart	4	4	NearestLocation	RERE
chr1	9943132	9943630	499	*	5	ENSG00000173614	9943428	9985501	+	overlapStart	-296	202	NearestLocation	NMNAT1
chr1	10398681	10399720	1040	*	6	ENSG00000142657	10398592	10420144	+	inside	89	89	NearestLocation	PGD
chr1	11012688	11013115	428	*	7	ENSG00000277726	11012662	11030528	+	inside	26	26	NearestLocation	NA
chr1	16175797	16176283	487	*	8	ENSG00000224621	16159266	16161883	+	downstream	16531	13914	NearestLocation	NA
chr1	16644067	16645068	1002	*	9	ENSG00000215908	16618262	16644683	-	overlapStart	616	385	NearestLocation	CROCCP2
chr1	16896664	16896965	302	*	10	ENSG00000207005	16895980	16896143	+	downstream	684	521	NearestLocation	RNU1-2
chr1	21702410	21703100	691	*	11	ENSG00000076864	21596215	21669363	-	upstream	-33047	33047	NearestLocation	RAP1GAP
chr1	21706100	21706390	291	*	12	ENSG00000076864	21596215	21669363	-	upstream	-36737	36737	NearestLocation	RAP1GAP
chr1	23368858	23369251	394	*	13	ENSG00000249087	23368997	23371839	+	overlapStart	-139	139	NearestLocation	ZNF436-AS1
chr1	23691924	23693028	1105	*	14	ENSG00000142676	23691779	23696425	+	inside	145	145	NearestLocation	RPL11
chr1	23800332	23800713	382	*	15	ENSG00000117308	23795599	23800804	-	inside	472	91	NearestLocation	GALE
chr1	26025973	26026794	822	*	16	ENSG00000158008	26019884	26036464	+	inside	6089	6089	NearestLocation	EXTL1
chr1	26620549	26621421	873	*	17	ENSG00000252429	26602369	26602432	-	upstream	-18117	18117	NearestLocation	NA
chr1	28236192	28236569	378	*	18	ENSG00000130770	28236109	28246906	+	inside	83	83	NearestLocation	ATP5IF1
chr1	30785224	30786879	1656	*	19	ENSG00000162511	30732469	30757820	-	upstream	-27404	27404	NearestLocation	LAPTM5
chr1	33350317	33350684	368	*	20	ENSG00000233246	33350352	33363245	+	overlapStart	-35	35	NearestLocation	LOC101929464
chr1	37859915	37860228	314	*	21	ENSG00000188786	37809567	37859620	-	upstream	-295	295	NearestLocation	MTF1
chr1	38859146	38859956	811	*	22	ENSG00000116954	38838198	38859823	-	overlapStart	677	133	NearestLocation	RRAGC
chr1	40835232	40835797	566	*	23	ENSG00000179862	40861051	40862366	-	downstream	27134	25254	NearestLocation	CITED4
chr1	42766861	42767620	760	*	24	ENSG00000117385	42746335	42767084	-	overlapStart	223	223	NearestLocation	P3H1
chr1	43453699	43454522	824	*	25	ENSG00000229348	43453927	43456995	+	overlapStart	-228	228	NearestLocation	NA
chr1	45584259	45584560	302	*	26	ENSG00000132780	45583846	45618904	+	inside	413	413	NearestLocation	NASP
chr1	46855458	46855809	352	*	27	ENSG00000238145	46891639	46892830	+	upstream	-36181	35830	NearestLocation	NA
chr1	50959752	50960350	599	*	28	ENSG00000185104	50439478	50960263	-	overlapStart	511	87	NearestLocation	FAF1
chr1	50970312	50971102	791	*	29	ENSG00000123080	50960745	50974633	+	inside	9567	3531	NearestLocation	CDKN2C
chr1	52033345	52033674	330	*	30	ENSG00000223390	52033391	52044279	+	overlapStart	-46	46	NearestLocation	NA
chr1	53320764	53321171	408	*	31	ENSG00000157193	53245539	53328070	-	inside	7306	6899	NearestLocation	LRP8
chr1	54407775	54408266	492	*	32	ENSG00000157216	54225432	54413479	-	inside	5704	5213	NearestLocation	SSBP3
chr1	54488260	54488539	280	*	33	ENSG00000265404	54504668	54504770	+	upstream	-16408	16129	NearestLocation	NA
chr1	70354307	70354627	321	*	34	ENSG00000118454	70260588	70354734	-	inside	427	107	NearestLocation	ANKRD13C
chr1	77759135	77759441	307	*	35	ENSG00000077254	77695987	77759852	-	inside	717	411	NearestLocation	USP33
chr1	84505705	84506011	307	*	36	ENSG00000122432	84506291	84566194	+	upstream	-586	280	NearestLocation	SPATA1
chr1	85464637	85465391	755	*	37	ENSG00000273264	85467295	85467660	+	upstream	-2658	1904	NearestLocation	NA
chr1	87328520	87329246	727	*	38	ENSG00000143013	87328468	87348923	+	inside	52	52	NearestLocation	LMO4
chr1	88684387	88684730	344	*	39	ENSG00000065243	88684222	88836255	+	inside	165	165	NearestLocation	PKN2
chr1	91648037	91648443	407	*	40	ENSG00000203914	91642516	91644082	+	downstream	5521	3955	NearestLocation	NA
chr1	110034456	110034939	484	*	41	ENSG00000143093	110031577	110074641	+	inside	2879	2879	NearestLocation	STRIP1
chr1	110337812	110338673	862	*	42	ENSG00000162775	110338506	110346681	+	overlapStart	-694	167	NearestLocation	RBM15
chr1	112956106	112956765	660	*	43	ENSG00000226419	112956415	112999496	+	overlapStart	-309	309	NearestLocation	SLC16A1-AS1
chr1	116489123	116490047	925	*	44	ENSG00000224950	116493016	116499212	-	downstream	10089	2969	NearestLocation	NA
chr1	121400739	121401018	280	*	45	ENSG00000230806	121360156	121398806	-	upstream	-1933	1933	NearestLocation	SRGAP2-AS1
chr1	121743461	121745897	2437	*	46	ENSG00000224857	121573946	121580524	-	upstream	-162937	162937	NearestLocation	NA
chr1	121750234	121750548	315	*	47	ENSG00000224857	121573946	121580524	-	upstream	-169710	169710	NearestLocation	NA
chr1	121752259	121755311	3053	*	48	ENSG00000224857	121573946	121580524	-	upstream	-171735	171735	NearestLocation	NA
chr1	121760574	121761541	968	*	49	ENSG00000224857	121573946	121580524	-	upstream	-180050	180050	NearestLocation	NA
chr1	121764234	121765937	1704	*	50	ENSG00000224857	121573946	121580524	-	upstream	-183710	183710	NearestLocation	NA
chr1	121774605	121775476	872	*	51	ENSG00000224857	121573946	121580524	-	upstream	-194081	194081	NearestLocation	NA
chr1	121921384	121922505	1122	*	52	ENSG00000224857	121573946	121580524	-	upstream	-340860	340860	NearestLocation	NA
chr1	122138166	122138591	426	*	53	ENSG00000224857	121573946	121580524	-	upstream	-557642	557642	NearestLocation	NA
chr1	122238589	122239713	1125	*	54	ENSG00000224857	121573946	121580524	-	upstream	-658065	658065	NearestLocation	NA
chr1	122242400	122245278	2879	*	55	ENSG00000224857	121573946	121580524	-	upstream	-661876	661876	NearestLocation	NA
chr1	122248066	122248431	366	*	56	ENSG00000224857	121573946	121580524	-	upstream	-667542	667542	NearestLocation	NA
chr1	122253050	122253771	722	*	57	ENSG00000224857	121573946	121580524	-	upstream	-672526	672526	NearestLocation	NA
chr1	122255783	122256071	289	*	58	ENSG00000224857	121573946	121580524	-	upstream	-675259	675259	NearestLocation	NA
chr1	122263486	122264415	930	*	59	ENSG00000224857	121573946	121580524	-	upstream	-682962	682962	NearestLocation	NA
chr1	122266425	122267922	1498	*	60	ENSG00000224857	121573946	121580524	-	upstream	-685901	685901	NearestLocation	NA
chr1	122281206	122281606	401	*	61	ENSG00000224857	121573946	121580524	-	upstream	-700682	700682	NearestLocation	NA
chr1	122290859	122291172	314	*	62	ENSG00000224857	121573946	121580524	-	upstream	-710335	710335	NearestLocation	NA
chr1	122294574	122297457	2884	*	63	ENSG00000224857	121573946	121580524	-	upstream	-714050	714050	NearestLocation	NA
chr1	122298801	122301406	2606	*	64	ENSG00000224857	121573946	121580524	-	upstream	-718277	718277	NearestLocation	NA
chr1	122303086	122303782	697	*	65	ENSG00000224857	121573946	121580524	-	upstream	-722562	722562	NearestLocation	NA
chr1	122309068	122310776	1709	*	66	ENSG00000224857	121573946	121580524	-	upstream	-728544	728544	NearestLocation	NA
chr1	122314209	122314933	725	*	67	ENSG00000224857	121573946	121580524	-	upstream	-733685	733685	NearestLocation	NA
chr1	122322065	122323032	968	*	68	ENSG00000224857	121573946	121580524	-	upstream	-741541	741541	NearestLocation	NA
chr1	122329456	122332161	2706	*	69	ENSG00000224857	121573946	121580524	-	upstream	-748932	748932	NearestLocation	NA
chr1	122333423	122334261	839	*	70	ENSG00000224857	121573946	121580524	-	upstream	-752899	752899	NearestLocation	NA
chr1	122335657	122337673	2017	*	71	ENSG00000224857	121573946	121580524	-	upstream	-755133	755133	NearestLocation	NA
chr1	122340910	122343390	2481	*	72	ENSG00000224857	121573946	121580524	-	upstream	-760386	760386	NearestLocation	NA
chr1	122345520	122346963	1444	*	73	ENSG00000224857	121573946	121580524	-	upstream	-764996	764996	NearestLocation	NA
chr1	122349521	122351189	1669	*	74	ENSG00000224857	121573946	121580524	-	upstream	-768997	768997	NearestLocation	NA
chr1	122352610	122353753	1144	*	75	ENSG00000224857	121573946	121580524	-	upstream	-772086	772086	NearestLocation	NA
chr1	122357672	122358266	595	*	76	ENSG00000224857	121573946	121580524	-	upstream	-777148	777148	NearestLocation	NA
chr1	122359898	122360931	1034	*	77	ENSG00000224857	121573946	121580524	-	upstream	-779374	779374	NearestLocation	NA
chr1	122365542	122366546	1005	*	78	ENSG00000224857	121573946	121580524	-	upstream	-785018	785018	NearestLocation	NA
chr1	122370509	122371071	563	*	79	ENSG00000224857	121573946	121580524	-	upstream	-789985	789985	NearestLocation	NA
chr1	122373303	122374647	1345	*	80	ENSG00000224857	121573946	121580524	-	upstream	-792779	792779	NearestLocation	NA
chr1	122376117	122376790	674	*	81	ENSG00000224857	121573946	121580524	-	upstream	-795593	795593	NearestLocation	NA
chr1	122382532	122382901	370	*	82	ENSG00000224857	121573946	121580524	-	upstream	-802008	802008	NearestLocation	NA
chr1	122391603	122392546	944	*	83	ENSG00000224857	121573946	121580524	-	upstream	-811079	811079	NearestLocation	NA
chr1	122403404	122405704	2301	*	84	ENSG00000224857	121573946	121580524	-	upstream	-822880	822880	NearestLocation	NA
chr1	122407507	122410215	2709	*	85	ENSG00000224857	121573946	121580524	-	upstream	-826983	826983	NearestLocation	NA
chr1	122411779	122413462	1684	*	86	ENSG00000224857	121573946	121580524	-	upstream	-831255	831255	NearestLocation	NA
chr1	122416270	122416858	589	*	87	ENSG00000224857	121573946	121580524	-	upstream	-835746	835746	NearestLocation	NA
chr1	122420282	122421673	1392	*	88	ENSG00000224857	121573946	121580524	-	upstream	-839758	839758	NearestLocation	NA
chr1	122424045	122426862	2818	*	89	ENSG00000224857	121573946	121580524	-	upstream	-843521	843521	NearestLocation	NA
chr1	122428101	122428608	508	*	90	ENSG00000224857	121573946	121580524	-	upstream	-847577	847577	NearestLocation	NA
chr1	122430311	122430683	373	*	91	ENSG00000224857	121573946	121580524	-	upstream	-849787	849787	NearestLocation	NA
chr1	122433754	122435200	1447	*	92	ENSG00000224857	121573946	121580524	-	upstream	-853230	853230	NearestLocation	NA
chr1	122441717	122442119	403	*	93	ENSG00000224857	121573946	121580524	-	upstream	-861193	861193	NearestLocation	NA
chr1	122457905	122459839	1935	*	94	ENSG00000224857	121573946	121580524	-	upstream	-877381	877381	NearestLocation	NA
chr1	122463686	122464704	1019	*	95	ENSG00000224857	121573946	121580524	-	upstream	-883162	883162	NearestLocation	NA
chr1	122468178	122469087	910	*	96	ENSG00000224857	121573946	121580524	-	upstream	-887654	887654	NearestLocation	NA
chr1	122477945	122478569	625	*	97	ENSG00000224857	121573946	121580524	-	upstream	-897421	897421	NearestLocation	NA
chr1	122484502	122484930	429	*	98	ENSG00000224857	121573946	121580524	-	upstream	-903978	903978	NearestLocation	NA
chr1	122498162	122500179	2018	*	99	ENSG00000224857	121573946	121580524	-	upstream	-917638	917638	NearestLocation	NA
chr1	122501974	122503886	1913	*	100	ENSG00000224857	121573946	121580524	-	upstream	-921450	921450	NearestLocation	NA
chr1	122514702	122515770	1069	*	101	ENSG00000224857	121573946	121580524	-	upstream	-934178	934178	NearestLocation	NA
chr1	122517194	122518752	1559	*	102	ENSG00000224857	121573946	121580524	-	upstream	-936670	936670	NearestLocation	NA
chr1	122519889	122520506	618	*	103	ENSG00000224857	121573946	121580524	-	upstream	-939365	939365	NearestLocation	NA
chr1	122524634	122525074	441	*	104	ENSG00000224857	121573946	121580524	-	upstream	-944110	944110	NearestLocation	NA
chr1	122527169	122528538	1370	*	105	ENSG00000224857	121573946	121580524	-	upstream	-946645	946645	NearestLocation	NA
chr1	122539029	122540899	1871	*	106	ENSG00000224857	121573946	121580524	-	upstream	-958505	958505	NearestLocation	NA
chr1	122544516	122545452	937	*	107	ENSG00000224857	121573946	121580524	-	upstream	-963992	963992	NearestLocation	NA
chr1	122547075	122547817	743	*	108	ENSG00000224857	121573946	121580524	-	upstream	-966551	966551	NearestLocation	NA
chr1	122548987	122549746	760	*	109	ENSG00000224857	121573946	121580524	-	upstream	-968463	968463	NearestLocation	NA
chr1	122553560	122553934	375	*	110	ENSG00000224857	121573946	121580524	-	upstream	-973036	973036	NearestLocation	NA
chr1	122559706	122561754	2049	*	111	ENSG00000224857	121573946	121580524	-	upstream	-979182	979182	NearestLocation	NA
chr1	122563344	122565934	2591	*	112	ENSG00000224857	121573946	121580524	-	upstream	-982820	982820	NearestLocation	NA
chr1	122571226	122572922	1697	*	113	ENSG00000224857	121573946	121580524	-	upstream	-990702	990702	NearestLocation	NA
chr1	122581098	122581410	313	*	114	ENSG00000224857	121573946	121580524	-	upstream	-1000574	1000574	NearestLocation	NA
chr1	122582591	122582964	374	*	115	ENSG00000224857	121573946	121580524	-	upstream	-1002067	1002067	NearestLocation	NA
chr1	122584487	122584789	303	*	116	ENSG00000224857	121573946	121580524	-	upstream	-1003963	1003963	NearestLocation	NA
chr1	122587899	122588551	653	*	117	ENSG00000224857	121573946	121580524	-	upstream	-1007375	1007375	NearestLocation	NA
chr1	122590876	122592238	1363	*	118	ENSG00000224857	121573946	121580524	-	upstream	-1010352	1010352	NearestLocation	NA
chr1	122599835	122603241	3407	*	119	ENSG00000224857	121573946	121580524	-	upstream	-1019311	1019311	NearestLocation	NA
chr1	122605158	122606260	1103	*	120	ENSG00000224857	121573946	121580524	-	upstream	-1024634	1024634	NearestLocation	NA
chr1	122608666	122608972	307	*	121	ENSG00000224857	121573946	121580524	-	upstream	-1028142	1028142	NearestLocation	NA
chr1	122615642	122616034	393	*	122	ENSG00000224857	121573946	121580524	-	upstream	-1035118	1035118	NearestLocation	NA
chr1	122624242	122624944	703	*	123	ENSG00000224857	121573946	121580524	-	upstream	-1043718	1043718	NearestLocation	NA
chr1	122626698	122629418	2721	*	124	ENSG00000224857	121573946	121580524	-	upstream	-1046174	1046174	NearestLocation	NA
chr1	122633481	122634029	549	*	125	ENSG00000224857	121573946	121580524	-	upstream	-1052957	1052957	NearestLocation	NA
chr1	122635977	122638586	2610	*	126	ENSG00000224857	121573946	121580524	-	upstream	-1055453	1055453	NearestLocation	NA
chr1	122640338	122641593	1256	*	127	ENSG00000224857	121573946	121580524	-	upstream	-1059814	1059814	NearestLocation	NA
chr1	122643717	122647443	3727	*	128	ENSG00000224857	121573946	121580524	-	upstream	-1063193	1063193	NearestLocation	NA
chr1	122651813	122654111	2299	*	129	ENSG00000224857	121573946	121580524	-	upstream	-1071289	1071289	NearestLocation	NA
chr1	122657048	122658101	1054	*	130	ENSG00000224857	121573946	121580524	-	upstream	-1076524	1076524	NearestLocation	NA
chr1	122665322	122667664	2343	*	131	ENSG00000224857	121573946	121580524	-	upstream	-1084798	1084798	NearestLocation	NA
chr1	122669687	122675182	5496	*	132	ENSG00000224857	121573946	121580524	-	upstream	-1089163	1089163	NearestLocation	NA
chr1	122680289	122684089	3801	*	133	ENSG00000224857	121573946	121580524	-	upstream	-1099765	1099765	NearestLocation	NA
chr1	122689568	122690144	577	*	134	ENSG00000224857	121573946	121580524	-	upstream	-1109044	1109044	NearestLocation	NA
chr1	122693323	122695083	1761	*	135	ENSG00000224857	121573946	121580524	-	upstream	-1112799	1112799	NearestLocation	NA
chr1	122699066	122701591	2526	*	136	ENSG00000224857	121573946	121580524	-	upstream	-1118542	1118542	NearestLocation	NA
chr1	122709187	122710881	1695	*	137	ENSG00000224857	121573946	121580524	-	upstream	-1128663	1128663	NearestLocation	NA
chr1	122713881	122716144	2264	*	138	ENSG00000224857	121573946	121580524	-	upstream	-1133357	1133357	NearestLocation	NA
chr1	122722405	122723523	1119	*	139	ENSG00000224857	121573946	121580524	-	upstream	-1141881	1141881	NearestLocation	NA
chr1	122725357	122726807	1451	*	140	ENSG00000224857	121573946	121580524	-	upstream	-1144833	1144833	NearestLocation	NA
chr1	122730119	122732352	2234	*	141	ENSG00000224857	121573946	121580524	-	upstream	-1149595	1149595	NearestLocation	NA
chr1	122739275	122739689	415	*	142	ENSG00000224857	121573946	121580524	-	upstream	-1158751	1158751	NearestLocation	NA
chr1	122747164	122747679	516	*	143	ENSG00000224857	121573946	121580524	-	upstream	-1166640	1166640	NearestLocation	NA
chr1	122765516	122768736	3221	*	144	ENSG00000224857	121573946	121580524	-	upstream	-1184992	1184992	NearestLocation	NA
chr1	122773789	122774849	1061	*	145	ENSG00000224857	121573946	121580524	-	upstream	-1193265	1193265	NearestLocation	NA
chr1	122776247	122776575	329	*	146	ENSG00000224857	121573946	121580524	-	upstream	-1195723	1195723	NearestLocation	NA
chr1	122778378	122778704	327	*	147	ENSG00000224857	121573946	121580524	-	upstream	-1197854	1197854	NearestLocation	NA
chr1	122787135	122793987	6853	*	148	ENSG00000224857	121573946	121580524	-	upstream	-1206611	1206611	NearestLocation	NA
chr1	122798114	122799026	913	*	149	ENSG00000224857	121573946	121580524	-	upstream	-1217590	1217590	NearestLocation	NA
chr1	122805005	122807325	2321	*	150	ENSG00000224857	121573946	121580524	-	upstream	-1224481	1224481	NearestLocation	NA
chr1	122809225	122809513	289	*	151	ENSG00000224857	121573946	121580524	-	upstream	-1228701	1228701	NearestLocation	NA
chr1	122815522	122816149	628	*	152	ENSG00000224857	121573946	121580524	-	upstream	-1234998	1234998	NearestLocation	NA
chr1	122818191	122818493	303	*	153	ENSG00000224857	121573946	121580524	-	upstream	-1237667	1237667	NearestLocation	NA
chr1	122820663	122821538	876	*	154	ENSG00000224857	121573946	121580524	-	upstream	-1240139	1240139	NearestLocation	NA
chr1	122823401	122828447	5047	*	155	ENSG00000224857	121573946	121580524	-	upstream	-1242877	1242877	NearestLocation	NA
chr1	122830116	122830587	472	*	156	ENSG00000224857	121573946	121580524	-	upstream	-1249592	1249592	NearestLocation	NA
chr1	122832153	122832676	524	*	157	ENSG00000224857	121573946	121580524	-	upstream	-1251629	1251629	NearestLocation	NA
chr1	122833894	122835576	1683	*	158	ENSG00000224857	121573946	121580524	-	upstream	-1253370	1253370	NearestLocation	NA
chr1	122840391	122842824	2434	*	159	ENSG00000224857	121573946	121580524	-	upstream	-1259867	1259867	NearestLocation	NA
chr1	122844588	122846905	2318	*	160	ENSG00000224857	121573946	121580524	-	upstream	-1264064	1264064	NearestLocation	NA
chr1	122850120	122850449	330	*	161	ENSG00000224857	121573946	121580524	-	upstream	-1269596	1269596	NearestLocation	NA
chr1	122854584	122857242	2659	*	162	ENSG00000224857	121573946	121580524	-	upstream	-1274060	1274060	NearestLocation	NA
chr1	122862561	122863369	809	*	163	ENSG00000224857	121573946	121580524	-	upstream	-1282037	1282037	NearestLocation	NA
chr1	122878533	122881866	3334	*	164	ENSG00000224857	121573946	121580524	-	upstream	-1298009	1298009	NearestLocation	NA
chr1	122887407	122890389	2983	*	165	ENSG00000224857	121573946	121580524	-	upstream	-1306883	1306883	NearestLocation	NA
chr1	122894643	122895132	490	*	166	ENSG00000224857	121573946	121580524	-	upstream	-1314119	1314119	NearestLocation	NA
chr1	122896278	122897995	1718	*	167	ENSG00000224857	121573946	121580524	-	upstream	-1315754	1315754	NearestLocation	NA
chr1	122904091	122904751	661	*	168	ENSG00000224857	121573946	121580524	-	upstream	-1323567	1323567	NearestLocation	NA
chr1	122916930	122919887	2958	*	169	ENSG00000224857	121573946	121580524	-	upstream	-1336406	1336406	NearestLocation	NA
chr1	122925493	122925823	331	*	170	ENSG00000224857	121573946	121580524	-	upstream	-1344969	1344969	NearestLocation	NA
chr1	122933840	122934158	319	*	171	ENSG00000224857	121573946	121580524	-	upstream	-1353316	1353316	NearestLocation	NA
chr1	122935448	122937047	1600	*	172	ENSG00000224857	121573946	121580524	-	upstream	-1354924	1354924	NearestLocation	NA
chr1	122943117	122944667	1551	*	173	ENSG00000224857	121573946	121580524	-	upstream	-1362593	1362593	NearestLocation	NA
chr1	122946198	122947242	1045	*	174	ENSG00000224857	121573946	121580524	-	upstream	-1365674	1365674	NearestLocation	NA
chr1	122950503	122953015	2513	*	175	ENSG00000224857	121573946	121580524	-	upstream	-1369979	1369979	NearestLocation	NA
chr1	122960620	122961738	1119	*	176	ENSG00000224857	121573946	121580524	-	upstream	-1380096	1380096	NearestLocation	NA
chr1	122968854	122969947	1094	*	177	ENSG00000224857	121573946	121580524	-	upstream	-1388330	1388330	NearestLocation	NA
chr1	122973706	122974096	391	*	178	ENSG00000224857	121573946	121580524	-	upstream	-1393182	1393182	NearestLocation	NA
chr1	122977453	122978127	675	*	179	ENSG00000224857	121573946	121580524	-	upstream	-1396929	1396929	NearestLocation	NA
chr1	122980024	122981365	1342	*	180	ENSG00000224857	121573946	121580524	-	upstream	-1399500	1399500	NearestLocation	NA
chr1	122982897	122985445	2549	*	181	ENSG00000224857	121573946	121580524	-	upstream	-1402373	1402373	NearestLocation	NA
chr1	122990608	122991965	1358	*	182	ENSG00000224857	121573946	121580524	-	upstream	-1410084	1410084	NearestLocation	NA
chr1	122998279	122998836	558	*	183	ENSG00000224857	121573946	121580524	-	upstream	-1417755	1417755	NearestLocation	NA
chr1	123005265	123006526	1262	*	184	ENSG00000224857	121573946	121580524	-	upstream	-1424741	1424741	NearestLocation	NA
chr1	123013450	123015563	2114	*	185	ENSG00000224857	121573946	121580524	-	upstream	-1432926	1432926	NearestLocation	NA
chr1	123025556	123027291	1736	*	186	ENSG00000224857	121573946	121580524	-	upstream	-1445032	1445032	NearestLocation	NA
chr1	123031220	123031585	366	*	187	ENSG00000224857	121573946	121580524	-	upstream	-1450696	1450696	NearestLocation	NA
chr1	123032846	123034083	1238	*	188	ENSG00000224857	121573946	121580524	-	upstream	-1452322	1452322	NearestLocation	NA
chr1	123039835	123044645	4811	*	189	ENSG00000224857	121573946	121580524	-	upstream	-1459311	1459311	NearestLocation	NA
chr1	123046857	123047289	433	*	190	ENSG00000224857	121573946	121580524	-	upstream	-1466333	1466333	NearestLocation	NA
chr1	123048689	123052598	3910	*	191	ENSG00000224857	121573946	121580524	-	upstream	-1468165	1468165	NearestLocation	NA
chr1	123055263	123056329	1067	*	192	ENSG00000224857	121573946	121580524	-	upstream	-1474739	1474739	NearestLocation	NA
chr1	123057971	123059000	1030	*	193	ENSG00000224857	121573946	121580524	-	upstream	-1477447	1477447	NearestLocation	NA
chr1	123065165	123066193	1029	*	194	ENSG00000224857	121573946	121580524	-	upstream	-1484641	1484641	NearestLocation	NA
chr1	123075838	123077128	1291	*	195	ENSG00000224857	121573946	121580524	-	upstream	-1495314	1495314	NearestLocation	NA
chr1	123080004	123081306	1303	*	196	ENSG00000224857	121573946	121580524	-	upstream	-1499480	1499480	NearestLocation	NA
chr1	123086067	123088795	2729	*	197	ENSG00000224857	121573946	121580524	-	upstream	-1505543	1505543	NearestLocation	NA
chr1	123092659	123093311	653	*	198	ENSG00000224857	121573946	121580524	-	upstream	-1512135	1512135	NearestLocation	NA
chr1	123097769	123098875	1107	*	199	ENSG00000224857	121573946	121580524	-	upstream	-1517245	1517245	NearestLocation	NA
chr1	123101504	123105205	3702	*	200	ENSG00000224857	121573946	121580524	-	upstream	-1520980	1520980	NearestLocation	NA
chr1	123106973	123107675	703	*	201	ENSG00000224857	121573946	121580524	-	upstream	-1526449	1526449	NearestLocation	NA
chr1	123113279	123114445	1167	*	202	ENSG00000224857	121573946	121580524	-	upstream	-1532755	1532755	NearestLocation	NA
chr1	123117342	123118698	1357	*	203	ENSG00000224857	121573946	121580524	-	upstream	-1536818	1536818	NearestLocation	NA
chr1	123120865	123122756	1892	*	204	ENSG00000224857	121573946	121580524	-	upstream	-1540341	1540341	NearestLocation	NA
chr1	123126010	123127297	1288	*	205	ENSG00000224857	121573946	121580524	-	upstream	-1545486	1545486	NearestLocation	NA
chr1	123130975	123132130	1156	*	206	ENSG00000224857	121573946	121580524	-	upstream	-1550451	1550451	NearestLocation	NA
chr1	123136148	123138310	2163	*	207	ENSG00000224857	121573946	121580524	-	upstream	-1555624	1555624	NearestLocation	NA
chr1	123139920	123141578	1659	*	208	ENSG00000224857	121573946	121580524	-	upstream	-1559396	1559396	NearestLocation	NA
chr1	123144886	123147386	2501	*	209	ENSG00000224857	121573946	121580524	-	upstream	-1564362	1564362	NearestLocation	NA
chr1	123153384	123153714	331	*	210	ENSG00000224857	121573946	121580524	-	upstream	-1572860	1572860	NearestLocation	NA
chr1	123156297	123157333	1037	*	211	ENSG00000224857	121573946	121580524	-	upstream	-1575773	1575773	NearestLocation	NA
chr1	123158728	123159497	770	*	212	ENSG00000224857	121573946	121580524	-	upstream	-1578204	1578204	NearestLocation	NA
chr1	123161908	123162222	315	*	213	ENSG00000224857	121573946	121580524	-	upstream	-1581384	1581384	NearestLocation	NA
chr1	123163389	123165728	2340	*	214	ENSG00000224857	121573946	121580524	-	upstream	-1582865	1582865	NearestLocation	NA
chr1	123167470	123169876	2407	*	215	ENSG00000224857	121573946	121580524	-	upstream	-1586946	1586946	NearestLocation	NA
chr1	123176922	123178129	1208	*	216	ENSG00000224857	121573946	121580524	-	upstream	-1596398	1596398	NearestLocation	NA
chr1	123182596	123182882	287	*	217	ENSG00000224857	121573946	121580524	-	upstream	-1602072	1602072	NearestLocation	NA
chr1	123184849	123186081	1233	*	218	ENSG00000224857	121573946	121580524	-	upstream	-1604325	1604325	NearestLocation	NA
chr1	123188097	123189104	1008	*	219	ENSG00000224857	121573946	121580524	-	upstream	-1607573	1607573	NearestLocation	NA
chr1	123194230	123194546	317	*	220	ENSG00000224857	121573946	121580524	-	upstream	-1613706	1613706	NearestLocation	NA
chr1	123202676	123203882	1207	*	221	ENSG00000224857	121573946	121580524	-	upstream	-1622152	1622152	NearestLocation	NA
chr1	123206427	123208118	1692	*	222	ENSG00000224857	121573946	121580524	-	upstream	-1625903	1625903	NearestLocation	NA
chr1	123220474	123220949	476	*	223	ENSG00000224857	121573946	121580524	-	upstream	-1639950	1639950	NearestLocation	NA
chr1	123222912	123223378	467	*	224	ENSG00000224857	121573946	121580524	-	upstream	-1642388	1642388	NearestLocation	NA
chr1	123225497	123226089	593	*	225	ENSG00000224857	121573946	121580524	-	upstream	-1644973	1644973	NearestLocation	NA
chr1	123232698	123235113	2416	*	226	ENSG00000224857	121573946	121580524	-	upstream	-1652174	1652174	NearestLocation	NA
chr1	123247310	123248642	1333	*	227	ENSG00000224857	121573946	121580524	-	upstream	-1666786	1666786	NearestLocation	NA
chr1	123250814	123253367	2554	*	228	ENSG00000224857	121573946	121580524	-	upstream	-1670290	1670290	NearestLocation	NA
chr1	123257692	123259665	1974	*	229	ENSG00000224857	121573946	121580524	-	upstream	-1677168	1677168	NearestLocation	NA
chr1	123261224	123262497	1274	*	230	ENSG00000224857	121573946	121580524	-	upstream	-1680700	1680700	NearestLocation	NA
chr1	123264366	123265375	1010	*	231	ENSG00000224857	121573946	121580524	-	upstream	-1683842	1683842	NearestLocation	NA
chr1	123272986	123274710	1725	*	232	ENSG00000224857	121573946	121580524	-	upstream	-1692462	1692462	NearestLocation	NA
chr1	123278409	123279002	594	*	233	ENSG00000224857	121573946	121580524	-	upstream	-1697885	1697885	NearestLocation	NA
chr1	123284419	123286176	1758	*	234	ENSG00000224857	121573946	121580524	-	upstream	-1703895	1703895	NearestLocation	NA
chr1	123298480	123299877	1398	*	235	ENSG00000224857	121573946	121580524	-	upstream	-1717956	1717956	NearestLocation	NA
chr1	123305086	123308171	3086	*	236	ENSG00000224857	121573946	121580524	-	upstream	-1724562	1724562	NearestLocation	NA
chr1	123317962	123319342	1381	*	237	ENSG00000224857	121573946	121580524	-	upstream	-1737438	1737438	NearestLocation	NA
chr1	123330367	123332133	1767	*	238	ENSG00000224857	121573946	121580524	-	upstream	-1749843	1749843	NearestLocation	NA
chr1	123333795	123335331	1537	*	239	ENSG00000224857	121573946	121580524	-	upstream	-1753271	1753271	NearestLocation	NA
chr1	123338087	123340082	1996	*	240	ENSG00000224857	121573946	121580524	-	upstream	-1757563	1757563	NearestLocation	NA
chr1	123351111	123353567	2457	*	241	ENSG00000224857	121573946	121580524	-	upstream	-1770587	1770587	NearestLocation	NA
chr1	123355416	123357793	2378	*	242	ENSG00000224857	121573946	121580524	-	upstream	-1774892	1774892	NearestLocation	NA
chr1	123366617	123367860	1244	*	243	ENSG00000224857	121573946	121580524	-	upstream	-1786093	1786093	NearestLocation	NA
chr1	123369867	123371172	1306	*	244	ENSG00000224857	121573946	121580524	-	upstream	-1789343	1789343	NearestLocation	NA
chr1	123379689	123381630	1942	*	245	ENSG00000224857	121573946	121580524	-	upstream	-1799165	1799165	NearestLocation	NA
chr1	123388600	123390063	1464	*	246	ENSG00000224857	121573946	121580524	-	upstream	-1808076	1808076	NearestLocation	NA
chr1	123393644	123394056	413	*	247	ENSG00000224857	121573946	121580524	-	upstream	-1813120	1813120	NearestLocation	NA
chr1	123397402	123398017	616	*	248	ENSG00000224857	121573946	121580524	-	upstream	-1816878	1816878	NearestLocation	NA
chr1	123399528	123400397	870	*	249	ENSG00000224857	121573946	121580524	-	upstream	-1819004	1819004	NearestLocation	NA
chr1	123407859	123409291	1433	*	250	ENSG00000224857	121573946	121580524	-	upstream	-1827335	1827335	NearestLocation	NA
chr1	123422233	123423125	893	*	251	ENSG00000224857	121573946	121580524	-	upstream	-1841709	1841709	NearestLocation	NA
chr1	123432030	123434560	2531	*	252	ENSG00000224857	121573946	121580524	-	upstream	-1851506	1851506	NearestLocation	NA
chr1	123435702	123436808	1107	*	253	ENSG00000224857	121573946	121580524	-	upstream	-1855178	1855178	NearestLocation	NA
chr1	123443743	123447595	3853	*	254	ENSG00000224857	121573946	121580524	-	upstream	-1863219	1863219	NearestLocation	NA
chr1	123451568	123452879	1312	*	255	ENSG00000224857	121573946	121580524	-	upstream	-1871044	1871044	NearestLocation	NA
chr1	123455034	123455689	656	*	256	ENSG00000224857	121573946	121580524	-	upstream	-1874510	1874510	NearestLocation	NA
chr1	123463129	123465398	2270	*	257	ENSG00000224857	121573946	121580524	-	upstream	-1882605	1882605	NearestLocation	NA
chr1	123476607	123476886	280	*	258	ENSG00000224857	121573946	121580524	-	upstream	-1896083	1896083	NearestLocation	NA
chr1	123483490	123485504	2015	*	259	ENSG00000224857	121573946	121580524	-	upstream	-1902966	1902966	NearestLocation	NA
chr1	123492598	123493846	1249	*	260	ENSG00000224857	121573946	121580524	-	upstream	-1912074	1912074	NearestLocation	NA
chr1	123502945	123505036	2092	*	261	ENSG00000224857	121573946	121580524	-	upstream	-1922421	1922421	NearestLocation	NA
chr1	123506803	123509170	2368	*	262	ENSG00000224857	121573946	121580524	-	upstream	-1926279	1926279	NearestLocation	NA
chr1	123525812	123526663	852	*	263	ENSG00000224857	121573946	121580524	-	upstream	-1945288	1945288	NearestLocation	NA
chr1	123528908	123530235	1328	*	264	ENSG00000224857	121573946	121580524	-	upstream	-1948384	1948384	NearestLocation	NA
chr1	123534666	123537372	2707	*	265	ENSG00000224857	121573946	121580524	-	upstream	-1954142	1954142	NearestLocation	NA
chr1	123548487	123550800	2314	*	266	ENSG00000224857	121573946	121580524	-	upstream	-1967963	1967963	NearestLocation	NA
chr1	123554146	123555192	1047	*	267	ENSG00000224857	121573946	121580524	-	upstream	-1973622	1973622	NearestLocation	NA
chr1	123558104	123560354	2251	*	268	ENSG00000224857	121573946	121580524	-	upstream	-1977580	1977580	NearestLocation	NA
chr1	123569256	123570737	1482	*	269	ENSG00000224857	121573946	121580524	-	upstream	-1988732	1988732	NearestLocation	NA
chr1	123572690	123574856	2167	*	270	ENSG00000224857	121573946	121580524	-	upstream	-1992166	1992166	NearestLocation	NA
chr1	123576704	123578362	1659	*	271	ENSG00000224857	121573946	121580524	-	upstream	-1996180	1996180	NearestLocation	NA
chr1	123588886	123590262	1377	*	272	ENSG00000224857	121573946	121580524	-	upstream	-2008362	2008362	NearestLocation	NA
chr1	123591465	123592536	1072	*	273	ENSG00000224857	121573946	121580524	-	upstream	-2010941	2010941	NearestLocation	NA
chr1	123596513	123597395	883	*	274	ENSG00000224857	121573946	121580524	-	upstream	-2015989	2015989	NearestLocation	NA
chr1	123605373	123606655	1283	*	275	ENSG00000224857	121573946	121580524	-	upstream	-2024849	2024849	NearestLocation	NA
chr1	123608099	123610819	2721	*	276	ENSG00000224857	121573946	121580524	-	upstream	-2027575	2027575	NearestLocation	NA
chr1	123614406	123616535	2130	*	277	ENSG00000224857	121573946	121580524	-	upstream	-2033882	2033882	NearestLocation	NA
chr1	123620159	123622167	2009	*	278	ENSG00000224857	121573946	121580524	-	upstream	-2039635	2039635	NearestLocation	NA
chr1	123629377	123630636	1260	*	279	ENSG00000224857	121573946	121580524	-	upstream	-2048853	2048853	NearestLocation	NA
chr1	123643530	123643812	283	*	280	ENSG00000224857	121573946	121580524	-	upstream	-2063006	2063006	NearestLocation	NA
chr1	123646364	123647807	1444	*	281	ENSG00000224857	121573946	121580524	-	upstream	-2065840	2065840	NearestLocation	NA
chr1	123658366	123658994	629	*	282	ENSG00000224857	121573946	121580524	-	upstream	-2077842	2077842	NearestLocation	NA
chr1	123661324	123661807	484	*	283	ENSG00000224857	121573946	121580524	-	upstream	-2080800	2080800	NearestLocation	NA
chr1	123674622	123675587	966	*	284	ENSG00000224857	121573946	121580524	-	upstream	-2094098	2094098	NearestLocation	NA
chr1	123677540	123678002	463	*	285	ENSG00000224857	121573946	121580524	-	upstream	-2097016	2097016	NearestLocation	NA
chr1	123679179	123679459	281	*	286	ENSG00000224857	121573946	121580524	-	upstream	-2098655	2098655	NearestLocation	NA
chr1	123682488	123683564	1077	*	287	ENSG00000224857	121573946	121580524	-	upstream	-2101964	2101964	NearestLocation	NA
chr1	123685665	123689182	3518	*	288	ENSG00000224857	121573946	121580524	-	upstream	-2105141	2105141	NearestLocation	NA
chr1	123693842	123694961	1120	*	289	ENSG00000224857	121573946	121580524	-	upstream	-2113318	2113318	NearestLocation	NA
chr1	123696114	123697235	1122	*	290	ENSG00000224857	121573946	121580524	-	upstream	-2115590	2115590	NearestLocation	NA
chr1	123707031	123708507	1477	*	291	ENSG00000224857	121573946	121580524	-	upstream	-2126507	2126507	NearestLocation	NA
chr1	123709798	123712896	3099	*	292	ENSG00000224857	121573946	121580524	-	upstream	-2129274	2129274	NearestLocation	NA
chr1	123718027	123720264	2238	*	293	ENSG00000224857	121573946	121580524	-	upstream	-2137503	2137503	NearestLocation	NA
chr1	123734212	123736242	2031	*	294	ENSG00000224857	121573946	121580524	-	upstream	-2153688	2153688	NearestLocation	NA
chr1	123742185	123744436	2252	*	295	ENSG00000224857	121573946	121580524	-	upstream	-2161661	2161661	NearestLocation	NA
chr1	123751146	123753636	2491	*	296	ENSG00000224857	121573946	121580524	-	upstream	-2170622	2170622	NearestLocation	NA
chr1	123755657	123756738	1082	*	297	ENSG00000224857	121573946	121580524	-	upstream	-2175133	2175133	NearestLocation	NA
chr1	123758748	123759551	804	*	298	ENSG00000224857	121573946	121580524	-	upstream	-2178224	2178224	NearestLocation	NA
chr1	123773294	123774337	1044	*	299	ENSG00000224857	121573946	121580524	-	upstream	-2192770	2192770	NearestLocation	NA
chr1	123777351	123778695	1345	*	300	ENSG00000224857	121573946	121580524	-	upstream	-2196827	2196827	NearestLocation	NA
chr1	123807608	123808011	404	*	301	ENSG00000224857	121573946	121580524	-	upstream	-2227084	2227084	NearestLocation	NA
chr1	123810318	123811549	1232	*	302	ENSG00000224857	121573946	121580524	-	upstream	-2229794	2229794	NearestLocation	NA
chr1	123819678	123821365	1688	*	303	ENSG00000224857	121573946	121580524	-	upstream	-2239154	2239154	NearestLocation	NA
chr1	123826690	123828080	1391	*	304	ENSG00000224857	121573946	121580524	-	upstream	-2246166	2246166	NearestLocation	NA
chr1	123838766	123839447	682	*	305	ENSG00000224857	121573946	121580524	-	upstream	-2258242	2258242	NearestLocation	NA
chr1	123840825	123843206	2382	*	306	ENSG00000224857	121573946	121580524	-	upstream	-2260301	2260301	NearestLocation	NA
chr1	123851062	123852485	1424	*	307	ENSG00000224857	121573946	121580524	-	upstream	-2270538	2270538	NearestLocation	NA
chr1	123855545	123855824	280	*	308	ENSG00000224857	121573946	121580524	-	upstream	-2275021	2275021	NearestLocation	NA
chr1	123864712	123865054	343	*	309	ENSG00000224857	121573946	121580524	-	upstream	-2284188	2284188	NearestLocation	NA
chr1	123867480	123867765	286	*	310	ENSG00000224857	121573946	121580524	-	upstream	-2286956	2286956	NearestLocation	NA
chr1	123869310	123870439	1130	*	311	ENSG00000224857	121573946	121580524	-	upstream	-2288786	2288786	NearestLocation	NA
chr1	123879514	123880044	531	*	312	ENSG00000224857	121573946	121580524	-	upstream	-2298990	2298990	NearestLocation	NA
chr1	123883599	123884753	1155	*	313	ENSG00000224857	121573946	121580524	-	upstream	-2303075	2303075	NearestLocation	NA
chr1	123910811	123911744	934	*	314	ENSG00000224857	121573946	121580524	-	upstream	-2330287	2330287	NearestLocation	NA
chr1	123926261	123927855	1595	*	315	ENSG00000224857	121573946	121580524	-	upstream	-2345737	2345737	NearestLocation	NA
chr1	123945984	123946310	327	*	316	ENSG00000224857	121573946	121580524	-	upstream	-2365460	2365460	NearestLocation	NA
chr1	123950077	123950387	311	*	317	ENSG00000224857	121573946	121580524	-	upstream	-2369553	2369553	NearestLocation	NA
chr1	123956019	123957266	1248	*	318	ENSG00000224857	121573946	121580524	-	upstream	-2375495	2375495	NearestLocation	NA
chr1	123959540	123960214	675	*	319	ENSG00000224857	121573946	121580524	-	upstream	-2379016	2379016	NearestLocation	NA
chr1	123968889	123971961	3073	*	320	ENSG00000224857	121573946	121580524	-	upstream	-2388365	2388365	NearestLocation	NA
chr1	123979965	123980879	915	*	321	ENSG00000224857	121573946	121580524	-	upstream	-2399441	2399441	NearestLocation	NA
chr1	123982252	123982614	363	*	322	ENSG00000224857	121573946	121580524	-	upstream	-2401728	2401728	NearestLocation	NA
chr1	123991380	123991853	474	*	323	ENSG00000224857	121573946	121580524	-	upstream	-2410856	2410856	NearestLocation	NA
chr1	123995209	123997060	1852	*	324	ENSG00000224857	121573946	121580524	-	upstream	-2414685	2414685	NearestLocation	NA
chr1	124010021	124010352	332	*	325	ENSG00000224857	121573946	121580524	-	upstream	-2429497	2429497	NearestLocation	NA
chr1	124012732	124013402	671	*	326	ENSG00000224857	121573946	121580524	-	upstream	-2432208	2432208	NearestLocation	NA
chr1	124015122	124015452	331	*	327	ENSG00000224857	121573946	121580524	-	upstream	-2434598	2434598	NearestLocation	NA
chr1	124021948	124022608	661	*	328	ENSG00000224857	121573946	121580524	-	upstream	-2441424	2441424	NearestLocation	NA
chr1	124036624	124040524	3901	*	329	ENSG00000224857	121573946	121580524	-	upstream	-2456100	2456100	NearestLocation	NA
chr1	124047768	124054822	7055	*	330	ENSG00000224857	121573946	121580524	-	upstream	-2467244	2467244	NearestLocation	NA
chr1	124061759	124062866	1108	*	331	ENSG00000224857	121573946	121580524	-	upstream	-2481235	2481235	NearestLocation	NA
chr1	124066137	124067217	1081	*	332	ENSG00000224857	121573946	121580524	-	upstream	-2485613	2485613	NearestLocation	NA
chr1	124068987	124073173	4187	*	333	ENSG00000224857	121573946	121580524	-	upstream	-2488463	2488463	NearestLocation	NA
chr1	124074844	124075144	301	*	334	ENSG00000224857	121573946	121580524	-	upstream	-2494320	2494320	NearestLocation	NA
chr1	124083385	124084555	1171	*	335	ENSG00000224857	121573946	121580524	-	upstream	-2502861	2502861	NearestLocation	NA
chr1	124096133	124097135	1003	*	336	ENSG00000224857	121573946	121580524	-	upstream	-2515609	2515609	NearestLocation	NA
chr1	124102044	124103234	1191	*	337	ENSG00000224857	121573946	121580524	-	upstream	-2521520	2521520	NearestLocation	NA
chr1	124106081	124107253	1173	*	338	ENSG00000224857	121573946	121580524	-	upstream	-2525557	2525557	NearestLocation	NA
chr1	124117484	124120444	2961	*	339	ENSG00000224857	121573946	121580524	-	upstream	-2536960	2536960	NearestLocation	NA
chr1	124123423	124124334	912	*	340	ENSG00000224857	121573946	121580524	-	upstream	-2542899	2542899	NearestLocation	NA
chr1	124125855	124126548	694	*	341	ENSG00000224857	121573946	121580524	-	upstream	-2545331	2545331	NearestLocation	NA
chr1	124129360	124132969	3610	*	342	ENSG00000224857	121573946	121580524	-	upstream	-2548836	2548836	NearestLocation	NA
chr1	124144067	124144662	596	*	343	ENSG00000224857	121573946	121580524	-	upstream	-2563543	2563543	NearestLocation	NA
chr1	124156110	124156459	350	*	344	ENSG00000224857	121573946	121580524	-	upstream	-2575586	2575586	NearestLocation	NA
chr1	124157830	124159099	1270	*	345	ENSG00000224857	121573946	121580524	-	upstream	-2577306	2577306	NearestLocation	NA
chr1	124164274	124164609	336	*	346	ENSG00000224857	121573946	121580524	-	upstream	-2583750	2583750	NearestLocation	NA
chr1	124169357	124169760	404	*	347	ENSG00000224857	121573946	121580524	-	upstream	-2588833	2588833	NearestLocation	NA
chr1	124173111	124173586	476	*	348	ENSG00000224857	121573946	121580524	-	upstream	-2592587	2592587	NearestLocation	NA
chr1	124188390	124189903	1514	*	349	ENSG00000224857	121573946	121580524	-	upstream	-2607866	2607866	NearestLocation	NA
chr1	124192784	124193849	1066	*	350	ENSG00000224857	121573946	121580524	-	upstream	-2612260	2612260	NearestLocation	NA
chr1	124196016	124198988	2973	*	351	ENSG00000224857	121573946	121580524	-	upstream	-2615492	2615492	NearestLocation	NA
chr1	124202867	124205255	2389	*	352	ENSG00000224857	121573946	121580524	-	upstream	-2622343	2622343	NearestLocation	NA
chr1	124209106	124209417	312	*	353	ENSG00000224857	121573946	121580524	-	upstream	-2628582	2628582	NearestLocation	NA
chr1	124214329	124215563	1235	*	354	ENSG00000224857	121573946	121580524	-	upstream	-2633805	2633805	NearestLocation	NA
chr1	124225427	124226432	1006	*	355	ENSG00000224857	121573946	121580524	-	upstream	-2644903	2644903	NearestLocation	NA
chr1	124236410	124237770	1361	*	356	ENSG00000224857	121573946	121580524	-	upstream	-2655886	2655886	NearestLocation	NA
chr1	124240023	124240429	407	*	357	ENSG00000224857	121573946	121580524	-	upstream	-2659499	2659499	NearestLocation	NA
chr1	124262082	124262360	279	*	358	ENSG00000224857	121573946	121580524	-	upstream	-2681558	2681558	NearestLocation	NA
chr1	124268155	124268916	762	*	359	ENSG00000224857	121573946	121580524	-	upstream	-2687631	2687631	NearestLocation	NA
chr1	124270100	124271658	1559	*	360	ENSG00000224857	121573946	121580524	-	upstream	-2689576	2689576	NearestLocation	NA
chr1	124275053	124275380	328	*	361	ENSG00000224857	121573946	121580524	-	upstream	-2694529	2694529	NearestLocation	NA
chr1	124277276	124281528	4253	*	362	ENSG00000224857	121573946	121580524	-	upstream	-2696752	2696752	NearestLocation	NA
chr1	124283369	124284333	965	*	363	ENSG00000224857	121573946	121580524	-	upstream	-2702845	2702845	NearestLocation	NA
chr1	124286195	124287291	1097	*	364	ENSG00000224857	121573946	121580524	-	upstream	-2705671	2705671	NearestLocation	NA
chr1	124292829	124293199	371	*	365	ENSG00000224857	121573946	121580524	-	upstream	-2712305	2712305	NearestLocation	NA
chr1	124296622	124298989	2368	*	366	ENSG00000224857	121573946	121580524	-	upstream	-2716098	2716098	NearestLocation	NA
chr1	124318193	124319616	1424	*	367	ENSG00000224857	121573946	121580524	-	upstream	-2737669	2737669	NearestLocation	NA
chr1	124320759	124321110	352	*	368	ENSG00000224857	121573946	121580524	-	upstream	-2740235	2740235	NearestLocation	NA
chr1	124325986	124330406	4421	*	369	ENSG00000224857	121573946	121580524	-	upstream	-2745462	2745462	NearestLocation	NA
chr1	124336222	124336861	640	*	370	ENSG00000224857	121573946	121580524	-	upstream	-2755698	2755698	NearestLocation	NA
chr1	124343493	124344587	1095	*	371	ENSG00000224857	121573946	121580524	-	upstream	-2762969	2762969	NearestLocation	NA
chr1	124347887	124348694	808	*	372	ENSG00000224857	121573946	121580524	-	upstream	-2767363	2767363	NearestLocation	NA
chr1	124352510	124352941	432	*	373	ENSG00000224857	121573946	121580524	-	upstream	-2771986	2771986	NearestLocation	NA
chr1	124355558	124356329	772	*	374	ENSG00000224857	121573946	121580524	-	upstream	-2775034	2775034	NearestLocation	NA
chr1	124357544	124357995	452	*	375	ENSG00000224857	121573946	121580524	-	upstream	-2777020	2777020	NearestLocation	NA
chr1	124366010	124367139	1130	*	376	ENSG00000224857	121573946	121580524	-	upstream	-2785486	2785486	NearestLocation	NA
chr1	124368658	124370254	1597	*	377	ENSG00000224857	121573946	121580524	-	upstream	-2788134	2788134	NearestLocation	NA
chr1	124376429	124377387	959	*	378	ENSG00000224857	121573946	121580524	-	upstream	-2795905	2795905	NearestLocation	NA
chr1	124387284	124387648	365	*	379	ENSG00000224857	121573946	121580524	-	upstream	-2806760	2806760	NearestLocation	NA
chr1	124391664	124392665	1002	*	380	ENSG00000224857	121573946	121580524	-	upstream	-2811140	2811140	NearestLocation	NA
chr1	124405220	124407808	2589	*	381	ENSG00000224857	121573946	121580524	-	upstream	-2824696	2824696	NearestLocation	NA
chr1	124410688	124411662	975	*	382	ENSG00000224857	121573946	121580524	-	upstream	-2830164	2830164	NearestLocation	NA
chr1	124412867	124414918	2052	*	383	ENSG00000224857	121573946	121580524	-	upstream	-2832343	2832343	NearestLocation	NA
chr1	124420880	124421175	296	*	384	ENSG00000224857	121573946	121580524	-	upstream	-2840356	2840356	NearestLocation	NA
chr1	124429904	124430744	841	*	385	ENSG00000224857	121573946	121580524	-	upstream	-2849380	2849380	NearestLocation	NA
chr1	124432096	124434056	1961	*	386	ENSG00000224857	121573946	121580524	-	upstream	-2851572	2851572	NearestLocation	NA
chr1	124437328	124438460	1133	*	387	ENSG00000224857	121573946	121580524	-	upstream	-2856804	2856804	NearestLocation	NA
chr1	124443340	124444418	1079	*	388	ENSG00000224857	121573946	121580524	-	upstream	-2862816	2862816	NearestLocation	NA
chr1	124446178	124446466	289	*	389	ENSG00000224857	121573946	121580524	-	upstream	-2865654	2865654	NearestLocation	NA
chr1	124450375	124451313	939	*	390	ENSG00000224857	121573946	121580524	-	upstream	-2869851	2869851	NearestLocation	NA
chr1	124454339	124455115	777	*	391	ENSG00000224857	121573946	121580524	-	upstream	-2873815	2873815	NearestLocation	NA
chr1	124457135	124458731	1597	*	392	ENSG00000224857	121573946	121580524	-	upstream	-2876611	2876611	NearestLocation	NA
chr1	124459937	124461132	1196	*	393	ENSG00000224857	121573946	121580524	-	upstream	-2879413	2879413	NearestLocation	NA
chr1	124465445	124465751	307	*	394	ENSG00000224857	121573946	121580524	-	upstream	-2884921	2884921	NearestLocation	NA
chr1	124472022	124472711	690	*	395	ENSG00000224857	121573946	121580524	-	upstream	-2891498	2891498	NearestLocation	NA
chr1	124475664	124480082	4419	*	396	ENSG00000224857	121573946	121580524	-	upstream	-2895140	2895140	NearestLocation	NA
chr1	124498417	124499387	971	*	397	ENSG00000224857	121573946	121580524	-	upstream	-2917893	2917893	NearestLocation	NA
chr1	124502376	124503538	1163	*	398	ENSG00000224857	121573946	121580524	-	upstream	-2921852	2921852	NearestLocation	NA
chr1	124505418	124507730	2313	*	399	ENSG00000224857	121573946	121580524	-	upstream	-2924894	2924894	NearestLocation	NA
chr1	124510769	124512887	2119	*	400	ENSG00000224857	121573946	121580524	-	upstream	-2930245	2930245	NearestLocation	NA
chr1	124514170	124514864	695	*	401	ENSG00000224857	121573946	121580524	-	upstream	-2933646	2933646	NearestLocation	NA
chr1	124526740	124527879	1140	*	402	ENSG00000224857	121573946	121580524	-	upstream	-2946216	2946216	NearestLocation	NA
chr1	124530473	124536336	5864	*	403	ENSG00000224857	121573946	121580524	-	upstream	-2949949	2949949	NearestLocation	NA
chr1	124540389	124541610	1222	*	404	ENSG00000224857	121573946	121580524	-	upstream	-2959865	2959865	NearestLocation	NA
chr1	124546363	124547495	1133	*	405	ENSG00000224857	121573946	121580524	-	upstream	-2965839	2965839	NearestLocation	NA
chr1	124548757	124549042	286	*	406	ENSG00000224857	121573946	121580524	-	upstream	-2968233	2968233	NearestLocation	NA
chr1	124554250	124555539	1290	*	407	ENSG00000224857	121573946	121580524	-	upstream	-2973726	2973726	NearestLocation	NA
chr1	124562425	124564283	1859	*	408	ENSG00000224857	121573946	121580524	-	upstream	-2981901	2981901	NearestLocation	NA
chr1	124567409	124568868	1460	*	409	ENSG00000224857	121573946	121580524	-	upstream	-2986885	2986885	NearestLocation	NA
chr1	124572001	124573362	1362	*	410	ENSG00000224857	121573946	121580524	-	upstream	-2991477	2991477	NearestLocation	NA
chr1	124580439	124580791	353	*	411	ENSG00000224857	121573946	121580524	-	upstream	-2999915	2999915	NearestLocation	NA
chr1	124589656	124592009	2354	*	412	ENSG00000224857	121573946	121580524	-	upstream	-3009132	3009132	NearestLocation	NA
chr1	124596913	124597967	1055	*	413	ENSG00000224857	121573946	121580524	-	upstream	-3016389	3016389	NearestLocation	NA
chr1	124603044	124604055	1012	*	414	ENSG00000224857	121573946	121580524	-	upstream	-3022520	3022520	NearestLocation	NA
chr1	124613263	124613566	304	*	415	ENSG00000224857	121573946	121580524	-	upstream	-3032739	3032739	NearestLocation	NA
chr1	124615086	124615434	349	*	416	ENSG00000224857	121573946	121580524	-	upstream	-3034562	3034562	NearestLocation	NA
chr1	124623127	124623458	332	*	417	ENSG00000224857	121573946	121580524	-	upstream	-3042603	3042603	NearestLocation	NA
chr1	124638741	124642483	3743	*	418	ENSG00000224857	121573946	121580524	-	upstream	-3058217	3058217	NearestLocation	NA
chr1	124647256	124649628	2373	*	419	ENSG00000224857	121573946	121580524	-	upstream	-3066732	3066732	NearestLocation	NA
chr1	124651238	124651640	403	*	420	ENSG00000224857	121573946	121580524	-	upstream	-3070714	3070714	NearestLocation	NA
chr1	124653511	124653875	365	*	421	ENSG00000224857	121573946	121580524	-	upstream	-3072987	3072987	NearestLocation	NA
chr1	124656779	124657075	297	*	422	ENSG00000224857	121573946	121580524	-	upstream	-3076255	3076255	NearestLocation	NA
chr1	124658951	124660100	1150	*	423	ENSG00000224857	121573946	121580524	-	upstream	-3078427	3078427	NearestLocation	NA
chr1	124662507	124662811	305	*	424	ENSG00000224857	121573946	121580524	-	upstream	-3081983	3081983	NearestLocation	NA
chr1	124671096	124673280	2185	*	425	ENSG00000224857	121573946	121580524	-	upstream	-3090572	3090572	NearestLocation	NA
chr1	124675117	124675596	480	*	426	ENSG00000224857	121573946	121580524	-	upstream	-3094593	3094593	NearestLocation	NA
chr1	124685163	124686723	1561	*	427	ENSG00000224857	121573946	121580524	-	upstream	-3104639	3104639	NearestLocation	NA
chr1	124690479	124695498	5020	*	428	ENSG00000224857	121573946	121580524	-	upstream	-3109955	3109955	NearestLocation	NA
chr1	124700979	124701596	618	*	429	ENSG00000224857	121573946	121580524	-	upstream	-3120455	3120455	NearestLocation	NA
chr1	124703496	124703900	405	*	430	ENSG00000224857	121573946	121580524	-	upstream	-3122972	3122972	NearestLocation	NA
chr1	124705347	124706027	681	*	431	ENSG00000224857	121573946	121580524	-	upstream	-3124823	3124823	NearestLocation	NA
chr1	124707767	124708713	947	*	432	ENSG00000224857	121573946	121580524	-	upstream	-3127243	3127243	NearestLocation	NA
chr1	124712548	124712854	307	*	433	ENSG00000224857	121573946	121580524	-	upstream	-3132024	3132024	NearestLocation	NA
chr1	124714701	124715647	947	*	434	ENSG00000224857	121573946	121580524	-	upstream	-3134177	3134177	NearestLocation	NA
chr1	124719673	124719974	302	*	435	ENSG00000224857	121573946	121580524	-	upstream	-3139149	3139149	NearestLocation	NA
chr1	124721718	124722502	785	*	436	ENSG00000224857	121573946	121580524	-	upstream	-3141194	3141194	NearestLocation	NA
chr1	124725083	124727738	2656	*	437	ENSG00000224857	121573946	121580524	-	upstream	-3144559	3144559	NearestLocation	NA
chr1	124732250	124733118	869	*	438	ENSG00000224857	121573946	121580524	-	upstream	-3151726	3151726	NearestLocation	NA
chr1	124734841	124737363	2523	*	439	ENSG00000224857	121573946	121580524	-	upstream	-3154317	3154317	NearestLocation	NA
chr1	124739346	124741509	2164	*	440	ENSG00000224857	121573946	121580524	-	upstream	-3158822	3158822	NearestLocation	NA
chr1	124744959	124745733	775	*	441	ENSG00000224857	121573946	121580524	-	upstream	-3164435	3164435	NearestLocation	NA
chr1	124750730	124752928	2199	*	442	ENSG00000224857	121573946	121580524	-	upstream	-3170206	3170206	NearestLocation	NA
chr1	124761843	124764085	2243	*	443	ENSG00000224857	121573946	121580524	-	upstream	-3181319	3181319	NearestLocation	NA
chr1	124774845	124776595	1751	*	444	ENSG00000224857	121573946	121580524	-	upstream	-3194321	3194321	NearestLocation	NA
chr1	124778084	124779185	1102	*	445	ENSG00000224857	121573946	121580524	-	upstream	-3197560	3197560	NearestLocation	NA
chr1	124782024	124784172	2149	*	446	ENSG00000224857	121573946	121580524	-	upstream	-3201500	3201500	NearestLocation	NA
chr1	124786012	124788150	2139	*	447	ENSG00000224857	121573946	121580524	-	upstream	-3205488	3205488	NearestLocation	NA
chr1	124793250	124794072	823	*	448	ENSG00000224857	121573946	121580524	-	upstream	-3212726	3212726	NearestLocation	NA
chr1	124803789	124806409	2621	*	449	ENSG00000224857	121573946	121580524	-	upstream	-3223265	3223265	NearestLocation	NA
chr1	124807820	124808194	375	*	450	ENSG00000224857	121573946	121580524	-	upstream	-3227296	3227296	NearestLocation	NA
chr1	124809512	124809888	377	*	451	ENSG00000224857	121573946	121580524	-	upstream	-3228988	3228988	NearestLocation	NA
chr1	124817906	124818580	675	*	452	ENSG00000224857	121573946	121580524	-	upstream	-3237382	3237382	NearestLocation	NA
chr1	124824548	124824984	437	*	453	ENSG00000224857	121573946	121580524	-	upstream	-3244024	3244024	NearestLocation	NA
chr1	124843315	124844159	845	*	454	ENSG00000224857	121573946	121580524	-	upstream	-3262791	3262791	NearestLocation	NA
chr1	124845337	124848176	2840	*	455	ENSG00000224857	121573946	121580524	-	upstream	-3264813	3264813	NearestLocation	NA
chr1	124862019	124862973	955	*	456	ENSG00000224857	121573946	121580524	-	upstream	-3281495	3281495	NearestLocation	NA
chr1	124868595	124869562	968	*	457	ENSG00000224857	121573946	121580524	-	upstream	-3288071	3288071	NearestLocation	NA
chr1	124875900	124877388	1489	*	458	ENSG00000224857	121573946	121580524	-	upstream	-3295376	3295376	NearestLocation	NA
chr1	124879476	124883780	4305	*	459	ENSG00000224857	121573946	121580524	-	upstream	-3298952	3298952	NearestLocation	NA
chr1	124886889	124887190	302	*	460	ENSG00000224857	121573946	121580524	-	upstream	-3306365	3306365	NearestLocation	NA
chr1	124888755	124889301	547	*	461	ENSG00000224857	121573946	121580524	-	upstream	-3308231	3308231	NearestLocation	NA
chr1	124893879	124895175	1297	*	462	ENSG00000224857	121573946	121580524	-	upstream	-3313355	3313355	NearestLocation	NA
chr1	124902817	124903515	699	*	463	ENSG00000224857	121573946	121580524	-	upstream	-3322293	3322293	NearestLocation	NA
chr1	124905429	124906345	917	*	464	ENSG00000224857	121573946	121580524	-	upstream	-3324905	3324905	NearestLocation	NA
chr1	124908404	124909087	684	*	465	ENSG00000224857	121573946	121580524	-	upstream	-3327880	3327880	NearestLocation	NA
chr1	124911945	124914213	2269	*	466	ENSG00000224857	121573946	121580524	-	upstream	-3331421	3331421	NearestLocation	NA
chr1	124919228	124921882	2655	*	467	ENSG00000224857	121573946	121580524	-	upstream	-3338704	3338704	NearestLocation	NA
chr1	124925427	124926866	1440	*	468	ENSG00000224857	121573946	121580524	-	upstream	-3344903	3344903	NearestLocation	NA
chr1	124936638	124938659	2022	*	469	ENSG00000224857	121573946	121580524	-	upstream	-3356114	3356114	NearestLocation	NA
chr1	125029684	125030010	327	*	470	ENSG00000224857	121573946	121580524	-	upstream	-3449160	3449160	NearestLocation	NA
chr1	125034668	125036504	1837	*	471	ENSG00000224857	121573946	121580524	-	upstream	-3454144	3454144	NearestLocation	NA
chr1	125039983	125041468	1486	*	472	ENSG00000224857	121573946	121580524	-	upstream	-3459459	3459459	NearestLocation	NA
chr1	125042702	125043307	606	*	473	ENSG00000224857	121573946	121580524	-	upstream	-3462178	3462178	NearestLocation	NA
chr1	125073746	125074463	718	*	474	ENSG00000224857	121573946	121580524	-	upstream	-3493222	3493222	NearestLocation	NA
chr1	125080060	125080360	301	*	475	ENSG00000224857	121573946	121580524	-	upstream	-3499536	3499536	NearestLocation	NA
chr1	125166917	125167981	1065	*	476	ENSG00000224857	121573946	121580524	-	upstream	-3586393	3586393	NearestLocation	NA
chr1	125178877	125183610	4734	*	477	ENSG00000224857	121573946	121580524	-	upstream	-3598353	3598353	NearestLocation	NA
chr1	143184644	143187991	3348	*	478	ENSG00000276118	143343180	143343275	+	upstream	-158536	155189	NearestLocation	NA
chr1	143190339	143190739	401	*	479	ENSG00000276118	143343180	143343275	+	upstream	-152841	152441	NearestLocation	NA
chr1	143191856	143195717	3862	*	480	ENSG00000276118	143343180	143343275	+	upstream	-151324	147463	NearestLocation	NA
chr1	143199853	143203518	3666	*	481	ENSG00000276118	143343180	143343275	+	upstream	-143327	139662	NearestLocation	NA
chr1	143206095	143207203	1109	*	482	ENSG00000276118	143343180	143343275	+	upstream	-137085	135977	NearestLocation	NA
chr1	143212199	143223457	11259	*	483	ENSG00000276118	143343180	143343275	+	upstream	-130981	119723	NearestLocation	NA
chr1	143227349	143228055	707	*	484	ENSG00000276118	143343180	143343275	+	upstream	-115831	115125	NearestLocation	NA
chr1	143229300	143233637	4338	*	485	ENSG00000276118	143343180	143343275	+	upstream	-113880	109543	NearestLocation	NA
chr1	143235710	143241943	6234	*	486	ENSG00000276118	143343180	143343275	+	upstream	-107470	101237	NearestLocation	NA
chr1	143245440	143247435	1996	*	487	ENSG00000276118	143343180	143343275	+	upstream	-97740	95745	NearestLocation	NA
chr1	143248563	143256917	8355	*	488	ENSG00000276118	143343180	143343275	+	upstream	-94617	86263	NearestLocation	NA
chr1	143261811	143267506	5696	*	489	ENSG00000276118	143343180	143343275	+	upstream	-81369	75674	NearestLocation	NA
chr1	143274868	143275610	743	*	490	ENSG00000276118	143343180	143343275	+	upstream	-68312	67570	NearestLocation	NA
chr1	143314153	143314620	468	*	491	ENSG00000276118	143343180	143343275	+	upstream	-29027	28560	NearestLocation	NA
chr1	148151796	148152272	477	*	492	ENSG00000263956	148102046	148152322	-	inside	526	50	NearestLocation	NBPF11
chr1	148671943	148672239	297	*	493	ENSG00000270629	148531385	148679751	-	inside	7808	7512	NearestLocation	NBPF14
chr1	149812889	149813653	765	*	494	ENSG00000183598	149813271	149813681	-	overlapEnd	792	28	NearestLocation	H3C13
chr1	149831296	149833381	2086	*	495	ENSG00000270882	149832659	149839767	+	overlapStart	-1363	722	NearestLocation	H4C14
chr1	149840341	149842745	2405	*	496	ENSG00000203812	149842188	149842736	-	includeFeature	2395	9	NearestLocation	H2AC18
chr1	149850938	149851333	396	*	497	ENSG00000272196	149851061	149851624	+	overlapStart	-123	123	NearestLocation	H2AC19
chr1	149852724	149854655	1932	*	498	ENSG00000203852	149852619	149854274	+	overlapEnd	105	105	NearestLocation	H3C15
chr1	149860526	149861688	1163	*	499	ENSG00000264207	149861271	149862504	+	overlapStart	-745	417	NearestLocation	NA
chr1	149886749	149887471	723	*	500	ENSG00000184260	149886975	149887364	+	includeFeature	-226	107	NearestLocation	H2AC20
chr1	150009568	150010240	673	*	501	ENSG00000264522	149937812	150010676	-	inside	1108	436	NearestLocation	OTUD7B
chr1	150066443	150067090	648	*	502	ENSG00000136631	150067293	150145327	+	upstream	-850	203	NearestLocation	VPS45
chr1	152112241	152113044	804	*	503	ENSG00000159450	152106317	152115454	-	inside	3213	2410	NearestLocation	TCHH
chr1	152305711	152306683	973	*	504	ENSG00000143631	152302175	152325203	-	inside	19492	3536	NearestLocation	FLG
chr1	153990982	153991394	413	*	505	ENSG00000177954	153990759	153992150	+	inside	223	223	NearestLocation	RPS27
chr1	155051541	155051996	456	*	506	ENSG00000143537	155050566	155062775	+	inside	975	975	NearestLocation	ADAM15
chr1	155135696	155136161	466	*	507	ENSG00000169241	155135344	155138857	+	inside	352	352	NearestLocation	SLC50A1
chr1	155194394	155194848	455	*	508	ENSG00000271748	155195167	155195275	+	upstream	-773	319	NearestLocation	NA
chr1	156114779	156116815	2037	*	509	ENSG00000196189	156147366	156177752	+	upstream	-32587	30551	NearestLocation	SEMA4A
chr1	161454781	161455583	803	*	510	ENSG00000277882	161411597	161411802	-	upstream	-42979	42979	NearestLocation	NA
chr1	161469573	161469959	387	*	511	ENSG00000143226	161505430	161524013	+	upstream	-35857	35471	NearestLocation	FCGR2A;FCGR2C
chr1	162270055	162270340	286	*	512	ENSG00000227094	162316852	162317794	-	downstream	47739	46512	NearestLocation	NA
chr1	164267318	164268373	1056	*	513	ENSG00000225719	164343005	164343864	+	upstream	-75687	74632	NearestLocation	NA
chr1	167722250	167722578	329	*	514	ENSG00000197965	167721192	167791919	+	inside	1058	1058	NearestLocation	MPZL1
chr1	168225770	168226182	413	*	515	ENSG00000213064	168225938	168253025	+	overlapStart	-168	168	NearestLocation	SFT2D2
chr1	169105968	169106510	543	*	516	ENSG00000143153	169105697	169132722	+	inside	271	271	NearestLocation	ATP1B1
chr1	182839389	182839783	395	*	517	ENSG00000135829	182839369	182887751	+	inside	20	20	NearestLocation	DHX9
chr1	183023364	183024222	859	*	518	ENSG00000135862	183023460	183145592	+	overlapStart	-96	96	NearestLocation	LAMC1
chr1	195065859	195066210	352	*	519	ENSG00000265108	195126681	195126776	+	upstream	-60822	60471	NearestLocation	NA
chr1	199438384	199439711	1328	*	520	ENSG00000236468	199387141	199388475	+	downstream	51243	49909	NearestLocation	NA
chr1	200669541	200669945	405	*	521	ENSG00000118197	200623896	200669969	-	inside	428	24	NearestLocation	DDX59
chr1	202810793	202811600	808	*	522	ENSG00000260021	202810238	202810829	-	overlapStart	36	36	NearestLocation	NA
chr1	204870108	204870579	472	*	523	ENSG00000163531	204828651	205022822	+	inside	41457	41457	NearestLocation	NFASC
chr1	211830541	211830834	294	*	524	ENSG00000123684	211743457	211830772	-	overlapStart	231	62	NearestLocation	LPGAT1
chr1	212285535	212285825	291	*	525	ENSG00000066027	212285537	212361863	+	overlapStart	-2	2	NearestLocation	PPP2R5A
chr1	213327406	213327868	463	*	526	ENSG00000228646	213428708	213429077	-	downstream	101671	100840	NearestLocation	NA
chr1	213885756	213886051	296	*	527	ENSG00000117707	213983181	214041502	+	upstream	-97425	97130	NearestLocation	PROX1
chr1	214501101	214501576	476	*	528	ENSG00000213036	214482813	214483387	-	upstream	-17714	17714	NearestLocation	NA
chr1	214550665	214551924	1260	*	529	ENSG00000152104	214348696	214552449	-	inside	1784	525	NearestLocation	PTPN14
chr1	215567415	215567806	392	*	530	ENSG00000136636	215567392	215621807	+	inside	23	23	NearestLocation	KCTD3
chr1	224012819	224013645	827	*	531	ENSG00000278467	223994262	223995196	+	downstream	18557	17623	NearestLocation	NA
chr1	224014810	224016480	1671	*	532	ENSG00000229930	224030704	224035056	-	downstream	20246	14224	NearestLocation	NA
chr1	226110112	226110966	855	*	533	ENSG00000270598	226127178	226127346	+	upstream	-17066	16212	NearestLocation	NA
chr1	226703276	226703643	368	*	534	ENSG00000228382	226656640	226675067	-	upstream	-28209	28209	NearestLocation	NA
chr1	228081939	228082899	961	*	535	ENSG00000143761	228082660	228099212	+	overlapStart	-721	239	NearestLocation	ARF1
chr1	228611677	228613747	2071	*	536	ENSG00000201588	228612509	228612627	-	includeFeature	950	832	NearestLocation	RNA5S2
chr1	228620466	228621273	808	*	537	ENSG00000200624	228621447	228621565	-	downstream	1099	174	NearestLocation	RNA5S6
chr1	228636911	228637464	554	*	538	ENSG00000202526	228637096	228637214	-	includeFeature	303	185	NearestLocation	RNA5S13
chr1	228644060	228645814	1755	*	539	ENSG00000202257	228643809	228643927	-	upstream	-133	133	NearestLocation	RNA5S16
chr1	229408532	229408823	292	*	540	ENSG00000252051	229410500	229410767	-	downstream	2235	1677	NearestLocation	NA
chr1	230067907	230068189	283	*	541	ENSG00000143641	230057990	230282124	+	inside	9917	9917	NearestLocation	GALNT2
chr1	234607684	234608629	946	*	542	ENSG00000228830	234607008	234609483	+	inside	676	676	NearestLocation	NA
chr1	234723384	234724469	1086	*	543	ENSG00000227630	234724042	234731643	+	overlapStart	-658	427	NearestLocation	LINC01132
chr1	244863016	244864521	1506	*	544	ENSG00000153187	244851166	244864542	-	inside	1526	21	NearestLocation	HNRNPU
chr1	247103950	247104267	318	*	545	ENSG00000188295	247099962	247104372	-	inside	422	105	NearestLocation	ZNF669
chr1	248873580	248874295	716	*	546	ENSG00000227237	248859164	248864796	+	downstream	14416	8784	NearestLocation	NA
chr10	3172449	3172733	285	*	547	ENSG00000107959	3137728	3172841	-	inside	392	108	NearestLocation	PITRM1
chr10	21533953	21534240	288	*	548	ENSG00000078403	21534165	21743630	+	overlapStart	-212	75	NearestLocation	MLLT10
chr10	38527402	38529474	2073	*	549	ENSG00000215151	38601418	38605609	+	upstream	-74016	71944	NearestLocation	NA
chr10	38579007	38579578	572	*	550	ENSG00000215151	38601418	38605609	+	upstream	-22411	21840	NearestLocation	NA
chr10	38852033	38852410	378	*	551	ENSG00000233832	38783004	38783108	+	downstream	69029	68925	NearestLocation	NA
chr10	38902710	38903142	433	*	552	ENSG00000233832	38783004	38783108	+	downstream	119706	119602	NearestLocation	NA
chr10	38911793	38912754	962	*	553	ENSG00000233832	38783004	38783108	+	downstream	128789	128685	NearestLocation	NA
chr10	38918840	38920217	1378	*	554	ENSG00000233832	38783004	38783108	+	downstream	135836	135732	NearestLocation	NA
chr10	38959401	38960018	618	*	555	ENSG00000233832	38783004	38783108	+	downstream	176397	176293	NearestLocation	NA
chr10	39936203	39937248	1046	*	556	ENSG00000233832	38783004	38783108	+	downstream	1153199	1153095	NearestLocation	NA
chr10	39967662	39968317	656	*	557	ENSG00000233832	38783004	38783108	+	downstream	1184658	1184554	NearestLocation	NA
chr10	39983353	39987322	3970	*	558	ENSG00000233832	38783004	38783108	+	downstream	1200349	1200245	NearestLocation	NA
chr10	39988975	39994286	5312	*	559	ENSG00000233832	38783004	38783108	+	downstream	1205971	1205867	NearestLocation	NA
chr10	39997756	39998958	1203	*	560	ENSG00000233832	38783004	38783108	+	downstream	1214752	1214648	NearestLocation	NA
chr10	40019721	40020613	893	*	561	ENSG00000233832	38783004	38783108	+	downstream	1236717	1236613	NearestLocation	NA
chr10	40080245	40081424	1180	*	562	ENSG00000233832	38783004	38783108	+	downstream	1297241	1297137	NearestLocation	NA
chr10	40085879	40086513	635	*	563	ENSG00000233832	38783004	38783108	+	downstream	1302875	1302771	NearestLocation	NA
chr10	40097426	40099714	2289	*	564	ENSG00000233832	38783004	38783108	+	downstream	1314422	1314318	NearestLocation	NA
chr10	40101115	40101809	695	*	565	ENSG00000233832	38783004	38783108	+	downstream	1318111	1318007	NearestLocation	NA
chr10	40134924	40135903	980	*	566	ENSG00000233832	38783004	38783108	+	downstream	1351920	1351816	NearestLocation	NA
chr10	40148016	40149375	1360	*	567	ENSG00000233832	38783004	38783108	+	downstream	1365012	1364908	NearestLocation	NA
chr10	40157813	40158936	1124	*	568	ENSG00000233832	38783004	38783108	+	downstream	1374809	1374705	NearestLocation	NA
chr10	40184833	40187010	2178	*	569	ENSG00000233832	38783004	38783108	+	downstream	1401829	1401725	NearestLocation	NA
chr10	40192351	40192865	515	*	570	ENSG00000233832	38783004	38783108	+	downstream	1409347	1409243	NearestLocation	NA
chr10	40201157	40205348	4192	*	571	ENSG00000233832	38783004	38783108	+	downstream	1418153	1418049	NearestLocation	NA
chr10	40216470	40217616	1147	*	572	ENSG00000233832	38783004	38783108	+	downstream	1433466	1433362	NearestLocation	NA
chr10	40219181	40220090	910	*	573	ENSG00000233832	38783004	38783108	+	downstream	1436177	1436073	NearestLocation	NA
chr10	40223546	40224002	457	*	574	ENSG00000233832	38783004	38783108	+	downstream	1440542	1440438	NearestLocation	NA
chr10	40227997	40228297	301	*	575	ENSG00000233832	38783004	38783108	+	downstream	1444993	1444889	NearestLocation	NA
chr10	40262747	40263245	499	*	576	ENSG00000233832	38783004	38783108	+	downstream	1479743	1479639	NearestLocation	NA
chr10	40266006	40269551	3546	*	577	ENSG00000233832	38783004	38783108	+	downstream	1483002	1482898	NearestLocation	NA
chr10	40277207	40280248	3042	*	578	ENSG00000233832	38783004	38783108	+	downstream	1494203	1494099	NearestLocation	NA
chr10	40284691	40290287	5597	*	579	ENSG00000233832	38783004	38783108	+	downstream	1501687	1501583	NearestLocation	NA
chr10	40325599	40326603	1005	*	580	ENSG00000233832	38783004	38783108	+	downstream	1542595	1542491	NearestLocation	NA
chr10	40345287	40346282	996	*	581	ENSG00000233832	38783004	38783108	+	downstream	1562283	1562179	NearestLocation	NA
chr10	40364471	40364806	336	*	582	ENSG00000233832	38783004	38783108	+	downstream	1581467	1581363	NearestLocation	NA
chr10	40366045	40367852	1808	*	583	ENSG00000233832	38783004	38783108	+	downstream	1583041	1582937	NearestLocation	NA
chr10	40371597	40372392	796	*	584	ENSG00000233832	38783004	38783108	+	downstream	1588593	1588489	NearestLocation	NA
chr10	40374418	40376181	1764	*	585	ENSG00000233832	38783004	38783108	+	downstream	1591414	1591310	NearestLocation	NA
chr10	40387743	40393741	5999	*	586	ENSG00000233832	38783004	38783108	+	downstream	1604739	1604635	NearestLocation	NA
chr10	40400247	40400673	427	*	587	ENSG00000233832	38783004	38783108	+	downstream	1617243	1617139	NearestLocation	NA
chr10	40408670	40409116	447	*	588	ENSG00000233832	38783004	38783108	+	downstream	1625666	1625562	NearestLocation	NA
chr10	40413007	40415844	2838	*	589	ENSG00000233832	38783004	38783108	+	downstream	1630003	1629899	NearestLocation	NA
chr10	40428829	40429935	1107	*	590	ENSG00000233832	38783004	38783108	+	downstream	1645825	1645721	NearestLocation	NA
chr10	40440910	40441501	592	*	591	ENSG00000233832	38783004	38783108	+	downstream	1657906	1657802	NearestLocation	NA
chr10	40453979	40456136	2158	*	592	ENSG00000233832	38783004	38783108	+	downstream	1670975	1670871	NearestLocation	NA
chr10	40476322	40477641	1320	*	593	ENSG00000229485	42149310	42149549	-	downstream	1673227	1671669	NearestLocation	NA
chr10	40478802	40480083	1282	*	594	ENSG00000229485	42149310	42149549	-	downstream	1670747	1669227	NearestLocation	NA
chr10	40486371	40486874	504	*	595	ENSG00000229485	42149310	42149549	-	downstream	1663178	1662436	NearestLocation	NA
chr10	40488749	40490010	1262	*	596	ENSG00000229485	42149310	42149549	-	downstream	1660800	1659300	NearestLocation	NA
chr10	40496232	40497405	1174	*	597	ENSG00000229485	42149310	42149549	-	downstream	1653317	1651905	NearestLocation	NA
chr10	40502359	40502707	349	*	598	ENSG00000229485	42149310	42149549	-	downstream	1647190	1646603	NearestLocation	NA
chr10	40504400	40504724	325	*	599	ENSG00000229485	42149310	42149549	-	downstream	1645149	1644586	NearestLocation	NA
chr10	40506195	40506819	625	*	600	ENSG00000229485	42149310	42149549	-	downstream	1643354	1642491	NearestLocation	NA
chr10	40512296	40513241	946	*	601	ENSG00000229485	42149310	42149549	-	downstream	1637253	1636069	NearestLocation	NA
chr10	40514524	40515795	1272	*	602	ENSG00000229485	42149310	42149549	-	downstream	1635025	1633515	NearestLocation	NA
chr10	40518080	40519160	1081	*	603	ENSG00000229485	42149310	42149549	-	downstream	1631469	1630150	NearestLocation	NA
chr10	40537748	40538260	513	*	604	ENSG00000229485	42149310	42149549	-	downstream	1611801	1611050	NearestLocation	NA
chr10	40540627	40543877	3251	*	605	ENSG00000229485	42149310	42149549	-	downstream	1608922	1605433	NearestLocation	NA
chr10	40555442	40557537	2096	*	606	ENSG00000229485	42149310	42149549	-	downstream	1594107	1591773	NearestLocation	NA
chr10	40587140	40588439	1300	*	607	ENSG00000229485	42149310	42149549	-	downstream	1562409	1560871	NearestLocation	NA
chr10	40592972	40593552	581	*	608	ENSG00000229485	42149310	42149549	-	downstream	1556577	1555758	NearestLocation	NA
chr10	40597783	40600958	3176	*	609	ENSG00000229485	42149310	42149549	-	downstream	1551766	1548352	NearestLocation	NA
chr10	40606586	40607730	1145	*	610	ENSG00000229485	42149310	42149549	-	downstream	1542963	1541580	NearestLocation	NA
chr10	40610639	40612801	2163	*	611	ENSG00000229485	42149310	42149549	-	downstream	1538910	1536509	NearestLocation	NA
chr10	40614782	40615785	1004	*	612	ENSG00000229485	42149310	42149549	-	downstream	1534767	1533525	NearestLocation	NA
chr10	40617511	40620504	2994	*	613	ENSG00000229485	42149310	42149549	-	downstream	1532038	1528806	NearestLocation	NA
chr10	40633527	40634295	769	*	614	ENSG00000229485	42149310	42149549	-	downstream	1516022	1515015	NearestLocation	NA
chr10	40644658	40645696	1039	*	615	ENSG00000229485	42149310	42149549	-	downstream	1504891	1503614	NearestLocation	NA
chr10	40647223	40647877	655	*	616	ENSG00000229485	42149310	42149549	-	downstream	1502326	1501433	NearestLocation	NA
chr10	40649291	40649850	560	*	617	ENSG00000229485	42149310	42149549	-	downstream	1500258	1499460	NearestLocation	NA
chr10	40657870	40658414	545	*	618	ENSG00000229485	42149310	42149549	-	downstream	1491679	1490896	NearestLocation	NA
chr10	40668802	40671113	2312	*	619	ENSG00000229485	42149310	42149549	-	downstream	1480747	1478197	NearestLocation	NA
chr10	40678154	40679325	1172	*	620	ENSG00000229485	42149310	42149549	-	downstream	1471395	1469985	NearestLocation	NA
chr10	40681913	40682822	910	*	621	ENSG00000229485	42149310	42149549	-	downstream	1467636	1466488	NearestLocation	NA
chr10	40711898	40712521	624	*	622	ENSG00000229485	42149310	42149549	-	downstream	1437651	1436789	NearestLocation	NA
chr10	40714875	40717404	2530	*	623	ENSG00000229485	42149310	42149549	-	downstream	1434674	1431906	NearestLocation	NA
chr10	40736225	40736993	769	*	624	ENSG00000229485	42149310	42149549	-	downstream	1413324	1412317	NearestLocation	NA
chr10	40739531	40740832	1302	*	625	ENSG00000229485	42149310	42149549	-	downstream	1410018	1408478	NearestLocation	NA
chr10	40745100	40745502	403	*	626	ENSG00000229485	42149310	42149549	-	downstream	1404449	1403808	NearestLocation	NA
chr10	40760119	40761956	1838	*	627	ENSG00000229485	42149310	42149549	-	downstream	1389430	1387354	NearestLocation	NA
chr10	40763197	40763911	715	*	628	ENSG00000229485	42149310	42149549	-	downstream	1386352	1385399	NearestLocation	NA
chr10	40770773	40772131	1359	*	629	ENSG00000229485	42149310	42149549	-	downstream	1378776	1377179	NearestLocation	NA
chr10	40781651	40782686	1036	*	630	ENSG00000229485	42149310	42149549	-	downstream	1367898	1366624	NearestLocation	NA
chr10	40786639	40787093	455	*	631	ENSG00000229485	42149310	42149549	-	downstream	1362910	1362217	NearestLocation	NA
chr10	40792382	40792667	286	*	632	ENSG00000229485	42149310	42149549	-	downstream	1357167	1356643	NearestLocation	NA
chr10	40795889	40799034	3146	*	633	ENSG00000229485	42149310	42149549	-	downstream	1353660	1350276	NearestLocation	NA
chr10	40800882	40802470	1589	*	634	ENSG00000229485	42149310	42149549	-	downstream	1348667	1346840	NearestLocation	NA
chr10	40806011	40807391	1381	*	635	ENSG00000229485	42149310	42149549	-	downstream	1343538	1341919	NearestLocation	NA
chr10	40811070	40811665	596	*	636	ENSG00000229485	42149310	42149549	-	downstream	1338479	1337645	NearestLocation	NA
chr10	40814967	40816638	1672	*	637	ENSG00000229485	42149310	42149549	-	downstream	1334582	1332672	NearestLocation	NA
chr10	40817820	40818368	549	*	638	ENSG00000229485	42149310	42149549	-	downstream	1331729	1330942	NearestLocation	NA
chr10	40833591	40833972	382	*	639	ENSG00000229485	42149310	42149549	-	downstream	1315958	1315338	NearestLocation	NA
chr10	40844459	40850456	5998	*	640	ENSG00000229485	42149310	42149549	-	downstream	1305090	1298854	NearestLocation	NA
chr10	40852771	40855308	2538	*	641	ENSG00000229485	42149310	42149549	-	downstream	1296778	1294002	NearestLocation	NA
chr10	40862643	40864350	1708	*	642	ENSG00000229485	42149310	42149549	-	downstream	1286906	1284960	NearestLocation	NA
chr10	40866779	40867162	384	*	643	ENSG00000229485	42149310	42149549	-	downstream	1282770	1282148	NearestLocation	NA
chr10	40870251	40870896	646	*	644	ENSG00000229485	42149310	42149549	-	downstream	1279298	1278414	NearestLocation	NA
chr10	40875118	40876013	896	*	645	ENSG00000229485	42149310	42149549	-	downstream	1274431	1273297	NearestLocation	NA
chr10	40878591	40880620	2030	*	646	ENSG00000229485	42149310	42149549	-	downstream	1270958	1268690	NearestLocation	NA
chr10	40883167	40884418	1252	*	647	ENSG00000229485	42149310	42149549	-	downstream	1266382	1264892	NearestLocation	NA
chr10	40892097	40892496	400	*	648	ENSG00000229485	42149310	42149549	-	downstream	1257452	1256814	NearestLocation	NA
chr10	40900325	40901009	685	*	649	ENSG00000229485	42149310	42149549	-	downstream	1249224	1248301	NearestLocation	NA
chr10	40905760	40906093	334	*	650	ENSG00000229485	42149310	42149549	-	downstream	1243789	1243217	NearestLocation	NA
chr10	40912005	40912317	313	*	651	ENSG00000229485	42149310	42149549	-	downstream	1237544	1236993	NearestLocation	NA
chr10	40920184	40920569	386	*	652	ENSG00000229485	42149310	42149549	-	downstream	1229365	1228741	NearestLocation	NA
chr10	40933974	40935623	1650	*	653	ENSG00000229485	42149310	42149549	-	downstream	1215575	1213687	NearestLocation	NA
chr10	40937507	40939777	2271	*	654	ENSG00000229485	42149310	42149549	-	downstream	1212042	1209533	NearestLocation	NA
chr10	40945041	40947207	2167	*	655	ENSG00000229485	42149310	42149549	-	downstream	1204508	1202103	NearestLocation	NA
chr10	40948699	40949683	985	*	656	ENSG00000229485	42149310	42149549	-	downstream	1200850	1199627	NearestLocation	NA
chr10	40961220	40961742	523	*	657	ENSG00000229485	42149310	42149549	-	downstream	1188329	1187568	NearestLocation	NA
chr10	40965093	40965816	724	*	658	ENSG00000229485	42149310	42149549	-	downstream	1184456	1183494	NearestLocation	NA
chr10	40973571	40974109	539	*	659	ENSG00000229485	42149310	42149549	-	downstream	1175978	1175201	NearestLocation	NA
chr10	40975715	40976489	775	*	660	ENSG00000229485	42149310	42149549	-	downstream	1173834	1172821	NearestLocation	NA
chr10	40987141	40987829	689	*	661	ENSG00000229485	42149310	42149549	-	downstream	1162408	1161481	NearestLocation	NA
chr10	40991198	40992001	804	*	662	ENSG00000229485	42149310	42149549	-	downstream	1158351	1157309	NearestLocation	NA
chr10	40996959	40997285	327	*	663	ENSG00000229485	42149310	42149549	-	downstream	1152590	1152025	NearestLocation	NA
chr10	41006441	41006752	312	*	664	ENSG00000229485	42149310	42149549	-	downstream	1143108	1142558	NearestLocation	NA
chr10	41017893	41018260	368	*	665	ENSG00000229485	42149310	42149549	-	downstream	1131656	1131050	NearestLocation	NA
chr10	41025463	41026597	1135	*	666	ENSG00000229485	42149310	42149549	-	downstream	1124086	1122713	NearestLocation	NA
chr10	41042950	41043276	327	*	667	ENSG00000229485	42149310	42149549	-	downstream	1106599	1106034	NearestLocation	NA
chr10	41044444	41044768	325	*	668	ENSG00000229485	42149310	42149549	-	downstream	1105105	1104542	NearestLocation	NA
chr10	41060622	41061407	786	*	669	ENSG00000229485	42149310	42149549	-	downstream	1088927	1087903	NearestLocation	NA
chr10	41066011	41066726	716	*	670	ENSG00000229485	42149310	42149549	-	downstream	1083538	1082584	NearestLocation	NA
chr10	41076221	41076710	490	*	671	ENSG00000229485	42149310	42149549	-	downstream	1073328	1072600	NearestLocation	NA
chr10	41077884	41078222	339	*	672	ENSG00000229485	42149310	42149549	-	downstream	1071665	1071088	NearestLocation	NA
chr10	41083986	41084344	359	*	673	ENSG00000229485	42149310	42149549	-	downstream	1065563	1064966	NearestLocation	NA
chr10	41087570	41088636	1067	*	674	ENSG00000229485	42149310	42149549	-	downstream	1061979	1060674	NearestLocation	NA
chr10	41099142	41099441	300	*	675	ENSG00000229485	42149310	42149549	-	downstream	1050407	1049869	NearestLocation	NA
chr10	41104647	41105401	755	*	676	ENSG00000229485	42149310	42149549	-	downstream	1044902	1043909	NearestLocation	NA
chr10	41109470	41110515	1046	*	677	ENSG00000229485	42149310	42149549	-	downstream	1040079	1038795	NearestLocation	NA
chr10	41124952	41126468	1517	*	678	ENSG00000229485	42149310	42149549	-	downstream	1024597	1022842	NearestLocation	NA
chr10	41164003	41164519	517	*	679	ENSG00000229485	42149310	42149549	-	downstream	985546	984791	NearestLocation	NA
chr10	41177715	41178142	428	*	680	ENSG00000229485	42149310	42149549	-	downstream	971834	971168	NearestLocation	NA
chr10	41187923	41188623	701	*	681	ENSG00000229485	42149310	42149549	-	downstream	961626	960687	NearestLocation	NA
chr10	41191985	41192493	509	*	682	ENSG00000229485	42149310	42149549	-	downstream	957564	956817	NearestLocation	NA
chr10	41193870	41194670	801	*	683	ENSG00000229485	42149310	42149549	-	downstream	955679	954640	NearestLocation	NA
chr10	41200707	41201678	972	*	684	ENSG00000229485	42149310	42149549	-	downstream	948842	947632	NearestLocation	NA
chr10	41202834	41203333	500	*	685	ENSG00000229485	42149310	42149549	-	downstream	946715	945977	NearestLocation	NA
chr10	41210470	41210794	325	*	686	ENSG00000229485	42149310	42149549	-	downstream	939079	938516	NearestLocation	NA
chr10	41225609	41225886	278	*	687	ENSG00000229485	42149310	42149549	-	downstream	923940	923424	NearestLocation	NA
chr10	41231689	41232072	384	*	688	ENSG00000229485	42149310	42149549	-	downstream	917860	917238	NearestLocation	NA
chr10	41265430	41265851	422	*	689	ENSG00000229485	42149310	42149549	-	downstream	884119	883459	NearestLocation	NA
chr10	41267592	41268443	852	*	690	ENSG00000229485	42149310	42149549	-	downstream	881957	880867	NearestLocation	NA
chr10	41289482	41289825	344	*	691	ENSG00000229485	42149310	42149549	-	downstream	860067	859485	NearestLocation	NA
chr10	41299409	41299933	525	*	692	ENSG00000229485	42149310	42149549	-	downstream	850140	849377	NearestLocation	NA
chr10	41303111	41304604	1494	*	693	ENSG00000229485	42149310	42149549	-	downstream	846438	844706	NearestLocation	NA
chr10	41310338	41311551	1214	*	694	ENSG00000229485	42149310	42149549	-	downstream	839211	837759	NearestLocation	NA
chr10	41322510	41322906	397	*	695	ENSG00000229485	42149310	42149549	-	downstream	827039	826404	NearestLocation	NA
chr10	41326426	41327324	899	*	696	ENSG00000229485	42149310	42149549	-	downstream	823123	821986	NearestLocation	NA
chr10	41333306	41334714	1409	*	697	ENSG00000229485	42149310	42149549	-	downstream	816243	814596	NearestLocation	NA
chr10	41345825	41346964	1140	*	698	ENSG00000229485	42149310	42149549	-	downstream	803724	802346	NearestLocation	NA
chr10	41350989	41351269	281	*	699	ENSG00000229485	42149310	42149549	-	downstream	798560	798041	NearestLocation	NA
chr10	41353225	41354777	1553	*	700	ENSG00000229485	42149310	42149549	-	downstream	796324	794533	NearestLocation	NA
chr10	41365609	41365899	291	*	701	ENSG00000229485	42149310	42149549	-	downstream	783940	783411	NearestLocation	NA
chr10	41370324	41370895	572	*	702	ENSG00000229485	42149310	42149549	-	downstream	779225	778415	NearestLocation	NA
chr10	41381577	41382290	714	*	703	ENSG00000229485	42149310	42149549	-	downstream	767972	767020	NearestLocation	NA
chr10	41390410	41390691	282	*	704	ENSG00000229485	42149310	42149549	-	downstream	759139	758619	NearestLocation	NA
chr10	41397156	41397470	315	*	705	ENSG00000229485	42149310	42149549	-	downstream	752393	751840	NearestLocation	NA
chr10	41400333	41402056	1724	*	706	ENSG00000229485	42149310	42149549	-	downstream	749216	747254	NearestLocation	NA
chr10	41406621	41407166	546	*	707	ENSG00000229485	42149310	42149549	-	downstream	742928	742144	NearestLocation	NA
chr10	41418198	41419269	1072	*	708	ENSG00000229485	42149310	42149549	-	downstream	731351	730041	NearestLocation	NA
chr10	41422486	41423180	695	*	709	ENSG00000229485	42149310	42149549	-	downstream	727063	726130	NearestLocation	NA
chr10	41439572	41439945	374	*	710	ENSG00000229485	42149310	42149549	-	downstream	709977	709365	NearestLocation	NA
chr10	41445679	41447276	1598	*	711	ENSG00000229485	42149310	42149549	-	downstream	703870	702034	NearestLocation	NA
chr10	41454806	41456792	1987	*	712	ENSG00000229485	42149310	42149549	-	downstream	694743	692518	NearestLocation	NA
chr10	41471116	41471521	406	*	713	ENSG00000229485	42149310	42149549	-	downstream	678433	677789	NearestLocation	NA
chr10	41473114	41473814	701	*	714	ENSG00000229485	42149310	42149549	-	downstream	676435	675496	NearestLocation	NA
chr10	41482993	41483302	310	*	715	ENSG00000229485	42149310	42149549	-	downstream	666556	666008	NearestLocation	NA
chr10	41495560	41496700	1141	*	716	ENSG00000229485	42149310	42149549	-	downstream	653989	652610	NearestLocation	NA
chr10	41505407	41506000	594	*	717	ENSG00000229485	42149310	42149549	-	downstream	644142	643310	NearestLocation	NA
chr10	41516341	41517551	1211	*	718	ENSG00000229485	42149310	42149549	-	downstream	633208	631759	NearestLocation	NA
chr10	41523102	41523531	430	*	719	ENSG00000229485	42149310	42149549	-	downstream	626447	625779	NearestLocation	NA
chr10	41529728	41530063	336	*	720	ENSG00000229485	42149310	42149549	-	downstream	619821	619247	NearestLocation	NA
chr10	41576781	41577142	362	*	721	ENSG00000229485	42149310	42149549	-	downstream	572768	572168	NearestLocation	NA
chr10	41843563	41844302	740	*	722	ENSG00000229485	42149310	42149549	-	downstream	305986	305008	NearestLocation	NA
chr10	41845652	41848721	3070	*	723	ENSG00000229485	42149310	42149549	-	downstream	303897	300589	NearestLocation	NA
chr10	41850814	41854978	4165	*	724	ENSG00000229485	42149310	42149549	-	downstream	298735	294332	NearestLocation	NA
chr10	41859272	41862071	2800	*	725	ENSG00000229485	42149310	42149549	-	downstream	290277	287239	NearestLocation	NA
chr10	41864684	41867529	2846	*	726	ENSG00000229485	42149310	42149549	-	downstream	284865	281781	NearestLocation	NA
chr10	41868861	41870846	1986	*	727	ENSG00000229485	42149310	42149549	-	downstream	280688	278464	NearestLocation	NA
chr10	41873806	41875471	1666	*	728	ENSG00000229485	42149310	42149549	-	downstream	275743	273839	NearestLocation	NA
chr10	41876765	41877909	1145	*	729	ENSG00000229485	42149310	42149549	-	downstream	272784	271401	NearestLocation	NA
chr10	41882848	41884497	1650	*	730	ENSG00000229485	42149310	42149549	-	downstream	266701	264813	NearestLocation	NA
chr10	41888282	41896989	8708	*	731	ENSG00000229485	42149310	42149549	-	downstream	261267	252321	NearestLocation	NA
chr10	41898449	41900478	2030	*	732	ENSG00000229485	42149310	42149549	-	downstream	251100	248832	NearestLocation	NA
chr10	41903311	41916241	12931	*	733	ENSG00000229485	42149310	42149549	-	downstream	246238	233069	NearestLocation	NA
chr10	42066361	42084010	17650	*	734	ENSG00000229485	42149310	42149549	-	downstream	83188	65300	NearestLocation	NA
chr10	42085290	42086719	1430	*	735	ENSG00000229485	42149310	42149549	-	downstream	64259	62591	NearestLocation	NA
chr10	42087932	42089555	1624	*	736	ENSG00000229485	42149310	42149549	-	downstream	61617	59755	NearestLocation	NA
chr10	42090759	42092866	2108	*	737	ENSG00000229485	42149310	42149549	-	downstream	58790	56444	NearestLocation	NA
chr10	42093977	42094889	913	*	738	ENSG00000229485	42149310	42149549	-	downstream	55572	54421	NearestLocation	NA
chr10	42101608	42104370	2763	*	739	ENSG00000229485	42149310	42149549	-	downstream	47941	44940	NearestLocation	NA
chr10	67884452	67885479	1028	*	740	ENSG00000096717	67884669	67918390	+	overlapStart	-217	217	NearestLocation	SIRT1
chr10	72272953	72274854	1902	*	741	ENSG00000168209	72273920	72276036	+	overlapStart	-967	934	NearestLocation	DDIT4
chr10	78136973	78137338	366	*	742	ENSG00000231957	78068623	78069538	-	upstream	-67435	67435	NearestLocation	NA
chr10	78794333	78795454	1122	*	743	ENSG00000228683	78696062	78697022	-	upstream	-97311	97311	NearestLocation	NA
chr10	89414682	89415143	462	*	744	ENSG00000152778	89414586	89421001	+	inside	96	96	NearestLocation	IFIT5
chr10	92848727	92849243	517	*	745	ENSG00000138190	92834713	93059493	+	inside	14014	14014	NearestLocation	EXOC6
chr10	97685358	97688053	2696	*	746	ENSG00000119986	97677424	97687323	-	overlapStart	1965	730	NearestLocation	AVPI1
chr10	100346449	100347326	878	*	747	ENSG00000099194	100347124	100364834	+	overlapStart	-675	202	NearestLocation	SCD
chr10	100997846	100998569	724	*	748	ENSG00000107816	100996618	101007836	+	inside	1228	1228	NearestLocation	LZTS2
chr10	103396098	103396398	301	*	749	ENSG00000173915	103389041	103396466	-	inside	368	68	NearestLocation	ATP5MD
chr10	103727638	103728228	591	*	750	ENSG00000222503	103673158	103673265	+	downstream	54480	54373	NearestLocation	NA
chr10	119060552	119061208	657	*	751	ENSG00000222588	119060983	119061111	-	includeFeature	559	97	NearestLocation	NA
chr10	119178426	119178745	320	*	752	ENSG00000165672	119167703	119178833	-	inside	407	88	NearestLocation	PRDX3
chr10	119687110	119687447	338	*	753	ENSG00000232823	119683127	119683823	-	upstream	-3287	3287	NearestLocation	NA
chr10	121928248	121929022	775	*	754	ENSG00000226864	121928312	121951965	+	overlapStart	-64	64	NearestLocation	ATE1-AS1
chr10	125890614	125891744	1131	*	755	ENSG00000222629	125890566	125890678	-	overlapStart	64	48	NearestLocation	NA
chr10	125896018	125896805	788	*	756	ENSG00000203780	125896539	126009592	+	overlapStart	-521	266	NearestLocation	FANK1
chr10	125917926	125918220	295	*	757	ENSG00000203780	125896539	126009592	+	inside	21387	21387	NearestLocation	FANK1
chr10	132308165	132308449	285	*	758	ENSG00000165752	132207492	132331847	-	inside	23682	23398	NearestLocation	STK32C
chr10	132331467	132332469	1003	*	759	ENSG00000148814	132332154	132379918	+	overlapStart	-687	315	NearestLocation	LRRC27
chr10	133658603	133659971	1369	*	760	ENSG00000221108	133659580	133659675	-	includeFeature	1072	296	NearestLocation	NA
chr10	133667353	133668468	1116	*	761	ENSG00000274241	133668512	133668595	+	upstream	-1159	44	NearestLocation	NA
chr10	133670826	133671715	890	*	762	ENSG00000276499	133671811	133671894	+	upstream	-985	96	NearestLocation	NA
chr10	133673766	133675252	1487	*	763	ENSG00000275883	133675110	133675193	+	includeFeature	-1344	59	NearestLocation	NA
chr10	133677158	133678160	1003	*	764	ENSG00000277274	133677059	133678327	+	inside	99	99	NearestLocation	NA
chr10	133681089	133681631	543	*	765	ENSG00000275292	133681730	133681813	+	upstream	-641	99	NearestLocation	NA
chr10	133686723	133690406	3684	*	766	ENSG00000273678	133685029	133685112	+	downstream	1694	1611	NearestLocation	NA
chr10	133743427	133744647	1221	*	767	ENSG00000277023	133744691	133744774	+	upstream	-1264	44	NearestLocation	NA
chr10	133746717	133747896	1180	*	768	ENSG00000278761	133746641	133747907	+	inside	76	11	NearestLocation	NA
chr10	133750275	133751204	930	*	769	ENSG00000276677	133751310	133751393	+	upstream	-1035	106	NearestLocation	NA
chr10	133753449	133754764	1316	*	770	ENSG00000278717	133754609	133754692	+	includeFeature	-1160	72	NearestLocation	NA
chr10	133756598	133757685	1088	*	771	ENSG00000276904	133756559	133757825	+	inside	39	39	NearestLocation	NA
chr10	133762813	133763865	1053	*	772	ENSG00000277045	133761218	133761301	+	downstream	1595	1512	NearestLocation	NA
chr11	51107391	51107672	282	*	773	ENSG00000214883	50409042	50422316	+	downstream	698349	685075	NearestLocation	NA
chr11	51150488	51151205	718	*	774	ENSG00000214883	50409042	50422316	+	downstream	741446	728172	NearestLocation	NA
chr11	51163963	51164471	509	*	775	ENSG00000214883	50409042	50422316	+	downstream	754921	741647	NearestLocation	NA
chr11	51195720	51196455	736	*	776	ENSG00000214883	50409042	50422316	+	downstream	786678	773404	NearestLocation	NA
chr11	51236154	51236519	366	*	777	ENSG00000214883	50409042	50422316	+	downstream	827112	813838	NearestLocation	NA
chr11	51241335	51242121	787	*	778	ENSG00000214883	50409042	50422316	+	downstream	832293	819019	NearestLocation	NA
chr11	51280894	51281415	522	*	779	ENSG00000214883	50409042	50422316	+	downstream	871852	858578	NearestLocation	NA
chr11	51344860	51345473	614	*	780	ENSG00000214883	50409042	50422316	+	downstream	935818	922544	NearestLocation	NA
chr11	51489563	51490128	566	*	781	ENSG00000214883	50409042	50422316	+	downstream	1080521	1067247	NearestLocation	NA
chr11	51547765	51548053	289	*	782	ENSG00000214883	50409042	50422316	+	downstream	1138723	1125449	NearestLocation	NA
chr11	51563701	51564056	356	*	783	ENSG00000214883	50409042	50422316	+	downstream	1154659	1141385	NearestLocation	NA
chr11	51572476	51573021	546	*	784	ENSG00000214883	50409042	50422316	+	downstream	1163434	1150160	NearestLocation	NA
chr11	51643498	51643972	475	*	785	ENSG00000214883	50409042	50422316	+	downstream	1234456	1221182	NearestLocation	NA
chr11	51788063	51789381	1319	*	786	ENSG00000214883	50409042	50422316	+	downstream	1379021	1365747	NearestLocation	NA
chr11	51898888	51899922	1035	*	787	ENSG00000214883	50409042	50422316	+	downstream	1489846	1476572	NearestLocation	NA
chr11	51964881	51966338	1458	*	788	ENSG00000214883	50409042	50422316	+	downstream	1555839	1542565	NearestLocation	NA
chr11	51987883	51988172	290	*	789	ENSG00000214883	50409042	50422316	+	downstream	1578841	1565567	NearestLocation	NA
chr11	52062584	52062893	310	*	790	ENSG00000214883	50409042	50422316	+	downstream	1653542	1640268	NearestLocation	NA
chr11	52107143	52107954	812	*	791	ENSG00000214883	50409042	50422316	+	downstream	1698101	1684827	NearestLocation	NA
chr11	52135301	52135731	431	*	792	ENSG00000214883	50409042	50422316	+	downstream	1726259	1712985	NearestLocation	NA
chr11	52161254	52162013	760	*	793	ENSG00000214883	50409042	50422316	+	downstream	1752212	1738938	NearestLocation	NA
chr11	52270254	52270708	455	*	794	ENSG00000214883	50409042	50422316	+	downstream	1861212	1847938	NearestLocation	NA
chr11	52293036	52293675	640	*	795	ENSG00000214883	50409042	50422316	+	downstream	1883994	1870720	NearestLocation	NA
chr11	52321887	52322205	319	*	796	ENSG00000214883	50409042	50422316	+	downstream	1912845	1899571	NearestLocation	NA
chr11	52379910	52380428	519	*	797	ENSG00000214883	50409042	50422316	+	downstream	1970868	1957594	NearestLocation	NA
chr11	52644776	52645423	648	*	798	ENSG00000237610	54591480	54592409	+	upstream	-1946704	1946057	NearestLocation	NA
chr11	52802723	52804206	1484	*	799	ENSG00000237610	54591480	54592409	+	upstream	-1788757	1787274	NearestLocation	NA
chr11	52826412	52826836	425	*	800	ENSG00000237610	54591480	54592409	+	upstream	-1765068	1764644	NearestLocation	NA
chr11	53349670	53350143	474	*	801	ENSG00000237610	54591480	54592409	+	upstream	-1241810	1241337	NearestLocation	NA
chr11	53441345	53441648	304	*	802	ENSG00000237610	54591480	54592409	+	upstream	-1150135	1149832	NearestLocation	NA
chr11	53627702	53628123	422	*	803	ENSG00000237610	54591480	54592409	+	upstream	-963778	963357	NearestLocation	NA
chr11	53804769	53805055	287	*	804	ENSG00000237610	54591480	54592409	+	upstream	-786711	786425	NearestLocation	NA
chr11	53854490	53855072	583	*	805	ENSG00000237610	54591480	54592409	+	upstream	-736990	736408	NearestLocation	NA
chr11	53927996	53928336	341	*	806	ENSG00000237610	54591480	54592409	+	upstream	-663484	663144	NearestLocation	NA
chr11	54034827	54035184	358	*	807	ENSG00000237610	54591480	54592409	+	upstream	-556653	556296	NearestLocation	NA
chr11	54040890	54041293	404	*	808	ENSG00000237610	54591480	54592409	+	upstream	-550590	550187	NearestLocation	NA
chr11	54244758	54245880	1123	*	809	ENSG00000237610	54591480	54592409	+	upstream	-346722	345600	NearestLocation	NA
chr11	54333904	54334683	780	*	810	ENSG00000237610	54591480	54592409	+	upstream	-257576	256797	NearestLocation	NA
chr11	54341671	54342167	497	*	811	ENSG00000237610	54591480	54592409	+	upstream	-249809	249313	NearestLocation	NA
chr11	54370178	54370462	285	*	812	ENSG00000237610	54591480	54592409	+	upstream	-221302	221018	NearestLocation	NA
chr11	54535933	54536329	397	*	813	ENSG00000237610	54591480	54592409	+	upstream	-55547	55151	NearestLocation	NA
chr11	61792400	61792837	438	*	814	ENSG00000134825	61768501	61792802	-	overlapStart	402	35	NearestLocation	TMEM258
chr11	65422658	65423471	814	*	815	ENSG00000278144	65423273	65423392	+	includeFeature	-615	79	NearestLocation	NA
chr11	65428346	65428708	363	*	816	ENSG00000277599	65423960	65424118	+	downstream	4386	4228	NearestLocation	NA
chr11	65500745	65503477	2733	*	817	ENSG00000278217	65502914	65503008	+	includeFeature	-2169	469	NearestLocation	NA
chr11	65857282	65857619	338	*	818	ENSG00000172732	65857126	65867653	+	inside	156	156	NearestLocation	MUS81
chr11	66744621	66745130	510	*	819	ENSG00000173715	66744451	66843324	+	inside	170	170	NearestLocation	C11orf80
chr11	73308601	73309243	643	*	820	ENSG00000257038	73307235	73309361	-	inside	760	118	NearestLocation	LOC100287837
chr11	73652344	73652873	530	*	821	ENSG00000021300	73646178	73662819	+	inside	6166	6166	NearestLocation	PLEKHB1
chr11	77086620	77086924	305	*	822	ENSG00000254550	77102840	77103331	+	upstream	-16220	15916	NearestLocation	OMP
chr11	95440214	95440511	298	*	823	ENSG00000201204	95473272	95473374	-	downstream	33160	32761	NearestLocation	NA
chr11	123061768	123062173	406	*	824	ENSG00000109971	123057489	123063230	-	inside	1462	1057	NearestLocation	HSPA8
chr11	124913165	124913530	366	*	825	ENSG00000221932	124919244	124920677	+	upstream	-6079	5714	NearestLocation	HEPN1
chr11	125622414	125622874	461	*	826	ENSG00000149554	125625136	125676255	+	upstream	-2722	2262	NearestLocation	CHEK1
chr11	130069489	130070167	679	*	827	ENSG00000084234	130069837	130144811	+	overlapStart	-348	330	NearestLocation	APLP2
chr11	134252979	134253386	408	*	828	ENSG00000151500	134248279	134253370	-	overlapStart	391	16	NearestLocation	THYN1
chr12	6533683	6534165	483	*	829	ENSG00000111640	6533927	6538374	+	overlapStart	-244	238	NearestLocation	GAPDH
chr12	6689080	6689384	305	*	830	ENSG00000126746	6666477	6689572	-	inside	492	188	NearestLocation	ZNF384
chr12	13294468	13294747	280	*	831	ENSG00000180861	13371089	13387167	-	downstream	92699	76342	NearestLocation	LINC01559
chr12	22625577	22626024	448	*	832	ENSG00000139163	22625075	22690665	+	inside	502	502	NearestLocation	ETNK1
chr12	30072074	30073113	1040	*	833	ENSG00000276431	30169881	30170091	-	downstream	98017	96768	NearestLocation	NA
chr12	34801662	34802307	646	*	834	ENSG00000256614	34249481	34249958	+	downstream	552181	551704	NearestLocation	NA
chr12	34867926	34869778	1853	*	835	ENSG00000256614	34249481	34249958	+	downstream	618445	617968	NearestLocation	NA
chr12	34882052	34882339	288	*	836	ENSG00000256614	34249481	34249958	+	downstream	632571	632094	NearestLocation	NA
chr12	34892165	34893008	844	*	837	ENSG00000256614	34249481	34249958	+	downstream	642684	642207	NearestLocation	NA
chr12	34897728	34898384	657	*	838	ENSG00000256614	34249481	34249958	+	downstream	648247	647770	NearestLocation	NA
chr12	34902188	34903977	1790	*	839	ENSG00000256614	34249481	34249958	+	downstream	652707	652230	NearestLocation	NA
chr12	34908462	34911208	2747	*	840	ENSG00000256614	34249481	34249958	+	downstream	658981	658504	NearestLocation	NA
chr12	34915176	34916301	1126	*	841	ENSG00000256614	34249481	34249958	+	downstream	665695	665218	NearestLocation	NA
chr12	34921063	34921813	751	*	842	ENSG00000256614	34249481	34249958	+	downstream	671582	671105	NearestLocation	NA
chr12	34925182	34925520	339	*	843	ENSG00000256614	34249481	34249958	+	downstream	675701	675224	NearestLocation	NA
chr12	34941584	34943815	2232	*	844	ENSG00000256614	34249481	34249958	+	downstream	692103	691626	NearestLocation	NA
chr12	34950763	34953962	3200	*	845	ENSG00000256614	34249481	34249958	+	downstream	701282	700805	NearestLocation	NA
chr12	34958851	34961962	3112	*	846	ENSG00000256614	34249481	34249958	+	downstream	709370	708893	NearestLocation	NA
chr12	34969734	34972328	2595	*	847	ENSG00000256614	34249481	34249958	+	downstream	720253	719776	NearestLocation	NA
chr12	34979344	34979817	474	*	848	ENSG00000256614	34249481	34249958	+	downstream	729863	729386	NearestLocation	NA
chr12	34987430	34987826	397	*	849	ENSG00000256614	34249481	34249958	+	downstream	737949	737472	NearestLocation	NA
chr12	34992480	34993828	1349	*	850	ENSG00000256614	34249481	34249958	+	downstream	742999	742522	NearestLocation	NA
chr12	34995269	34996104	836	*	851	ENSG00000256614	34249481	34249958	+	downstream	745788	745311	NearestLocation	NA
chr12	35003017	35003745	729	*	852	ENSG00000256614	34249481	34249958	+	downstream	753536	753059	NearestLocation	NA
chr12	35008977	35010226	1250	*	853	ENSG00000256614	34249481	34249958	+	downstream	759496	759019	NearestLocation	NA
chr12	35011829	35012167	339	*	854	ENSG00000256614	34249481	34249958	+	downstream	762348	761871	NearestLocation	NA
chr12	35021278	35021598	321	*	855	ENSG00000256614	34249481	34249958	+	downstream	771797	771320	NearestLocation	NA
chr12	35030513	35032861	2349	*	856	ENSG00000256614	34249481	34249958	+	downstream	781032	780555	NearestLocation	NA
chr12	35043795	35044698	904	*	857	ENSG00000256614	34249481	34249958	+	downstream	794314	793837	NearestLocation	NA
chr12	35053051	35054215	1165	*	858	ENSG00000256614	34249481	34249958	+	downstream	803570	803093	NearestLocation	NA
chr12	35056971	35057271	301	*	859	ENSG00000256614	34249481	34249958	+	downstream	807490	807013	NearestLocation	NA
chr12	35060505	35061683	1179	*	860	ENSG00000256614	34249481	34249958	+	downstream	811024	810547	NearestLocation	NA
chr12	35072786	35073621	836	*	861	ENSG00000256614	34249481	34249958	+	downstream	823305	822828	NearestLocation	NA
chr12	35079639	35081364	1726	*	862	ENSG00000256614	34249481	34249958	+	downstream	830158	829681	NearestLocation	NA
chr12	35098560	35099052	493	*	863	ENSG00000256614	34249481	34249958	+	downstream	849079	848602	NearestLocation	NA
chr12	35116496	35117740	1245	*	864	ENSG00000256614	34249481	34249958	+	downstream	867015	866538	NearestLocation	NA
chr12	35121118	35121673	556	*	865	ENSG00000256614	34249481	34249958	+	downstream	871637	871160	NearestLocation	NA
chr12	35126897	35129144	2248	*	866	ENSG00000256614	34249481	34249958	+	downstream	877416	876939	NearestLocation	NA
chr12	35135220	35135737	518	*	867	ENSG00000256614	34249481	34249958	+	downstream	885739	885262	NearestLocation	NA
chr12	35137950	35138597	648	*	868	ENSG00000256614	34249481	34249958	+	downstream	888469	887992	NearestLocation	NA
chr12	35148612	35148977	366	*	869	ENSG00000256614	34249481	34249958	+	downstream	899131	898654	NearestLocation	NA
chr12	35154597	35156408	1812	*	870	ENSG00000256614	34249481	34249958	+	downstream	905116	904639	NearestLocation	NA
chr12	35163742	35164266	525	*	871	ENSG00000256614	34249481	34249958	+	downstream	914261	913784	NearestLocation	NA
chr12	35175281	35177168	1888	*	872	ENSG00000256614	34249481	34249958	+	downstream	925800	925323	NearestLocation	NA
chr12	35179576	35180571	996	*	873	ENSG00000256614	34249481	34249958	+	downstream	930095	929618	NearestLocation	NA
chr12	35190612	35190919	308	*	874	ENSG00000256614	34249481	34249958	+	downstream	941131	940654	NearestLocation	NA
chr12	35195015	35195594	580	*	875	ENSG00000256614	34249481	34249958	+	downstream	945534	945057	NearestLocation	NA
chr12	35202666	35203650	985	*	876	ENSG00000256614	34249481	34249958	+	downstream	953185	952708	NearestLocation	NA
chr12	35222544	35223585	1042	*	877	ENSG00000256614	34249481	34249958	+	downstream	973063	972586	NearestLocation	NA
chr12	35242359	35245593	3235	*	878	ENSG00000256614	34249481	34249958	+	downstream	992878	992401	NearestLocation	NA
chr12	35260888	35262430	1543	*	879	ENSG00000256614	34249481	34249958	+	downstream	1011407	1010930	NearestLocation	NA
chr12	35265331	35265621	291	*	880	ENSG00000256614	34249481	34249958	+	downstream	1015850	1015373	NearestLocation	NA
chr12	35267489	35267973	485	*	881	ENSG00000256614	34249481	34249958	+	downstream	1018008	1017531	NearestLocation	NA
chr12	35276307	35277142	836	*	882	ENSG00000256614	34249481	34249958	+	downstream	1026826	1026349	NearestLocation	NA
chr12	35290640	35291609	970	*	883	ENSG00000256614	34249481	34249958	+	downstream	1041159	1040682	NearestLocation	NA
chr12	35294523	35295008	486	*	884	ENSG00000256614	34249481	34249958	+	downstream	1045042	1044565	NearestLocation	NA
chr12	35296860	35298070	1211	*	885	ENSG00000256614	34249481	34249958	+	downstream	1047379	1046902	NearestLocation	NA
chr12	35302331	35303191	861	*	886	ENSG00000256614	34249481	34249958	+	downstream	1052850	1052373	NearestLocation	NA
chr12	35307641	35308281	641	*	887	ENSG00000256614	34249481	34249958	+	downstream	1058160	1057683	NearestLocation	NA
chr12	35314125	35316112	1988	*	888	ENSG00000256614	34249481	34249958	+	downstream	1064644	1064167	NearestLocation	NA
chr12	35318302	35318583	282	*	889	ENSG00000256614	34249481	34249958	+	downstream	1068821	1068344	NearestLocation	NA
chr12	35321713	35322028	316	*	890	ENSG00000256614	34249481	34249958	+	downstream	1072232	1071755	NearestLocation	NA
chr12	35326654	35327359	706	*	891	ENSG00000256614	34249481	34249958	+	downstream	1077173	1076696	NearestLocation	NA
chr12	35339043	35340051	1009	*	892	ENSG00000256614	34249481	34249958	+	downstream	1089562	1089085	NearestLocation	NA
chr12	35342803	35344798	1996	*	893	ENSG00000256614	34249481	34249958	+	downstream	1093322	1092845	NearestLocation	NA
chr12	35371241	35371661	421	*	894	ENSG00000256614	34249481	34249958	+	downstream	1121760	1121283	NearestLocation	NA
chr12	35374681	35375540	860	*	895	ENSG00000256614	34249481	34249958	+	downstream	1125200	1124723	NearestLocation	NA
chr12	35383275	35384824	1550	*	896	ENSG00000256614	34249481	34249958	+	downstream	1133794	1133317	NearestLocation	NA
chr12	35386831	35387751	921	*	897	ENSG00000256614	34249481	34249958	+	downstream	1137350	1136873	NearestLocation	NA
chr12	35397052	35397377	326	*	898	ENSG00000256614	34249481	34249958	+	downstream	1147571	1147094	NearestLocation	NA
chr12	35400469	35401361	893	*	899	ENSG00000256614	34249481	34249958	+	downstream	1150988	1150511	NearestLocation	NA
chr12	35408500	35408825	326	*	900	ENSG00000256614	34249481	34249958	+	downstream	1159019	1158542	NearestLocation	NA
chr12	35411365	35411784	420	*	901	ENSG00000256614	34249481	34249958	+	downstream	1161884	1161407	NearestLocation	NA
chr12	35413197	35415657	2461	*	902	ENSG00000256614	34249481	34249958	+	downstream	1163716	1163239	NearestLocation	NA
chr12	35427871	35429474	1604	*	903	ENSG00000256614	34249481	34249958	+	downstream	1178390	1177913	NearestLocation	NA
chr12	35432185	35433682	1498	*	904	ENSG00000256614	34249481	34249958	+	downstream	1182704	1182227	NearestLocation	NA
chr12	35451535	35451896	362	*	905	ENSG00000256614	34249481	34249958	+	downstream	1202054	1201577	NearestLocation	NA
chr12	35462443	35463224	782	*	906	ENSG00000256614	34249481	34249958	+	downstream	1212962	1212485	NearestLocation	NA
chr12	35489302	35489731	430	*	907	ENSG00000256614	34249481	34249958	+	downstream	1239821	1239344	NearestLocation	NA
chr12	35497989	35500043	2055	*	908	ENSG00000256614	34249481	34249958	+	downstream	1248508	1248031	NearestLocation	NA
chr12	35503529	35503881	353	*	909	ENSG00000256614	34249481	34249958	+	downstream	1254048	1253571	NearestLocation	NA
chr12	35508936	35511190	2255	*	910	ENSG00000256614	34249481	34249958	+	downstream	1259455	1258978	NearestLocation	NA
chr12	35514559	35516663	2105	*	911	ENSG00000256614	34249481	34249958	+	downstream	1265078	1264601	NearestLocation	NA
chr12	35521085	35521436	352	*	912	ENSG00000256614	34249481	34249958	+	downstream	1271604	1271127	NearestLocation	NA
chr12	35531326	35531756	431	*	913	ENSG00000256614	34249481	34249958	+	downstream	1281845	1281368	NearestLocation	NA
chr12	35533090	35534072	983	*	914	ENSG00000256614	34249481	34249958	+	downstream	1283609	1283132	NearestLocation	NA
chr12	35536046	35536490	445	*	915	ENSG00000256614	34249481	34249958	+	downstream	1286565	1286088	NearestLocation	NA
chr12	35542868	35543330	463	*	916	ENSG00000256614	34249481	34249958	+	downstream	1293387	1292910	NearestLocation	NA
chr12	35545218	35545543	326	*	917	ENSG00000256614	34249481	34249958	+	downstream	1295737	1295260	NearestLocation	NA
chr12	35549135	35549476	342	*	918	ENSG00000256614	34249481	34249958	+	downstream	1299654	1299177	NearestLocation	NA
chr12	35554230	35554659	430	*	919	ENSG00000256614	34249481	34249958	+	downstream	1304749	1304272	NearestLocation	NA
chr12	35557853	35558283	431	*	920	ENSG00000256614	34249481	34249958	+	downstream	1308372	1307895	NearestLocation	NA
chr12	35565740	35566938	1199	*	921	ENSG00000256614	34249481	34249958	+	downstream	1316259	1315782	NearestLocation	NA
chr12	35576053	35576794	742	*	922	ENSG00000256614	34249481	34249958	+	downstream	1326572	1326095	NearestLocation	NA
chr12	35580845	35581151	307	*	923	ENSG00000256614	34249481	34249958	+	downstream	1331364	1330887	NearestLocation	NA
chr12	35597071	35597405	335	*	924	ENSG00000256614	34249481	34249958	+	downstream	1347590	1347113	NearestLocation	NA
chr12	35600389	35600718	330	*	925	ENSG00000256614	34249481	34249958	+	downstream	1350908	1350431	NearestLocation	NA
chr12	35605691	35606079	389	*	926	ENSG00000256614	34249481	34249958	+	downstream	1356210	1355733	NearestLocation	NA
chr12	35611723	35615145	3423	*	927	ENSG00000256614	34249481	34249958	+	downstream	1362242	1361765	NearestLocation	NA
chr12	35618220	35619253	1034	*	928	ENSG00000256614	34249481	34249958	+	downstream	1368739	1368262	NearestLocation	NA
chr12	35621003	35621293	291	*	929	ENSG00000256614	34249481	34249958	+	downstream	1371522	1371045	NearestLocation	NA
chr12	35623725	35626108	2384	*	930	ENSG00000256614	34249481	34249958	+	downstream	1374244	1373767	NearestLocation	NA
chr12	35629000	35629619	620	*	931	ENSG00000256614	34249481	34249958	+	downstream	1379519	1379042	NearestLocation	NA
chr12	35650655	35650984	330	*	932	ENSG00000256614	34249481	34249958	+	downstream	1401174	1400697	NearestLocation	NA
chr12	35660609	35661269	661	*	933	ENSG00000256614	34249481	34249958	+	downstream	1411128	1410651	NearestLocation	NA
chr12	35671338	35672180	843	*	934	ENSG00000256614	34249481	34249958	+	downstream	1421857	1421380	NearestLocation	NA
chr12	35677271	35677751	481	*	935	ENSG00000256614	34249481	34249958	+	downstream	1427790	1427313	NearestLocation	NA
chr12	35679205	35680575	1371	*	936	ENSG00000256614	34249481	34249958	+	downstream	1429724	1429247	NearestLocation	NA
chr12	35683125	35684847	1723	*	937	ENSG00000256614	34249481	34249958	+	downstream	1433644	1433167	NearestLocation	NA
chr12	35699383	35700218	836	*	938	ENSG00000256614	34249481	34249958	+	downstream	1449902	1449425	NearestLocation	NA
chr12	35703034	35704129	1096	*	939	ENSG00000256614	34249481	34249958	+	downstream	1453553	1453076	NearestLocation	NA
chr12	35726194	35726730	537	*	940	ENSG00000256614	34249481	34249958	+	downstream	1476713	1476236	NearestLocation	NA
chr12	35738618	35739193	576	*	941	ENSG00000256614	34249481	34249958	+	downstream	1489137	1488660	NearestLocation	NA
chr12	35748882	35750001	1120	*	942	ENSG00000256614	34249481	34249958	+	downstream	1499401	1498924	NearestLocation	NA
chr12	35786184	35786473	290	*	943	ENSG00000256614	34249481	34249958	+	downstream	1536703	1536226	NearestLocation	NA
chr12	35790245	35791725	1481	*	944	ENSG00000256614	34249481	34249958	+	downstream	1540764	1540287	NearestLocation	NA
chr12	35793410	35795082	1673	*	945	ENSG00000256614	34249481	34249958	+	downstream	1543929	1543452	NearestLocation	NA
chr12	35800899	35802644	1746	*	946	ENSG00000256614	34249481	34249958	+	downstream	1551418	1550941	NearestLocation	NA
chr12	35808731	35809268	538	*	947	ENSG00000256614	34249481	34249958	+	downstream	1559250	1558773	NearestLocation	NA
chr12	35815171	35817122	1952	*	948	ENSG00000256614	34249481	34249958	+	downstream	1565690	1565213	NearestLocation	NA
chr12	35838529	35838994	466	*	949	ENSG00000256614	34249481	34249958	+	downstream	1589048	1588571	NearestLocation	NA
chr12	35857360	35858400	1041	*	950	ENSG00000256614	34249481	34249958	+	downstream	1607879	1607402	NearestLocation	NA
chr12	35865969	35866330	362	*	951	ENSG00000256614	34249481	34249958	+	downstream	1616488	1616011	NearestLocation	NA
chr12	35887185	35888586	1402	*	952	ENSG00000256614	34249481	34249958	+	downstream	1637704	1637227	NearestLocation	NA
chr12	35902876	35903537	662	*	953	ENSG00000257794	37542012	37542386	-	downstream	1639510	1638475	NearestLocation	NA
chr12	35909914	35913055	3142	*	954	ENSG00000257794	37542012	37542386	-	downstream	1632472	1628957	NearestLocation	NA
chr12	35914304	35915858	1555	*	955	ENSG00000257794	37542012	37542386	-	downstream	1628082	1626154	NearestLocation	NA
chr12	35921382	35922120	739	*	956	ENSG00000257794	37542012	37542386	-	downstream	1621004	1619892	NearestLocation	NA
chr12	35954444	35954891	448	*	957	ENSG00000257794	37542012	37542386	-	downstream	1587942	1587121	NearestLocation	NA
chr12	35959164	35959536	373	*	958	ENSG00000257794	37542012	37542386	-	downstream	1583222	1582476	NearestLocation	NA
chr12	35968714	35969040	327	*	959	ENSG00000257794	37542012	37542386	-	downstream	1573672	1572972	NearestLocation	NA
chr12	35974351	35974875	525	*	960	ENSG00000257794	37542012	37542386	-	downstream	1568035	1567137	NearestLocation	NA
chr12	35977786	35978922	1137	*	961	ENSG00000257794	37542012	37542386	-	downstream	1564600	1563090	NearestLocation	NA
chr12	35987459	35988583	1125	*	962	ENSG00000257794	37542012	37542386	-	downstream	1554927	1553429	NearestLocation	NA
chr12	35998968	36000793	1826	*	963	ENSG00000257794	37542012	37542386	-	downstream	1543418	1541219	NearestLocation	NA
chr12	36004273	36005951	1679	*	964	ENSG00000257794	37542012	37542386	-	downstream	1538113	1536061	NearestLocation	NA
chr12	36036701	36037001	301	*	965	ENSG00000257794	37542012	37542386	-	downstream	1505685	1505011	NearestLocation	NA
chr12	36038749	36039212	464	*	966	ENSG00000257794	37542012	37542386	-	downstream	1503637	1502800	NearestLocation	NA
chr12	36048124	36049741	1618	*	967	ENSG00000257794	37542012	37542386	-	downstream	1494262	1492271	NearestLocation	NA
chr12	36080436	36081712	1277	*	968	ENSG00000257794	37542012	37542386	-	downstream	1461950	1460300	NearestLocation	NA
chr12	36091389	36092525	1137	*	969	ENSG00000257794	37542012	37542386	-	downstream	1450997	1449487	NearestLocation	NA
chr12	36093960	36094307	348	*	970	ENSG00000257794	37542012	37542386	-	downstream	1448426	1447705	NearestLocation	NA
chr12	36095620	36096656	1037	*	971	ENSG00000257794	37542012	37542386	-	downstream	1446766	1445356	NearestLocation	NA
chr12	36099652	36100192	541	*	972	ENSG00000257794	37542012	37542386	-	downstream	1442734	1441820	NearestLocation	NA
chr12	36103977	36104410	434	*	973	ENSG00000257794	37542012	37542386	-	downstream	1438409	1437602	NearestLocation	NA
chr12	36111288	36113741	2454	*	974	ENSG00000257794	37542012	37542386	-	downstream	1431098	1428271	NearestLocation	NA
chr12	36118041	36118716	676	*	975	ENSG00000257794	37542012	37542386	-	downstream	1424345	1423296	NearestLocation	NA
chr12	36121592	36121930	339	*	976	ENSG00000257794	37542012	37542386	-	downstream	1420794	1420082	NearestLocation	NA
chr12	36135631	36138079	2449	*	977	ENSG00000257794	37542012	37542386	-	downstream	1406755	1403933	NearestLocation	NA
chr12	36153529	36153881	353	*	978	ENSG00000257794	37542012	37542386	-	downstream	1388857	1388131	NearestLocation	NA
chr12	36159765	36160380	616	*	979	ENSG00000257794	37542012	37542386	-	downstream	1382621	1381632	NearestLocation	NA
chr12	36164292	36165266	975	*	980	ENSG00000257794	37542012	37542386	-	downstream	1378094	1376746	NearestLocation	NA
chr12	36168729	36170067	1339	*	981	ENSG00000257794	37542012	37542386	-	downstream	1373657	1371945	NearestLocation	NA
chr12	36194936	36195585	650	*	982	ENSG00000257794	37542012	37542386	-	downstream	1347450	1346427	NearestLocation	NA
chr12	36208127	36208534	408	*	983	ENSG00000257794	37542012	37542386	-	downstream	1334259	1333478	NearestLocation	NA
chr12	36220256	36221495	1240	*	984	ENSG00000257794	37542012	37542386	-	downstream	1322130	1320517	NearestLocation	NA
chr12	36225194	36226331	1138	*	985	ENSG00000257794	37542012	37542386	-	downstream	1317192	1315681	NearestLocation	NA
chr12	36239323	36239840	518	*	986	ENSG00000257794	37542012	37542386	-	downstream	1303063	1302172	NearestLocation	NA
chr12	36248727	36249185	459	*	987	ENSG00000257794	37542012	37542386	-	downstream	1293659	1292827	NearestLocation	NA
chr12	36252252	36252882	631	*	988	ENSG00000257794	37542012	37542386	-	downstream	1290134	1289130	NearestLocation	NA
chr12	36256021	36256346	326	*	989	ENSG00000257794	37542012	37542386	-	downstream	1286365	1285666	NearestLocation	NA
chr12	36280653	36281427	775	*	990	ENSG00000257794	37542012	37542386	-	downstream	1261733	1260585	NearestLocation	NA
chr12	36283944	36285015	1072	*	991	ENSG00000257794	37542012	37542386	-	downstream	1258442	1256997	NearestLocation	NA
chr12	36297332	36298062	731	*	992	ENSG00000257794	37542012	37542386	-	downstream	1245054	1243950	NearestLocation	NA
chr12	36303475	36305844	2370	*	993	ENSG00000257794	37542012	37542386	-	downstream	1238911	1236168	NearestLocation	NA
chr12	36308903	36309463	561	*	994	ENSG00000257794	37542012	37542386	-	downstream	1233483	1232549	NearestLocation	NA
chr12	36321580	36323380	1801	*	995	ENSG00000257794	37542012	37542386	-	downstream	1220806	1218632	NearestLocation	NA
chr12	36326671	36327830	1160	*	996	ENSG00000257794	37542012	37542386	-	downstream	1215715	1214182	NearestLocation	NA
chr12	36357738	36358206	469	*	997	ENSG00000257794	37542012	37542386	-	downstream	1184648	1183806	NearestLocation	NA
chr12	36360241	36360762	522	*	998	ENSG00000257794	37542012	37542386	-	downstream	1182145	1181250	NearestLocation	NA
chr12	36372172	36372598	427	*	999	ENSG00000257794	37542012	37542386	-	downstream	1170214	1169414	NearestLocation	NA
chr12	36374516	36375374	859	*	1000	ENSG00000257794	37542012	37542386	-	downstream	1167870	1166638	NearestLocation	NA
chr12	36384485	36384834	350	*	1001	ENSG00000257794	37542012	37542386	-	downstream	1157901	1157178	NearestLocation	NA
chr12	36400804	36401200	397	*	1002	ENSG00000257794	37542012	37542386	-	downstream	1141582	1140812	NearestLocation	NA
chr12	36413252	36413602	351	*	1003	ENSG00000257794	37542012	37542386	-	downstream	1129134	1128410	NearestLocation	NA
chr12	36422703	36423110	408	*	1004	ENSG00000257794	37542012	37542386	-	downstream	1119683	1118902	NearestLocation	NA
chr12	36425020	36425342	323	*	1005	ENSG00000257794	37542012	37542386	-	downstream	1117366	1116670	NearestLocation	NA
chr12	36440907	36441397	491	*	1006	ENSG00000257794	37542012	37542386	-	downstream	1101479	1100615	NearestLocation	NA
chr12	36447083	36447556	474	*	1007	ENSG00000257794	37542012	37542386	-	downstream	1095303	1094456	NearestLocation	NA
chr12	36461974	36463147	1174	*	1008	ENSG00000257794	37542012	37542386	-	downstream	1080412	1078865	NearestLocation	NA
chr12	36465142	36465541	400	*	1009	ENSG00000257794	37542012	37542386	-	downstream	1077244	1076471	NearestLocation	NA
chr12	36469883	36470320	438	*	1010	ENSG00000257794	37542012	37542386	-	downstream	1072503	1071692	NearestLocation	NA
chr12	36482419	36482906	488	*	1011	ENSG00000257794	37542012	37542386	-	downstream	1059967	1059106	NearestLocation	NA
chr12	36538663	36539190	528	*	1012	ENSG00000257794	37542012	37542386	-	downstream	1003723	1002822	NearestLocation	NA
chr12	36546475	36548080	1606	*	1013	ENSG00000257794	37542012	37542386	-	downstream	995911	993932	NearestLocation	NA
chr12	36562572	36562912	341	*	1014	ENSG00000257794	37542012	37542386	-	downstream	979814	979100	NearestLocation	NA
chr12	36579492	36580066	575	*	1015	ENSG00000257794	37542012	37542386	-	downstream	962894	961946	NearestLocation	NA
chr12	36615206	36615895	690	*	1016	ENSG00000257794	37542012	37542386	-	downstream	927180	926117	NearestLocation	NA
chr12	36618646	36619360	715	*	1017	ENSG00000257794	37542012	37542386	-	downstream	923740	922652	NearestLocation	NA
chr12	36621922	36622471	550	*	1018	ENSG00000257794	37542012	37542386	-	downstream	920464	919541	NearestLocation	NA
chr12	36626803	36627463	661	*	1019	ENSG00000257794	37542012	37542386	-	downstream	915583	914549	NearestLocation	NA
chr12	36638389	36639132	744	*	1020	ENSG00000257794	37542012	37542386	-	downstream	903997	902880	NearestLocation	NA
chr12	36675307	36675843	537	*	1021	ENSG00000257794	37542012	37542386	-	downstream	867079	866169	NearestLocation	NA
chr12	36681824	36683396	1573	*	1022	ENSG00000257794	37542012	37542386	-	downstream	860562	858616	NearestLocation	NA
chr12	36686821	36688756	1936	*	1023	ENSG00000257794	37542012	37542386	-	downstream	855565	853256	NearestLocation	NA
chr12	36696081	36697081	1001	*	1024	ENSG00000257794	37542012	37542386	-	downstream	846305	844931	NearestLocation	NA
chr12	36701249	36701573	325	*	1025	ENSG00000257794	37542012	37542386	-	downstream	841137	840439	NearestLocation	NA
chr12	36708964	36709497	534	*	1026	ENSG00000257794	37542012	37542386	-	downstream	833422	832515	NearestLocation	NA
chr12	36713688	36714541	854	*	1027	ENSG00000257794	37542012	37542386	-	downstream	828698	827471	NearestLocation	NA
chr12	36717283	36717926	644	*	1028	ENSG00000257794	37542012	37542386	-	downstream	825103	824086	NearestLocation	NA
chr12	36721290	36721726	437	*	1029	ENSG00000257794	37542012	37542386	-	downstream	821096	820286	NearestLocation	NA
chr12	36749838	36751652	1815	*	1030	ENSG00000257794	37542012	37542386	-	downstream	792548	790360	NearestLocation	NA
chr12	36765154	36765774	621	*	1031	ENSG00000257794	37542012	37542386	-	downstream	777232	776238	NearestLocation	NA
chr12	36769444	36770645	1202	*	1032	ENSG00000257794	37542012	37542386	-	downstream	772942	771367	NearestLocation	NA
chr12	36788423	36789066	644	*	1033	ENSG00000257794	37542012	37542386	-	downstream	753963	752946	NearestLocation	NA
chr12	36790782	36791161	380	*	1034	ENSG00000257794	37542012	37542386	-	downstream	751604	750851	NearestLocation	NA
chr12	36800960	36801335	376	*	1035	ENSG00000257794	37542012	37542386	-	downstream	741426	740677	NearestLocation	NA
chr12	36804039	36805474	1436	*	1036	ENSG00000257794	37542012	37542386	-	downstream	738347	736538	NearestLocation	NA
chr12	36816243	36817079	837	*	1037	ENSG00000257794	37542012	37542386	-	downstream	726143	724933	NearestLocation	NA
chr12	36833961	36834718	758	*	1038	ENSG00000257794	37542012	37542386	-	downstream	708425	707294	NearestLocation	NA
chr12	36836454	36837277	824	*	1039	ENSG00000257794	37542012	37542386	-	downstream	705932	704735	NearestLocation	NA
chr12	36855105	36856640	1536	*	1040	ENSG00000257794	37542012	37542386	-	downstream	687281	685372	NearestLocation	NA
chr12	36871004	36871379	376	*	1041	ENSG00000257794	37542012	37542386	-	downstream	671382	670633	NearestLocation	NA
chr12	36876359	36879258	2900	*	1042	ENSG00000257794	37542012	37542386	-	downstream	666027	662754	NearestLocation	NA
chr12	36902586	36903293	708	*	1043	ENSG00000257794	37542012	37542386	-	downstream	639800	638719	NearestLocation	NA
chr12	36904971	36905442	472	*	1044	ENSG00000257794	37542012	37542386	-	downstream	637415	636570	NearestLocation	NA
chr12	36916785	36917115	331	*	1045	ENSG00000257794	37542012	37542386	-	downstream	625601	624897	NearestLocation	NA
chr12	36926790	36929448	2659	*	1046	ENSG00000257794	37542012	37542386	-	downstream	615596	612564	NearestLocation	NA
chr12	36968173	36968746	574	*	1047	ENSG00000257794	37542012	37542386	-	downstream	574213	573266	NearestLocation	NA
chr12	36998862	37001305	2444	*	1048	ENSG00000257794	37542012	37542386	-	downstream	543524	540707	NearestLocation	NA
chr12	37010290	37010608	319	*	1049	ENSG00000257794	37542012	37542386	-	downstream	532096	531404	NearestLocation	NA
chr12	37016218	37016569	352	*	1050	ENSG00000257794	37542012	37542386	-	downstream	526168	525443	NearestLocation	NA
chr12	37022133	37023142	1010	*	1051	ENSG00000257794	37542012	37542386	-	downstream	520253	518870	NearestLocation	NA
chr12	37030515	37030807	293	*	1052	ENSG00000257794	37542012	37542386	-	downstream	511871	511205	NearestLocation	NA
chr12	37052201	37054560	2360	*	1053	ENSG00000257794	37542012	37542386	-	downstream	490185	487452	NearestLocation	NA
chr12	37058891	37059927	1037	*	1054	ENSG00000257794	37542012	37542386	-	downstream	483495	482085	NearestLocation	NA
chr12	37062960	37063426	467	*	1055	ENSG00000257794	37542012	37542386	-	downstream	479426	478586	NearestLocation	NA
chr12	37072934	37073427	494	*	1056	ENSG00000257794	37542012	37542386	-	downstream	469452	468585	NearestLocation	NA
chr12	37091314	37091675	362	*	1057	ENSG00000257794	37542012	37542386	-	downstream	451072	450337	NearestLocation	NA
chr12	37099403	37099961	559	*	1058	ENSG00000257794	37542012	37542386	-	downstream	442983	442051	NearestLocation	NA
chr12	37105049	37106681	1633	*	1059	ENSG00000257794	37542012	37542386	-	downstream	437337	435331	NearestLocation	NA
chr12	37126823	37128521	1699	*	1060	ENSG00000257794	37542012	37542386	-	downstream	415563	413491	NearestLocation	NA
chr12	37138355	37139542	1188	*	1061	ENSG00000257794	37542012	37542386	-	downstream	404031	402470	NearestLocation	NA
chr12	37160184	37160501	318	*	1062	ENSG00000257794	37542012	37542386	-	downstream	382202	381511	NearestLocation	NA
chr12	37173022	37173338	317	*	1063	ENSG00000257794	37542012	37542386	-	downstream	369364	368674	NearestLocation	NA
chr12	37174878	37175643	766	*	1064	ENSG00000257794	37542012	37542386	-	downstream	367508	366369	NearestLocation	NA
chr12	37254281	37254666	386	*	1065	ENSG00000257794	37542012	37542386	-	downstream	288105	287346	NearestLocation	NA
chr12	42144234	42144771	538	*	1066	ENSG00000151233	42081845	42144879	-	inside	645	108	NearestLocation	GXYLT1
chr12	50983594	50984017	424	*	1067	ENSG00000274797	50953924	50954356	-	upstream	-29238	29238	NearestLocation	NA
chr12	51591290	51591699	410	*	1068	ENSG00000196876	51590266	51812864	+	inside	1024	1024	NearestLocation	SCN8A
chr12	55716007	55716391	385	*	1069	ENSG00000258311	55716036	55724703	+	overlapStart	-29	29	NearestLocation	NA
chr12	55728591	55729236	646	*	1070	ENSG00000258056	55729104	55730852	+	overlapStart	-513	132	NearestLocation	LOC105369779
chr12	57087294	57089007	1714	*	1071	ENSG00000166886	57088894	57095476	+	overlapStart	-1600	113	NearestLocation	NAB2
chr12	57459795	57460341	547	*	1072	ENSG00000111087	57460135	57472262	+	overlapStart	-340	206	NearestLocation	GLI1
chr12	57752543	57752874	332	*	1073	ENSG00000139266	57755098	57760407	+	upstream	-2555	2224	NearestLocation	MARCHF9
chr12	57846613	57847072	460	*	1074	ENSG00000175215	57819927	57846739	-	overlapStart	126	126	NearestLocation	CTDSP2
chr12	76027165	76027462	298	*	1075	ENSG00000257453	76030494	76031378	+	upstream	-3329	3032	NearestLocation	NA
chr12	104064218	104065099	882	*	1076	ENSG00000111727	104064457	104106524	+	overlapStart	-239	239	NearestLocation	HCFC2
chr12	108857155	108857522	368	*	1077	ENSG00000084112	108778192	108857590	-	inside	435	68	NearestLocation	SSH1
chr12	113221705	113222572	868	*	1078	ENSG00000166578	113195441	113221094	-	upstream	-611	611	NearestLocation	IQCD
chr12	122525260	122526408	1149	*	1079	ENSG00000111011	122503458	122527000	-	inside	1740	592	NearestLocation	RSRC2
chr12	124863443	124863724	282	*	1080	ENSG00000073060	124776856	124882668	-	inside	19225	18944	NearestLocation	SCARB1
chr12	131784955	131785234	280	*	1081	ENSG00000200516	131801315	131801434	-	downstream	16479	16081	NearestLocation	NA
chr12_GL877875v1_alt	21162	21451	290	*	1082	NA	NA	NA	NA	NA	NA	NA	NA	NA
chr13	16114657	16115664	1008	*	1083	ENSG00000279924	18174010	18178465	-	downstream	2063808	2058346	NearestLocation	NA
chr13	16122936	16123307	372	*	1084	ENSG00000279924	18174010	18178465	-	downstream	2055529	2050703	NearestLocation	NA
chr13	16127917	16128787	871	*	1085	ENSG00000279924	18174010	18178465	-	downstream	2050548	2045223	NearestLocation	NA
chr13	16134859	16137423	2565	*	1086	ENSG00000279924	18174010	18178465	-	downstream	2043606	2036587	NearestLocation	NA
chr13	16140669	16143758	3090	*	1087	ENSG00000279924	18174010	18178465	-	downstream	2037796	2030252	NearestLocation	NA
chr13	16145213	16146007	795	*	1088	ENSG00000279924	18174010	18178465	-	downstream	2033252	2028003	NearestLocation	NA
chr13	16148794	16151058	2265	*	1089	ENSG00000279924	18174010	18178465	-	downstream	2029671	2022952	NearestLocation	NA
chr13	16152518	16156962	4445	*	1090	ENSG00000279924	18174010	18178465	-	downstream	2025947	2017048	NearestLocation	NA
chr13	16158745	16159719	975	*	1091	ENSG00000279924	18174010	18178465	-	downstream	2019720	2014291	NearestLocation	NA
chr13	16161120	16162322	1203	*	1092	ENSG00000279924	18174010	18178465	-	downstream	2017345	2011688	NearestLocation	NA
chr13	16163609	16164484	876	*	1093	ENSG00000279924	18174010	18178465	-	downstream	2014856	2009526	NearestLocation	NA
chr13	16228923	16230739	1817	*	1094	ENSG00000279924	18174010	18178465	-	downstream	1949542	1943271	NearestLocation	NA
chr13	16231967	16237698	5732	*	1095	ENSG00000279924	18174010	18178465	-	downstream	1946498	1936312	NearestLocation	NA
chr13	16239348	16243863	4516	*	1096	ENSG00000279924	18174010	18178465	-	downstream	1939117	1930147	NearestLocation	NA
chr13	16246091	16247912	1822	*	1097	ENSG00000279924	18174010	18178465	-	downstream	1932374	1926098	NearestLocation	NA
chr13	16250272	16251490	1219	*	1098	ENSG00000279924	18174010	18178465	-	downstream	1928193	1922520	NearestLocation	NA
chr13	16252817	16253119	303	*	1099	ENSG00000279924	18174010	18178465	-	downstream	1925648	1920891	NearestLocation	NA
chr13	16254821	16255956	1136	*	1100	ENSG00000279924	18174010	18178465	-	downstream	1923644	1918054	NearestLocation	NA
chr13	16282333	16283152	820	*	1101	ENSG00000279924	18174010	18178465	-	downstream	1896132	1890858	NearestLocation	NA
chr13	16284330	16284991	662	*	1102	ENSG00000279924	18174010	18178465	-	downstream	1894135	1889019	NearestLocation	NA
chr13	16289452	16290506	1055	*	1103	ENSG00000279924	18174010	18178465	-	downstream	1889013	1883504	NearestLocation	NA
chr13	16301385	16303405	2021	*	1104	ENSG00000279924	18174010	18178465	-	downstream	1877080	1870605	NearestLocation	NA
chr13	16306506	16309368	2863	*	1105	ENSG00000279924	18174010	18178465	-	downstream	1871959	1864642	NearestLocation	NA
chr13	16314357	16315057	701	*	1106	ENSG00000279924	18174010	18178465	-	downstream	1864108	1858953	NearestLocation	NA
chr13	16317998	16319198	1201	*	1107	ENSG00000279924	18174010	18178465	-	downstream	1860467	1854812	NearestLocation	NA
chr13	16320787	16321394	608	*	1108	ENSG00000279924	18174010	18178465	-	downstream	1857678	1852616	NearestLocation	NA
chr13	16322880	16323689	810	*	1109	ENSG00000279924	18174010	18178465	-	downstream	1855585	1850321	NearestLocation	NA
chr13	16325584	16325980	397	*	1110	ENSG00000279924	18174010	18178465	-	downstream	1852881	1848030	NearestLocation	NA
chr13	16327507	16328039	533	*	1111	ENSG00000279924	18174010	18178465	-	downstream	1850958	1845971	NearestLocation	NA
chr13	16332888	16333193	306	*	1112	ENSG00000279924	18174010	18178465	-	downstream	1845577	1840817	NearestLocation	NA
chr13	16334712	16337060	2349	*	1113	ENSG00000279924	18174010	18178465	-	downstream	1843753	1836950	NearestLocation	NA
chr13	16341990	16344026	2037	*	1114	ENSG00000279924	18174010	18178465	-	downstream	1836475	1829984	NearestLocation	NA
chr13	16345703	16346552	850	*	1115	ENSG00000279924	18174010	18178465	-	downstream	1832762	1827458	NearestLocation	NA
chr13	16348651	16349504	854	*	1116	ENSG00000279924	18174010	18178465	-	downstream	1829814	1824506	NearestLocation	NA
chr13	16350706	16352509	1804	*	1117	ENSG00000279924	18174010	18178465	-	downstream	1827759	1821501	NearestLocation	NA
chr13	16355674	16357639	1966	*	1118	ENSG00000279924	18174010	18178465	-	downstream	1822791	1816371	NearestLocation	NA
chr13	16358950	16361893	2944	*	1119	ENSG00000279924	18174010	18178465	-	downstream	1819515	1812117	NearestLocation	NA
chr13	16367912	16369124	1213	*	1120	ENSG00000279924	18174010	18178465	-	downstream	1810553	1804886	NearestLocation	NA
chr13	16370640	16371044	405	*	1121	ENSG00000279924	18174010	18178465	-	downstream	1807825	1802966	NearestLocation	NA
chr13	16375308	16376889	1582	*	1122	ENSG00000279924	18174010	18178465	-	downstream	1803157	1797121	NearestLocation	NA
chr13	16379646	16381742	2097	*	1123	ENSG00000279924	18174010	18178465	-	downstream	1798819	1792268	NearestLocation	NA
chr13	16387150	16388311	1162	*	1124	ENSG00000279924	18174010	18178465	-	downstream	1791315	1785699	NearestLocation	NA
chr13	16390759	16394627	3869	*	1125	ENSG00000279924	18174010	18178465	-	downstream	1787706	1779383	NearestLocation	NA
chr13	16397581	16397969	389	*	1126	ENSG00000279924	18174010	18178465	-	downstream	1780884	1776041	NearestLocation	NA
chr13	16402338	16403991	1654	*	1127	ENSG00000279924	18174010	18178465	-	downstream	1776127	1770019	NearestLocation	NA
chr13	16406220	16410119	3900	*	1128	ENSG00000279924	18174010	18178465	-	downstream	1772245	1763891	NearestLocation	NA
chr13	16411641	16412760	1120	*	1129	ENSG00000279924	18174010	18178465	-	downstream	1766824	1761250	NearestLocation	NA
chr13	16414153	16416023	1871	*	1130	ENSG00000279924	18174010	18178465	-	downstream	1764312	1757987	NearestLocation	NA
chr13	16417270	16417954	685	*	1131	ENSG00000279924	18174010	18178465	-	downstream	1761195	1756056	NearestLocation	NA
chr13	16420497	16421171	675	*	1132	ENSG00000279924	18174010	18178465	-	downstream	1757968	1752839	NearestLocation	NA
chr13	16429814	16430908	1095	*	1133	ENSG00000279924	18174010	18178465	-	downstream	1748651	1743102	NearestLocation	NA
chr13	16432189	16435145	2957	*	1134	ENSG00000279924	18174010	18178465	-	downstream	1746276	1738865	NearestLocation	NA
chr13	16437474	16438346	873	*	1135	ENSG00000279924	18174010	18178465	-	downstream	1740991	1735664	NearestLocation	NA
chr13	16442812	16444703	1892	*	1136	ENSG00000279924	18174010	18178465	-	downstream	1735653	1729307	NearestLocation	NA
chr13	16446770	16449021	2252	*	1137	ENSG00000279924	18174010	18178465	-	downstream	1731695	1724989	NearestLocation	NA
chr13	16451408	16452050	643	*	1138	ENSG00000279924	18174010	18178465	-	downstream	1727057	1721960	NearestLocation	NA
chr13	16454659	16457275	2617	*	1139	ENSG00000279924	18174010	18178465	-	downstream	1723806	1716735	NearestLocation	NA
chr13	16461815	16465172	3358	*	1140	ENSG00000279924	18174010	18178465	-	downstream	1716650	1708838	NearestLocation	NA
chr13	16467010	16468344	1335	*	1141	ENSG00000279924	18174010	18178465	-	downstream	1711455	1705666	NearestLocation	NA
chr13	16471487	16481010	9524	*	1142	ENSG00000279924	18174010	18178465	-	downstream	1706978	1693000	NearestLocation	NA
chr13	16483812	16486903	3092	*	1143	ENSG00000279924	18174010	18178465	-	downstream	1694653	1687107	NearestLocation	NA
chr13	16488095	16489411	1317	*	1144	ENSG00000279924	18174010	18178465	-	downstream	1690370	1684599	NearestLocation	NA
chr13	16490554	16491092	539	*	1145	ENSG00000279924	18174010	18178465	-	downstream	1687911	1682918	NearestLocation	NA
chr13	16492657	16495069	2413	*	1146	ENSG00000279924	18174010	18178465	-	downstream	1685808	1678941	NearestLocation	NA
chr13	16499145	16500680	1536	*	1147	ENSG00000279924	18174010	18178465	-	downstream	1679320	1673330	NearestLocation	NA
chr13	16506231	16506550	320	*	1148	ENSG00000279924	18174010	18178465	-	downstream	1672234	1667460	NearestLocation	NA
chr13	16508843	16510224	1382	*	1149	ENSG00000279924	18174010	18178465	-	downstream	1669622	1663786	NearestLocation	NA
chr13	16514406	16517604	3199	*	1150	ENSG00000279924	18174010	18178465	-	downstream	1664059	1656406	NearestLocation	NA
chr13	16525714	16526016	303	*	1151	ENSG00000279924	18174010	18178465	-	downstream	1652751	1647994	NearestLocation	NA
chr13	16528780	16529089	310	*	1152	ENSG00000279924	18174010	18178465	-	downstream	1649685	1644921	NearestLocation	NA
chr13	16531607	16532158	552	*	1153	ENSG00000279924	18174010	18178465	-	downstream	1646858	1641852	NearestLocation	NA
chr13	16534467	16535431	965	*	1154	ENSG00000279924	18174010	18178465	-	downstream	1643998	1638579	NearestLocation	NA
chr13	16539209	16540355	1147	*	1155	ENSG00000279924	18174010	18178465	-	downstream	1639256	1633655	NearestLocation	NA
chr13	16544805	16545297	493	*	1156	ENSG00000279924	18174010	18178465	-	downstream	1633660	1628713	NearestLocation	NA
chr13	16547829	16549080	1252	*	1157	ENSG00000279924	18174010	18178465	-	downstream	1630636	1624930	NearestLocation	NA
chr13	16552578	16553623	1046	*	1158	ENSG00000279924	18174010	18178465	-	downstream	1625887	1620387	NearestLocation	NA
chr13	16556929	16559425	2497	*	1159	ENSG00000279924	18174010	18178465	-	downstream	1621536	1614585	NearestLocation	NA
chr13	16560941	16564583	3643	*	1160	ENSG00000279924	18174010	18178465	-	downstream	1617524	1609427	NearestLocation	NA
chr13	16566250	16568937	2688	*	1161	ENSG00000279924	18174010	18178465	-	downstream	1612215	1605073	NearestLocation	NA
chr13	16572181	16574564	2384	*	1162	ENSG00000279924	18174010	18178465	-	downstream	1606284	1599446	NearestLocation	NA
chr13	16585407	16588421	3015	*	1163	ENSG00000279924	18174010	18178465	-	downstream	1593058	1585589	NearestLocation	NA
chr13	16590548	16592836	2289	*	1164	ENSG00000279924	18174010	18178465	-	downstream	1587917	1581174	NearestLocation	NA
chr13	16596793	16600215	3423	*	1165	ENSG00000279924	18174010	18178465	-	downstream	1581672	1573795	NearestLocation	NA
chr13	16602550	16603146	597	*	1166	ENSG00000279924	18174010	18178465	-	downstream	1575915	1570864	NearestLocation	NA
chr13	16604259	16609946	5688	*	1167	ENSG00000279924	18174010	18178465	-	downstream	1574206	1564064	NearestLocation	NA
chr13	16611889	16614979	3091	*	1168	ENSG00000279924	18174010	18178465	-	downstream	1566576	1559031	NearestLocation	NA
chr13	16622768	16627177	4410	*	1169	ENSG00000279924	18174010	18178465	-	downstream	1555697	1546833	NearestLocation	NA
chr13	16628359	16629745	1387	*	1170	ENSG00000279924	18174010	18178465	-	downstream	1550106	1544265	NearestLocation	NA
chr13	16631431	16631880	450	*	1171	ENSG00000279924	18174010	18178465	-	downstream	1547034	1542130	NearestLocation	NA
chr13	16633595	16635363	1769	*	1172	ENSG00000279924	18174010	18178465	-	downstream	1544870	1538647	NearestLocation	NA
chr13	16638786	16639760	975	*	1173	ENSG00000279924	18174010	18178465	-	downstream	1539679	1534250	NearestLocation	NA
chr13	16641390	16642167	778	*	1174	ENSG00000279924	18174010	18178465	-	downstream	1537075	1531843	NearestLocation	NA
chr13	16645609	16650105	4497	*	1175	ENSG00000279924	18174010	18178465	-	downstream	1532856	1523905	NearestLocation	NA
chr13	16652390	16652914	525	*	1176	ENSG00000279924	18174010	18178465	-	downstream	1526075	1521096	NearestLocation	NA
chr13	16654388	16655931	1544	*	1177	ENSG00000279924	18174010	18178465	-	downstream	1524077	1518079	NearestLocation	NA
chr13	16657742	16658473	732	*	1178	ENSG00000279924	18174010	18178465	-	downstream	1520723	1515537	NearestLocation	NA
chr13	16663027	16664138	1112	*	1179	ENSG00000279924	18174010	18178465	-	downstream	1515438	1509872	NearestLocation	NA
chr13	16666259	16667763	1505	*	1180	ENSG00000279924	18174010	18178465	-	downstream	1512206	1506247	NearestLocation	NA
chr13	16669692	16669983	292	*	1181	ENSG00000279924	18174010	18178465	-	downstream	1508773	1504027	NearestLocation	NA
chr13	16673080	16675802	2723	*	1182	ENSG00000279924	18174010	18178465	-	downstream	1505385	1498208	NearestLocation	NA
chr13	16677574	16677905	332	*	1183	ENSG00000279924	18174010	18178465	-	downstream	1500891	1496105	NearestLocation	NA
chr13	16680032	16683793	3762	*	1184	ENSG00000279924	18174010	18178465	-	downstream	1498433	1490217	NearestLocation	NA
chr13	16685849	16686340	492	*	1185	ENSG00000279924	18174010	18178465	-	downstream	1492616	1487670	NearestLocation	NA
chr13	16688300	16692596	4297	*	1186	ENSG00000279924	18174010	18178465	-	downstream	1490165	1481414	NearestLocation	NA
chr13	16693891	16694469	579	*	1187	ENSG00000279924	18174010	18178465	-	downstream	1484574	1479541	NearestLocation	NA
chr13	16695593	16696638	1046	*	1188	ENSG00000279924	18174010	18178465	-	downstream	1482872	1477372	NearestLocation	NA
chr13	16698263	16700090	1828	*	1189	ENSG00000279924	18174010	18178465	-	downstream	1480202	1473920	NearestLocation	NA
chr13	16701541	16702030	490	*	1190	ENSG00000279924	18174010	18178465	-	downstream	1476924	1471980	NearestLocation	NA
chr13	16703210	16703521	312	*	1191	ENSG00000279924	18174010	18178465	-	downstream	1475255	1470489	NearestLocation	NA
chr13	16705188	16709483	4296	*	1192	ENSG00000279924	18174010	18178465	-	downstream	1473277	1464527	NearestLocation	NA
chr13	16714189	16715320	1132	*	1193	ENSG00000279924	18174010	18178465	-	downstream	1464276	1458690	NearestLocation	NA
chr13	16721009	16722677	1669	*	1194	ENSG00000279924	18174010	18178465	-	downstream	1457456	1451333	NearestLocation	NA
chr13	16723980	16728313	4334	*	1195	ENSG00000279924	18174010	18178465	-	downstream	1454485	1445697	NearestLocation	NA
chr13	16729817	16730733	917	*	1196	ENSG00000279924	18174010	18178465	-	downstream	1448648	1443277	NearestLocation	NA
chr13	16732062	16733139	1078	*	1197	ENSG00000279924	18174010	18178465	-	downstream	1446403	1440871	NearestLocation	NA
chr13	16736245	16736640	396	*	1198	ENSG00000279924	18174010	18178465	-	downstream	1442220	1437370	NearestLocation	NA
chr13	16739696	16740761	1066	*	1199	ENSG00000279924	18174010	18178465	-	downstream	1438769	1433249	NearestLocation	NA
chr13	16744226	16744582	357	*	1200	ENSG00000279924	18174010	18178465	-	downstream	1434239	1429428	NearestLocation	NA
chr13	16745744	16748442	2699	*	1201	ENSG00000279924	18174010	18178465	-	downstream	1432721	1425568	NearestLocation	NA
chr13	16751840	16752522	683	*	1202	ENSG00000279924	18174010	18178465	-	downstream	1426625	1421488	NearestLocation	NA
chr13	16756118	16758180	2063	*	1203	ENSG00000279924	18174010	18178465	-	downstream	1422347	1415830	NearestLocation	NA
chr13	16764427	16764800	374	*	1204	ENSG00000279924	18174010	18178465	-	downstream	1414038	1409210	NearestLocation	NA
chr13	16766210	16766658	449	*	1205	ENSG00000279924	18174010	18178465	-	downstream	1412255	1407352	NearestLocation	NA
chr13	16768257	16770757	2501	*	1206	ENSG00000279924	18174010	18178465	-	downstream	1410208	1403253	NearestLocation	NA
chr13	16774427	16775409	983	*	1207	ENSG00000279924	18174010	18178465	-	downstream	1404038	1398601	NearestLocation	NA
chr13	16778433	16779816	1384	*	1208	ENSG00000279924	18174010	18178465	-	downstream	1400032	1394194	NearestLocation	NA
chr13	16787245	16788717	1473	*	1209	ENSG00000279924	18174010	18178465	-	downstream	1391220	1385293	NearestLocation	NA
chr13	16789930	16790671	742	*	1210	ENSG00000279924	18174010	18178465	-	downstream	1388535	1383339	NearestLocation	NA
chr13	16792492	16794434	1943	*	1211	ENSG00000279924	18174010	18178465	-	downstream	1385973	1379576	NearestLocation	NA
chr13	16797779	16798093	315	*	1212	ENSG00000279924	18174010	18178465	-	downstream	1380686	1375917	NearestLocation	NA
chr13	16800988	16801329	342	*	1213	ENSG00000279924	18174010	18178465	-	downstream	1377477	1372681	NearestLocation	NA
chr13	16803221	16806736	3516	*	1214	ENSG00000279924	18174010	18178465	-	downstream	1375244	1367274	NearestLocation	NA
chr13	16808979	16810889	1911	*	1215	ENSG00000279924	18174010	18178465	-	downstream	1369486	1363121	NearestLocation	NA
chr13	16816009	16818842	2834	*	1216	ENSG00000279924	18174010	18178465	-	downstream	1362456	1355168	NearestLocation	NA
chr13	16821417	16823343	1927	*	1217	ENSG00000279924	18174010	18178465	-	downstream	1357048	1350667	NearestLocation	NA
chr13	16827412	16828228	817	*	1218	ENSG00000279924	18174010	18178465	-	downstream	1351053	1345782	NearestLocation	NA
chr13	16831238	16832592	1355	*	1219	ENSG00000279924	18174010	18178465	-	downstream	1347227	1341418	NearestLocation	NA
chr13	16834265	16834727	463	*	1220	ENSG00000279924	18174010	18178465	-	downstream	1344200	1339283	NearestLocation	NA
chr13	16837612	16839943	2332	*	1221	ENSG00000279924	18174010	18178465	-	downstream	1340853	1334067	NearestLocation	NA
chr13	16845835	16850411	4577	*	1222	ENSG00000279924	18174010	18178465	-	downstream	1332630	1323599	NearestLocation	NA
chr13	16852240	16856695	4456	*	1223	ENSG00000279924	18174010	18178465	-	downstream	1326225	1317315	NearestLocation	NA
chr13	16860046	16862228	2183	*	1224	ENSG00000279924	18174010	18178465	-	downstream	1318419	1311782	NearestLocation	NA
chr13	16864105	16868042	3938	*	1225	ENSG00000279924	18174010	18178465	-	downstream	1314360	1305968	NearestLocation	NA
chr13	16874215	16876705	2491	*	1226	ENSG00000279924	18174010	18178465	-	downstream	1304250	1297305	NearestLocation	NA
chr13	16878771	16880399	1629	*	1227	ENSG00000279924	18174010	18178465	-	downstream	1299694	1293611	NearestLocation	NA
chr13	16882335	16884216	1882	*	1228	ENSG00000279924	18174010	18178465	-	downstream	1296130	1289794	NearestLocation	NA
chr13	16885549	16886369	821	*	1229	ENSG00000279924	18174010	18178465	-	downstream	1292916	1287641	NearestLocation	NA
chr13	16889340	16892167	2828	*	1230	ENSG00000279924	18174010	18178465	-	downstream	1289125	1281843	NearestLocation	NA
chr13	16896809	16898349	1541	*	1231	ENSG00000279924	18174010	18178465	-	downstream	1281656	1275661	NearestLocation	NA
chr13	16900055	16901361	1307	*	1232	ENSG00000279924	18174010	18178465	-	downstream	1278410	1272649	NearestLocation	NA
chr13	16902868	16903257	390	*	1233	ENSG00000279924	18174010	18178465	-	downstream	1275597	1270753	NearestLocation	NA
chr13	16904707	16905541	835	*	1234	ENSG00000279924	18174010	18178465	-	downstream	1273758	1268469	NearestLocation	NA
chr13	16909109	16910573	1465	*	1235	ENSG00000279924	18174010	18178465	-	downstream	1269356	1263437	NearestLocation	NA
chr13	16912489	16912793	305	*	1236	ENSG00000279924	18174010	18178465	-	downstream	1265976	1261217	NearestLocation	NA
chr13	16916221	16917150	930	*	1237	ENSG00000279924	18174010	18178465	-	downstream	1262244	1256860	NearestLocation	NA
chr13	16919498	16921835	2338	*	1238	ENSG00000279924	18174010	18178465	-	downstream	1258967	1252175	NearestLocation	NA
chr13	16923398	16924889	1492	*	1239	ENSG00000279924	18174010	18178465	-	downstream	1255067	1249121	NearestLocation	NA
chr13	16926641	16927839	1199	*	1240	ENSG00000279924	18174010	18178465	-	downstream	1251824	1246171	NearestLocation	NA
chr13	16929139	16929710	572	*	1241	ENSG00000279924	18174010	18178465	-	downstream	1249326	1244300	NearestLocation	NA
chr13	16931128	16936349	5222	*	1242	ENSG00000279924	18174010	18178465	-	downstream	1247337	1237661	NearestLocation	NA
chr13	16942019	16944658	2640	*	1243	ENSG00000279924	18174010	18178465	-	downstream	1236446	1229352	NearestLocation	NA
chr13	16946927	16950235	3309	*	1244	ENSG00000279924	18174010	18178465	-	downstream	1231538	1223775	NearestLocation	NA
chr13	16952933	16953539	607	*	1245	ENSG00000279924	18174010	18178465	-	downstream	1225532	1220471	NearestLocation	NA
chr13	16956879	16958230	1352	*	1246	ENSG00000279924	18174010	18178465	-	downstream	1221586	1215780	NearestLocation	NA
chr13	16961433	16962916	1484	*	1247	ENSG00000279924	18174010	18178465	-	downstream	1217032	1211094	NearestLocation	NA
chr13	16965551	16966323	773	*	1248	ENSG00000279924	18174010	18178465	-	downstream	1212914	1207687	NearestLocation	NA
chr13	16967932	16969338	1407	*	1249	ENSG00000279924	18174010	18178465	-	downstream	1210533	1204672	NearestLocation	NA
chr13	16971293	16972463	1171	*	1250	ENSG00000279924	18174010	18178465	-	downstream	1207172	1201547	NearestLocation	NA
chr13	16973899	16976410	2512	*	1251	ENSG00000279924	18174010	18178465	-	downstream	1204566	1197600	NearestLocation	NA
chr13	16980891	16982460	1570	*	1252	ENSG00000279924	18174010	18178465	-	downstream	1197574	1191550	NearestLocation	NA
chr13	16984446	16987987	3542	*	1253	ENSG00000279924	18174010	18178465	-	downstream	1194019	1186023	NearestLocation	NA
chr13	16993614	16993912	299	*	1254	ENSG00000279924	18174010	18178465	-	downstream	1184851	1180098	NearestLocation	NA
chr13	16998830	17000758	1929	*	1255	ENSG00000279924	18174010	18178465	-	downstream	1179635	1173252	NearestLocation	NA
chr13	17002178	17004340	2163	*	1256	ENSG00000279924	18174010	18178465	-	downstream	1176287	1169670	NearestLocation	NA
chr13	17005681	17006964	1284	*	1257	ENSG00000279924	18174010	18178465	-	downstream	1172784	1167046	NearestLocation	NA
chr13	17010130	17010423	294	*	1258	ENSG00000279924	18174010	18178465	-	downstream	1168335	1163587	NearestLocation	NA
chr13	17011787	17013580	1794	*	1259	ENSG00000279924	18174010	18178465	-	downstream	1166678	1160430	NearestLocation	NA
chr13	17016120	17016425	306	*	1260	ENSG00000279924	18174010	18178465	-	downstream	1162345	1157585	NearestLocation	NA
chr13	17018079	17020904	2826	*	1261	ENSG00000279924	18174010	18178465	-	downstream	1160386	1153106	NearestLocation	NA
chr13	17026029	17034339	8311	*	1262	ENSG00000279924	18174010	18178465	-	downstream	1152436	1139671	NearestLocation	NA
chr13	17039577	17040207	631	*	1263	ENSG00000279924	18174010	18178465	-	downstream	1138888	1133803	NearestLocation	NA
chr13	17042492	17045176	2685	*	1264	ENSG00000279924	18174010	18178465	-	downstream	1135973	1128834	NearestLocation	NA
chr13	17046545	17047772	1228	*	1265	ENSG00000279924	18174010	18178465	-	downstream	1131920	1126238	NearestLocation	NA
chr13	17053841	17055702	1862	*	1266	ENSG00000279924	18174010	18178465	-	downstream	1124624	1118308	NearestLocation	NA
chr13	17056970	17057315	346	*	1267	ENSG00000279924	18174010	18178465	-	downstream	1121495	1116695	NearestLocation	NA
chr13	17058762	17059561	800	*	1268	ENSG00000279924	18174010	18178465	-	downstream	1119703	1114449	NearestLocation	NA
chr13	17062111	17063809	1699	*	1269	ENSG00000279924	18174010	18178465	-	downstream	1116354	1110201	NearestLocation	NA
chr13	17066434	17067481	1048	*	1270	ENSG00000279924	18174010	18178465	-	downstream	1112031	1106529	NearestLocation	NA
chr13	17070975	17077683	6709	*	1271	ENSG00000279924	18174010	18178465	-	downstream	1107490	1096327	NearestLocation	NA
chr13	17079840	17080323	484	*	1272	ENSG00000279924	18174010	18178465	-	downstream	1098625	1093687	NearestLocation	NA
chr13	17085615	17086127	513	*	1273	ENSG00000279924	18174010	18178465	-	downstream	1092850	1087883	NearestLocation	NA
chr13	17093112	17095497	2386	*	1274	ENSG00000279924	18174010	18178465	-	downstream	1085353	1078513	NearestLocation	NA
chr13	17099599	17099888	290	*	1275	ENSG00000279924	18174010	18178465	-	downstream	1078866	1074122	NearestLocation	NA
chr13	17101498	17102630	1133	*	1276	ENSG00000279924	18174010	18178465	-	downstream	1076967	1071380	NearestLocation	NA
chr13	17104060	17104885	826	*	1277	ENSG00000279924	18174010	18178465	-	downstream	1074405	1069125	NearestLocation	NA
chr13	17106275	17107280	1006	*	1278	ENSG00000279924	18174010	18178465	-	downstream	1072190	1066730	NearestLocation	NA
chr13	17108858	17109626	769	*	1279	ENSG00000279924	18174010	18178465	-	downstream	1069607	1064384	NearestLocation	NA
chr13	17111727	17112183	457	*	1280	ENSG00000279924	18174010	18178465	-	downstream	1066738	1061827	NearestLocation	NA
chr13	17114064	17115462	1399	*	1281	ENSG00000279924	18174010	18178465	-	downstream	1064401	1058548	NearestLocation	NA
chr13	17118784	17119075	292	*	1282	ENSG00000279924	18174010	18178465	-	downstream	1059681	1054935	NearestLocation	NA
chr13	17121088	17121684	597	*	1283	ENSG00000279924	18174010	18178465	-	downstream	1057377	1052326	NearestLocation	NA
chr13	17126665	17132704	6040	*	1284	ENSG00000279924	18174010	18178465	-	downstream	1051800	1041306	NearestLocation	NA
chr13	17144528	17146030	1503	*	1285	ENSG00000279924	18174010	18178465	-	downstream	1033937	1027980	NearestLocation	NA
chr13	17147371	17147693	323	*	1286	ENSG00000279924	18174010	18178465	-	downstream	1031094	1026317	NearestLocation	NA
chr13	17149362	17150123	762	*	1287	ENSG00000279924	18174010	18178465	-	downstream	1029103	1023887	NearestLocation	NA
chr13	17151366	17152582	1217	*	1288	ENSG00000279924	18174010	18178465	-	downstream	1027099	1021428	NearestLocation	NA
chr13	17153750	17155206	1457	*	1289	ENSG00000279924	18174010	18178465	-	downstream	1024715	1018804	NearestLocation	NA
chr13	17156515	17157126	612	*	1290	ENSG00000279924	18174010	18178465	-	downstream	1021950	1016884	NearestLocation	NA
chr13	17166434	17171925	5492	*	1291	ENSG00000279924	18174010	18178465	-	downstream	1012031	1002085	NearestLocation	NA
chr13	17173185	17175297	2113	*	1292	ENSG00000279924	18174010	18178465	-	downstream	1005280	998713	NearestLocation	NA
chr13	17176410	17180591	4182	*	1293	ENSG00000279924	18174010	18178465	-	downstream	1002055	993419	NearestLocation	NA
chr13	17183590	17186844	3255	*	1294	ENSG00000279924	18174010	18178465	-	downstream	994875	987166	NearestLocation	NA
chr13	17189687	17190772	1086	*	1295	ENSG00000279924	18174010	18178465	-	downstream	988778	983238	NearestLocation	NA
chr13	17192877	17194381	1505	*	1296	ENSG00000279924	18174010	18178465	-	downstream	985588	979629	NearestLocation	NA
chr13	17197183	17200373	3191	*	1297	ENSG00000279924	18174010	18178465	-	downstream	981282	973637	NearestLocation	NA
chr13	17202331	17202952	622	*	1298	ENSG00000279924	18174010	18178465	-	downstream	976134	971058	NearestLocation	NA
chr13	17206713	17208562	1850	*	1299	ENSG00000279924	18174010	18178465	-	downstream	971752	965448	NearestLocation	NA
chr13	17222238	17223465	1228	*	1300	ENSG00000279924	18174010	18178465	-	downstream	956227	950545	NearestLocation	NA
chr13	17229157	17232880	3724	*	1301	ENSG00000279924	18174010	18178465	-	downstream	949308	941130	NearestLocation	NA
chr13	17237694	17238256	563	*	1302	ENSG00000279924	18174010	18178465	-	downstream	940771	935754	NearestLocation	NA
chr13	17241240	17245113	3874	*	1303	ENSG00000279924	18174010	18178465	-	downstream	937225	928897	NearestLocation	NA
chr13	17246257	17247218	962	*	1304	ENSG00000279924	18174010	18178465	-	downstream	932208	926792	NearestLocation	NA
chr13	17250150	17253478	3329	*	1305	ENSG00000279924	18174010	18178465	-	downstream	928315	920532	NearestLocation	NA
chr13	17255357	17257156	1800	*	1306	ENSG00000279924	18174010	18178465	-	downstream	923108	916854	NearestLocation	NA
chr13	17258996	17260158	1163	*	1307	ENSG00000279924	18174010	18178465	-	downstream	919469	913852	NearestLocation	NA
chr13	17265080	17268040	2961	*	1308	ENSG00000279924	18174010	18178465	-	downstream	913385	905970	NearestLocation	NA
chr13	17275571	17277507	1937	*	1309	ENSG00000279924	18174010	18178465	-	downstream	902894	896503	NearestLocation	NA
chr13	17279960	17283753	3794	*	1310	ENSG00000279924	18174010	18178465	-	downstream	898505	890257	NearestLocation	NA
chr13	17288388	17290676	2289	*	1311	ENSG00000279924	18174010	18178465	-	downstream	890077	883334	NearestLocation	NA
chr13	17296180	17296478	299	*	1312	ENSG00000279924	18174010	18178465	-	downstream	882285	877532	NearestLocation	NA
chr13	17301479	17301950	472	*	1313	ENSG00000279924	18174010	18178465	-	downstream	876986	872060	NearestLocation	NA
chr13	17304058	17305627	1570	*	1314	ENSG00000279924	18174010	18178465	-	downstream	874407	868383	NearestLocation	NA
chr13	17309074	17311730	2657	*	1315	ENSG00000279924	18174010	18178465	-	downstream	869391	862280	NearestLocation	NA
chr13	17315457	17315915	459	*	1316	ENSG00000279924	18174010	18178465	-	downstream	863008	858095	NearestLocation	NA
chr13	17317932	17320637	2706	*	1317	ENSG00000279924	18174010	18178465	-	downstream	860533	853373	NearestLocation	NA
chr13	17323620	17325205	1586	*	1318	ENSG00000279924	18174010	18178465	-	downstream	854845	848805	NearestLocation	NA
chr13	17326418	17327795	1378	*	1319	ENSG00000279924	18174010	18178465	-	downstream	852047	846215	NearestLocation	NA
chr13	17329828	17332042	2215	*	1320	ENSG00000279924	18174010	18178465	-	downstream	848637	841968	NearestLocation	NA
chr13	17334763	17335579	817	*	1321	ENSG00000279924	18174010	18178465	-	downstream	843702	838431	NearestLocation	NA
chr13	17337512	17338013	502	*	1322	ENSG00000279924	18174010	18178465	-	downstream	840953	835997	NearestLocation	NA
chr13	17339873	17340218	346	*	1323	ENSG00000279924	18174010	18178465	-	downstream	838592	833792	NearestLocation	NA
chr13	17341780	17342397	618	*	1324	ENSG00000279924	18174010	18178465	-	downstream	836685	831613	NearestLocation	NA
chr13	17346756	17353071	6316	*	1325	ENSG00000279924	18174010	18178465	-	downstream	831709	820939	NearestLocation	NA
chr13	17354623	17355868	1246	*	1326	ENSG00000279924	18174010	18178465	-	downstream	823842	818142	NearestLocation	NA
chr13	17356986	17360354	3369	*	1327	ENSG00000279924	18174010	18178465	-	downstream	821479	813656	NearestLocation	NA
chr13	17361466	17361942	477	*	1328	ENSG00000279924	18174010	18178465	-	downstream	816999	812068	NearestLocation	NA
chr13	17363155	17363608	454	*	1329	ENSG00000279924	18174010	18178465	-	downstream	815310	810402	NearestLocation	NA
chr13	17368962	17373125	4164	*	1330	ENSG00000279924	18174010	18178465	-	downstream	809503	800885	NearestLocation	NA
chr13	17374405	17377079	2675	*	1331	ENSG00000279924	18174010	18178465	-	downstream	804060	796931	NearestLocation	NA
chr13	17378367	17378676	310	*	1332	ENSG00000279924	18174010	18178465	-	downstream	800098	795334	NearestLocation	NA
chr13	17380611	17381747	1137	*	1333	ENSG00000279924	18174010	18178465	-	downstream	797854	792263	NearestLocation	NA
chr13	17383051	17384068	1018	*	1334	ENSG00000279924	18174010	18178465	-	downstream	795414	789942	NearestLocation	NA
chr13	17385724	17389943	4220	*	1335	ENSG00000279924	18174010	18178465	-	downstream	792741	784067	NearestLocation	NA
chr13	17391451	17393626	2176	*	1336	ENSG00000279924	18174010	18178465	-	downstream	787014	780384	NearestLocation	NA
chr13	17397772	17398399	628	*	1337	ENSG00000279924	18174010	18178465	-	downstream	780693	775611	NearestLocation	NA
chr13	17401337	17404232	2896	*	1338	ENSG00000279924	18174010	18178465	-	downstream	777128	769778	NearestLocation	NA
chr13	17405415	17411672	6258	*	1339	ENSG00000279924	18174010	18178465	-	downstream	773050	762338	NearestLocation	NA
chr13	17413212	17415682	2471	*	1340	ENSG00000279924	18174010	18178465	-	downstream	765253	758328	NearestLocation	NA
chr13	17435533	17435939	407	*	1341	ENSG00000279924	18174010	18178465	-	downstream	742932	738071	NearestLocation	NA
chr13	17439626	17441058	1433	*	1342	ENSG00000279924	18174010	18178465	-	downstream	738839	732952	NearestLocation	NA
chr13	17461408	17461847	440	*	1343	ENSG00000279924	18174010	18178465	-	downstream	717057	712163	NearestLocation	NA
chr13	17468249	17468895	647	*	1344	ENSG00000279924	18174010	18178465	-	downstream	710216	705115	NearestLocation	NA
chr13	17470437	17470977	541	*	1345	ENSG00000279924	18174010	18178465	-	downstream	708028	703033	NearestLocation	NA
chr13	17490856	17491694	839	*	1346	ENSG00000279924	18174010	18178465	-	downstream	687609	682316	NearestLocation	NA
chr13	17497434	17497760	327	*	1347	ENSG00000279924	18174010	18178465	-	downstream	681031	676250	NearestLocation	NA
chr13	17516425	17516739	315	*	1348	ENSG00000279924	18174010	18178465	-	downstream	662040	657271	NearestLocation	NA
chr13	17517953	17519759	1807	*	1349	ENSG00000279924	18174010	18178465	-	downstream	660512	654251	NearestLocation	NA
chr13	17532973	17535288	2316	*	1350	ENSG00000279924	18174010	18178465	-	downstream	645492	638722	NearestLocation	NA
chr13	17538724	17539030	307	*	1351	ENSG00000279924	18174010	18178465	-	downstream	639741	634980	NearestLocation	NA
chr13	17544581	17545981	1401	*	1352	ENSG00000279924	18174010	18178465	-	downstream	633884	628029	NearestLocation	NA
chr13	17566219	17567613	1395	*	1353	ENSG00000279924	18174010	18178465	-	downstream	612246	606397	NearestLocation	NA
chr13	17569083	17569417	335	*	1354	ENSG00000279924	18174010	18178465	-	downstream	609382	604593	NearestLocation	NA
chr13	17584231	17584615	385	*	1355	ENSG00000279924	18174010	18178465	-	downstream	594234	589395	NearestLocation	NA
chr13	17589545	17592439	2895	*	1356	ENSG00000279924	18174010	18178465	-	downstream	588920	581571	NearestLocation	NA
chr13	17595119	17596055	937	*	1357	ENSG00000279924	18174010	18178465	-	downstream	583346	577955	NearestLocation	NA
chr13	17603355	17606212	2858	*	1358	ENSG00000279924	18174010	18178465	-	downstream	575110	567798	NearestLocation	NA
chr13	17607711	17608025	315	*	1359	ENSG00000279924	18174010	18178465	-	downstream	570754	565985	NearestLocation	NA
chr13	17643015	17643679	665	*	1360	ENSG00000279924	18174010	18178465	-	downstream	535450	530331	NearestLocation	NA
chr13	17648715	17649105	391	*	1361	ENSG00000279924	18174010	18178465	-	downstream	529750	524905	NearestLocation	NA
chr13	17654481	17654861	381	*	1362	ENSG00000279924	18174010	18178465	-	downstream	523984	519149	NearestLocation	NA
chr13	17656026	17656763	738	*	1363	ENSG00000279924	18174010	18178465	-	downstream	522439	517247	NearestLocation	NA
chr13	17664176	17665881	1706	*	1364	ENSG00000279924	18174010	18178465	-	downstream	514289	508129	NearestLocation	NA
chr13	17671016	17671996	981	*	1365	ENSG00000279924	18174010	18178465	-	downstream	507449	502014	NearestLocation	NA
chr13	17679976	17681125	1150	*	1366	ENSG00000279924	18174010	18178465	-	downstream	498489	492885	NearestLocation	NA
chr13	17688654	17689667	1014	*	1367	ENSG00000279924	18174010	18178465	-	downstream	489811	484343	NearestLocation	NA
chr13	17691768	17692183	416	*	1368	ENSG00000279924	18174010	18178465	-	downstream	486697	481827	NearestLocation	NA
chr13	17695469	17695983	515	*	1369	ENSG00000279924	18174010	18178465	-	downstream	482996	478027	NearestLocation	NA
chr13	17697714	17699322	1609	*	1370	ENSG00000279924	18174010	18178465	-	downstream	480751	474688	NearestLocation	NA
chr13	17700884	17701470	587	*	1371	ENSG00000279924	18174010	18178465	-	downstream	477581	472540	NearestLocation	NA
chr13	17704466	17704857	392	*	1372	ENSG00000279924	18174010	18178465	-	downstream	473999	469153	NearestLocation	NA
chr13	17709937	17710445	509	*	1373	ENSG00000279924	18174010	18178465	-	downstream	468528	463565	NearestLocation	NA
chr13	17712203	17713481	1279	*	1374	ENSG00000279924	18174010	18178465	-	downstream	466262	460529	NearestLocation	NA
chr13	17719823	17724434	4612	*	1375	ENSG00000279924	18174010	18178465	-	downstream	458642	449576	NearestLocation	NA
chr13	17732263	17732811	549	*	1376	ENSG00000279924	18174010	18178465	-	downstream	446202	441199	NearestLocation	NA
chr13	17733955	17735594	1640	*	1377	ENSG00000279924	18174010	18178465	-	downstream	444510	438416	NearestLocation	NA
chr13	17738343	17739693	1351	*	1378	ENSG00000279924	18174010	18178465	-	downstream	440122	434317	NearestLocation	NA
chr13	17763841	17765117	1277	*	1379	ENSG00000279924	18174010	18178465	-	downstream	414624	408893	NearestLocation	NA
chr13	17769740	17771350	1611	*	1380	ENSG00000279924	18174010	18178465	-	downstream	408725	402660	NearestLocation	NA
chr13	17779224	17779823	600	*	1381	ENSG00000279924	18174010	18178465	-	downstream	399241	394187	NearestLocation	NA
chr13	17789801	17790610	810	*	1382	ENSG00000279924	18174010	18178465	-	downstream	388664	383400	NearestLocation	NA
chr13	17793025	17796405	3381	*	1383	ENSG00000279924	18174010	18178465	-	downstream	385440	377605	NearestLocation	NA
chr13	17798686	17799617	932	*	1384	ENSG00000279924	18174010	18178465	-	downstream	379779	374393	NearestLocation	NA
chr13	17804168	17805375	1208	*	1385	ENSG00000279924	18174010	18178465	-	downstream	374297	368635	NearestLocation	NA
chr13	17807514	17808777	1264	*	1386	ENSG00000279924	18174010	18178465	-	downstream	370951	365233	NearestLocation	NA
chr13	17818539	17818958	420	*	1387	ENSG00000279924	18174010	18178465	-	downstream	359926	355052	NearestLocation	NA
chr13	17824896	17825259	364	*	1388	ENSG00000279924	18174010	18178465	-	downstream	353569	348751	NearestLocation	NA
chr13	17831780	17832058	279	*	1389	ENSG00000279924	18174010	18178465	-	downstream	346685	341952	NearestLocation	NA
chr13	17852505	17852958	454	*	1390	ENSG00000279924	18174010	18178465	-	downstream	325960	321052	NearestLocation	NA
chr13	17855739	17856788	1050	*	1391	ENSG00000279924	18174010	18178465	-	downstream	322726	317222	NearestLocation	NA
chr13	17861077	17862169	1093	*	1392	ENSG00000279924	18174010	18178465	-	downstream	317388	311841	NearestLocation	NA
chr13	17885583	17885998	416	*	1393	ENSG00000279924	18174010	18178465	-	downstream	292882	288012	NearestLocation	NA
chr13	17887711	17888338	628	*	1394	ENSG00000279924	18174010	18178465	-	downstream	290754	285672	NearestLocation	NA
chr13	17890526	17891458	933	*	1395	ENSG00000279924	18174010	18178465	-	downstream	287939	282552	NearestLocation	NA
chr13	17896064	17896417	354	*	1396	ENSG00000279924	18174010	18178465	-	downstream	282401	277593	NearestLocation	NA
chr13	17904133	17904502	370	*	1397	ENSG00000279924	18174010	18178465	-	downstream	274332	269508	NearestLocation	NA
chr13	17907966	17908464	499	*	1398	ENSG00000279924	18174010	18178465	-	downstream	270499	265546	NearestLocation	NA
chr13	17909787	17912147	2361	*	1399	ENSG00000279924	18174010	18178465	-	downstream	268678	261863	NearestLocation	NA
chr13	17914553	17915733	1181	*	1400	ENSG00000279924	18174010	18178465	-	downstream	263912	258277	NearestLocation	NA
chr13	17921713	17923271	1559	*	1401	ENSG00000279924	18174010	18178465	-	downstream	256752	250739	NearestLocation	NA
chr13	17927604	17928673	1070	*	1402	ENSG00000279924	18174010	18178465	-	downstream	250861	245337	NearestLocation	NA
chr13	17932436	17936346	3911	*	1403	ENSG00000279924	18174010	18178465	-	downstream	246029	237664	NearestLocation	NA
chr13	17938890	17939366	477	*	1404	ENSG00000279924	18174010	18178465	-	downstream	239575	234644	NearestLocation	NA
chr13	17945666	17946270	605	*	1405	ENSG00000279924	18174010	18178465	-	downstream	232799	227740	NearestLocation	NA
chr13	17948151	17948585	435	*	1406	ENSG00000279924	18174010	18178465	-	downstream	230314	225425	NearestLocation	NA
chr13	17956874	17957177	304	*	1407	ENSG00000279924	18174010	18178465	-	downstream	221591	216833	NearestLocation	NA
chr13	17966403	17967758	1356	*	1408	ENSG00000279924	18174010	18178465	-	downstream	212062	206252	NearestLocation	NA
chr13	17979199	17979920	722	*	1409	ENSG00000279924	18174010	18178465	-	downstream	199266	194090	NearestLocation	NA
chr13	17986386	17987782	1397	*	1410	ENSG00000279924	18174010	18178465	-	downstream	192079	186228	NearestLocation	NA
chr13	17989698	17990184	487	*	1411	ENSG00000279924	18174010	18178465	-	downstream	188767	183826	NearestLocation	NA
chr13	17995772	17997134	1363	*	1412	ENSG00000279924	18174010	18178465	-	downstream	182693	176876	NearestLocation	NA
chr13	18011820	18013850	2031	*	1413	ENSG00000279924	18174010	18178465	-	downstream	166645	160160	NearestLocation	NA
chr13	18015122	18015525	404	*	1414	ENSG00000279924	18174010	18178465	-	downstream	163343	158485	NearestLocation	NA
chr13	18021515	18021901	387	*	1415	ENSG00000279924	18174010	18178465	-	downstream	156950	152109	NearestLocation	NA
chr13	18025740	18026289	550	*	1416	ENSG00000279924	18174010	18178465	-	downstream	152725	147721	NearestLocation	NA
chr13	18029297	18031481	2185	*	1417	ENSG00000279924	18174010	18178465	-	downstream	149168	142529	NearestLocation	NA
chr13	18033160	18033555	396	*	1418	ENSG00000279924	18174010	18178465	-	downstream	145305	140455	NearestLocation	NA
chr13	18037708	18038494	787	*	1419	ENSG00000279924	18174010	18178465	-	downstream	140757	135516	NearestLocation	NA
chr13	18176504	18177540	1037	*	1420	ENSG00000279924	18174010	18178465	-	inside	1961	925	NearestLocation	NA
chr13	18211765	18215031	3267	*	1421	ENSG00000279081	18206570	18207469	-	upstream	-4296	4296	NearestLocation	NA
chr13	27621535	27621902	368	*	1422	ENSG00000186184	27620743	27667422	+	inside	792	792	NearestLocation	POLR1D
chr13	28137788	28138255	468	*	1423	ENSG00000261485	28136843	28138193	-	overlapStart	405	62	NearestLocation	NA
chr13	31200099	31200495	397	*	1424	ENSG00000187676	31199936	31332276	+	inside	163	163	NearestLocation	B3GLCT
chr13	72726847	72727282	436	*	1425	ENSG00000204899	72708357	72727687	-	inside	840	405	NearestLocation	MZT1
chr13	74869937	74870225	289	*	1426	ENSG00000225944	74828553	74830080	+	downstream	41384	39857	NearestLocation	NA
chr13	79936465	79936748	284	*	1427	ENSG00000229175	79872586	79917944	+	downstream	63879	18521	NearestLocation	LINC00382
chr13	80339752	80341263	1512	*	1428	ENSG00000136158	80335976	80340951	-	overlapStart	1199	312	NearestLocation	SPRY2
chr13	109764810	109765439	630	*	1429	ENSG00000275741	109785831	109808252	+	upstream	-21021	20392	NearestLocation	NA
chr13	109776664	109777679	1016	*	1430	ENSG00000275741	109785831	109808252	+	upstream	-9167	8152	NearestLocation	NA
chr13	109780067	109787281	7215	*	1431	ENSG00000185950	109752698	109786568	-	overlapStart	6501	713	NearestLocation	IRS2
chr13	110914978	110915745	768	*	1432	ENSG00000088448	110878540	110915069	-	overlapStart	91	91	NearestLocation	ANKRD10
chr13	113207740	113208820	1081	*	1433	ENSG00000126226	113177539	113208715	-	overlapStart	975	105	NearestLocation	PCID2
chr13	114064680	114065482	803	*	1434	ENSG00000232487	114107569	114108820	-	downstream	44140	42087	NearestLocation	NA
chr13	114281261	114281824	564	*	1435	ENSG00000169062	114281584	114305817	+	overlapStart	-323	240	NearestLocation	UPF3A
chr14	16103516	16104485	970	*	1436	ENSG00000279351	16057472	16057622	+	downstream	46044	45894	NearestLocation	NA
chr14	16113327	16113787	461	*	1437	ENSG00000279351	16057472	16057622	+	downstream	55855	55705	NearestLocation	NA
chr14	16120190	16121488	1299	*	1438	ENSG00000279351	16057472	16057622	+	downstream	62718	62568	NearestLocation	NA
chr14	16138021	16138938	918	*	1439	ENSG00000279351	16057472	16057622	+	downstream	80549	80399	NearestLocation	NA
chr14	16236109	16236895	787	*	1440	ENSG00000279351	16057472	16057622	+	downstream	178637	178487	NearestLocation	NA
chr14	16253178	16253529	352	*	1441	ENSG00000279351	16057472	16057622	+	downstream	195706	195556	NearestLocation	NA
[truncated: 5,747 more rows]

## Sheet: GLI3 annotated all
seqnames	start	end	width	strand	peak	feature	start_position	end_position	feature_strand	insideFeature	distancetoFeature	shortestDistance	fromOverlappingOrNearest	symbol
[truncated: 5,466 more rows]
